# Supplementary material for: Multiple early factors anticipate post-acute COVID-19 sequelae
Source: Cell. 2022 Mar 3;185(5):881–895.e20. doi: 10.1016/j.cell.2022.01.014 (PMC8786632; doi:10.1016/j.cell.2022.01.014)
Supplement: Table S1. Demographics, clinical characteristics, and PASC information on INCOV, HAARVI, healthy controls, and seronegative INCOV patients, related to Figures 1 and S1 — Information on basic demographics, clinical characteristics, medical history, and assays performed on each sample are provided. PASC data are also provided in this table. [file mmc1.xlsx]

## Sheet: S1.0 Catalog
Table	Name	Contents
S1.1	S1.1 INCOV	Basic demographics, clinical characteristics, medical history, and information on which assays were run for each sample for the INCOV cohort
S1.2	S1.2 Healthy control	Basic demographics and information on which assays were run for each sample for the healthy controls used in this paper
S1.3	S1.3 PASC data	PASC data of each individual symptoms for the INCOV cohort
S1.4	S1.4 HAARVI	Basic demographics, medical history, and information on which assays were run for each sample for the HAARVI cohort
S1.5	S1.5 Seronegative analysis	Comparison between sero- negative and positive patients: numerical variables were shown in the format “mean±σ (minimum-maximum)”. Categorical variables were shown in percentages (number of the observation/total number of patients). The statistical significance of the difference comparing sero- negative and positive patients were evaluated through the Mann Whitney U test for numerical variables, a…

## Sheet: S1.1 INCOV
Study subject ID	Blood draw	Observation days since enrollment	Onset of symptoms days before enrollment	Observation days since onset of symptoms	Encounter location	Who Ordinal Scale	Mechanical ventilation	Respiratory support	Systolic_BP	Diastolic_BP	Temperature	Pulse	Blood oxygenation	Chest xray CT	BMI at baseline	Sex	Age at baseline	Ethnicity	Race	Ace inhibitor	Angiotensin II receptor blockers	Asthma	Cancer	Chronic hypertension	Cigarette smoking	Chronic kidney disease	Congestive heart failure	Chronic obstructive pulmonary disease	Coronary artery disease	Diabetes	HIV	Immunocompromised	Immunosuppressant	10X	Metabolomics	Proteomics	Isoplexis CD8 assay	Isoplexis CD4 assay	Isoplexis monocyte assay	Isoplexis NK assay	SARS-CoV-2 antibody assay	Autoantibody assay	SARA-CoV-2 RNAemia assay	SARA-CoV-2 nasal swab assay	EBV viremia assay	CMV viremia assay
INCOV001	INCOV001-T1	0.92	16.04	16.96	Hospital	3	FALSE	None	139	60	36.6	55	95	Evidence of pulmonary infiltrates	33.6578	Female	77	NOT Hispanic or Latino	White	Yes	No	No	No	Yes	Never	No	No	No	No	No	No	No	No	Yes	Yes	Yes	No	No	No	No	No	Yes	Yes	No	Yes	Yes
INCOV001	INCOV001-T2	5.92	16.04	21.96	Hospital	3	FALSE	None	140	76	36.3	66	96	Evidence of pulmonary infiltrates	33.6578	Female	77	NOT Hispanic or Latino	White	Yes	No	No	No	Yes	Never	No	No	No	No	No	No	No	No	Yes	Yes	Yes	No	No	No	No	No	No	Yes	No	No	No
INCOV001	INCOV001-T3	105.21	16.04	121.25	Home (mobile phlebotomy)	<=2	FALSE	None	NA	NA	NA	NA	NA	NA	33.6578	Female	77	NOT Hispanic or Latino	White	Yes	No	No	No	Yes	Never	No	No	No	No	No	No	No	No	Yes	Yes	Yes	Yes	Yes	Yes	Yes	Yes	Yes	Yes	No	No	No
INCOV002	INCOV002-T1	0.71	6.33	7.04	ICU	5	FALSE	High flow nasal cannula (HFNC)	96	57	37.3	59	96	Bilateral pulmonary infiltrates	27.9007	Male	39	NOT Hispanic or Latino	White	No	No	No	No	No	Unknown	No	No	No	No	No	No	No	No	Yes	Yes	Yes	No	No	No	No	No	Yes	Yes	No	Yes	Yes
INCOV002	INCOV002-T2	5.75	6.33	12.08	ICU	7	TRUE	Other	125	74	36.8	80	91	Bilateral pulmonary infiltrates	27.9007	Male	39	NOT Hispanic or Latino	White	No	No	No	No	No	Unknown	No	No	No	No	No	No	No	No	Yes	Yes	Yes	No	No	No	No	No	No	Yes	No	Yes	Yes
INCOV002	INCOV002-T3	66.83	6.33	73.16	Home (mobile phlebotomy)	<=2	FALSE	None	NA	NA	NA	NA	NA	Clear	27.9007	Male	39	NOT Hispanic or Latino	White	No	No	No	No	No	Unknown	No	No	No	No	No	No	No	No	Yes	Yes	Yes	Yes	Yes	Yes	Yes	Yes	Yes	Yes	Yes	Yes	Yes
INCOV003	INCOV003-T1	0.54	16.54	17.08	ICU	7	TRUE	Other	89	50	37.2	71	96	Bilateral pulmonary infiltrates	24.547	Male	64	NOT Hispanic or Latino	White	Yes	No	No	No	Yes	Never	Yes	No	No	No	No	No	No	No	Yes	Yes	Yes	No	No	No	No	No	Yes	Yes	No	Yes	Yes
INCOV003	INCOV003-T2	7.38	16.54	23.92	ICU	6	TRUE	Other	97	61	36.8	54	94	Bilateral pulmonary infiltrates	24.547	Male	64	NOT Hispanic or Latino	White	Yes	No	No	No	Yes	Never	Yes	No	No	No	No	No	No	No	Yes	Yes	Yes	No	No	No	No	No	No	Yes	No	Yes	Yes
INCOV003	INCOV003-T3	124.62	16.54	141.16	Home (mobile phlebotomy)	<=2	FALSE	None	NA	NA	NA	NA	NA	NA	24.547	Male	64	NOT Hispanic or Latino	White	Yes	No	No	No	Yes	Never	Yes	No	No	No	No	No	No	No	Yes	Yes	Yes	No	Yes	Yes	Yes	Yes	Yes	Yes	Yes	Yes	Yes
INCOV004	INCOV004-T1	0.75	2.21	2.96	Hospital	4	FALSE	Nasal cannula	137	64	36.2	60	98	Bilateral pulmonary infiltrates	23.4776	Male	76	NOT Hispanic or Latino	White	No	Yes	No	Yes	No	Former	No	Yes	Yes	Yes	No	No	Yes	Yes	Yes	Yes	Yes	No	No	No	No	No	Yes	Yes	No	No	No
INCOV004	INCOV004-T2	5.75	2.21	7.96	Hospital	4	FALSE	Nasal cannula	126	58	36.4	61	95	Bilateral pulmonary infiltrates	23.4776	Male	76	NOT Hispanic or Latino	White	No	Yes	No	Yes	No	Former	No	Yes	Yes	Yes	No	No	Yes	Yes	Yes	Yes	Yes	No	No	No	No	No	No	Yes	No	No	No
INCOV005	INCOV005-T1	0	14.21	14.21	Hospital	4	FALSE	Nasal cannula	126	105	36.8	116	93	Bilateral pulmonary infiltrates	29.7031	Male	75	NOT Hispanic or Latino	White	No	No	No	No	Yes	Former	No	No	Yes	No	No	No	No	Yes	Yes	Yes	Yes	No	No	No	No	No	Yes	Yes	No	Yes	Yes
INCOV005	INCOV005-T2	3.75	14.21	17.96	ICU	5	FALSE	High flow nasal cannula (HFNC)	130	79	36.6	105	91	Bilateral pulmonary infiltrates	29.7031	Male	75	NOT Hispanic or Latino	White	No	No	No	No	Yes	Former	No	No	Yes	No	No	No	No	Yes	Yes	Yes	Yes	No	No	No	No	No	No	Yes	No	Yes	Yes
INCOV005	INCOV005-T3	59.83	14.21	74.04	Home (mobile phlebotomy)	1	FALSE	None	125	88	36.2	110	98	Bilateral pulmonary infiltrates	29.7031	Male	75	NOT Hispanic or Latino	White	No	No	No	No	Yes	Former	No	No	Yes	No	No	No	No	Yes	Yes	Yes	Yes	Yes	Yes	Yes	Yes	Yes	Yes	Yes	Yes	Yes	Yes
INCOV006	INCOV006-T1	0.62	11.38	12	Hospital	4	FALSE	Nasal cannula	107	65	36.4	77	97	Bilateral pulmonary infiltrates	34.3898	Male	26	NOT Hispanic or Latino	Unknown / Not Reported	No	No	No	No	No	Never	No	No	No	No	No	No	No	No	Yes	Yes	Yes	No	No	No	No	No	Yes	Yes	No	Yes	Yes
INCOV006	INCOV006-T2	4.58	11.38	15.96	Hospital	3	FALSE	None	102	66	36.3	87	97	Bilateral pulmonary infiltrates	34.3898	Male	26	NOT Hispanic or Latino	Unknown / Not Reported	No	No	No	No	No	Never	No	No	No	No	No	No	No	No	Yes	Yes	Yes	No	No	No	No	No	No	Yes	No	Yes	Yes
INCOV006	INCOV006-T3	64.71	11.38	76.09	Clinic	<=2	FALSE	None	NA	NA	NA	NA	NA	Bilateral pulmonary infiltrates	34.3898	Male	26	NOT Hispanic or Latino	Unknown / Not Reported	No	No	No	No	No	Never	No	No	No	No	No	No	No	No	Yes	Yes	Yes	Yes	Yes	Yes	Yes	Yes	Yes	Yes	Yes	Yes	Yes
INCOV007	INCOV007-T1	0.54	4.42	4.96	Hospital	4	FALSE	Nasal cannula	99	62	37.9	78	90	Bilateral pulmonary infiltrates	25.6541	Male	57	NOT Hispanic or Latino	White	Yes	No	No	No	Yes	Never	No	No	No	No	No	No	No	No	Yes	Yes	Yes	No	No	No	No	No	Yes	Yes	No	Yes	Yes
INCOV007	INCOV007-T2	3.54	4.42	7.96	Hospital	4	FALSE	Nasal cannula	117	68	36.4	81	95	Bilateral pulmonary infiltrates	25.6541	Male	57	NOT Hispanic or Latino	White	Yes	No	No	No	Yes	Never	No	No	No	No	No	No	No	No	Yes	Yes	Yes	No	No	No	No	No	No	Yes	No	No	No
INCOV007	INCOV007-T3	56.92	4.42	61.34	Home (mobile phlebotomy)	<=2	FALSE	None	NA	NA	NA	NA	NA	Bilateral pulmonary infiltrates	25.6541	Male	57	NOT Hispanic or Latino	White	Yes	No	No	No	Yes	Never	No	No	No	No	No	No	No	No	Yes	Yes	Yes	Yes	Yes	Yes	Yes	Yes	Yes	Yes	Yes	No	No
INCOV008	INCOV008-T1	0	3.29	3.29	ICU	7	TRUE	Other	127	60	37.1	84	95	Bilateral pulmonary infiltrates	26.7881	Male	78	NOT Hispanic or Latino	Black or African American	No	No	No	Yes	No	Former	No	No	No	No	No	No	No	Yes	Yes	Yes	Yes	No	No	No	No	No	Yes	Yes	No	No	No
INCOV009	INCOV009-T1	0.54	17.42	17.96	Hospital	4	FALSE	Nasal cannula	129	68	36.1	60	94	Evidence of pulmonary infiltrates	23.8095	Female	65	NOT Hispanic or Latino	Asian	No	Yes	No	No	No	Never	Yes	No	No	Yes	T2DM	No	No	No	Yes	Yes	Yes	No	No	No	No	No	Yes	Yes	No	Yes	Yes
INCOV009	INCOV009-T2	2.54	17.42	19.96	Hospital	4	FALSE	Nasal cannula	110	52	36.4	75	96	Evidence of pulmonary infiltrates	23.8095	Female	65	NOT Hispanic or Latino	Asian	No	Yes	No	No	No	Never	Yes	No	No	Yes	T2DM	No	No	No	Yes	Yes	Yes	No	No	No	No	No	No	Yes	No	Yes	Yes
INCOV009	INCOV009-T3	105.83	17.42	123.25	Clinic	<=2	FALSE	None	NA	NA	NA	NA	NA	NA	23.8095	Female	65	NOT Hispanic or Latino	Asian	No	Yes	No	No	No	Never	Yes	No	No	Yes	T2DM	No	No	No	Yes	Yes	Yes	Yes	Yes	Yes	Yes	Yes	Yes	Yes	No	Yes	Yes
INCOV010	INCOV010-T1	0.42	11.5	11.92	Hospital	3	FALSE	None	133	90	37	100	97	Bilateral pulmonary infiltrates	24.8489	Female	40	NOT Hispanic or Latino	Black or African American	No	No	No	No	No	Never	No	No	No	No	No	No	No	Yes	Yes	Yes	Yes	No	No	No	No	No	Yes	Yes	No	Yes	Yes
INCOV010	INCOV010-T2	13.58	11.5	25.08	Home (mobile phlebotomy)	1	FALSE	None	NA	NA	NA	NA	NA	NA	24.8489	Female	40	NOT Hispanic or Latino	Black or African American	No	No	No	No	No	Never	No	No	No	No	No	No	No	Yes	Yes	Yes	Yes	No	No	No	No	No	No	Yes	No	No	No
INCOV010	INCOV010-T3	73.54	11.5	85.04	Home (mobile phlebotomy)	<=2	FALSE	None	NA	NA	NA	NA	NA	NA	24.8489	Female	40	NOT Hispanic or Latino	Black or African American	No	No	No	No	No	Never	No	No	No	No	No	No	No	Yes	Yes	Yes	Yes	Yes	Yes	Yes	Yes	Yes	Yes	Yes	No	No	No
INCOV011	INCOV011-T1	0.46	11.75	12.21	Hospital	3	FALSE	None	141	73	36.6	72	97	Evidence of pulmonary infiltrates	17.8725	Male	89	NOT Hispanic or Latino	White	No	Yes	No	No	Yes	Never	No	No	No	Yes	No	No	No	No	Yes	Yes	Yes	No	No	No	No	No	Yes	Yes	No	No	No
INCOV011	INCOV011-T2	2.46	11.75	14.21	Hospital	3	FALSE	None	137	74	36.7	86	98	Evidence of pulmonary infiltrates	17.8725	Male	89	NOT Hispanic or Latino	White	No	Yes	No	No	Yes	Never	No	No	No	Yes	No	No	No	No	Yes	Yes	Yes	No	No	No	No	No	No	Yes	No	No	No
INCOV012	INCOV012-T1	0.58	33.67	34.25	Hospital	4	FALSE	Nasal cannula	147	67	36.3	62	84	Bilateral pulmonary infiltrates	20.4688	Female	73	NOT Hispanic or Latino	White	Yes	No	No	No	Yes	Never	No	Yes	No	Yes	T2DM	No	No	No	Yes	Yes	Yes	No	No	No	No	No	Yes	Yes	No	Yes	Yes
INCOV012	INCOV012-T2	2.62	33.67	36.29	Hospital	4	FALSE	Nasal cannula	140	71	36.6	60	93	Bilateral pulmonary infiltrates	20.4688	Female	73	NOT Hispanic or Latino	White	Yes	No	No	No	Yes	Never	No	Yes	No	Yes	T2DM	No	No	No	Yes	Yes	Yes	No	No	No	No	No	No	Yes	No	Yes	Yes
INCOV012	INCOV012-T3	53.71	33.67	87.38	Home (mobile phlebotomy)	<=2	FALSE	None	NA	NA	NA	NA	NA	Bilateral pulmonary infiltrates	20.4688	Female	73	NOT Hispanic or Latino	White	Yes	No	No	No	Yes	Never	No	Yes	No	Yes	T2DM	No	No	No	Yes	Yes	Yes	Yes	Yes	Yes	Yes	Yes	Yes	Yes	Yes	Yes	Yes
INCOV013	INCOV013-T1	0.67	10.54	11.21	ICU	7	TRUE	Other	106	51	36.9	74	97	Bilateral pulmonary infiltrates	36.92	Female	71	Unknown / Not Reported	White	Yes	No	No	No	Yes	Former	No	No	No	No	No	No	No	No	Yes	Yes	Yes	No	No	No	No	No	Yes	Yes	No	Yes	Yes
INCOV013	INCOV013-T2	4.67	10.54	15.21	ICU	5	FALSE	High flow nasal cannula (HFNC)	175	93	36.5	100	96	Bilateral pulmonary infiltrates	36.92	Female	71	Unknown / Not Reported	White	Yes	No	No	No	Yes	Former	No	No	No	No	No	No	No	No	Yes	Yes	Yes	No	No	No	No	No	No	Yes	No	Yes	Yes
INCOV013	INCOV013-T3	54	10.54	64.54	Clinic	1	FALSE	None	132	82	36.5	97	96	Bilateral pulmonary infiltrates	36.92	Female	71	Unknown / Not Reported	White	Yes	No	No	No	Yes	Former	No	No	No	No	No	No	No	No	Yes	Yes	Yes	Yes	Yes	Yes	Yes	Yes	Yes	Yes	Yes	Yes	Yes
INCOV014	INCOV014-T1	0.62	7.33	7.95	Hospital	4	FALSE	Nasal cannula	100	50	36.7	77	95	Bilateral pulmonary infiltrates	22.421	Male	76	NOT Hispanic or Latino	White	No	No	No	No	No	Former	No	No	No	No	No	No	No	No	Yes	Yes	Yes	No	No	No	No	No	Yes	Yes	No	No	No
INCOV015	INCOV015-T1	0.67	4.58	5.25	Hospital	4	FALSE	Nasal cannula	123	74	37	78	97	Bilateral pulmonary infiltrates	27.1251	Female	67	NOT Hispanic or Latino	Asian	No	Yes	No	No	Yes	Never	No	No	No	No	No	No	No	No	Yes	Yes	Yes	No	No	No	No	No	No	Yes	No	No	No
INCOV015	INCOV015-T2	4.62	4.58	9.2	Hospital	5	FALSE	High flow nasal cannula (HFNC)	134	76	36.7	71	100	Bilateral pulmonary infiltrates	27.1251	Female	67	NOT Hispanic or Latino	Asian	No	Yes	No	No	Yes	Never	No	No	No	No	No	No	No	No	Yes	Yes	Yes	No	No	No	No	No	No	Yes	No	No	No
INCOV016	INCOV016-T1	0.62	7.12	7.74	Hospital	4	FALSE	Nasal cannula	117	61	38	89	94	Bilateral pulmonary infiltrates	38.1138	Male	37	NOT Hispanic or Latino	Native Hawaiian or Other Pacific Islander	No	No	No	No	No	Former	No	No	No	No	No	No	No	No	Yes	Yes	Yes	No	No	No	No	No	Yes	Yes	No	Yes	Yes
INCOV016	INCOV016-T2	2.92	7.12	10.04	Hospital	4	FALSE	Nasal cannula	121	75	36.8	73	97	Bilateral pulmonary infiltrates	38.1138	Male	37	NOT Hispanic or Latino	Native Hawaiian or Other Pacific Islander	No	No	No	No	No	Former	No	No	No	No	No	No	No	No	Yes	Yes	Yes	No	No	No	No	No	No	Yes	No	Yes	Yes
INCOV016	INCOV016-T3	43.75	7.12	50.87	Home (mobile phlebotomy)	<=2	FALSE	None	NA	NA	NA	NA	NA	Bilateral pulmonary infiltrates	38.1138	Male	37	NOT Hispanic or Latino	Native Hawaiian or Other Pacific Islander	No	No	No	No	No	Former	No	No	No	No	No	No	No	No	Yes	Yes	Yes	Yes	Yes	Yes	Yes	Yes	Yes	Yes	No	Yes	Yes
INCOV017	INCOV017-T1	0.79	12.96	13.75	Hospital	3	FALSE	None	140	80	37.3	96	99	Bilateral pulmonary infiltrates	24.6435	Male	57	NOT Hispanic or Latino	Asian	No	No	No	No	Yes	Never	No	No	No	No	No	No	No	No	Yes	Yes	Yes	No	No	No	No	No	Yes	Yes	No	Yes	Yes
INCOV017	INCOV017-T2	2.79	12.96	15.75	Hospital	3	FALSE	None	140	68	37.1	97	99	Bilateral pulmonary infiltrates	24.6435	Male	57	NOT Hispanic or Latino	Asian	No	No	No	No	Yes	Never	No	No	No	No	No	No	No	No	Yes	Yes	Yes	No	No	No	No	No	No	Yes	No	Yes	Yes
INCOV017	INCOV017-T3	50.17	12.96	63.13	Home (mobile phlebotomy)	<=2	FALSE	None	NA	NA	NA	NA	NA	Bilateral pulmonary infiltrates	24.6435	Male	57	NOT Hispanic or Latino	Asian	No	No	No	No	Yes	Never	No	No	No	No	No	No	No	No	Yes	Yes	Yes	Yes	Yes	Yes	Yes	Yes	Yes	Yes	No	Yes	Yes
INCOV018	INCOV018-T1	0.71	22.71	23.42	Hospital	3	FALSE	None	123	89	36.7	72	97	Bilateral pulmonary infiltrates	32.6133	Male	69	NOT Hispanic or Latino	White	No	No	No	No	Yes	Never	No	Yes	No	No	No	No	No	No	Yes	Yes	Yes	No	No	No	No	No	Yes	Yes	No	Yes	Yes
INCOV018	INCOV018-T2	2.71	22.71	25.42	Hospital	3	FALSE	None	101	64	36.5	59	97	Bilateral pulmonary infiltrates	32.6133	Male	69	NOT Hispanic or Latino	White	No	No	No	No	Yes	Never	No	Yes	No	No	No	No	No	No	Yes	Yes	Yes	No	No	No	No	No	No	Yes	No	Yes	Yes
INCOV018	INCOV018-T3	49.62	22.71	72.33	Home (mobile phlebotomy)	1	FALSE	None	NA	NA	NA	NA	NA	Evidence of pulmonary infiltrates	32.6133	Male	69	NOT Hispanic or Latino	White	No	No	No	No	Yes	Never	No	Yes	No	No	No	No	No	No	Yes	Yes	Yes	Yes	Yes	Yes	Yes	Yes	Yes	Yes	Yes	Yes	Yes
INCOV019	INCOV019-T1	0.75	6.54	7.29	Hospital	3	FALSE	None	153	81	36.7	74	96	Evidence of pulmonary infiltrates	27.6257	Male	81	NOT Hispanic or Latino	White	Yes	No	No	No	Yes	Former	No	No	No	No	T2DM	No	No	No	Yes	Yes	Yes	No	No	No	No	No	Yes	Yes	No	Yes	Yes
INCOV019	INCOV019-T2	5.75	6.54	12.29	Hospital	3	FALSE	None	142	68	36.4	80	99	Evidence of pulmonary infiltrates	27.6257	Male	81	NOT Hispanic or Latino	White	Yes	No	No	No	Yes	Former	No	No	No	No	T2DM	No	No	No	Yes	Yes	Yes	No	No	No	No	No	No	Yes	No	No	No
INCOV019	INCOV019-T3	113.08	6.54	119.62	Home (mobile phlebotomy)	<=2	FALSE	None	NA	NA	NA	NA	NA	NA	27.6257	Male	81	NOT Hispanic or Latino	White	Yes	No	No	No	Yes	Former	No	No	No	No	T2DM	No	No	No	Yes	Yes	Yes	Yes	Yes	Yes	Yes	Yes	Yes	Yes	Yes	No	No
INCOV020	INCOV020-T1	0.54	5.71	6.25	ICU	7	TRUE	Other	99	45	36.7	73	94	Bilateral pulmonary infiltrates	33.7149	Male	55	Hispanic or Latino	Unknown / Not Reported	No	No	No	No	No	Former	No	No	No	No	T2DM	No	No	No	Yes	Yes	Yes	No	No	No	No	No	No	Yes	No	No	No
INCOV020	INCOV020-T2	3.75	5.71	9.46	ICU	6	TRUE	Other	115	57	36.8	89	99	Bilateral pulmonary infiltrates	33.7149	Male	55	Hispanic or Latino	Unknown / Not Reported	No	No	No	No	No	Former	No	No	No	No	T2DM	No	No	No	Yes	Yes	Yes	No	No	No	No	No	No	Yes	No	No	No
INCOV021	INCOV021-T1	0.46	9.79	10.25	Hospital	3	FALSE	None	117	68	36.9	103	99	Clear	22.3601	Male	67	NOT Hispanic or Latino	Black or African American	Yes	No	Yes	No	Yes	Current	No	Yes	No	No	T2DM	No	No	No	Yes	Yes	Yes	No	No	No	No	No	Yes	Yes	No	Yes	Yes
INCOV021	INCOV021-T3	124.54	9.79	134.33	Hospital	5	FALSE	Continuous positive airway pressure (CPAP)	114	48	36.5	106	97	Evidence of pulmonary infiltrates	22.3601	Male	67	NOT Hispanic or Latino	Black or African American	Yes	No	Yes	No	Yes	Current	No	Yes	No	No	T2DM	No	No	No	Yes	Yes	Yes	No	No	No	Yes	Yes	Yes	Yes	No	No	No
INCOV022	INCOV022-T1	0	5.58	5.58	ICU	7	TRUE	Other	128	61	36.5	62	96	Bilateral pulmonary infiltrates	27.8083	Female	55	NOT Hispanic or Latino	Black or African American	Yes	No	No	No	Yes	Unknown	No	No	No	No	T2DM	No	No	No	Yes	Yes	Yes	No	No	No	No	No	Yes	Yes	No	Yes	Yes
INCOV022	INCOV022-T2	2.83	5.58	8.41	ICU	6	TRUE	Other	105	48	37.4	83	96	Bilateral pulmonary infiltrates	27.8083	Female	55	NOT Hispanic or Latino	Black or African American	Yes	No	No	No	Yes	Unknown	No	No	No	No	T2DM	No	No	No	Yes	Yes	Yes	No	No	No	No	No	No	Yes	No	Yes	Yes
INCOV022	INCOV022-T3	52.12	5.58	57.7	Home (mobile phlebotomy)	<=2	FALSE	None	NA	NA	NA	NA	NA	Bilateral pulmonary infiltrates	27.8083	Female	55	NOT Hispanic or Latino	Black or African American	Yes	No	No	No	Yes	Unknown	No	No	No	No	T2DM	No	No	No	Yes	Yes	Yes	Yes	Yes	Yes	Yes	Yes	Yes	Yes	No	Yes	Yes
INCOV023	INCOV023-T1	0.75	15.21	15.96	Hospital	3	FALSE	None	174	87	37.1	74	96	Evidence of pulmonary infiltrates	34.6098	Female	71	NOT Hispanic or Latino	Black or African American	No	No	No	No	Yes	Never	No	No	No	No	No	No	No	No	Yes	Yes	Yes	No	No	No	No	No	Yes	Yes	No	Yes	Yes
INCOV023	INCOV023-T2	6.75	15.21	21.96	Hospital	3	FALSE	None	140	65	37.1	62	98	Evidence of pulmonary infiltrates	34.6098	Female	71	NOT Hispanic or Latino	Black or African American	No	No	No	No	Yes	Never	No	No	No	No	No	No	No	No	Yes	Yes	Yes	No	No	No	No	No	No	Yes	No	Yes	Yes
INCOV023	INCOV023-T3	45	15.21	60.21	Home (mobile phlebotomy)	<=2	FALSE	None	NA	NA	NA	NA	NA	Bilateral pulmonary infiltrates	34.6098	Female	71	NOT Hispanic or Latino	Black or African American	No	No	No	No	Yes	Never	No	No	No	No	No	No	No	No	Yes	Yes	Yes	Yes	Yes	Yes	Yes	Yes	Yes	Yes	Yes	Yes	Yes
INCOV024	INCOV024-T1	0.67	18.29	18.96	Hospital	3	FALSE	None	141	74	36.4	78	93	Bilateral pulmonary infiltrates	40.9321	Female	61	NOT Hispanic or Latino	White	No	No	Yes	No	Yes	Never	No	No	No	No	No	No	No	No	Yes	Yes	Yes	No	No	No	No	No	Yes	Yes	No	Yes	Yes
INCOV024	INCOV024-T2	9.71	18.29	28	Home (mobile phlebotomy)	2	FALSE	None	NA	NA	NA	NA	NA	NA	40.9321	Female	61	NOT Hispanic or Latino	White	No	No	Yes	No	Yes	Never	No	No	No	No	No	No	No	No	Yes	Yes	Yes	No	No	No	No	No	No	Yes	No	Yes	Yes
INCOV024	INCOV024-T3	49.04	18.29	67.33	Home (mobile phlebotomy)	<=2	FALSE	None	NA	NA	NA	NA	NA	Bilateral pulmonary infiltrates	40.9321	Female	61	NOT Hispanic or Latino	White	No	No	Yes	No	Yes	Never	No	No	No	No	No	No	No	No	Yes	Yes	Yes	Yes	Yes	Yes	Yes	Yes	Yes	Yes	No	Yes	Yes
INCOV025	INCOV025-T1	0.54	7.42	7.96	ICU	5	FALSE	High flow nasal cannula (HFNC)	121	93	36.8	80	97	Bilateral pulmonary infiltrates	28.229	Female	67	NOT Hispanic or Latino	White	No	No	No	No	No	Never	No	No	No	No	No	No	No	Yes	Yes	Yes	Yes	No	No	No	No	No	Yes	Yes	No	No	No
INCOV025	INCOV025-T2	2.54	7.42	9.96	ICU	5	FALSE	High flow nasal cannula (HFNC)	130	63	36.8	75	96	Bilateral pulmonary infiltrates	28.229	Female	67	NOT Hispanic or Latino	White	No	No	No	No	No	Never	No	No	No	No	No	No	No	Yes	Yes	Yes	Yes	No	No	No	No	No	No	Yes	No	No	No
INCOV026	INCOV026-T1	0	17.21	17.21	ICU	7	TRUE	Other	111	65	36.5	74	94	Bilateral pulmonary infiltrates	45.1903	Male	33	Hispanic or Latino	Unknown / Not Reported	No	No	No	No	No	Unknown	No	No	No	No	No	No	No	No	Yes	Yes	Yes	No	No	No	No	No	No	Yes	No	No	No
INCOV026	INCOV026-T2	1.92	17.21	19.13	ICU	7	TRUE	Other	119	55	36.5	74	95	Bilateral pulmonary infiltrates	45.1903	Male	33	Hispanic or Latino	Unknown / Not Reported	No	No	No	No	No	Unknown	No	No	No	No	No	No	No	No	Yes	Yes	Yes	No	No	No	No	No	No	Yes	No	No	No
INCOV027	INCOV027-T1	0.67	7.25	7.92	Hospital	3	FALSE	None	126	65	37.8	94	93	Bilateral pulmonary infiltrates	39.8751	Female	38	NOT Hispanic or Latino	Asian	No	No	Yes	No	No	Never	No	No	No	No	T2DM	No	No	No	Yes	Yes	Yes	No	No	No	No	No	Yes	Yes	No	Yes	Yes
INCOV027	INCOV027-T2	5.71	7.25	12.96	Hospital	4	FALSE	Nasal cannula	98	61	36.7	72	94	Bilateral pulmonary infiltrates	39.8751	Female	38	NOT Hispanic or Latino	Asian	No	No	Yes	No	No	Never	No	No	No	No	T2DM	No	No	No	Yes	Yes	Yes	No	No	No	No	No	No	Yes	No	Yes	Yes
INCOV027	INCOV027-T3	49.83	7.25	57.08	Home (mobile phlebotomy)	<=2	FALSE	None	NA	NA	NA	NA	NA	Bilateral pulmonary infiltrates	39.8751	Female	38	NOT Hispanic or Latino	Asian	No	No	Yes	No	No	Never	No	No	No	No	T2DM	No	No	No	Yes	Yes	Yes	Yes	Yes	Yes	Yes	Yes	Yes	Yes	Yes	Yes	Yes
INCOV028	INCOV028-T1	0.71	8.25	8.96	Hospital	3	FALSE	None	121	67	36.7	68	97	Bilateral pulmonary infiltrates	38.7963	Male	64	NOT Hispanic or Latino	Native Hawaiian or Other Pacific Islander	No	Yes	No	No	Yes	Former	Yes	No	No	Yes	T1DM	No	No	No	Yes	Yes	Yes	No	No	No	No	No	No	Yes	No	No	No
INCOV028	INCOV028-T2	4.75	8.25	13	Hospital	3	FALSE	None	137	67	36.8	71	97	Bilateral pulmonary infiltrates	38.7963	Male	64	NOT Hispanic or Latino	Native Hawaiian or Other Pacific Islander	No	Yes	No	No	Yes	Former	Yes	No	No	Yes	T1DM	No	No	No	Yes	Yes	Yes	No	No	No	No	No	No	Yes	No	No	No
INCOV029	INCOV029-T1	0.67	8.08	8.75	ICU	5	FALSE	High flow nasal cannula (HFNC)	91	52	36.8	83	90	Evidence of pulmonary infiltrates	36.6016	Female	66	NOT Hispanic or Latino	Black or African American	No	No	No	No	No	Former	Yes	No	Yes	No	No	No	No	No	Yes	Yes	Yes	No	No	No	Yes	Yes	Yes	Yes	No	Yes	Yes
INCOV029	INCOV029-T2	4.67	8.08	12.75	Hospital	4	FALSE	Nasal cannula	113	63	36.4	63	93	Evidence of pulmonary infiltrates	36.6016	Female	66	NOT Hispanic or Latino	Black or African American	No	No	No	No	No	Former	Yes	No	Yes	No	No	No	No	No	Yes	Yes	Yes	No	No	No	No	No	No	Yes	No	Yes	Yes
INCOV029	INCOV029-T3	74.83	8.08	82.91	Home (mobile phlebotomy)	<=2	FALSE	None	NA	NA	NA	NA	NA	NA	36.6016	Female	66	NOT Hispanic or Latino	Black or African American	No	No	No	No	No	Former	Yes	No	Yes	No	No	No	No	No	Yes	Yes	Yes	Yes	Yes	Yes	Yes	Yes	Yes	Yes	No	Yes	Yes
INCOV030	INCOV030-T1	3.42	0.79	4.21	Hospital	4	FALSE	Nasal cannula	148	82	37	68	92	Bilateral pulmonary infiltrates	25.9088	Female	86	NOT Hispanic or Latino	White	No	No	No	No	No	Never	No	No	No	No	No	No	No	No	Yes	Yes	Yes	No	No	No	No	No	Yes	Yes	No	Yes	Yes
INCOV030	INCOV030-T2	6.42	0.79	7.21	Hospital	3	FALSE	None	146	79	37.2	78	93	Bilateral pulmonary infiltrates	25.9088	Female	86	NOT Hispanic or Latino	White	No	No	No	No	No	Never	No	No	No	No	No	No	No	No	Yes	Yes	Yes	No	No	No	No	No	No	Yes	No	No	No
INCOV030	INCOV030-T3	98.71	0.79	99.5	Clinic	<=2	FALSE	None	NA	NA	NA	NA	NA	NA	25.9088	Female	86	NOT Hispanic or Latino	White	No	No	No	No	No	Never	No	No	No	No	No	No	No	No	Yes	Yes	Yes	Yes	Yes	Yes	Yes	Yes	Yes	Yes	No	No	No
INCOV031	INCOV031-T1	3.08	6.96	10.04	ICU	6	TRUE	Other	152	69	37.1	81	94	Bilateral pulmonary infiltrates	25.6321	Male	47	Hispanic or Latino	Unknown / Not Reported	No	Yes	No	No	Yes	Never	No	No	No	No	No	No	No	No	Yes	Yes	Yes	No	No	No	No	No	No	Yes	No	No	No
INCOV031	INCOV031-T2	5.96	6.96	12.92	ICU	6	TRUE	Other	130	58	37.4	82	80	Bilateral pulmonary infiltrates	25.6321	Male	47	Hispanic or Latino	Unknown / Not Reported	No	Yes	No	No	Yes	Never	No	No	No	No	No	No	No	No	Yes	Yes	Yes	No	No	No	No	No	No	Yes	No	No	No
INCOV032	INCOV032-T1	2.54	19.42	21.96	ICU	5	FALSE	High flow nasal cannula (HFNC)	114	61	36.8	73	93	Bilateral pulmonary infiltrates	34.1762	Male	63	Hispanic or Latino	Unknown / Not Reported	No	No	No	No	Yes	Never	No	No	No	No	T2DM	No	Yes	Yes	Yes	Yes	Yes	No	No	No	No	No	No	Yes	No	No	No
INCOV032	INCOV032-T2	5.5	19.42	24.92	Hospital	5	FALSE	High flow nasal cannula (HFNC)	115	81	36.9	82	95	Bilateral pulmonary infiltrates	34.1762	Male	63	Hispanic or Latino	Unknown / Not Reported	No	No	No	No	Yes	Never	No	No	No	No	T2DM	No	Yes	Yes	Yes	Yes	Yes	No	No	No	No	No	No	Yes	No	No	No
INCOV033	INCOV033-T1	0.42	3.54	3.96	Hospital	5	FALSE	High flow nasal cannula (HFNC)	118	47	38.2	96	92	Evidence of pulmonary infiltrates	26.8545	Female	88	NOT Hispanic or Latino	White	No	No	No	Yes	Yes	Former	No	No	No	No	No	No	No	No	Yes	Yes	Yes	No	No	No	No	No	Yes	Yes	No	No	No
INCOV033	INCOV033-T2	3.42	3.54	6.96	Hospital	5	FALSE	High flow nasal cannula (HFNC)	119	45	36.3	133	74	Evidence of pulmonary infiltrates	26.8545	Female	88	NOT Hispanic or Latino	White	No	No	No	Yes	Yes	Former	No	No	No	No	No	No	No	No	Yes	Yes	Yes	No	No	No	No	No	No	Yes	No	No	No
INCOV034	INCOV034-T1	0.75	10.21	10.96	Hospital	3	FALSE	None	116	70	36.7	83	93	Bilateral pulmonary infiltrates	40.5385	Male	30	NOT Hispanic or Latino	Asian	No	No	No	No	No	Former	No	No	No	No	No	No	No	No	Yes	Yes	Yes	No	No	No	No	No	No	Yes	No	No	No
INCOV034	INCOV034-T2	10	10.21	20.21	Home (mobile phlebotomy)	1	FALSE	None	NA	NA	NA	NA	NA	Bilateral pulmonary infiltrates	40.5385	Male	30	NOT Hispanic or Latino	Asian	No	No	No	No	No	Former	No	No	No	No	No	No	No	No	Yes	Yes	Yes	No	No	No	No	No	No	Yes	No	No	No
INCOV035	INCOV035-T1	0.71	24.25	24.96	ICU	7	TRUE	Other	175	77	37.9	112	98	Bilateral pulmonary infiltrates	26.9646	Male	61	NOT Hispanic or Latino	Asian	No	No	No	No	Yes	Unknown	No	No	No	No	T2DM	No	No	No	Yes	Yes	Yes	No	No	No	No	No	No	Yes	No	No	No
INCOV035	INCOV035-T2	2.71	24.25	26.96	ICU	7	TRUE	Other	164	68	38.2	114	96	Bilateral pulmonary infiltrates	26.9646	Male	61	NOT Hispanic or Latino	Asian	No	No	No	No	Yes	Unknown	No	No	No	No	T2DM	No	No	No	Yes	Yes	Yes	No	No	No	No	No	No	Yes	No	No	No
INCOV036	INCOV036-T1	-1.75	14.04	12.29	Hospital	7	TRUE	Other	101	48	38.2	87	97	Bilateral pulmonary infiltrates	29.3082	Male	51	NOT Hispanic or Latino	White	No	No	Yes	No	No	Never	No	No	No	No	No	No	No	No	Yes	Yes	Yes	No	No	No	No	No	Yes	Yes	No	Yes	Yes
INCOV036	INCOV036-T2	0.92	14.04	14.96	Hospital	6	TRUE	Other	150	73	36.7	34	96	Bilateral pulmonary infiltrates	29.3082	Male	51	NOT Hispanic or Latino	White	No	No	Yes	No	No	Never	No	No	No	No	No	No	No	No	Yes	Yes	Yes	No	No	No	No	No	No	Yes	No	No	No
INCOV036	INCOV036-T3	50	14.04	64.04	Home (mobile phlebotomy)	<=2	FALSE	None	NA	NA	NA	NA	NA	Bilateral pulmonary infiltrates	29.3082	Male	51	NOT Hispanic or Latino	White	No	No	Yes	No	No	Never	No	No	No	No	No	No	No	No	Yes	Yes	Yes	Yes	Yes	Yes	Yes	Yes	Yes	Yes	No	No	No
INCOV037	INCOV037-T1	1.62	12.62	14.24	Hospital	4	FALSE	Nasal cannula	105	77	36.9	66	93	Evidence of pulmonary infiltrates	28.7457	Female	70	NOT Hispanic or Latino	Black or African American	No	No	No	No	Yes	Former	No	No	Yes	No	No	No	No	No	No	Yes	Yes	NA	NA	NA	NA	No	No	Yes	No	No	No
INCOV038	INCOV038-T1	0.88	11.12	12	Hospital	3	FALSE	None	100	55	36.8	76	96	Bilateral pulmonary infiltrates	NA	Male	18	Hispanic or Latino	Unknown / Not Reported	Unknown	Unknown	Yes	No	No	Former	No	No	No	No	No	No	Unknown	Unknown	No	Yes	Yes	NA	NA	NA	NA	No	No	Yes	No	No	No
INCOV039	INCOV039-T1	5.88	45.17	51.05	Home (mobile phlebotomy)	1	FALSE	None	NA	NA	NA	NA	NA	Evidence of pulmonary infiltrates	NA	Male	38	NOT Hispanic or Latino	White	No	No	No	Yes	No	Never	No	No	No	No	No	No	No	No	Yes	Yes	Yes	No	No	No	No	No	Yes	Yes	No	Yes	Yes
INCOV039	INCOV039-T2	12.67	45.17	57.84	Home (mobile phlebotomy)	1 or 2	FALSE	None	NA	NA	NA	NA	NA	NA	NA	Male	38	NOT Hispanic or Latino	White	No	No	No	Yes	No	Never	No	No	No	No	No	No	No	No	Yes	Yes	Yes	No	No	No	No	No	No	Yes	No	No	No
INCOV039	INCOV039-T3	47.88	45.17	93.05	Home (mobile phlebotomy)	<=2	FALSE	None	NA	NA	NA	NA	NA	NA	NA	Male	38	NOT Hispanic or Latino	White	No	No	No	Yes	No	Never	No	No	No	No	No	No	No	No	Yes	Yes	Yes	Yes	Yes	Yes	Yes	Yes	Yes	Yes	No	No	No
INCOV040	INCOV040-T1	0.58	13.17	13.75	Hospital	3	FALSE	None	112	55	36.7	62	97	Bilateral pulmonary infiltrates	20.6989	Female	76	NOT Hispanic or Latino	White	No	No	No	No	No	Never	No	No	No	No	No	No	No	No	Yes	Yes	Yes	No	No	No	No	No	Yes	Yes	No	Yes	Yes
INCOV040	INCOV040-T2	8.88	13.17	22.05	Home (mobile phlebotomy)	1 or 2	FALSE	None	NA	NA	NA	NA	NA	Bilateral pulmonary infiltrates	20.6989	Female	76	NOT Hispanic or Latino	White	No	No	No	No	No	Never	No	No	No	No	No	No	No	No	Yes	Yes	Yes	No	No	No	No	No	No	Yes	No	Yes	Yes
INCOV040	INCOV040-T3	47.67	13.17	60.84	Home (mobile phlebotomy)	<=2	FALSE	None	NA	NA	NA	NA	NA	NA	20.6989	Female	76	NOT Hispanic or Latino	White	No	No	No	No	No	Never	No	No	No	No	No	No	No	No	Yes	Yes	Yes	Yes	Yes	Yes	Yes	Yes	Yes	Yes	Yes	Yes	Yes
INCOV041	INCOV041-T1	0.67	1.46	2.13	Hospital	5	FALSE	High flow nasal cannula (HFNC)	140	54	37.2	89	98	Bilateral pulmonary infiltrates	34.8765	Male	65	NOT Hispanic or Latino	White	No	No	No	No	Yes	Never	No	No	No	No	T2DM	No	No	No	Yes	Yes	Yes	No	No	No	No	No	No	Yes	No	No	No
INCOV041	INCOV041-T2	4.54	1.46	6	Hospital	6	TRUE	Other	111	59	36.8	62	100	Bilateral pulmonary infiltrates	34.8765	Male	65	NOT Hispanic or Latino	White	No	No	No	No	Yes	Never	No	No	No	No	T2DM	No	No	No	Yes	Yes	Yes	No	No	No	No	No	No	Yes	No	No	No
INCOV042	INCOV042-T1	0.88	4.96	5.84	Home (mobile phlebotomy)	1	FALSE	None	NA	NA	NA	NA	NA	NA	NA	Female	60	NOT Hispanic or Latino	Unknown / Not Reported	No	No	No	No	No	Never	No	No	No	No	No	No	No	No	Yes	Yes	Yes	No	No	No	No	No	Yes	Yes	No	Yes	Yes
INCOV042	INCOV042-T2	7.92	4.96	12.88	Home (mobile phlebotomy)	1 or 2	FALSE	None	NA	NA	NA	NA	NA	NA	NA	Female	60	NOT Hispanic or Latino	Unknown / Not Reported	No	No	No	No	No	Never	No	No	No	No	No	No	No	No	Yes	Yes	Yes	No	No	No	No	No	No	Yes	No	Yes	Yes
INCOV042	INCOV042-T3	42.92	4.96	47.88	Home (mobile phlebotomy)	<=2	FALSE	None	NA	NA	NA	NA	NA	NA	NA	Female	60	NOT Hispanic or Latino	Unknown / Not Reported	No	No	No	No	No	Never	No	No	No	No	No	No	No	No	Yes	Yes	Yes	Yes	Yes	Yes	Yes	Yes	Yes	Yes	No	Yes	Yes
INCOV043	INCOV043-T1	0.62	33.71	34.33	Hospital	3	FALSE	None	110	75	36.5	75	93	Evidence of pulmonary infiltrates	22.6046	Male	75	NOT Hispanic or Latino	White	No	No	No	No	Yes	Never	No	No	No	No	T2DM	No	No	No	Yes	Yes	Yes	No	No	No	No	No	No	Yes	No	No	No
INCOV043	INCOV043-T2	3.54	33.71	37.25	Hospital	3	FALSE	None	123	76	36.4	67	97	Evidence of pulmonary infiltrates	22.6046	Male	75	NOT Hispanic or Latino	White	No	No	No	No	Yes	Never	No	No	No	No	T2DM	No	No	No	Yes	Yes	Yes	No	No	No	No	No	No	Yes	No	No	No
INCOV044	INCOV044-T1	0.67	5.12	5.79	Hospital	4	FALSE	Nasal cannula	127	77	36.6	78	94	Evidence of pulmonary infiltrates	25.4541	Female	82	NOT Hispanic or Latino	White	No	No	No	No	Yes	Never	No	No	No	No	No	No	No	No	Yes	Yes	Yes	No	No	No	No	No	No	Yes	No	No	No
INCOV044	INCOV044-T2	4.62	5.12	9.74	Hospital	4	FALSE	Nasal cannula	119	58	36.3	64	95	Evidence of pulmonary infiltrates	25.4541	Female	82	NOT Hispanic or Latino	White	No	No	No	No	Yes	Never	No	No	No	No	No	No	No	No	Yes	Yes	Yes	No	No	No	No	No	No	Yes	No	No	No
INCOV045	INCOV045-T1	0.54	11.21	11.75	Hospital	4	FALSE	Nasal cannula	108	80	37	94	90	Bilateral pulmonary infiltrates	22.5094	Female	48	NOT Hispanic or Latino	White	No	No	No	No	No	Never	No	No	No	No	No	No	No	No	Yes	Yes	Yes	No	No	No	No	No	Yes	Yes	No	Yes	Yes
INCOV045	INCOV045-T2	11.67	11.21	22.88	Home (mobile phlebotomy)	1 or 2	FALSE	None	NA	NA	NA	NA	NA	NA	22.5094	Female	48	NOT Hispanic or Latino	White	No	No	No	No	No	Never	No	No	No	No	No	No	No	No	Yes	Yes	Yes	No	No	No	No	No	No	Yes	No	Yes	Yes
INCOV045	INCOV045-T3	56.83	11.21	68.04	Home (mobile phlebotomy)	<=2	FALSE	None	NA	NA	NA	NA	NA	NA	22.5094	Female	48	NOT Hispanic or Latino	White	No	No	No	No	No	Never	No	No	No	No	No	No	No	No	Yes	Yes	Yes	Yes	Yes	Yes	Yes	Yes	Yes	Yes	No	Yes	Yes
INCOV047	INCOV047-T1	2.67	10.21	12.88	ICU	5	FALSE	High flow nasal cannula (HFNC)	116	80	37.1	105	94	Bilateral pulmonary infiltrates	35.1297	Male	61	NOT Hispanic or Latino	White	No	No	No	No	No	Former	No	No	No	No	No	No	No	No	Yes	Yes	Yes	No	No	No	No	No	Yes	Yes	No	Yes	Yes
INCOV047	INCOV047-T2	5.71	10.21	15.92	ICU	5	FALSE	High flow nasal cannula (HFNC)	100	15	36.8	85	93	Bilateral pulmonary infiltrates	35.1297	Male	61	NOT Hispanic or Latino	White	No	No	No	No	No	Former	No	No	No	No	No	No	No	No	Yes	Yes	Yes	No	No	No	No	No	No	Yes	No	Yes	Yes
INCOV047	INCOV047-T3	93.67	10.21	103.88	Clinic	<=2	FALSE	None	NA	NA	NA	NA	NA	NA	35.1297	Male	61	NOT Hispanic or Latino	White	No	No	No	No	No	Former	No	No	No	No	No	No	No	No	Yes	Yes	Yes	No	No	No	Yes	Yes	Yes	Yes	No	Yes	Yes
INCOV048	INCOV048-T1	2.42	11.33	13.75	ICU	6	TRUE	Other	119	78	36.5	62	97	Bilateral pulmonary infiltrates	23.1055	Male	64	NOT Hispanic or Latino	White	No	No	No	No	No	Never	No	No	No	No	No	No	No	No	Yes	Yes	Yes	No	No	No	No	No	Yes	Yes	No	No	No
INCOV049	INCOV049-T1	1.58	3.17	4.75	Hospital	3	FALSE	None	119	85	37.1	61	96	Evidence of pulmonary infiltrates	25.7785	Male	82	NOT Hispanic or Latino	White	No	No	No	No	Yes	Never	Yes	No	No	Yes	No	No	No	No	Yes	Yes	Yes	No	No	No	No	No	Yes	Yes	No	No	No
INCOV049	INCOV049-T2	3.58	3.17	6.75	Hospital	3	FALSE	None	110	75	37.2	63	95	Bilateral pulmonary infiltrates	25.7785	Male	82	NOT Hispanic or Latino	White	No	No	No	No	Yes	Never	Yes	No	No	Yes	No	No	No	No	Yes	Yes	Yes	No	No	No	No	No	No	Yes	No	No	No
INCOV050	INCOV050-T1	0.83	8.92	9.75	Hospital	3	FALSE	None	150	79	36.3	79	94	Bilateral pulmonary infiltrates	17.7282	Female	89	NOT Hispanic or Latino	White	No	No	No	Yes	No	Never	No	No	No	No	No	No	No	No	Yes	Yes	Yes	No	No	No	No	No	No	Yes	No	No	No
INCOV050	INCOV050-T2	4.79	8.92	13.71	Hospital	3	FALSE	None	134	67	36.4	87	97	Bilateral pulmonary infiltrates	17.7282	Female	89	NOT Hispanic or Latino	White	No	No	No	Yes	No	Never	No	No	No	No	No	No	No	No	Yes	Yes	Yes	No	No	No	No	No	No	Yes	No	No	No
INCOV051	INCOV051-T1	1.5	7.42	8.92	ICU	5	FALSE	High flow nasal cannula (HFNC)	112	71	37.2	81	97	Bilateral pulmonary infiltrates	29.6156	Male	34	Hispanic or Latino	Unknown / Not Reported	No	No	No	No	No	Never	No	No	No	No	No	No	No	No	Yes	Yes	Yes	No	No	No	No	No	Yes	Yes	No	Yes	Yes
INCOV051	INCOV051-T2	3.5	7.42	10.92	ICU	5	FALSE	High flow nasal cannula (HFNC)	114	70	36.9	87	92	Bilateral pulmonary infiltrates	29.6156	Male	34	Hispanic or Latino	Unknown / Not Reported	No	No	No	No	No	Never	No	No	No	No	No	No	No	No	Yes	Yes	Yes	No	No	No	No	No	No	Yes	No	Yes	Yes
INCOV051	INCOV051-T3	86.54	7.42	93.96	Home (mobile phlebotomy)	<=2	FALSE	None	NA	NA	NA	NA	NA	NA	29.6156	Male	34	Hispanic or Latino	Unknown / Not Reported	No	No	No	No	No	Never	No	No	No	No	No	No	No	No	Yes	Yes	Yes	Yes	Yes	Yes	Yes	Yes	Yes	Yes	Yes	Yes	Yes
INCOV052	INCOV052-T1	0.79	0.79	1.58	Hospital	4	FALSE	Nasal cannula	167	78	36.7	62	95	Evidence of pulmonary infiltrates	28.1139	Female	89	NOT Hispanic or Latino	White	No	No	No	No	Yes	Never	No	No	No	No	No	No	No	No	Yes	Yes	Yes	No	No	No	No	No	No	Yes	No	No	No
INCOV052	INCOV052-T2	2.83	0.79	3.62	Hospital	4	FALSE	Nasal cannula	123	100	36.5	62	94	Evidence of pulmonary infiltrates	28.1139	Female	89	NOT Hispanic or Latino	White	No	No	No	No	Yes	Never	No	No	No	No	No	No	No	No	Yes	Yes	Yes	No	No	No	No	No	No	Yes	No	No	No
INCOV053	INCOV053-T1	2	6.17	8.17	ICU	4	FALSE	Nasal cannula	101	63	36.8	90	97	Bilateral pulmonary infiltrates	30.7058	Male	86	NOT Hispanic or Latino	White	No	No	No	No	Yes	Never	No	No	No	No	T2DM	No	No	No	Yes	Yes	Yes	No	No	No	No	No	Yes	Yes	No	No	No
INCOV053	INCOV053-T2	3.58	6.17	9.75	ICU	4	FALSE	Nasal cannula	140	72	36.7	79	93	Bilateral pulmonary infiltrates	30.7058	Male	86	NOT Hispanic or Latino	White	No	No	No	No	Yes	Never	No	No	No	No	T2DM	No	No	No	Yes	Yes	Yes	No	No	No	No	No	No	Yes	Yes	No	No
INCOV054	INCOV054-T1	0.79	6.96	7.75	Hospital	3	FALSE	None	157	67	37.8	80	95	Clear	32.7223	Female	72	NOT Hispanic or Latino	White	No	No	No	No	Yes	Never	No	No	No	No	T2DM	No	No	No	No	Yes	Yes	NA	NA	NA	NA	No	No	Yes	No	No	No
INCOV055	INCOV055-T1	0.79	11.96	12.75	ICU	3	FALSE	None	156	77	36.4	86	93	Clear	38.259	Female	67	NOT Hispanic or Latino	White	Yes	No	Yes	No	Yes	Former	No	Yes	Yes	No	T2DM	No	No	No	Yes	Yes	Yes	No	No	No	No	No	No	Yes	No	No	No
INCOV056	INCOV056-T1	1.12	11.42	12.54	Home (mobile phlebotomy)	1 or 2	FALSE	None	NA	NA	NA	NA	NA	NA	NA	Female	61	NOT Hispanic or Latino	White	No	No	No	No	No	Former	No	No	No	No	No	No	No	No	Yes	Yes	Yes	No	No	No	No	No	Yes	Yes	No	Yes	Yes
INCOV056	INCOV056-T2	12.12	11.42	23.54	Home (mobile phlebotomy)	1 or 2	FALSE	None	NA	NA	NA	NA	NA	NA	NA	Female	61	NOT Hispanic or Latino	White	No	No	No	No	No	Former	No	No	No	No	No	No	No	No	Yes	Yes	Yes	No	No	No	No	No	No	Yes	Yes	Yes	Yes
INCOV056	INCOV056-T3	47.12	11.42	58.54	Home (mobile phlebotomy)	1	FALSE	None	NA	NA	NA	NA	NA	NA	NA	Female	61	NOT Hispanic or Latino	White	No	No	No	No	No	Former	No	No	No	No	No	No	No	No	Yes	Yes	Yes	Yes	Yes	Yes	Yes	Yes	Yes	Yes	Yes	Yes	Yes
INCOV057	INCOV057-T1	0.92	10.21	11.13	Home (mobile phlebotomy)	1 or 2	FALSE	None	NA	NA	NA	NA	NA	NA	29.1617	Female	39	NOT Hispanic or Latino	White	No	No	No	No	No	Never	No	No	No	No	T1DM	No	No	No	Yes	Yes	Yes	No	No	No	No	No	Yes	Yes	No	Yes	Yes
INCOV057	INCOV057-T2	7.79	10.21	18	Home (mobile phlebotomy)	1 or 2	FALSE	None	NA	NA	NA	NA	NA	NA	29.1617	Female	39	NOT Hispanic or Latino	White	No	No	No	No	No	Never	No	No	No	No	T1DM	No	No	No	Yes	Yes	Yes	No	No	No	No	No	No	Yes	Yes	No	No
INCOV057	INCOV057-T3	50.08	10.21	60.29	Home (mobile phlebotomy)	<=2	FALSE	None	NA	NA	NA	NA	NA	NA	29.1617	Female	39	NOT Hispanic or Latino	White	No	No	No	No	No	Never	No	No	No	No	T1DM	No	No	No	Yes	Yes	Yes	Yes	Yes	Yes	Yes	Yes	Yes	Yes	Yes	No	No
INCOV058	INCOV058-T1	1	9.04	10.04	Home (mobile phlebotomy)	1 or 2	FALSE	None	NA	NA	NA	NA	NA	NA	NA	Female	63	NOT Hispanic or Latino	White	No	No	No	Yes	Yes	Former	Yes	No	No	No	T2DM	No	Yes	Yes	Yes	Yes	Yes	No	No	No	No	No	Yes	Yes	No	Yes	Yes
INCOV058	INCOV058-T2	8	9.04	17.04	Home (mobile phlebotomy)	1 or 2	FALSE	None	NA	NA	NA	NA	NA	NA	NA	Female	63	NOT Hispanic or Latino	White	No	No	No	Yes	Yes	Former	Yes	No	No	No	T2DM	No	Yes	Yes	Yes	Yes	Yes	No	No	No	No	No	No	Yes	Yes	Yes	Yes
INCOV058	INCOV058-T3	47	9.04	56.04	Home (mobile phlebotomy)	<=2	FALSE	None	NA	NA	NA	NA	NA	NA	NA	Female	63	NOT Hispanic or Latino	White	No	No	No	Yes	Yes	Former	Yes	No	No	No	T2DM	No	Yes	Yes	Yes	Yes	Yes	Yes	Yes	Yes	Yes	Yes	Yes	Yes	Yes	Yes	Yes
INCOV059	INCOV059-T1	0.83	6.96	7.79	Hospital	4	FALSE	Nasal cannula	106	54	36.7	66	99	Bilateral pulmonary infiltrates	17.9785	Female	82	NOT Hispanic or Latino	White	No	No	Yes	Yes	No	Current	No	No	Yes	No	No	No	No	No	Yes	Yes	Yes	No	No	No	No	No	Yes	Yes	No	Yes	Yes
INCOV059	INCOV059-T2	4.79	6.96	11.75	Hospital	3	FALSE	None	117	50	36.7	63	99	Bilateral pulmonary infiltrates	17.9785	Female	82	NOT Hispanic or Latino	White	No	No	Yes	Yes	No	Current	No	No	Yes	No	No	No	No	No	Yes	Yes	Yes	No	No	No	No	No	No	Yes	No	Yes	Yes
INCOV059	INCOV059-T3	82.79	6.96	89.75	Hospital	4	FALSE	Nasal cannula	118	77	36.9	65	94	Clear	17.9785	Female	82	NOT Hispanic or Latino	White	No	No	Yes	Yes	No	Current	No	No	Yes	No	No	No	No	No	Yes	Yes	Yes	Yes	Yes	Yes	Yes	Yes	Yes	Yes	No	Yes	Yes
INCOV060	INCOV060-T1	0.92	25.96	26.88	Home (mobile phlebotomy)	1 or 2	FALSE	None	NA	NA	NA	NA	NA	NA	NA	Female	39	Unknown / Not Reported	Unknown / Not Reported	No	No	No	No	No	Never	No	No	No	No	No	No	No	No	Yes	Yes	Yes	No	No	No	No	No	Yes	Yes	No	Yes	Yes
INCOV060	INCOV060-T2	10.96	25.96	36.92	Home (mobile phlebotomy)	1 or 2	FALSE	None	NA	NA	36.2	NA	99	NA	NA	Female	39	Unknown / Not Reported	Unknown / Not Reported	No	No	No	No	No	Never	No	No	No	No	No	No	No	No	Yes	Yes	Yes	No	No	No	No	No	No	Yes	Yes	Yes	Yes
INCOV060	INCOV060-T3	46.12	25.96	72.08	Home (mobile phlebotomy)	<=2	FALSE	None	NA	NA	NA	NA	NA	NA	NA	Female	39	Unknown / Not Reported	Unknown / Not Reported	No	No	No	No	No	Never	No	No	No	No	No	No	No	No	Yes	Yes	Yes	No	Yes	Yes	Yes	Yes	Yes	Yes	Yes	Yes	Yes
INCOV061	INCOV061-T1	0.75	43.17	43.92	Home (mobile phlebotomy)	1 or 2	FALSE	None	NA	NA	NA	NA	NA	Clear	NA	Male	61	NOT Hispanic or Latino	White	No	No	No	No	No	Never	No	No	No	No	No	No	No	No	Yes	Yes	Yes	No	No	No	No	No	Yes	Yes	No	Yes	Yes
INCOV061	INCOV061-T2	10.79	43.17	53.96	Home (mobile phlebotomy)	1 or 2	FALSE	None	NA	NA	NA	NA	NA	Clear	NA	Male	61	NOT Hispanic or Latino	White	No	No	No	No	No	Never	No	No	No	No	No	No	No	No	Yes	Yes	Yes	No	No	No	No	No	No	Yes	Yes	No	No
INCOV061	INCOV061-T3	41.79	43.17	84.96	Home (mobile phlebotomy)	0	FALSE	0	NA	NA	NA	NA	NA	Bilateral pulmonary infiltrates	NA	Male	61	NOT Hispanic or Latino	White	No	No	No	No	No	Never	No	No	No	No	No	No	No	No	Yes	Yes	Yes	No	Yes	Yes	Yes	Yes	Yes	Yes	Yes	No	No
INCOV062	INCOV062-T1	1.75	2	3.75	Hospital	4	FALSE	Nasal cannula	124	61	36.8	63	95	Bilateral pulmonary infiltrates	29.6395	Female	77	NOT Hispanic or Latino	Asian	No	No	No	No	Yes	Never	No	No	No	No	No	No	No	No	Yes	Yes	Yes	No	No	No	No	No	No	Yes	No	No	No
INCOV062	INCOV062-T2	4.75	2	6.75	Hospital	4	FALSE	Nasal cannula	103	52	36.6	68	99	Bilateral pulmonary infiltrates	29.6395	Female	77	NOT Hispanic or Latino	Asian	No	No	No	No	Yes	Never	No	No	No	No	No	No	No	No	Yes	Yes	Yes	No	No	No	No	No	No	Yes	No	No	No
INCOV063	INCOV063-T1	0.96	57.08	58.04	Home (mobile phlebotomy)	1 or 2	FALSE	None	NA	NA	NA	NA	NA	NA	NA	Female	81	NOT Hispanic or Latino	White	No	No	Yes	No	Yes	Never	No	No	Yes	No	No	No	No	No	Yes	Yes	Yes	No	No	No	No	No	Yes	Yes	No	Yes	Yes
INCOV063	INCOV063-T2	9.75	57.08	66.83	Home (mobile phlebotomy)	1 or 2	FALSE	None	NA	NA	NA	NA	NA	NA	NA	Female	81	NOT Hispanic or Latino	White	No	No	Yes	No	Yes	Never	No	No	Yes	No	No	No	No	No	Yes	Yes	Yes	No	No	No	No	No	No	Yes	Yes	Yes	Yes
INCOV063	INCOV063-T3	49.79	57.08	106.87	Home (mobile phlebotomy)	<=2	FALSE	None	NA	NA	NA	NA	NA	NA	NA	Female	81	NOT Hispanic or Latino	White	No	No	Yes	No	Yes	Never	No	No	Yes	No	No	No	No	No	Yes	Yes	Yes	Yes	Yes	Yes	Yes	Yes	Yes	Yes	Yes	Yes	Yes
INCOV064	INCOV064-T1	0.79	1.04	1.83	ICU	5	FALSE	High flow nasal cannula (HFNC)	105	64	36.5	91	35	Bilateral pulmonary infiltrates	18.6469	Female	76	NOT Hispanic or Latino	White	No	No	No	No	Yes	Former	No	No	No	No	No	No	No	No	Yes	Yes	Yes	No	No	No	No	No	Yes	Yes	No	No	No
INCOV066	INCOV066-T1	0.71	13.38	14.09	Home (mobile phlebotomy)	1 or 2	FALSE	None	NA	NA	NA	NA	NA	NA	NA	Male	53	NOT Hispanic or Latino	White	No	No	No	No	No	Never	No	No	No	No	No	No	No	No	Yes	Yes	Yes	No	No	No	No	No	Yes	Yes	Yes	Yes	Yes
INCOV066	INCOV066-T2	11.71	13.38	25.09	Home (mobile phlebotomy)	1 or 2	FALSE	None	NA	NA	NA	NA	NA	NA	NA	Male	53	NOT Hispanic or Latino	White	No	No	No	No	No	Never	No	No	No	No	No	No	No	No	Yes	Yes	Yes	No	No	No	No	No	No	Yes	Yes	Yes	Yes
INCOV066	INCOV066-T3	55.75	13.38	69.13	Home (mobile phlebotomy)	1	FALSE	None	NA	NA	NA	NA	NA	NA	NA	Male	53	NOT Hispanic or Latino	White	No	No	No	No	No	Never	No	No	No	No	No	No	No	No	Yes	Yes	Yes	Yes	Yes	Yes	Yes	Yes	Yes	Yes	Yes	Yes	Yes
INCOV067	INCOV067-T1	0.83	32.62	33.45	Home (mobile phlebotomy)	1 or 2	FALSE	None	NA	NA	NA	NA	NA	NA	NA	Female	41	NOT Hispanic or Latino	White	No	No	No	No	No	Former	No	No	No	No	No	No	No	No	Yes	Yes	Yes	No	No	No	No	No	Yes	Yes	Yes	Yes	Yes
INCOV067	INCOV067-T2	7.71	32.62	40.33	Home (mobile phlebotomy)	1 or 2	FALSE	None	NA	NA	NA	NA	NA	NA	NA	Female	41	NOT Hispanic or Latino	White	No	No	No	No	No	Former	No	No	No	No	No	No	No	No	Yes	Yes	Yes	No	No	No	No	No	No	Yes	Yes	Yes	Yes
INCOV067	INCOV067-T3	56.71	32.62	89.33	Home (mobile phlebotomy)	<=2	FALSE	None	NA	NA	NA	NA	NA	NA	NA	Female	41	NOT Hispanic or Latino	White	No	No	No	No	No	Former	No	No	No	No	No	No	No	No	Yes	Yes	Yes	No	Yes	Yes	Yes	Yes	Yes	Yes	Yes	Yes	Yes
INCOV068	INCOV068-T1	0.96	21.12	22.08	Home (mobile phlebotomy)	1 or 2	FALSE	None	NA	NA	NA	NA	NA	NA	NA	Female	66	NOT Hispanic or Latino	White	No	No	No	Yes	No	Former	No	No	No	No	No	No	No	No	Yes	Yes	Yes	No	No	No	No	No	Yes	Yes	Yes	Yes	Yes
INCOV068	INCOV068-T2	7.83	21.12	28.95	Home (mobile phlebotomy)	1 or 2	FALSE	None	NA	NA	NA	NA	NA	Evidence of pulmonary infiltrates	NA	Female	66	NOT Hispanic or Latino	White	No	No	No	Yes	No	Former	No	No	No	No	No	No	No	No	Yes	Yes	Yes	No	No	No	No	No	No	Yes	Yes	Yes	Yes
INCOV068	INCOV068-T3	53.83	21.12	74.95	Home (mobile phlebotomy)	<=2	FALSE	None	NA	NA	NA	NA	NA	NA	NA	Female	66	NOT Hispanic or Latino	White	No	No	No	Yes	No	Former	No	No	No	No	No	No	No	No	Yes	Yes	Yes	No	Yes	Yes	Yes	Yes	Yes	Yes	Yes	Yes	Yes
INCOV069	INCOV069-T1	0.67	9.29	9.96	Hospital	3	FALSE	None	115	65	36.8	90	94	Evidence of pulmonary infiltrates	31.2637	Male	61	NOT Hispanic or Latino	White	No	No	No	Yes	No	Never	No	No	No	No	No	No	No	No	Yes	Yes	Yes	No	No	No	No	No	Yes	Yes	Yes	Yes	Yes
INCOV069	INCOV069-T2	7.83	9.29	17.12	Home (mobile phlebotomy)	1 or 2	FALSE	None	NA	NA	NA	NA	NA	Bilateral pulmonary infiltrates	31.2637	Male	61	NOT Hispanic or Latino	White	No	No	No	Yes	No	Never	No	No	No	No	No	No	No	No	Yes	Yes	Yes	No	No	No	No	No	No	Yes	Yes	Yes	Yes
INCOV069	INCOV069-T3	52.88	9.29	62.17	Home (mobile phlebotomy)	<=2	FALSE	None	NA	NA	NA	NA	NA	NA	31.2637	Male	61	NOT Hispanic or Latino	White	No	No	No	Yes	No	Never	No	No	No	No	No	No	No	No	Yes	Yes	Yes	No	Yes	Yes	Yes	Yes	Yes	Yes	Yes	Yes	Yes
INCOV070	INCOV070-T1	0.75	9.33	10.08	ICU	6	TRUE	Other	128	72	37.3	86	94	Evidence of pulmonary infiltrates	31.966	Male	42	Hispanic or Latino	Unknown / Not Reported	No	No	No	No	No	Never	No	No	No	No	No	No	No	No	Yes	Yes	Yes	No	No	No	No	No	Yes	Yes	No	Yes	Yes
INCOV070	INCOV070-T2	3.58	9.33	12.91	Clinic	2	TRUE	Other	111	69	37.7	93	99	Bilateral pulmonary infiltrates	31.966	Male	42	Hispanic or Latino	Unknown / Not Reported	No	No	No	No	No	Never	No	No	No	No	No	No	No	No	Yes	Yes	Yes	No	No	No	No	No	No	Yes	No	Yes	Yes
INCOV070	INCOV070-T3	79.92	9.33	89.25	Home (mobile phlebotomy)	1	FALSE	None	NA	NA	NA	NA	NA	NA	31.966	Male	42	Hispanic or Latino	Unknown / Not Reported	No	No	No	No	No	Never	No	No	No	No	No	No	No	No	Yes	Yes	Yes	No	Yes	Yes	Yes	Yes	Yes	Yes	No	Yes	Yes
INCOV071	INCOV071-T1	1.83	1.38	3.21	ICU	4	FALSE	Nasal cannula	144	59	36.8	60	98	Clear	19.1634	Female	80	NOT Hispanic or Latino	White	Yes	No	No	No	No	Never	No	Yes	No	No	No	No	No	No	Yes	Yes	Yes	No	No	No	No	No	Yes	Yes	No	Yes	Yes
INCOV071	INCOV071-T2	3.83	1.38	5.21	Clinic	1	FALSE	Nasal cannula	137	59	36.2	69	98	Clear	19.1634	Female	80	NOT Hispanic or Latino	White	Yes	No	No	No	No	Never	No	Yes	No	No	No	No	No	No	Yes	Yes	Yes	No	No	No	No	No	No	Yes	No	No	No
INCOV071	INCOV071-T3	98.58	1.38	99.96	Hospital	3	FALSE	None	132	62	36.9	60	97	NA	19.1634	Female	80	NOT Hispanic or Latino	White	Yes	No	No	No	No	Never	No	Yes	No	No	No	No	No	No	Yes	Yes	Yes	Yes	Yes	Yes	Yes	Yes	Yes	Yes	No	No	No
INCOV072	INCOV072-T1	0.54	5.17	5.71	ICU	4	FALSE	Nasal cannula	129	81	36.8	78	93	Evidence of pulmonary infiltrates	13.8675	Female	84	NOT Hispanic or Latino	White	No	No	No	No	Yes	Former	Yes	No	Yes	No	No	No	No	No	Yes	Yes	Yes	No	No	No	No	No	Yes	Yes	No	No	No
INCOV072	INCOV072-T2	2.58	5.17	7.75	Hospital	4	FALSE	Nasal cannula	105	51	37.1	66	96	Evidence of pulmonary infiltrates	13.8675	Female	84	NOT Hispanic or Latino	White	No	No	No	No	Yes	Former	Yes	No	Yes	No	No	No	No	No	Yes	Yes	Yes	No	No	No	No	No	No	Yes	No	No	No
INCOV073	INCOV073-T1	0.46	11.5	11.96	Hospital	4	FALSE	Nasal cannula	121	71	36.5	85	95	Evidence of pulmonary infiltrates	27.9954	Female	55	Hispanic or Latino	Unknown / Not Reported	No	No	No	No	No	Unknown	No	No	No	No	No	No	No	No	Yes	Yes	Yes	No	No	No	No	No	Yes	Yes	Yes	Yes	Yes
INCOV073	INCOV073-T2	2.5	11.5	14	Hospital	3	FALSE	None	116	81	36.2	102	93	Evidence of pulmonary infiltrates	27.9954	Female	55	Hispanic or Latino	Unknown / Not Reported	No	No	No	No	No	Unknown	No	No	No	No	No	No	No	No	Yes	Yes	Yes	No	No	No	No	No	No	Yes	Yes	Yes	Yes
INCOV073	INCOV073-T3	65.54	11.5	77.04	Home (mobile phlebotomy)	<=2	FALSE	None	NA	NA	NA	NA	NA	NA	27.9954	Female	55	Hispanic or Latino	Unknown / Not Reported	No	No	No	No	No	Unknown	No	No	No	No	No	No	No	No	Yes	Yes	Yes	No	Yes	No	Yes	Yes	Yes	Yes	Yes	Yes	Yes
INCOV074	INCOV074-T1	2.58	21.33	23.91	Home (mobile phlebotomy)	1 or 2	FALSE	None	NA	NA	NA	NA	NA	NA	NA	Female	30	NOT Hispanic or Latino	White	No	No	Yes	No	No	Never	No	No	No	No	No	No	No	No	Yes	Yes	Yes	No	No	No	No	No	No	Yes	Yes	No	No
INCOV074	INCOV074-T2	12.88	21.33	34.21	Home (mobile phlebotomy)	1 or 2	FALSE	None	NA	NA	NA	NA	NA	NA	NA	Female	30	NOT Hispanic or Latino	White	No	No	Yes	No	No	Never	No	No	No	No	No	No	No	No	Yes	Yes	Yes	No	No	No	No	No	No	Yes	Yes	No	No
INCOV075	INCOV075-T1	0	17.46	17.46	ICU	7	TRUE	Other	147	52	37.1	90	96	Bilateral pulmonary infiltrates	23.2291	Male	57	NOT Hispanic or Latino	Asian	No	No	No	No	Yes	Never	No	No	No	No	T2DM	No	No	No	Yes	Yes	Yes	No	No	No	No	No	Yes	Yes	Yes	Yes	Yes
INCOV075	INCOV075-T2	2.46	17.46	19.92	ICU	6	TRUE	Other	112	47	37.2	93	91	Bilateral pulmonary infiltrates	23.2291	Male	57	NOT Hispanic or Latino	Asian	No	No	No	No	Yes	Never	No	No	No	No	T2DM	No	No	No	Yes	Yes	Yes	No	No	No	No	No	No	Yes	Yes	No	No
INCOV075	INCOV075-T3	329.79	17.46	347.25	Clinic	2	FALSE	None	124	54	NA	80	99	NA	23.2291	Male	57	NOT Hispanic or Latino	Asian	No	No	No	No	Yes	Never	No	No	No	No	T2DM	No	No	No	Yes	No	Yes	No	No	No	Yes	Yes	Yes	Yes	Yes	No	No
INCOV076	INCOV076-T1	1.08	16.08	17.16	Clinic	1 or 2	FALSE	None	NA	NA	NA	NA	NA	NA	NA	Female	47	NOT Hispanic or Latino	Asian	No	No	No	No	No	Never	No	No	No	No	No	No	No	No	Yes	Yes	Yes	No	No	No	No	No	Yes	Yes	Yes	Yes	Yes
INCOV076	INCOV076-T2	8.08	16.08	24.16	Home (mobile phlebotomy)	1 or 2	FALSE	None	NA	NA	NA	NA	NA	NA	NA	Female	47	NOT Hispanic or Latino	Asian	No	No	No	No	No	Never	No	No	No	No	No	No	No	No	Yes	Yes	Yes	No	No	No	No	No	No	Yes	Yes	Yes	Yes
INCOV076	INCOV076-T3	49.08	16.08	65.16	Home (mobile phlebotomy)	<=2	FALSE	None	NA	NA	NA	NA	NA	NA	NA	Female	47	NOT Hispanic or Latino	Asian	No	No	No	No	No	Never	No	No	No	No	No	No	No	No	Yes	Yes	Yes	No	Yes	Yes	Yes	Yes	Yes	Yes	Yes	Yes	Yes
INCOV077	INCOV077-T1	6.67	18.38	25.05	Home (mobile phlebotomy)	1	FALSE	None	NA	NA	NA	NA	NA	Clear	NA	Female	51	NOT Hispanic or Latino	White	No	No	Yes	Yes	No	Former	No	No	No	No	No	No	No	No	Yes	Yes	Yes	No	No	No	No	No	Yes	Yes	Yes	Yes	Yes
INCOV077	INCOV077-T2	18.96	18.38	37.34	Home (mobile phlebotomy)	1	FALSE	None	NA	NA	NA	NA	NA	Clear	NA	Female	51	NOT Hispanic or Latino	White	No	No	Yes	Yes	No	Former	No	No	No	No	No	No	No	No	Yes	Yes	Yes	No	No	No	No	No	No	Yes	Yes	Yes	Yes
INCOV077	INCOV077-T3	53.96	18.38	72.34	Home (mobile phlebotomy)	<=2	FALSE	None	NA	NA	NA	NA	NA	NA	NA	Female	51	NOT Hispanic or Latino	White	No	No	Yes	Yes	No	Former	No	No	No	No	No	No	No	No	Yes	Yes	Yes	No	Yes	Yes	Yes	Yes	Yes	Yes	Yes	Yes	Yes
INCOV078	INCOV078-T1	3.17	25.83	29	Home (mobile phlebotomy)	1	FALSE	None	NA	NA	NA	NA	NA	NA	NA	Female	58	NOT Hispanic or Latino	More Than One Race	No	No	Yes	No	Yes	Former	No	No	No	No	No	No	No	No	Yes	Yes	Yes	No	No	No	No	No	Yes	Yes	Yes	Yes	Yes
INCOV078	INCOV078-T2	15.96	25.83	41.79	Home (mobile phlebotomy)	1	FALSE	None	NA	NA	NA	NA	NA	NA	NA	Female	58	NOT Hispanic or Latino	More Than One Race	No	No	Yes	No	Yes	Former	No	No	No	No	No	No	No	No	Yes	Yes	Yes	No	No	No	No	No	No	Yes	Yes	Yes	Yes
INCOV078	INCOV078-T3	143.12	25.83	168.95	Home (mobile phlebotomy)	<=2	FALSE	None	NA	NA	NA	NA	NA	NA	NA	Female	58	NOT Hispanic or Latino	More Than One Race	No	No	Yes	No	Yes	Former	No	No	No	No	No	No	No	No	Yes	Yes	Yes	No	No	No	Yes	Yes	Yes	Yes	No	Yes	Yes
INCOV079	INCOV079-T1	0.79	6.96	7.75	Hospital	4	FALSE	Nasal cannula	106	56	36.3	60	92	Bilateral pulmonary infiltrates	27.2789	Female	83	NOT Hispanic or Latino	White	No	No	No	Yes	Yes	Former	No	No	No	No	No	No	No	No	Yes	Yes	Yes	No	No	No	No	No	Yes	Yes	No	Yes	Yes
INCOV079	INCOV079-T2	2.79	6.96	9.75	Hospital	4	FALSE	Nasal cannula	134	103	36.7	89	92	Bilateral pulmonary infiltrates	27.2789	Female	83	NOT Hispanic or Latino	White	No	No	No	Yes	Yes	Former	No	No	No	No	No	No	No	No	Yes	Yes	Yes	No	No	No	No	No	No	Yes	No	No	No
INCOV079	INCOV079-T3	301	6.96	307.96	Hospital	3	FALSE	None	104	60	37.1	63	97	Bilateral pulmonary infiltrates	27.2789	Female	83	NOT Hispanic or Latino	White	No	No	No	Yes	Yes	Former	No	No	No	No	No	No	No	No	Yes	No	Yes	No	No	No	Yes	Yes	Yes	Yes	Yes	No	No
INCOV080	INCOV080-T1	0.67	5.04	5.71	ICU	4	FALSE	Nasal cannula	132	84	36.6	65	93	Bilateral pulmonary infiltrates	28.963	Male	66	Hispanic or Latino	White	No	No	No	No	Yes	Never	No	No	No	No	No	No	No	No	Yes	Yes	Yes	No	No	No	No	No	No	Yes	No	No	No
INCOV080	INCOV080-T2	4.71	5.04	9.75	Hospital	4	FALSE	Nasal cannula	122	64	36.7	70	90	Bilateral pulmonary infiltrates	28.963	Male	66	Hispanic or Latino	White	No	No	No	No	Yes	Never	No	No	No	No	No	No	No	No	Yes	Yes	Yes	No	No	No	No	No	No	Yes	No	No	No
INCOV081	INCOV081-T1	3.33	12.5	15.83	Home (mobile phlebotomy)	1 or 2	FALSE	None	NA	NA	NA	NA	NA	NA	NA	Male	23	Hispanic or Latino	Unknown / Not Reported	No	No	No	No	No	Never	No	No	No	No	No	No	No	No	Yes	Yes	Yes	No	No	No	No	No	Yes	Yes	Yes	Yes	Yes
INCOV081	INCOV081-T2	10.33	12.5	22.83	Home (mobile phlebotomy)	1 or 2	FALSE	None	NA	NA	NA	NA	NA	NA	NA	Male	23	Hispanic or Latino	Unknown / Not Reported	No	No	No	No	No	Never	No	No	No	No	No	No	No	No	Yes	Yes	Yes	No	No	No	No	No	No	Yes	Yes	Yes	Yes
INCOV081	INCOV081-T3	79.5	12.5	92	Home (mobile phlebotomy)	<=2	FALSE	None	NA	NA	NA	NA	NA	NA	NA	Male	23	Hispanic or Latino	Unknown / Not Reported	No	No	No	No	No	Never	No	No	No	No	No	No	No	No	Yes	Yes	Yes	Yes	Yes	Yes	Yes	Yes	Yes	Yes	Yes	Yes	Yes
INCOV082	INCOV082-T1	2.83	8.17	11	Home (mobile phlebotomy)	1 or 2	FALSE	None	NA	NA	NA	NA	NA	NA	NA	Female	60	NOT Hispanic or Latino	White	No	No	Yes	No	No	Never	No	No	No	No	No	No	No	No	Yes	Yes	Yes	No	No	No	No	No	Yes	Yes	Yes	Yes	Yes
INCOV082	INCOV082-T2	14	8.17	22.17	Home (mobile phlebotomy)	1 or 2	FALSE	None	NA	NA	NA	NA	NA	NA	NA	Female	60	NOT Hispanic or Latino	White	No	No	Yes	No	No	Never	No	No	No	No	No	No	No	No	Yes	Yes	Yes	No	No	No	No	No	No	Yes	Yes	Yes	Yes
INCOV082	INCOV082-T3	44.88	8.17	53.05	Home (mobile phlebotomy)	<=2	FALSE	None	NA	NA	NA	NA	NA	NA	NA	Female	60	NOT Hispanic or Latino	White	No	No	Yes	No	No	Never	No	No	No	No	No	No	No	No	Yes	Yes	Yes	No	No	No	Yes	Yes	Yes	Yes	Yes	Yes	Yes
INCOV083	INCOV083-T1	1.96	9.33	11.29	Clinic	1 or 2	FALSE	None	NA	NA	NA	NA	NA	NA	NA	Female	42	NOT Hispanic or Latino	White	No	No	No	No	No	Never	No	No	No	No	No	No	No	No	Yes	Yes	Yes	No	No	No	No	No	Yes	Yes	Yes	Yes	Yes
INCOV083	INCOV083-T2	8.92	9.33	18.25	Clinic	1 or 2	FALSE	None	NA	NA	NA	NA	NA	NA	NA	Female	42	NOT Hispanic or Latino	White	No	No	No	No	No	Never	No	No	No	No	No	No	No	No	Yes	Yes	Yes	No	No	No	No	No	No	Yes	Yes	Yes	Yes
INCOV083	INCOV083-T3	36.92	9.33	46.25	Clinic	<=2	FALSE	None	NA	NA	NA	NA	NA	NA	NA	Female	42	NOT Hispanic or Latino	White	No	No	No	No	No	Never	No	No	No	No	No	No	No	No	Yes	Yes	Yes	No	Yes	Yes	Yes	Yes	Yes	Yes	Yes	Yes	Yes
INCOV084	INCOV084-T1	1.12	18.83	19.95	ICU	7	TRUE	Other	102	53	37.5	95	89	Bilateral pulmonary infiltrates	28.8213	Female	57	NOT Hispanic or Latino	Asian	No	No	No	Yes	No	Never	No	No	No	No	No	No	No	No	Yes	Yes	Yes	No	No	No	No	No	Yes	Yes	Yes	No	No
INCOV085	INCOV085-T1	2.12	11.96	14.08	Home (mobile phlebotomy)	1	FALSE	None	NA	NA	NA	NA	NA	NA	NA	Female	36	NOT Hispanic or Latino	White	No	No	No	No	No	Never	No	No	No	No	No	No	No	No	Yes	Yes	Yes	No	No	No	No	No	Yes	Yes	Yes	Yes	Yes
INCOV085	INCOV085-T3	63.96	11.96	75.92	Clinic	1	FALSE	None	NA	NA	NA	NA	NA	NA	NA	Female	36	NOT Hispanic or Latino	White	No	No	No	No	No	Never	No	No	No	No	No	No	No	No	Yes	Yes	Yes	No	No	No	Yes	Yes	Yes	Yes	Yes	No	No
INCOV086	INCOV086-T1	0	13.25	13.25	ICU	5	FALSE	High flow nasal cannula (HFNC)	119	52	36.6	84	100	Bilateral pulmonary infiltrates	18.5032	Male	71	NOT Hispanic or Latino	White	No	No	No	Yes	No	Former	No	No	No	No	No	No	Yes	No	Yes	Yes	Yes	Yes	No	No	No	No	Yes	Yes	No	No	No
INCOV086	INCOV086-T2	1.88	13.25	15.13	ICU	5	FALSE	High flow nasal cannula (HFNC)	143	73	36.8	101	95	Bilateral pulmonary infiltrates	18.5032	Male	71	NOT Hispanic or Latino	White	No	No	No	Yes	No	Former	No	No	No	No	No	No	Yes	No	Yes	Yes	Yes	Yes	No	No	No	No	No	Yes	No	No	No
INCOV087	INCOV087-T1	0.58	10.17	10.75	ICU	5	FALSE	High flow nasal cannula (HFNC)	132	78	37.2	70	93	Bilateral pulmonary infiltrates	27.1932	Male	56	Hispanic or Latino	Unknown / Not Reported	No	No	No	No	No	Never	No	No	No	No	No	No	No	No	Yes	Yes	Yes	No	No	No	No	No	Yes	Yes	No	Yes	Yes
INCOV087	INCOV087-T2	5.58	10.17	15.75	ICU	4	FALSE	Nasal cannula	121	82	36.3	80	92	Bilateral pulmonary infiltrates	27.1932	Male	56	Hispanic or Latino	Unknown / Not Reported	No	No	No	No	No	Never	No	No	No	No	No	No	No	No	Yes	Yes	Yes	No	No	No	No	No	No	Yes	No	Yes	Yes
INCOV087	INCOV087-T3	117.88	10.17	128.05	Home (mobile phlebotomy)	<=2	FALSE	None	NA	NA	NA	NA	NA	NA	27.1932	Male	56	Hispanic or Latino	Unknown / Not Reported	No	No	No	No	No	Never	No	No	No	No	No	No	No	No	Yes	Yes	Yes	No	No	No	Yes	Yes	Yes	Yes	Yes	Yes	Yes
INCOV088	INCOV088-T1	2.96	7.08	10.04	Home (mobile phlebotomy)	1	FALSE	None	NA	NA	NA	NA	NA	Clear	NA	Male	24	NOT Hispanic or Latino	White	No	No	Yes	No	No	Former	No	No	No	No	No	No	No	No	Yes	Yes	Yes	No	No	No	No	No	Yes	Yes	Yes	Yes	Yes
INCOV088	INCOV088-T2	23	7.08	30.08	Home (mobile phlebotomy)	1 or 2	FALSE	None	NA	NA	NA	NA	NA	NA	NA	Male	24	NOT Hispanic or Latino	White	No	No	Yes	No	No	Former	No	No	No	No	No	No	No	No	Yes	Yes	Yes	No	No	No	No	No	No	Yes	Yes	No	No
INCOV088	INCOV088-T3	50.92	7.08	58	Home (mobile phlebotomy)	1	FALSE	None	NA	NA	NA	NA	NA	NA	NA	Male	24	NOT Hispanic or Latino	White	No	No	Yes	No	No	Former	No	No	No	No	No	No	No	No	Yes	Yes	Yes	Yes	Yes	Yes	Yes	Yes	Yes	Yes	Yes	No	No
INCOV090	INCOV090-T1	0.67	15.12	15.79	Hospital	4	FALSE	Nasal cannula	146	54	37.6	77	94	Evidence of pulmonary infiltrates	38.125	Female	69	NOT Hispanic or Latino	White	No	No	No	No	No	Former	Yes	No	No	No	T2DM	No	No	No	Yes	Yes	Yes	No	No	No	No	No	Yes	Yes	Yes	Yes	Yes
INCOV090	INCOV090-T2	3.71	15.12	18.83	Hospital	4	FALSE	Nasal cannula	133	58	37.1	63	98	Evidence of pulmonary infiltrates	38.125	Female	69	NOT Hispanic or Latino	White	No	No	No	No	No	Former	Yes	No	No	No	T2DM	No	No	No	Yes	Yes	Yes	No	No	No	No	No	No	Yes	No	No	No
INCOV090	INCOV090-T3	310.58	15.12	325.7	Clinic	<=2	FALSE	None	NA	NA	NA	NA	NA	NA	38.125	Female	69	NOT Hispanic or Latino	White	No	No	No	No	No	Former	Yes	No	No	No	T2DM	No	No	No	Yes	No	Yes	No	No	No	Yes	Yes	Yes	Yes	Yes	No	No
INCOV091	INCOV091-T1	0.71	9.21	9.92	Hospital	4	FALSE	Nasal cannula	101	61	36.6	83	93	Bilateral pulmonary infiltrates	28.6322	Male	81	NOT Hispanic or Latino	Asian	No	No	No	No	Yes	Never	No	No	No	No	T2DM	No	No	No	Yes	Yes	Yes	No	No	No	No	No	No	Yes	No	No	No
INCOV091	INCOV091-T2	4.71	9.21	13.92	Hospital	3	FALSE	None	151	87	36.6	81	98	Evidence of pulmonary infiltrates	28.6322	Male	81	NOT Hispanic or Latino	Asian	No	No	No	No	Yes	Never	No	No	No	No	T2DM	No	No	No	Yes	Yes	Yes	No	No	No	No	No	No	Yes	No	No	No
INCOV092	INCOV092-T1	6.04	5.08	11.12	Home (mobile phlebotomy)	1 or 2	FALSE	None	NA	NA	NA	NA	NA	NA	NA	Female	75	NOT Hispanic or Latino	White	No	No	No	Yes	Yes	Never	No	No	No	No	No	No	No	No	Yes	Yes	Yes	No	No	No	No	No	Yes	Yes	Yes	Yes	Yes
INCOV092	INCOV092-T2	18.04	5.08	23.12	Home (mobile phlebotomy)	1 or 2	FALSE	None	NA	NA	NA	NA	NA	NA	NA	Female	75	NOT Hispanic or Latino	White	No	No	No	Yes	Yes	Never	No	No	No	No	No	No	No	No	Yes	Yes	Yes	No	No	No	No	No	No	Yes	Yes	Yes	Yes
INCOV092	INCOV092-T3	53.17	5.08	58.25	Home (mobile phlebotomy)	1	FALSE	None	NA	NA	NA	NA	NA	NA	NA	Female	75	NOT Hispanic or Latino	White	No	No	No	Yes	Yes	Never	No	No	No	No	No	No	No	No	Yes	Yes	Yes	No	Yes	Yes	Yes	Yes	Yes	Yes	Yes	Yes	Yes
INCOV093	INCOV093-T1	0.62	9.33	9.95	Hospital	3	FALSE	None	150	82	36.9	62	94	Clear	27.7542	Male	66	NOT Hispanic or Latino	White	No	No	Yes	No	Yes	Former	No	No	No	No	T2DM	No	No	No	Yes	Yes	Yes	No	No	No	No	No	Yes	Yes	No	Yes	Yes
INCOV093	INCOV093-T2	19.79	9.33	29.12	Home (mobile phlebotomy)	1 or 2	FALSE	None	NA	NA	NA	NA	NA	NA	27.7542	Male	66	NOT Hispanic or Latino	White	No	No	Yes	No	Yes	Former	No	No	No	No	T2DM	No	No	No	Yes	Yes	Yes	No	No	No	No	No	No	Yes	Yes	Yes	Yes
INCOV093	INCOV093-T3	54.79	9.33	64.12	Home (mobile phlebotomy)	<=2	FALSE	None	NA	NA	NA	NA	NA	NA	27.7542	Male	66	NOT Hispanic or Latino	White	No	No	Yes	No	Yes	Former	No	No	No	No	T2DM	No	No	No	Yes	Yes	Yes	No	Yes	Yes	Yes	Yes	Yes	Yes	Yes	Yes	Yes
INCOV094	INCOV094-T1	6.83	5.38	12.21	Home (mobile phlebotomy)	1 or 2	FALSE	None	NA	NA	NA	NA	NA	NA	NA	Female	38	NOT Hispanic or Latino	White	No	No	No	No	No	Never	No	No	No	No	No	No	No	No	Yes	Yes	Yes	No	No	No	No	No	Yes	Yes	Yes	Yes	Yes
INCOV094	INCOV094-T2	20.92	5.38	26.3	Home (mobile phlebotomy)	1 or 2	FALSE	None	NA	NA	NA	NA	NA	NA	NA	Female	38	NOT Hispanic or Latino	White	No	No	No	No	No	Never	No	No	No	No	No	No	No	No	Yes	Yes	Yes	No	No	No	No	No	No	Yes	Yes	No	No
INCOV094	INCOV094-T3	52.71	5.38	58.09	Home (mobile phlebotomy)	1	FALSE	None	NA	NA	NA	NA	NA	NA	NA	Female	38	NOT Hispanic or Latino	White	No	No	No	No	No	Never	No	No	No	No	No	No	No	No	Yes	Yes	Yes	Yes	Yes	Yes	Yes	Yes	Yes	Yes	Yes	No	No
INCOV095	INCOV095-T1	0.62	8.33	8.95	Hospital	4	FALSE	Nasal cannula	115	72	36.5	85	92	Evidence of pulmonary infiltrates	NA	Male	47	NOT Hispanic or Latino	Unknown / Not Reported	No	No	No	No	No	Never	No	No	No	No	No	No	No	No	No	Yes	Yes	NA	NA	NA	NA	No	No	Yes	No	No	No
INCOV096	INCOV096-T1	0.12	13.12	13.24	ICU	6	TRUE	Other	92	68	37.2	57	94	Bilateral pulmonary infiltrates	32.8226	Male	72	NOT Hispanic or Latino	White	No	No	No	Yes	Yes	Former	No	No	No	No	T2DM	No	No	No	Yes	Yes	Yes	No	No	No	No	No	No	Yes	Yes	No	No
INCOV096	INCOV096-T2	2.92	13.12	16.04	ICU	6	TRUE	Other	104	70	36.1	52	99	Bilateral pulmonary infiltrates	32.8226	Male	72	NOT Hispanic or Latino	White	No	No	No	Yes	Yes	Former	No	No	No	No	T2DM	No	No	No	Yes	Yes	Yes	No	No	No	No	No	No	Yes	Yes	No	No
INCOV097	INCOV097-T1	6.79	11.38	18.17	Home (mobile phlebotomy)	1 or 2	FALSE	None	NA	NA	NA	NA	NA	NA	NA	Female	26	NOT Hispanic or Latino	Asian	No	No	No	No	No	Never	No	No	No	No	No	No	No	No	Yes	Yes	Yes	No	No	No	No	No	Yes	Yes	No	Yes	Yes
INCOV097	INCOV097-T2	16.79	11.38	28.17	Home (mobile phlebotomy)	1 or 2	FALSE	None	NA	NA	NA	NA	NA	NA	NA	Female	26	NOT Hispanic or Latino	Asian	No	No	No	No	No	Never	No	No	No	No	No	No	No	No	Yes	Yes	Yes	No	No	No	No	No	No	Yes	No	No	No
INCOV097	INCOV097-T3	57.71	11.38	69.09	Home (mobile phlebotomy)	1	FALSE	None	NA	NA	NA	NA	NA	NA	NA	Female	26	NOT Hispanic or Latino	Asian	No	No	No	No	No	Never	No	No	No	No	No	No	No	No	Yes	Yes	Yes	Yes	Yes	Yes	Yes	Yes	Yes	Yes	No	No	No
INCOV098	INCOV098-T1	0.5	11.46	11.96	Hospital	3	FALSE	None	137	86	36.5	63	95	Bilateral pulmonary infiltrates	43.7993	Female	50	NOT Hispanic or Latino	American Indian/Alaska Native	No	No	No	No	No	Never	No	No	No	No	No	No	No	No	Yes	Yes	Yes	No	No	No	No	No	Yes	Yes	Yes	Yes	Yes
INCOV098	INCOV098-T2	6.75	11.46	18.21	Home (mobile phlebotomy)	1 or 2	FALSE	None	NA	NA	NA	NA	NA	NA	43.7993	Female	50	NOT Hispanic or Latino	American Indian/Alaska Native	No	No	No	No	No	Never	No	No	No	No	No	No	No	No	Yes	Yes	Yes	No	No	No	No	No	No	Yes	Yes	No	No
INCOV098	INCOV098-T3	37.62	11.46	49.08	Home (mobile phlebotomy)	<=2	FALSE	None	NA	NA	NA	NA	NA	NA	43.7993	Female	50	NOT Hispanic or Latino	American Indian/Alaska Native	No	No	No	No	No	Never	No	No	No	No	No	No	No	No	Yes	Yes	Yes	No	Yes	Yes	Yes	Yes	Yes	Yes	Yes	No	No
INCOV099	INCOV099-T1	0.62	7.29	7.91	ICU	5	FALSE	High flow nasal cannula (HFNC)	153	99	37.1	89	93	Bilateral pulmonary infiltrates	26.5945	Male	83	NOT Hispanic or Latino	White	No	No	No	Yes	Yes	Former	No	No	No	No	No	No	No	No	Yes	Yes	Yes	No	No	No	No	No	Yes	Yes	No	No	No
INCOV100	INCOV100-T1	15.58	38.46	54.04	Home (mobile phlebotomy)	1 or 2	FALSE	None	NA	NA	NA	NA	NA	NA	NA	Female	32	NOT Hispanic or Latino	Asian	No	No	Yes	No	No	Never	No	No	No	No	No	No	No	No	Yes	Yes	Yes	No	No	No	No	No	Yes	Yes	Yes	Yes	Yes
INCOV100	INCOV100-T2	20.75	38.46	59.21	Home (mobile phlebotomy)	1 or 2	FALSE	None	NA	NA	NA	NA	NA	NA	NA	Female	32	NOT Hispanic or Latino	Asian	No	No	Yes	No	No	Never	No	No	No	No	No	No	No	No	Yes	Yes	Yes	No	No	No	No	No	No	Yes	Yes	Yes	Yes
INCOV100	INCOV100-T3	56.79	38.46	95.25	Home (mobile phlebotomy)	<=2	FALSE	None	NA	NA	NA	NA	NA	NA	NA	Female	32	NOT Hispanic or Latino	Asian	No	No	Yes	No	No	Never	No	No	No	No	No	No	No	No	Yes	Yes	Yes	Yes	Yes	Yes	Yes	Yes	Yes	Yes	Yes	Yes	Yes
INCOV101	INCOV101-T1	0.17	15.92	16.09	Clinic	1 or 2	FALSE	None	NA	NA	NA	NA	NA	NA	NA	Female	19	Hispanic or Latino	White	No	No	Yes	No	No	Never	No	No	No	No	No	No	No	No	Yes	Yes	Yes	No	No	No	No	No	Yes	Yes	Yes	Yes	Yes
INCOV101	INCOV101-T2	5.17	15.92	21.09	Home (mobile phlebotomy)	1 or 2	FALSE	None	NA	NA	NA	NA	NA	NA	NA	Female	19	Hispanic or Latino	White	No	No	Yes	No	No	Never	No	No	No	No	No	No	No	No	Yes	Yes	Yes	No	No	No	No	No	No	Yes	Yes	Yes	Yes
INCOV101	INCOV101-T3	43.04	15.92	58.96	Clinic	1	FALSE	None	NA	NA	NA	NA	NA	NA	NA	Female	19	Hispanic or Latino	White	No	No	Yes	No	No	Never	No	No	No	No	No	No	No	No	Yes	Yes	Yes	Yes	Yes	Yes	Yes	Yes	Yes	Yes	Yes	Yes	Yes
INCOV102	INCOV102-T1	8.08	10.04	18.12	Home (mobile phlebotomy)	1 or 2	FALSE	None	NA	NA	NA	NA	NA	NA	NA	Female	55	NOT Hispanic or Latino	White	No	No	No	No	No	Never	No	No	No	No	No	No	No	No	Yes	Yes	Yes	No	No	No	No	No	Yes	Yes	Yes	Yes	Yes
INCOV102	INCOV102-T2	16.79	10.04	26.83	Home (mobile phlebotomy)	1 or 2	FALSE	None	NA	NA	NA	NA	NA	NA	NA	Female	55	NOT Hispanic or Latino	White	No	No	No	No	No	Never	No	No	No	No	No	No	No	No	Yes	Yes	Yes	No	No	No	No	No	No	Yes	Yes	Yes	Yes
INCOV102	INCOV102-T3	44.92	10.04	54.96	Home (mobile phlebotomy)	1	FALSE	None	NA	NA	NA	NA	NA	NA	NA	Female	55	NOT Hispanic or Latino	White	No	No	No	No	No	Never	No	No	No	No	No	No	No	No	Yes	Yes	Yes	Yes	Yes	Yes	Yes	Yes	Yes	Yes	Yes	Yes	Yes
INCOV103	INCOV103-T1	9.17	14.92	24.09	Home (mobile phlebotomy)	1 or 2	FALSE	None	NA	NA	NA	NA	NA	Bilateral pulmonary infiltrates	NA	Female	25	Hispanic or Latino	White	No	No	No	No	No	Former	No	No	No	No	No	No	No	No	Yes	Yes	Yes	No	No	No	No	No	Yes	Yes	Yes	Yes	Yes
INCOV103	INCOV103-T2	15.96	14.92	30.88	Home (mobile phlebotomy)	1 or 2	FALSE	None	NA	NA	NA	NA	NA	NA	NA	Female	25	Hispanic or Latino	White	No	No	No	No	No	Former	No	No	No	No	No	No	No	No	Yes	Yes	Yes	No	No	No	No	No	No	Yes	Yes	Yes	Yes
INCOV103	INCOV103-T3	50.96	14.92	65.88	Home (mobile phlebotomy)	<=2	FALSE	None	NA	NA	NA	NA	NA	NA	NA	Female	25	Hispanic or Latino	White	No	No	No	No	No	Former	No	No	No	No	No	No	No	No	Yes	Yes	Yes	Yes	Yes	Yes	Yes	Yes	Yes	Yes	Yes	Yes	Yes
INCOV104	INCOV104-T1	0.5	5.25	5.75	Hospital	3	FALSE	None	110	72	37.2	93	98	Bilateral pulmonary infiltrates	29.7909	Female	32	NOT Hispanic or Latino	Unknown / Not Reported	No	No	Yes	No	No	Never	No	No	No	No	T2DM	No	No	No	Yes	Yes	Yes	No	No	No	No	No	No	Yes	Yes	No	No
INCOV104	INCOV104-T2	14.83	5.25	20.08	Home (mobile phlebotomy)	1 or 2	FALSE	None	NA	NA	NA	NA	NA	NA	29.7909	Female	32	NOT Hispanic or Latino	Unknown / Not Reported	No	No	Yes	No	No	Never	No	No	No	No	T2DM	No	No	No	Yes	Yes	Yes	No	No	No	No	No	No	Yes	No	No	No
INCOV105	INCOV105-T1	0.75	10	10.75	Hospital	4	FALSE	Nasal cannula	107	59	36.6	61	96	Bilateral pulmonary infiltrates	40.5946	Female	27	Hispanic or Latino	Unknown / Not Reported	No	No	Yes	No	No	Former	No	No	No	No	No	No	No	No	Yes	Yes	Yes	No	No	No	No	No	No	Yes	Yes	No	No
INCOV105	INCOV105-T2	13.92	10	23.92	Clinic	1 or 2	FALSE	None	NA	NA	NA	NA	NA	NA	40.5946	Female	27	Hispanic or Latino	Unknown / Not Reported	No	No	Yes	No	No	Former	No	No	No	No	No	No	No	No	Yes	Yes	Yes	No	No	No	No	No	No	Yes	Yes	No	No
INCOV106	INCOV106-T1	-0.04	9.04	9	ICU	7	TRUE	Other	97	48	37.1	59	98	Bilateral pulmonary infiltrates	24.1655	Female	81	NOT Hispanic or Latino	American Indian/Alaska Native	No	No	No	No	No	Never	No	No	No	No	No	No	No	No	Yes	Yes	Yes	No	No	No	No	No	Yes	Yes	No	Yes	Yes
INCOV106	INCOV106-T2	4.71	9.04	13.75	ICU	7	TRUE	Other	126	58	37.2	100	97	Bilateral pulmonary infiltrates	24.1655	Female	81	NOT Hispanic or Latino	American Indian/Alaska Native	No	No	No	No	No	Never	No	No	No	No	No	No	No	No	Yes	Yes	Yes	No	No	No	No	No	No	Yes	No	Yes	Yes
INCOV106	INCOV106-T3	27.92	9.04	36.96	ICU	7	TRUE	Other	112	59	37.5	80	99	Bilateral pulmonary infiltrates	24.1655	Female	81	NOT Hispanic or Latino	American Indian/Alaska Native	No	No	No	No	No	Never	No	No	No	No	No	No	No	No	Yes	Yes	Yes	No	Yes	Yes	Yes	Yes	Yes	Yes	No	Yes	Yes
INCOV107	INCOV107-T1	5.12	9.88	15	Home (mobile phlebotomy)	1 or 2	FALSE	None	NA	NA	NA	NA	NA	NA	NA	Male	71	NOT Hispanic or Latino	White	No	No	No	No	Yes	Former	No	No	No	Yes	No	No	No	No	Yes	Yes	Yes	No	No	No	No	No	Yes	Yes	Yes	Yes	Yes
INCOV107	INCOV107-T2	13.17	9.88	23.05	Home (mobile phlebotomy)	1 or 2	FALSE	None	NA	NA	NA	NA	NA	NA	NA	Male	71	NOT Hispanic or Latino	White	No	No	No	No	Yes	Former	No	No	No	Yes	No	No	No	No	Yes	Yes	Yes	No	No	No	No	No	No	Yes	Yes	No	No
INCOV107	INCOV107-T3	50	9.88	59.88	Home (mobile phlebotomy)	<=2	FALSE	None	NA	NA	NA	NA	NA	NA	NA	Male	71	NOT Hispanic or Latino	White	No	No	No	No	Yes	Former	No	No	No	Yes	No	No	No	No	Yes	Yes	Yes	No	Yes	Yes	Yes	Yes	Yes	Yes	Yes	No	No
INCOV108	INCOV108-T1	8.08	4.04	12.12	Home (mobile phlebotomy)	1	FALSE	None	128	70	36.8	76	98	Clear	27.7202	Male	57	NOT Hispanic or Latino	White	Yes	No	No	No	Yes	Former	No	No	No	No	No	No	No	No	Yes	Yes	Yes	No	No	No	No	No	Yes	Yes	Yes	Yes	Yes
INCOV108	INCOV108-T2	5.04	4.04	9.08	Home (mobile phlebotomy)	1 or 2	FALSE	None	NA	NA	NA	NA	NA	NA	27.7202	Male	57	NOT Hispanic or Latino	White	Yes	No	No	No	Yes	Former	No	No	No	No	No	No	No	No	Yes	Yes	Yes	No	No	No	No	No	No	Yes	Yes	Yes	Yes
INCOV108	INCOV108-T3	49.04	4.04	53.08	Home (mobile phlebotomy)	<=2	FALSE	None	NA	NA	NA	NA	NA	NA	27.7202	Male	57	NOT Hispanic or Latino	White	Yes	No	No	No	Yes	Former	No	No	No	No	No	No	No	No	Yes	Yes	Yes	No	Yes	Yes	Yes	Yes	Yes	Yes	Yes	Yes	Yes
INCOV109	INCOV109-T1	7.71	8.08	15.79	Home (mobile phlebotomy)	1 or 2	FALSE	None	NA	NA	NA	NA	NA	NA	NA	Female	36	Unknown / Not Reported	White	No	No	No	No	No	Never	No	No	No	No	Other	No	No	No	Yes	Yes	Yes	No	No	No	No	No	Yes	Yes	Yes	Yes	Yes
INCOV109	INCOV109-T2	14.79	8.08	22.87	Home (mobile phlebotomy)	1 or 2	FALSE	None	NA	NA	NA	NA	NA	NA	NA	Female	36	Unknown / Not Reported	White	No	No	No	No	No	Never	No	No	No	No	Other	No	No	No	Yes	Yes	Yes	No	No	No	No	No	No	Yes	Yes	Yes	Yes
INCOV109	INCOV109-T3	48.79	8.08	56.87	Home (mobile phlebotomy)	<=2	FALSE	None	NA	NA	NA	NA	NA	NA	NA	Female	36	Unknown / Not Reported	White	No	No	No	No	No	Never	No	No	No	No	Other	No	No	No	Yes	Yes	Yes	No	Yes	Yes	Yes	Yes	Yes	Yes	Yes	Yes	Yes
INCOV110	INCOV110-T1	3.04	3.5	6.54	Home (mobile phlebotomy)	1 or 2	FALSE	None	NA	NA	NA	NA	NA	Clear	NA	Female	41	NOT Hispanic or Latino	Native Hawaiian or Other Pacific Islander	No	No	Yes	No	No	Current	No	No	No	No	Other	No	No	No	Yes	Yes	Yes	No	No	No	No	No	Yes	Yes	Yes	Yes	Yes
INCOV110	INCOV110-T2	10.75	3.5	14.25	Home (mobile phlebotomy)	1 or 2	FALSE	None	NA	NA	NA	NA	NA	NA	NA	Female	41	NOT Hispanic or Latino	Native Hawaiian or Other Pacific Islander	No	No	Yes	No	No	Current	No	No	No	No	Other	No	No	No	Yes	Yes	Yes	No	No	No	No	No	No	Yes	Yes	Yes	Yes
INCOV110	INCOV110-T3	45.67	3.5	49.17	Home (mobile phlebotomy)	<=2	FALSE	None	NA	NA	NA	NA	NA	NA	NA	Female	41	NOT Hispanic or Latino	Native Hawaiian or Other Pacific Islander	No	No	Yes	No	No	Current	No	No	No	No	Other	No	No	No	Yes	Yes	Yes	No	No	No	Yes	Yes	Yes	Yes	Yes	Yes	Yes
INCOV111	INCOV111-T1	0.67	9.08	9.75	ICU	4	FALSE	Nasal cannula	100	65	37	73	96	Bilateral pulmonary infiltrates	49.5629	Male	28	NOT Hispanic or Latino	Native Hawaiian or Other Pacific Islander	No	No	No	No	No	Never	No	No	No	No	No	No	No	No	Yes	Yes	Yes	No	No	No	No	No	Yes	Yes	No	Yes	Yes
INCOV111	INCOV111-T2	2.67	9.08	11.75	ICU	4	FALSE	Nasal cannula	130	76	36.7	74	97	Bilateral pulmonary infiltrates	49.5629	Male	28	NOT Hispanic or Latino	Native Hawaiian or Other Pacific Islander	No	No	No	No	No	Never	No	No	No	No	No	No	No	No	Yes	Yes	Yes	No	No	No	No	No	No	Yes	No	Yes	Yes
INCOV111	INCOV111-T3	92.83	9.08	101.91	Home (mobile phlebotomy)	<=2	FALSE	None	NA	NA	NA	NA	NA	NA	49.5629	Male	28	NOT Hispanic or Latino	Native Hawaiian or Other Pacific Islander	No	No	No	No	No	Never	No	No	No	No	No	No	No	No	Yes	Yes	Yes	No	No	No	Yes	Yes	Yes	Yes	Yes	Yes	Yes
INCOV112	INCOV112-T1	7.17	15.92	23.09	Home (mobile phlebotomy)	1 or 2	FALSE	None	NA	NA	NA	NA	NA	NA	NA	Male	32	Unknown / Not Reported	Unknown / Not Reported	No	No	No	No	No	Unknown	No	No	No	No	No	No	No	No	Yes	Yes	Yes	No	No	No	No	No	Yes	Yes	Yes	Yes	Yes
INCOV112	INCOV112-T2	15.96	15.92	31.88	Home (mobile phlebotomy)	1 or 2	FALSE	None	NA	NA	NA	NA	NA	NA	NA	Male	32	Unknown / Not Reported	Unknown / Not Reported	No	No	No	No	No	Unknown	No	No	No	No	No	No	No	No	Yes	Yes	Yes	No	No	No	No	No	No	Yes	Yes	No	No
INCOV112	INCOV112-T3	57.92	15.92	73.84	Home (mobile phlebotomy)	<=2	FALSE	None	NA	NA	NA	NA	NA	NA	NA	Male	32	Unknown / Not Reported	Unknown / Not Reported	No	No	No	No	No	Unknown	No	No	No	No	No	No	No	No	Yes	Yes	Yes	No	No	No	Yes	Yes	Yes	Yes	Yes	No	No
INCOV113	INCOV113-T1	2	8.92	10.92	Home (mobile phlebotomy)	1 or 2	FALSE	None	NA	NA	NA	NA	NA	NA	NA	Female	33	NOT Hispanic or Latino	White	No	No	No	No	No	Never	No	No	No	No	No	No	No	No	Yes	Yes	Yes	No	No	No	No	No	Yes	Yes	Yes	Yes	Yes
INCOV113	INCOV113-T2	13.08	8.92	22	Home (mobile phlebotomy)	1 or 2	FALSE	None	NA	NA	NA	NA	NA	NA	NA	Female	33	NOT Hispanic or Latino	White	No	No	No	No	No	Never	No	No	No	No	No	No	No	No	Yes	Yes	Yes	No	No	No	No	No	No	Yes	Yes	No	No
INCOV113	INCOV113-T3	56.92	8.92	65.84	Home (mobile phlebotomy)	<=2	FALSE	None	NA	NA	NA	NA	NA	NA	NA	Female	33	NOT Hispanic or Latino	White	No	No	No	No	No	Never	No	No	No	No	No	No	No	No	Yes	Yes	Yes	No	No	No	Yes	Yes	Yes	Yes	Yes	No	No
INCOV114	INCOV114-T1	1.12	2.04	3.16	Home (mobile phlebotomy)	1 or 2	FALSE	None	NA	NA	NA	NA	NA	NA	39.262	Female	32	NOT Hispanic or Latino	White	No	No	No	No	No	Never	No	No	No	No	No	No	No	No	Yes	Yes	Yes	No	No	No	No	No	Yes	Yes	Yes	Yes	Yes
INCOV114	INCOV114-T2	8.88	2.04	10.92	Home (mobile phlebotomy)	1	FALSE	None	144	88	37.2	98	NA	NA	39.262	Female	32	NOT Hispanic or Latino	White	No	No	No	No	No	Never	No	No	No	No	No	No	No	No	Yes	Yes	Yes	No	No	No	No	No	No	Yes	Yes	No	No
INCOV114	INCOV114-T3	22.88	2.04	24.92	Home (mobile phlebotomy)	<=2	FALSE	None	NA	NA	NA	NA	NA	NA	39.262	Female	32	NOT Hispanic or Latino	White	No	No	No	No	No	Never	No	No	No	No	No	No	No	No	Yes	Yes	Yes	No	Yes	Yes	Yes	Yes	Yes	Yes	Yes	No	No
INCOV115	INCOV115-T1	0	20.04	20.04	ICU	3	FALSE	None	155	71	37	54	96	Clear	32.4939	Male	69	NOT Hispanic or Latino	White	No	No	No	Yes	No	Never	No	No	No	No	No	No	No	No	Yes	Yes	Yes	No	No	No	No	No	Yes	Yes	No	Yes	Yes
INCOV115	INCOV115-T2	1.71	20.04	21.75	Hospital	3	FALSE	None	125	59	36.6	54	95	Clear	32.4939	Male	69	NOT Hispanic or Latino	White	No	No	No	Yes	No	Never	No	No	No	No	No	No	No	No	Yes	Yes	Yes	No	No	No	No	No	No	Yes	No	No	No
INCOV115	INCOV115-T3	99.88	20.04	119.92	Home (mobile phlebotomy)	<=2	FALSE	None	NA	NA	NA	NA	NA	NA	32.4939	Male	69	NOT Hispanic or Latino	White	No	No	No	Yes	No	Never	No	No	No	No	No	No	No	No	Yes	Yes	Yes	No	No	No	Yes	Yes	Yes	Yes	Yes	No	No
INCOV116	INCOV116-T1	7.88	12.12	20	Home (mobile phlebotomy)	1 or 2	FALSE	None	NA	NA	NA	NA	NA	NA	NA	Female	27	Unknown / Not Reported	Unknown / Not Reported	No	No	Yes	No	No	Never	No	No	No	No	No	No	No	No	Yes	Yes	Yes	No	No	No	No	No	Yes	Yes	Yes	Yes	Yes
INCOV116	INCOV116-T2	19.79	12.12	31.91	Home (mobile phlebotomy)	1 or 2	FALSE	None	NA	NA	NA	NA	NA	NA	NA	Female	27	Unknown / Not Reported	Unknown / Not Reported	No	No	Yes	No	No	Never	No	No	No	No	No	No	No	No	Yes	Yes	Yes	No	No	No	No	No	No	Yes	Yes	Yes	Yes
INCOV116	INCOV116-T3	56.88	12.12	69	Home (mobile phlebotomy)	<=2	FALSE	None	NA	NA	NA	NA	NA	NA	NA	Female	27	Unknown / Not Reported	Unknown / Not Reported	No	No	Yes	No	No	Never	No	No	No	No	No	No	No	No	Yes	Yes	Yes	No	No	No	Yes	Yes	Yes	Yes	Yes	Yes	Yes
INCOV117	INCOV117-T1	0.54	8.21	8.75	Hospital	4	FALSE	Nasal cannula	119	75	36.8	62	96	Evidence of pulmonary infiltrates	30.5155	Male	39	Hispanic or Latino	Unknown / Not Reported	No	No	No	No	Yes	Never	No	No	No	No	T2DM	No	No	No	Yes	Yes	Yes	No	No	No	No	No	No	Yes	Yes	No	No
INCOV117	INCOV117-T2	2.79	8.21	11	Hospital	4	FALSE	Nasal cannula	121	73	36.8	84	95	Bilateral pulmonary infiltrates	30.5155	Male	39	Hispanic or Latino	Unknown / Not Reported	No	No	No	No	Yes	Never	No	No	No	No	T2DM	No	No	No	Yes	Yes	Yes	No	No	No	No	No	No	Yes	Yes	No	No
INCOV118	INCOV118-T1	0.54	12.25	12.79	Hospital	4	FALSE	Nasal cannula	120	74	36.8	73	97	Bilateral pulmonary infiltrates	25.2281	Female	50	NOT Hispanic or Latino	More Than One Race	No	No	No	No	No	Never	No	No	No	No	No	No	No	No	No	Yes	Yes	NA	NA	NA	NA	No	No	Yes	Yes	No	No
INCOV119	INCOV119-T1	12.83	4.29	17.12	Home (mobile phlebotomy)	1 or 2	FALSE	None	NA	NA	NA	NA	NA	NA	NA	Female	53	NOT Hispanic or Latino	Black or African American	No	No	No	No	Yes	Unknown	No	No	No	No	No	No	No	No	Yes	Yes	Yes	No	No	No	No	No	Yes	Yes	Yes	Yes	Yes
INCOV119	INCOV119-T2	14.58	4.29	18.87	Home (mobile phlebotomy)	1	FALSE	None	NA	NA	NA	NA	NA	NA	NA	Female	53	NOT Hispanic or Latino	Black or African American	No	No	No	No	Yes	Unknown	No	No	No	No	No	No	No	No	Yes	Yes	Yes	No	No	No	No	No	No	Yes	Yes	Yes	Yes
INCOV119	INCOV119-T3	47.75	4.29	52.04	Home (mobile phlebotomy)	<=2	FALSE	None	NA	NA	NA	NA	NA	NA	NA	Female	53	NOT Hispanic or Latino	Black or African American	No	No	No	No	Yes	Unknown	No	No	No	No	No	No	No	No	Yes	Yes	Yes	No	No	No	Yes	Yes	Yes	Yes	Yes	Yes	Yes
INCOV120	INCOV120-T1	5.83	15.08	20.91	Home (mobile phlebotomy)	1 or 2	FALSE	None	NA	NA	NA	NA	NA	NA	NA	Female	26	NOT Hispanic or Latino	White	No	No	No	No	No	Current	No	No	No	No	No	No	No	No	Yes	Yes	Yes	No	No	No	No	No	No	Yes	Yes	No	No
INCOV120	INCOV120-T2	13.75	15.08	28.83	Home (mobile phlebotomy)	1 or 2	FALSE	None	NA	NA	NA	NA	NA	NA	NA	Female	26	NOT Hispanic or Latino	White	No	No	No	No	No	Current	No	No	No	No	No	No	No	No	Yes	Yes	Yes	No	No	No	No	No	No	Yes	Yes	No	No
INCOV121	INCOV121-T1	0.04	1	1.04	Hospital	4	FALSE	Nasal cannula	106	80	35.6	60	95	Bilateral pulmonary infiltrates	21.5025	Female	86	NOT Hispanic or Latino	White	Yes	No	No	No	Yes	Former	No	Yes	No	No	T2DM	No	No	No	Yes	Yes	Yes	No	No	No	No	No	No	Yes	Yes	No	No
INCOV121	INCOV121-T2	2.79	1	3.79	Hospital	4	FALSE	Nasal cannula	119	68	36.3	66	99	Evidence of pulmonary infiltrates	21.5025	Female	86	NOT Hispanic or Latino	White	Yes	No	No	No	Yes	Former	No	Yes	No	No	T2DM	No	No	No	Yes	Yes	Yes	No	No	No	No	No	No	Yes	No	No	No
INCOV122	INCOV122-T1	3.88	12	15.88	Home (mobile phlebotomy)	1 or 2	FALSE	None	NA	NA	NA	NA	NA	NA	NA	Female	53	NOT Hispanic or Latino	Asian	No	No	No	No	No	Never	No	No	No	No	No	No	No	No	Yes	Yes	Yes	No	No	No	No	No	Yes	Yes	Yes	Yes	Yes
INCOV122	INCOV122-T2	14.83	12	26.83	Home (mobile phlebotomy)	1 or 2	FALSE	None	NA	NA	NA	NA	NA	NA	NA	Female	53	NOT Hispanic or Latino	Asian	No	No	No	No	No	Never	No	No	No	No	No	No	No	No	Yes	Yes	Yes	No	No	No	No	No	No	Yes	Yes	Yes	Yes
INCOV122	INCOV122-T3	45.83	12	57.83	Home (mobile phlebotomy)	1	FALSE	None	NA	NA	NA	NA	NA	NA	NA	Female	53	NOT Hispanic or Latino	Asian	No	No	No	No	No	Never	No	No	No	No	No	No	No	No	Yes	Yes	Yes	No	No	No	Yes	Yes	Yes	Yes	Yes	Yes	Yes
INCOV123	INCOV123-T1	2.88	8.17	11.05	Home (mobile phlebotomy)	1 or 2	FALSE	None	NA	NA	NA	NA	NA	NA	NA	Female	42	NOT Hispanic or Latino	White	No	No	No	No	No	Former	No	No	No	No	No	No	No	No	Yes	Yes	Yes	No	No	No	No	No	Yes	Yes	Yes	Yes	Yes
INCOV123	INCOV123-T2	10.79	8.17	18.96	Home (mobile phlebotomy)	1 or 2	FALSE	None	NA	NA	NA	NA	NA	NA	NA	Female	42	NOT Hispanic or Latino	White	No	No	No	No	No	Former	No	No	No	No	No	No	No	No	Yes	Yes	Yes	No	No	No	No	No	No	Yes	Yes	Yes	Yes
INCOV123	INCOV123-T3	42.71	8.17	50.88	Home (mobile phlebotomy)	<=2	FALSE	None	NA	NA	NA	NA	NA	NA	NA	Female	42	NOT Hispanic or Latino	White	No	No	No	No	No	Former	No	No	No	No	No	No	No	No	Yes	Yes	Yes	No	Yes	Yes	Yes	Yes	Yes	Yes	Yes	Yes	Yes
INCOV124	INCOV124-T1	0.58	9.17	9.75	Hospital	4	FALSE	Nasal cannula	106	74	36.7	65	94	Evidence of pulmonary infiltrates	28.4062	Male	48	NOT Hispanic or Latino	Asian	No	No	No	No	Yes	Never	No	No	No	No	No	No	No	No	Yes	Yes	Yes	No	No	No	No	No	Yes	Yes	Yes	Yes	Yes
INCOV124	INCOV124-T2	3.71	9.17	12.88	Home (mobile phlebotomy)	1 or 2	FALSE	None	NA	NA	NA	NA	NA	NA	28.4062	Male	48	NOT Hispanic or Latino	Asian	No	No	No	No	Yes	Never	No	No	No	No	No	No	No	No	Yes	Yes	Yes	No	No	No	No	No	No	Yes	Yes	No	No
INCOV124	INCOV124-T3	94.54	9.17	103.71	Home (mobile phlebotomy)	<=2	FALSE	None	NA	NA	NA	NA	NA	NA	28.4062	Male	48	NOT Hispanic or Latino	Asian	No	No	No	No	Yes	Never	No	No	No	No	No	No	No	No	Yes	Yes	Yes	No	No	No	Yes	Yes	Yes	Yes	Yes	No	No
INCOV125	INCOV125-T1	0.58	11.08	11.66	Hospital	4	FALSE	Nasal cannula	107	77	36.6	50	94	Bilateral pulmonary infiltrates	24.4929	Male	50	NOT Hispanic or Latino	Asian	No	No	No	No	Yes	Former	No	No	No	No	No	No	No	No	Yes	Yes	Yes	No	No	No	No	No	Yes	Yes	Yes	Yes	Yes
INCOV125	INCOV125-T2	2.58	11.08	13.66	Hospital	3	FALSE	None	112	75	37	50	97	Bilateral pulmonary infiltrates	24.4929	Male	50	NOT Hispanic or Latino	Asian	No	No	No	No	Yes	Former	No	No	No	No	No	No	No	No	Yes	Yes	Yes	No	No	No	No	No	No	Yes	Yes	Yes	Yes
INCOV125	INCOV125-T3	85.96	11.08	97.04	Home (mobile phlebotomy)	<=2	FALSE	None	NA	NA	NA	NA	NA	NA	24.4929	Male	50	NOT Hispanic or Latino	Asian	No	No	No	No	Yes	Former	No	No	No	No	No	No	No	No	Yes	Yes	Yes	No	No	No	Yes	Yes	Yes	Yes	Yes	Yes	Yes
INCOV126	INCOV126-T1	6.62	9.17	15.79	Home (mobile phlebotomy)	1 or 2	FALSE	None	NA	NA	NA	NA	NA	NA	NA	Female	36	NOT Hispanic or Latino	White	No	No	No	No	No	Never	No	No	No	No	No	No	No	No	Yes	Yes	Yes	No	No	No	No	No	Yes	Yes	Yes	Yes	Yes
INCOV126	INCOV126-T2	15.75	9.17	24.92	Home (mobile phlebotomy)	1 or 2	FALSE	None	NA	NA	NA	NA	NA	NA	NA	Female	36	NOT Hispanic or Latino	White	No	No	No	No	No	Never	No	No	No	No	No	No	No	No	Yes	Yes	Yes	No	No	No	No	No	No	Yes	Yes	Yes	Yes
INCOV126	INCOV126-T3	50.75	9.17	59.92	Home (mobile phlebotomy)	<=2	FALSE	None	NA	NA	NA	NA	NA	NA	NA	Female	36	NOT Hispanic or Latino	White	No	No	No	No	No	Never	No	No	No	No	No	No	No	No	Yes	Yes	Yes	Yes	Yes	Yes	Yes	Yes	Yes	Yes	Yes	Yes	Yes
INCOV127	INCOV127-T1	2.08	19.04	21.12	Home (mobile phlebotomy)	1 or 2	FALSE	None	NA	NA	NA	NA	NA	NA	NA	Male	63	NOT Hispanic or Latino	White	No	No	No	No	No	Current	No	No	No	No	No	No	No	No	Yes	Yes	Yes	No	No	No	No	No	Yes	Yes	Yes	Yes	Yes
INCOV127	INCOV127-T2	8.96	19.04	28	Home (mobile phlebotomy)	1 or 2	FALSE	None	NA	NA	NA	NA	NA	NA	NA	Male	63	NOT Hispanic or Latino	White	No	No	No	No	No	Current	No	No	No	No	No	No	No	No	Yes	Yes	Yes	No	No	No	No	No	No	Yes	Yes	No	No
INCOV127	INCOV127-T3	43.96	19.04	63	Home (mobile phlebotomy)	1	FALSE	None	NA	NA	NA	NA	NA	NA	NA	Male	63	NOT Hispanic or Latino	White	No	No	No	No	No	Current	No	No	No	No	No	No	No	No	Yes	Yes	Yes	No	No	No	Yes	Yes	Yes	Yes	Yes	No	No
INCOV128	INCOV128-T1	2.04	12.58	14.62	Home (mobile phlebotomy)	1	FALSE	None	NA	NA	NA	NA	NA	NA	NA	Female	62	NOT Hispanic or Latino	White	Yes	No	No	Yes	Yes	Former	No	No	No	No	No	No	No	No	Yes	Yes	Yes	No	No	No	No	No	Yes	Yes	Yes	Yes	Yes
INCOV128	INCOV128-T2	8.96	12.58	21.54	Home (mobile phlebotomy)	1 or 2	FALSE	None	NA	NA	NA	NA	NA	NA	NA	Female	62	NOT Hispanic or Latino	White	Yes	No	No	Yes	Yes	Former	No	No	No	No	No	No	No	No	Yes	Yes	Yes	No	No	No	No	No	No	Yes	Yes	No	No
INCOV128	INCOV128-T3	43.92	12.58	56.5	Home (mobile phlebotomy)	1	FALSE	None	NA	NA	NA	NA	NA	NA	NA	Female	62	NOT Hispanic or Latino	White	Yes	No	No	Yes	Yes	Former	No	No	No	No	No	No	No	No	Yes	Yes	Yes	No	No	No	Yes	Yes	Yes	Yes	Yes	No	No
INCOV129	INCOV129-T1	5.21	7.88	13.09	Home (mobile phlebotomy)	1 or 2	FALSE	None	NA	NA	NA	NA	NA	NA	NA	Male	27	NOT Hispanic or Latino	White	No	No	No	No	No	Never	No	No	No	No	No	No	No	No	Yes	Yes	Yes	No	No	No	No	No	Yes	Yes	Yes	Yes	Yes
INCOV129	INCOV129-T2	28.21	7.88	36.09	Home (mobile phlebotomy)	1 or 2	FALSE	None	NA	NA	NA	NA	NA	NA	NA	Male	27	NOT Hispanic or Latino	White	No	No	No	No	No	Never	No	No	No	No	No	No	No	No	Yes	Yes	Yes	No	No	No	No	No	No	Yes	Yes	Yes	Yes
INCOV129	INCOV129-T3	46.96	7.88	54.84	Home (mobile phlebotomy)	1	FALSE	None	NA	NA	NA	NA	NA	NA	NA	Male	27	NOT Hispanic or Latino	White	No	No	No	No	No	Never	No	No	No	No	No	No	No	No	Yes	Yes	Yes	No	No	No	Yes	Yes	Yes	Yes	Yes	Yes	Yes
INCOV130	INCOV130-T1	0.58	4.62	5.2	ICU	4	FALSE	Nasal cannula	84	57	36.8	83	93	Bilateral pulmonary infiltrates	25.6596	Male	44	NOT Hispanic or Latino	White	Yes	No	No	No	Yes	Former	No	Yes	No	No	No	No	No	No	Yes	Yes	Yes	No	No	No	No	No	No	Yes	No	No	No
INCOV130	INCOV130-T2	3.58	4.62	8.2	Hospital	3	FALSE	None	104	76	36.5	72	99	Bilateral pulmonary infiltrates	25.6596	Male	44	NOT Hispanic or Latino	White	Yes	No	No	No	Yes	Former	No	Yes	No	No	No	No	No	No	Yes	Yes	Yes	No	No	No	No	No	No	Yes	No	No	No
INCOV131	INCOV131-T1	2.88	15	17.88	Home (mobile phlebotomy)	1 or 2	FALSE	None	NA	NA	NA	NA	NA	NA	NA	Female	55	NOT Hispanic or Latino	White	No	No	No	Yes	No	Former	No	No	No	No	No	No	No	No	Yes	Yes	Yes	No	No	No	No	No	Yes	Yes	Yes	Yes	Yes
INCOV131	INCOV131-T2	10.96	15	25.96	Home (mobile phlebotomy)	1 or 2	FALSE	None	NA	NA	NA	NA	NA	NA	NA	Female	55	NOT Hispanic or Latino	White	No	No	No	Yes	No	Former	No	No	No	No	No	No	No	No	Yes	Yes	Yes	No	No	No	No	No	No	Yes	Yes	Yes	Yes
INCOV131	INCOV131-T3	45.83	15	60.83	Home (mobile phlebotomy)	<=2	FALSE	None	NA	NA	NA	NA	NA	NA	NA	Female	55	NOT Hispanic or Latino	White	No	No	No	Yes	No	Former	No	No	No	No	No	No	No	No	Yes	Yes	Yes	No	No	No	Yes	Yes	Yes	Yes	Yes	Yes	Yes
INCOV132	INCOV132-T1	3	5.12	8.12	Home (mobile phlebotomy)	1 or 2	FALSE	None	NA	NA	NA	NA	NA	NA	NA	Female	37	NOT Hispanic or Latino	Black or African American	No	No	No	No	No	Never	No	No	No	No	No	No	No	No	Yes	Yes	Yes	No	No	No	No	No	Yes	Yes	Yes	Yes	Yes
INCOV132	INCOV132-T2	16	5.12	21.12	Home (mobile phlebotomy)	1	FALSE	None	NA	NA	NA	NA	NA	NA	NA	Female	37	NOT Hispanic or Latino	Black or African American	No	No	No	No	No	Never	No	No	No	No	No	No	No	No	Yes	Yes	Yes	No	No	No	No	No	No	Yes	Yes	Yes	Yes
INCOV132	INCOV132-T3	60	5.12	65.12	Home (mobile phlebotomy)	<=2	FALSE	None	NA	NA	NA	NA	NA	NA	NA	Female	37	NOT Hispanic or Latino	Black or African American	No	No	No	No	No	Never	No	No	No	No	No	No	No	No	Yes	Yes	Yes	Yes	Yes	Yes	Yes	Yes	Yes	Yes	Yes	Yes	Yes
INCOV133	INCOV133-T1	0.58	11.17	11.75	Hospital	4	FALSE	Nasal cannula	109	65	36.4	55	96	Bilateral pulmonary infiltrates	29.4462	Female	63	NOT Hispanic or Latino	Black or African American	Yes	No	No	No	Yes	Former	No	No	No	No	No	No	No	No	Yes	Yes	Yes	No	No	No	No	No	No	Yes	No	No	No
INCOV133	INCOV133-T2	3.58	11.17	14.75	Hospital	4	FALSE	Nasal cannula	121	83	36.99	100	95	Evidence of pulmonary infiltrates	29.4462	Female	63	NOT Hispanic or Latino	Black or African American	Yes	No	No	No	Yes	Former	No	No	No	No	No	No	No	No	Yes	Yes	Yes	No	No	No	No	No	No	Yes	Yes	No	No
INCOV134	INCOV134-T1	2.04	5.08	7.12	Home (mobile phlebotomy)	1 or 2	FALSE	None	NA	NA	NA	NA	NA	NA	NA	Female	28	NOT Hispanic or Latino	Black or African American	No	No	No	No	No	Never	No	No	No	No	No	No	No	No	Yes	Yes	Yes	No	No	No	No	No	Yes	Yes	Yes	Yes	Yes
INCOV134	INCOV134-T2	15	5.08	20.08	Home (mobile phlebotomy)	1	FALSE	None	NA	NA	NA	NA	NA	NA	NA	Female	28	NOT Hispanic or Latino	Black or African American	No	No	No	No	No	Never	No	No	No	No	No	No	No	No	Yes	Yes	Yes	No	No	No	No	No	No	Yes	Yes	Yes	Yes
INCOV134	INCOV134-T3	59.04	5.08	64.12	Home (mobile phlebotomy)	<=2	FALSE	None	NA	NA	NA	NA	NA	NA	NA	Female	28	NOT Hispanic or Latino	Black or African American	No	No	No	No	No	Never	No	No	No	No	No	No	No	No	Yes	Yes	Yes	No	Yes	Yes	Yes	Yes	Yes	Yes	Yes	Yes	Yes
INCOV135	INCOV135-T1	1.67	3.25	4.92	Home (mobile phlebotomy)	1 or 2	FALSE	None	NA	NA	NA	NA	NA	NA	NA	Female	50	NOT Hispanic or Latino	White	No	No	No	No	No	Never	No	No	No	No	No	No	No	No	Yes	Yes	Yes	No	No	No	No	No	Yes	Yes	Yes	Yes	Yes
INCOV135	INCOV135-T2	8.67	3.25	11.92	Home (mobile phlebotomy)	1 or 2	FALSE	None	NA	NA	NA	NA	NA	NA	NA	Female	50	NOT Hispanic or Latino	White	No	No	No	No	No	Never	No	No	No	No	No	No	No	No	Yes	Yes	Yes	No	No	No	No	No	No	Yes	Yes	No	No
INCOV135	INCOV135-T3	43.58	3.25	46.83	Home (mobile phlebotomy)	<=2	FALSE	None	NA	NA	NA	NA	NA	NA	NA	Female	50	NOT Hispanic or Latino	White	No	No	No	No	No	Never	No	No	No	No	No	No	No	No	Yes	Yes	Yes	No	No	No	Yes	Yes	Yes	Yes	Yes	No	No
INCOV136	INCOV136-T1	0.58	14.17	14.75	Hospital	4	FALSE	Nasal cannula	110	69	36.9	67	96	NA	56.0584	Female	42	Hispanic or Latino	Unknown / Not Reported	No	No	No	No	No	Never	No	No	No	No	T2DM	No	No	No	Yes	Yes	Yes	No	No	No	No	No	No	Yes	No	No	No
INCOV136	INCOV136-T2	4.58	14.17	18.75	Hospital	3	FALSE	None	113	63	36.4	61	95	Bilateral pulmonary infiltrates	56.0584	Female	42	Hispanic or Latino	Unknown / Not Reported	No	No	No	No	No	Never	No	No	No	No	T2DM	No	No	No	Yes	Yes	Yes	No	No	No	No	No	No	Yes	No	No	No
INCOV137	INCOV137-T1	4.54	6.17	10.71	ICU	5	FALSE	High flow nasal cannula (HFNC)	143	98	36.5	87	96	Bilateral pulmonary infiltrates	54.4499	Male	53	NOT Hispanic or Latino	Black or African American	No	No	No	No	Yes	Former	No	No	No	No	T2DM	No	No	No	Yes	Yes	Yes	No	No	No	No	No	Yes	Yes	Yes	Yes	Yes
INCOV137	INCOV137-T2	6.58	6.17	12.75	ICU	3	FALSE	None	154	84	36.9	77	95	Bilateral pulmonary infiltrates	54.4499	Male	53	NOT Hispanic or Latino	Black or African American	No	No	No	No	Yes	Former	No	No	No	No	T2DM	No	No	No	Yes	Yes	Yes	No	No	No	No	No	No	Yes	Yes	No	No
INCOV137	INCOV137-T3	247.54	6.17	253.71	Hospital	3	FALSE	None	110	63	36.4	85	97	Clear	54.4499	Male	53	NOT Hispanic or Latino	Black or African American	No	No	No	No	Yes	Former	No	No	No	No	T2DM	No	No	No	Yes	No	Yes	No	No	No	Yes	Yes	Yes	Yes	No	No	No
INCOV138	INCOV138-T1	0.5	17.25	17.75	Hospital	4	FALSE	Nasal cannula	132	84	36.5	75	99	Clear	26.7536	Male	52	NOT Hispanic or Latino	Unknown / Not Reported	No	No	Yes	No	No	Current	No	No	No	No	No	No	No	No	No	Yes	Yes	NA	NA	NA	NA	No	No	Yes	Yes	No	No
INCOV139	INCOV139-T1	0	15	15	Hospital	4	FALSE	Nasal cannula	114	74	37.2	84	96	Clear	20.6871	Male	66	NOT Hispanic or Latino	Black or African American	No	No	Yes	Yes	Yes	Former	No	No	Yes	No	No	No	No	No	No	Yes	Yes	NA	NA	NA	NA	No	Yes	Yes	Yes	Yes	Yes
INCOV139	INCOV139-T2	3.75	15	18.75	Hospital	4	FALSE	Nasal cannula	139	88	37.2	88	98	NA	20.6871	Male	66	NOT Hispanic or Latino	Black or African American	No	No	Yes	Yes	Yes	Former	No	No	Yes	No	No	No	No	No	No	Yes	Yes	NA	NA	NA	NA	No	No	Yes	Yes	Yes	Yes
INCOV139	INCOV139-T3	26.75	15	41.75	Hospital	3	FALSE	None	124	68	36.7	83	100	Clear	20.6871	Male	66	NOT Hispanic or Latino	Black or African American	No	No	Yes	Yes	Yes	Former	No	No	Yes	No	No	No	No	No	Yes	Yes	Yes	No	No	No	Yes	Yes	Yes	Yes	Yes	Yes	Yes
INCOV140	INCOV140-T1	16.08	15.04	31.12	Home (mobile phlebotomy)	1	FALSE	None	NA	NA	NA	NA	NA	NA	NA	Male	54	Hispanic or Latino	Unknown / Not Reported	No	No	No	No	No	Never	No	No	No	No	No	No	No	No	No	Yes	Yes	NA	NA	NA	NA	No	No	Yes	Yes	No	No
INCOV141	INCOV141-T1	0.96	7.04	8	Home (mobile phlebotomy)	1	FALSE	None	NA	NA	NA	NA	NA	NA	26.5751	Male	31	NOT Hispanic or Latino	White	No	No	No	No	Yes	Never	No	No	No	No	No	No	No	No	Yes	Yes	Yes	No	No	No	No	No	Yes	Yes	Yes	Yes	Yes
INCOV141	INCOV141-T2	9.79	7.04	16.83	Home (mobile phlebotomy)	1	FALSE	None	NA	NA	NA	NA	NA	NA	26.5751	Male	31	NOT Hispanic or Latino	White	No	No	No	No	Yes	Never	No	No	No	No	No	No	No	No	Yes	Yes	Yes	No	No	No	No	No	No	Yes	Yes	No	No
INCOV141	INCOV141-T3	45.75	7.04	52.79	Home (mobile phlebotomy)	0	FALSE	None	NA	NA	NA	NA	NA	NA	26.5751	Male	31	NOT Hispanic or Latino	White	No	No	No	No	Yes	Never	No	No	No	No	No	No	No	No	Yes	Yes	Yes	No	Yes	Yes	Yes	Yes	Yes	Yes	Yes	No	No
INCOV142	INCOV142-T1	0.04	11.04	11.08	ICU	5	FALSE	High flow nasal cannula (HFNC)	104	45	36.2	66	94	Bilateral pulmonary infiltrates	30.9804	Male	64	NOT Hispanic or Latino	Asian	No	No	No	No	Yes	Former	No	Yes	No	No	No	No	No	No	Yes	Yes	Yes	No	No	No	No	No	Yes	Yes	Yes	Yes	Yes
INCOV142	INCOV142-T2	8.71	11.04	19.75	Hospital	5	FALSE	High flow nasal cannula (HFNC)	134	68	36.7	56	96	Bilateral pulmonary infiltrates	30.9804	Male	64	NOT Hispanic or Latino	Asian	No	No	No	No	Yes	Former	No	Yes	No	No	No	No	No	No	Yes	Yes	Yes	No	No	No	No	No	No	Yes	Yes	No	No
INCOV142	INCOV142-T3	69.96	11.04	81	Home (mobile phlebotomy)	<=2	FALSE	None	NA	NA	NA	NA	NA	NA	30.9804	Male	64	NOT Hispanic or Latino	Asian	No	No	No	No	Yes	Former	No	Yes	No	No	No	No	No	No	Yes	Yes	Yes	No	No	No	Yes	Yes	Yes	Yes	Yes	No	No
INCOV143	INCOV143-T1	2.92	2.21	5.13	Home (mobile phlebotomy)	1 or 2	FALSE	None	NA	NA	NA	NA	NA	NA	NA	Male	35	NOT Hispanic or Latino	White	No	No	Yes	No	No	Former	No	No	No	No	No	No	No	No	Yes	Yes	Yes	No	No	No	No	No	Yes	Yes	Yes	Yes	Yes
INCOV143	INCOV143-T2	15.79	2.21	18	Home (mobile phlebotomy)	1	FALSE	None	NA	NA	NA	NA	NA	NA	NA	Male	35	NOT Hispanic or Latino	White	No	No	Yes	No	No	Former	No	No	No	No	No	No	No	No	Yes	Yes	Yes	No	No	No	No	No	No	Yes	Yes	Yes	Yes
INCOV143	INCOV143-T3	44.88	2.21	47.09	Home (mobile phlebotomy)	<=2	FALSE	None	NA	NA	NA	NA	NA	NA	NA	Male	35	NOT Hispanic or Latino	White	No	No	Yes	No	No	Former	No	No	No	No	No	No	No	No	Yes	Yes	Yes	No	No	No	Yes	Yes	Yes	Yes	Yes	Yes	Yes
INCOV144	INCOV144-T1	1.08	5.75	6.83	Home (mobile phlebotomy)	1 or 2	FALSE	None	NA	NA	NA	NA	NA	NA	NA	Female	67	NOT Hispanic or Latino	White	No	No	No	Yes	No	Never	No	No	No	No	No	No	No	No	Yes	Yes	Yes	No	No	No	No	No	Yes	Yes	Yes	Yes	Yes
INCOV144	INCOV144-T2	8.17	5.75	13.92	Home (mobile phlebotomy)	1	FALSE	None	NA	NA	NA	NA	NA	NA	NA	Female	67	NOT Hispanic or Latino	White	No	No	No	Yes	No	Never	No	No	No	No	No	No	No	No	Yes	Yes	Yes	No	No	No	No	No	No	Yes	Yes	Yes	Yes
INCOV144	INCOV144-T3	44.33	5.75	50.08	Home (mobile phlebotomy)	<=2	FALSE	None	NA	NA	NA	NA	NA	NA	NA	Female	67	NOT Hispanic or Latino	White	No	No	No	Yes	No	Never	No	No	No	No	No	No	No	No	Yes	Yes	Yes	Yes	Yes	Yes	Yes	Yes	Yes	Yes	Yes	Yes	Yes
INCOV145	INCOV145-T1	0	4.21	4.21	Hospital	4	FALSE	Nasal cannula	148	85	36.9	94	94	Bilateral pulmonary infiltrates	35.8715	Male	55	NOT Hispanic or Latino	White	No	No	No	No	Yes	Former	Yes	No	No	No	T2DM	No	Yes	Yes	Yes	Yes	Yes	No	No	No	No	No	Yes	Yes	Yes	Yes	Yes
INCOV145	INCOV145-T2	2.58	4.21	6.79	Hospital	4	FALSE	Nasal cannula	146	92	36.7	65	96	Bilateral pulmonary infiltrates	35.8715	Male	55	NOT Hispanic or Latino	White	No	No	No	No	Yes	Former	Yes	No	No	No	T2DM	No	Yes	Yes	Yes	Yes	Yes	No	No	No	No	No	No	Yes	Yes	No	No
INCOV145	INCOV145-T3	-126.25	4.21	-122.04	Hospital	3	FALSE	None	NA	NA	NA	NA	NA	NA	35.8715	Male	55	NOT Hispanic or Latino	White	No	No	No	No	Yes	Former	Yes	No	No	No	T2DM	No	Yes	Yes	Yes	No	Yes	No	No	No	Yes	Yes	Yes	Yes	Yes	No	No
INCOV147	INCOV147-T1	0.54	12.42	12.96	ICU	6	TRUE	Other	152	68	37.7	74	95	Bilateral pulmonary infiltrates	36.5925	Female	62	NOT Hispanic or Latino	White	No	No	No	No	Yes	Unknown	No	No	No	No	T2DM	No	No	No	Yes	Yes	Yes	No	No	No	Yes	Yes	Yes	Yes	Yes	Yes	Yes
INCOV147	INCOV147-T2	4.29	12.42	16.71	Clinic	2	TRUE	Other	115	54	37.8	83	94	Bilateral pulmonary infiltrates	36.5925	Female	62	NOT Hispanic or Latino	White	No	No	No	No	Yes	Unknown	No	No	No	No	T2DM	No	No	No	Yes	Yes	Yes	No	No	No	No	No	No	Yes	Yes	Yes	Yes
INCOV147	INCOV147-T3	37.58	12.42	50	Hospital	4	FALSE	Nasal cannula	135	78	36.8	93	93	Bilateral pulmonary infiltrates	36.5925	Female	62	NOT Hispanic or Latino	White	No	No	No	No	Yes	Unknown	No	No	No	No	T2DM	No	No	No	Yes	Yes	Yes	No	Yes	Yes	Yes	Yes	Yes	Yes	No	Yes	Yes
INCOV148	INCOV148-T1	7.54	5.29	12.83	Home (mobile phlebotomy)	1	FALSE	None	NA	NA	NA	NA	NA	NA	NA	Male	41	NOT Hispanic or Latino	White	No	No	No	No	No	Former	No	No	No	No	No	No	No	No	Yes	Yes	Yes	No	No	No	No	No	Yes	Yes	Yes	Yes	Yes
INCOV148	INCOV148-T2	14.58	5.29	19.87	Home (mobile phlebotomy)	1 or 2	FALSE	None	NA	NA	NA	NA	NA	NA	NA	Male	41	NOT Hispanic or Latino	White	No	No	No	No	No	Former	No	No	No	No	No	No	No	No	Yes	Yes	Yes	No	No	No	No	No	No	Yes	Yes	Yes	Yes
INCOV148	INCOV148-T3	45.67	5.29	50.96	Home (mobile phlebotomy)	<=2	FALSE	None	NA	NA	NA	NA	NA	NA	NA	Male	41	NOT Hispanic or Latino	White	No	No	No	No	No	Former	No	No	No	No	No	No	No	No	Yes	Yes	Yes	No	No	No	Yes	Yes	Yes	Yes	Yes	Yes	Yes
INCOV149	INCOV149-T1	0.04	17.88	17.92	ICU	5	FALSE	High flow nasal cannula (HFNC)	115	67	36.5	79	96	Bilateral pulmonary infiltrates	28.2721	Male	68	Unknown / Not Reported	White	No	No	No	No	Yes	Former	No	No	No	Yes	No	No	No	No	No	Yes	Yes	NA	NA	NA	NA	No	No	Yes	Yes	No	No
INCOV149	INCOV149-T2	7.83	17.88	25.71	Hospital	7	TRUE	Other	169	70	38.1	83	95	Bilateral pulmonary infiltrates	28.2721	Male	68	Unknown / Not Reported	White	No	No	No	No	Yes	Former	No	No	No	Yes	No	No	No	No	Yes	Yes	Yes	No	No	No	No	No	Yes	Yes	Yes	No	No
INCOV150	INCOV150-T1	0.04	9	9.04	Hospital	5	FALSE	High flow nasal cannula (HFNC)	119	42	36.7	73	95	Bilateral pulmonary infiltrates	23.983	Male	89	NOT Hispanic or Latino	White	No	No	No	No	Yes	Former	No	Yes	No	Yes	T2DM	No	No	No	Yes	Yes	Yes	No	No	No	No	No	Yes	Yes	No	No	No
INCOV150	INCOV150-T2	2.75	9	11.75	Hospital	5	FALSE	High flow nasal cannula (HFNC)	151	49	36.1	76	91	Bilateral pulmonary infiltrates	23.983	Male	89	NOT Hispanic or Latino	White	No	No	No	No	Yes	Former	No	Yes	No	Yes	T2DM	No	No	No	Yes	Yes	Yes	No	No	No	No	No	No	Yes	No	No	No
INCOV151	INCOV151-T1	4.75	20.17	24.92	Home (mobile phlebotomy)	1	FALSE	None	NA	NA	NA	NA	NA	NA	NA	Male	55	NOT Hispanic or Latino	Asian	No	No	No	No	No	Never	No	No	No	No	No	No	No	No	Yes	Yes	Yes	No	No	No	No	No	Yes	Yes	Yes	Yes	Yes
INCOV151	INCOV151-T2	11.96	20.17	32.13	Home (mobile phlebotomy)	1 or 2	FALSE	None	NA	NA	NA	NA	NA	NA	NA	Male	55	NOT Hispanic or Latino	Asian	No	No	No	No	No	Never	No	No	No	No	No	No	No	No	Yes	Yes	Yes	No	No	No	No	No	No	Yes	Yes	No	No
INCOV151	INCOV151-T3	54.67	20.17	74.84	Home (mobile phlebotomy)	1	FALSE	None	NA	NA	NA	NA	NA	NA	NA	Male	55	NOT Hispanic or Latino	Asian	No	No	No	No	No	Never	No	No	No	No	No	No	No	No	Yes	Yes	Yes	No	No	No	Yes	Yes	Yes	Yes	Yes	No	No
INCOV152	INCOV152-T1	3	7.04	10.04	Home (mobile phlebotomy)	1	FALSE	None	NA	NA	NA	NA	NA	NA	NA	Female	32	NOT Hispanic or Latino	White	No	No	No	No	No	Never	No	No	No	No	No	No	No	No	Yes	Yes	Yes	No	No	No	No	No	Yes	Yes	Yes	Yes	Yes
INCOV152	INCOV152-T2	10.92	7.04	17.96	Home (mobile phlebotomy)	1 or 2	FALSE	None	NA	NA	NA	NA	NA	NA	NA	Female	32	NOT Hispanic or Latino	White	No	No	No	No	No	Never	No	No	No	No	No	No	No	No	Yes	Yes	Yes	No	No	No	No	No	No	Yes	Yes	No	No
INCOV152	INCOV152-T3	45	7.04	52.04	Home (mobile phlebotomy)	<=2	FALSE	None	NA	NA	NA	NA	NA	NA	NA	Female	32	NOT Hispanic or Latino	White	No	No	No	No	No	Never	No	No	No	No	No	No	No	No	Yes	Yes	Yes	No	Yes	Yes	Yes	Yes	Yes	Yes	Yes	No	No
INCOV153	INCOV153-T1	10.67	8.12	18.79	Home (mobile phlebotomy)	1 or 2	FALSE	None	NA	NA	NA	NA	NA	NA	NA	Female	75	NOT Hispanic or Latino	White	No	No	No	No	Yes	Never	No	No	No	Yes	No	No	No	No	Yes	Yes	Yes	No	No	No	No	No	Yes	Yes	Yes	Yes	Yes
INCOV153	INCOV153-T2	23.88	8.12	32	Home (mobile phlebotomy)	1 or 2	FALSE	None	NA	NA	NA	NA	NA	NA	NA	Female	75	NOT Hispanic or Latino	White	No	No	No	No	Yes	Never	No	No	No	Yes	No	No	No	No	Yes	Yes	Yes	No	No	No	No	No	No	Yes	Yes	Yes	Yes
INCOV153	INCOV153-T3	49.71	8.12	57.83	Home (mobile phlebotomy)	<=2	FALSE	None	NA	NA	NA	NA	NA	NA	NA	Female	75	NOT Hispanic or Latino	White	No	No	No	No	Yes	Never	No	No	No	Yes	No	No	No	No	Yes	Yes	Yes	No	No	No	Yes	Yes	Yes	Yes	Yes	Yes	Yes
INCOV154	INCOV154-T1	0.79	21.17	21.96	Home (mobile phlebotomy)	1	FALSE	None	NA	NA	NA	NA	NA	NA	NA	Male	56	NOT Hispanic or Latino	Black or African American	No	No	No	No	No	Former	No	No	No	No	No	No	No	No	Yes	Yes	Yes	No	No	No	No	No	Yes	Yes	No	Yes	Yes
INCOV154	INCOV154-T2	9.79	21.17	30.96	Home (mobile phlebotomy)	1 or 2	FALSE	None	NA	NA	NA	NA	NA	NA	NA	Male	56	NOT Hispanic or Latino	Black or African American	No	No	No	No	No	Former	No	No	No	No	No	No	No	No	Yes	Yes	Yes	No	No	No	No	No	No	Yes	No	Yes	Yes
INCOV154	INCOV154-T3	42.79	21.17	63.96	Home (mobile phlebotomy)	<=2	FALSE	None	NA	NA	NA	NA	NA	NA	NA	Male	56	NOT Hispanic or Latino	Black or African American	No	No	No	No	No	Former	No	No	No	No	No	No	No	No	Yes	Yes	Yes	No	Yes	Yes	Yes	Yes	Yes	Yes	No	Yes	Yes
INCOV155	INCOV155-T1	1.92	12.88	14.8	Home (mobile phlebotomy)	1 or 2	FALSE	None	NA	NA	NA	NA	NA	NA	NA	Female	49	NOT Hispanic or Latino	White	No	No	No	No	No	Former	No	No	No	No	No	No	No	No	Yes	Yes	Yes	No	No	No	No	No	Yes	Yes	Yes	Yes	Yes
INCOV155	INCOV155-T2	9.92	12.88	22.8	Home (mobile phlebotomy)	1 or 2	FALSE	None	NA	NA	NA	NA	NA	NA	NA	Female	49	NOT Hispanic or Latino	White	No	No	No	No	No	Former	No	No	No	No	No	No	No	No	Yes	Yes	Yes	No	No	No	No	No	No	Yes	Yes	Yes	Yes
INCOV155	INCOV155-T3	44.88	12.88	57.76	Home (mobile phlebotomy)	<=2	FALSE	None	NA	NA	NA	NA	NA	NA	NA	Female	49	NOT Hispanic or Latino	White	No	No	No	No	No	Former	No	No	No	No	No	No	No	No	Yes	Yes	Yes	No	Yes	Yes	Yes	Yes	Yes	Yes	Yes	Yes	Yes
INCOV156	INCOV156-T1	0.67	2.88	3.55	Hospital	5	FALSE	High flow nasal cannula (HFNC)	110	57	37.1	58	98	Bilateral pulmonary infiltrates	32.2079	Male	34	Hispanic or Latino	Unknown / Not Reported	No	No	No	No	No	Never	No	No	No	No	No	No	No	No	Yes	Yes	Yes	No	No	No	No	No	Yes	Yes	Yes	Yes	Yes
INCOV156	INCOV156-T2	5.67	2.88	8.55	Hospital	3	FALSE	None	110	62	36.7	76	94	Evidence of pulmonary infiltrates	32.2079	Male	34	Hispanic or Latino	Unknown / Not Reported	No	No	No	No	No	Never	No	No	No	No	No	No	No	No	Yes	Yes	Yes	No	No	No	No	No	No	Yes	Yes	Yes	Yes
INCOV156	INCOV156-T3	57.88	2.88	60.76	Home (mobile phlebotomy)	<=2	FALSE	None	NA	NA	NA	NA	NA	NA	32.2079	Male	34	Hispanic or Latino	Unknown / Not Reported	No	No	No	No	No	Never	No	No	No	No	No	No	No	No	Yes	Yes	Yes	No	No	No	Yes	Yes	Yes	Yes	Yes	Yes	Yes
INCOV157	INCOV157-T1	5.92	3.29	9.21	Home (mobile phlebotomy)	1	FALSE	None	NA	NA	NA	NA	NA	NA	NA	Male	72	NOT Hispanic or Latino	White	No	No	No	No	Yes	Former	No	No	Yes	No	No	No	No	No	Yes	Yes	Yes	No	No	No	No	No	Yes	Yes	No	Yes	Yes
INCOV157	INCOV157-T2	11.88	3.29	15.17	Home (mobile phlebotomy)	1 or 2	FALSE	None	NA	NA	NA	NA	NA	NA	NA	Male	72	NOT Hispanic or Latino	White	No	No	No	No	Yes	Former	No	No	Yes	No	No	No	No	No	Yes	Yes	Yes	No	No	No	No	No	No	Yes	No	No	No
INCOV157	INCOV157-T3	45.79	3.29	49.08	Home (mobile phlebotomy)	<=2	FALSE	None	NA	NA	NA	NA	NA	NA	NA	Male	72	NOT Hispanic or Latino	White	No	No	No	No	Yes	Former	No	No	Yes	No	No	No	No	No	Yes	Yes	Yes	No	No	No	Yes	Yes	Yes	Yes	No	No	No
INCOV158	INCOV158-T1	0.5	12.46	12.96	Hospital	6	TRUE	Other	97	77	36.9	75	100	Bilateral pulmonary infiltrates	27.1193	Female	71	NOT Hispanic or Latino	Asian	No	No	No	No	Yes	Never	No	No	No	No	No	No	No	No	No	Yes	Yes	NA	NA	NA	NA	No	No	Yes	Yes	No	No
INCOV158	INCOV158-T2	6.62	12.46	19.08	ICU	4	FALSE	Nasal cannula	114	57	37.3	66	99	Bilateral pulmonary infiltrates	27.1193	Female	71	NOT Hispanic or Latino	Asian	No	No	No	No	Yes	Never	No	No	No	No	No	No	No	No	No	Yes	Yes	NA	NA	NA	NA	No	No	Yes	Yes	No	No
INCOV159	INCOV159-T1	6.25	2.83	9.08	Home (mobile phlebotomy)	1 or 2	FALSE	None	NA	NA	NA	NA	NA	NA	NA	Female	53	NOT Hispanic or Latino	White	No	No	No	No	No	Unknown	No	No	No	No	No	No	No	No	Yes	Yes	Yes	No	No	No	No	No	Yes	Yes	Yes	Yes	Yes
INCOV159	INCOV159-T2	17	2.83	19.83	Home (mobile phlebotomy)	1 or 2	FALSE	None	NA	NA	NA	NA	NA	NA	NA	Female	53	NOT Hispanic or Latino	White	No	No	No	No	No	Unknown	No	No	No	No	No	No	No	No	Yes	Yes	Yes	No	No	No	No	No	No	Yes	Yes	Yes	Yes
INCOV159	INCOV159-T3	49.29	2.83	52.12	Home (mobile phlebotomy)	<=2	FALSE	None	NA	NA	NA	NA	NA	NA	NA	Female	53	NOT Hispanic or Latino	White	No	No	No	No	No	Unknown	No	No	No	No	No	No	No	No	Yes	Yes	Yes	No	No	No	Yes	Yes	Yes	Yes	Yes	Yes	Yes
INCOV160	INCOV160-T1	0.58	13.67	14.25	Hospital	3	FALSE	None	106	71	36.7	76	96	Bilateral pulmonary infiltrates	28.6191	Female	37	NOT Hispanic or Latino	Black or African American	No	No	No	No	No	Never	No	No	No	No	No	No	No	No	No	Yes	Yes	NA	NA	NA	NA	No	No	Yes	Yes	No	No
INCOV161	INCOV161-T1	0.46	2.75	3.21	Hospital	5	FALSE	High flow nasal cannula (HFNC)	157	70	36.6	94	96	Clear	31.9586	Male	47	NOT Hispanic or Latino	White	No	No	No	No	Yes	Never	Yes	No	No	No	T2DM	No	Yes	Yes	No	Yes	Yes	NA	NA	NA	NA	No	No	Yes	No	No	No
INCOV161	INCOV161-T2	5.46	2.75	8.21	Hospital	3	FALSE	None	155	88	36.4	75	93	NA	31.9586	Male	47	NOT Hispanic or Latino	White	No	No	No	No	Yes	Never	Yes	No	No	No	T2DM	No	Yes	Yes	No	Yes	Yes	NA	NA	NA	NA	No	No	Yes	No	No	No
INCOV162	INCOV162-T1	0	8.42	8.42	Hospital	3	FALSE	None	122	78	36.7	104	99	Bilateral pulmonary infiltrates	35.708	Female	48	Unknown / Not Reported	Native Hawaiian or Other Pacific Islander	No	No	No	No	No	Never	No	No	No	No	No	No	No	No	Yes	Yes	Yes	No	No	No	No	No	Yes	Yes	Yes	Yes	Yes
INCOV162	INCOV162-T2	11.12	8.42	19.54	Home (mobile phlebotomy)	1	FALSE	None	NA	NA	NA	NA	NA	NA	35.708	Female	48	Unknown / Not Reported	Native Hawaiian or Other Pacific Islander	No	No	No	No	No	Never	No	No	No	No	No	No	No	No	Yes	Yes	Yes	No	No	No	No	No	No	Yes	Yes	Yes	Yes
INCOV162	INCOV162-T3	44.92	8.42	53.34	Home (mobile phlebotomy)	<=2	FALSE	None	NA	NA	NA	NA	NA	NA	35.708	Female	48	Unknown / Not Reported	Native Hawaiian or Other Pacific Islander	No	No	No	No	No	Never	No	No	No	No	No	No	No	No	Yes	Yes	Yes	No	Yes	Yes	Yes	Yes	Yes	Yes	Yes	Yes	Yes
INCOV163	INCOV163-T1	0.58	18.17	18.75	Hospital	4	FALSE	Nasal cannula	103	58	36.6	54	95	Bilateral pulmonary infiltrates	29.1929	Male	47	Hispanic or Latino	Unknown / Not Reported	No	No	No	No	No	Former	No	No	No	No	No	No	No	No	Yes	Yes	Yes	No	No	No	No	No	Yes	Yes	Yes	Yes	Yes
INCOV163	INCOV163-T2	2.58	18.17	20.75	Hospital	3	FALSE	None	97	58	36.4	55	95	Bilateral pulmonary infiltrates	29.1929	Male	47	Hispanic or Latino	Unknown / Not Reported	No	No	No	No	No	Former	No	No	No	No	No	No	No	No	Yes	Yes	Yes	No	No	No	No	No	No	Yes	Yes	No	No
INCOV163	INCOV163-T3	30.83	18.17	49	Home (mobile phlebotomy)	<=2	FALSE	None	NA	NA	NA	NA	NA	Bilateral pulmonary infiltrates	29.1929	Male	47	Hispanic or Latino	Unknown / Not Reported	No	No	No	No	No	Former	No	No	No	No	No	No	No	No	Yes	Yes	Yes	No	Yes	Yes	Yes	Yes	Yes	Yes	Yes	No	No
INCOV164	INCOV164-T1	0.12	2.08	2.2	Hospital	3	FALSE	None	124	80	36.6	62	97	Clear	24.0409	Male	57	NOT Hispanic or Latino	Unknown / Not Reported	No	No	No	No	No	Unknown	No	No	No	No	No	No	No	No	Yes	Yes	Yes	No	No	No	No	No	No	Yes	No	No	No
INCOV164	INCOV164-T2	3.92	2.08	6	Hospital	3	FALSE	None	111	70	37.3	68	100	Clear	24.0409	Male	57	NOT Hispanic or Latino	Unknown / Not Reported	No	No	No	No	No	Unknown	No	No	No	No	No	No	No	No	Yes	Yes	Yes	No	No	No	No	No	No	Yes	No	No	No
INCOV165	INCOV165-T1	0.71	10.54	11.25	Hospital	5	FALSE	High flow nasal cannula (HFNC)	100	61	36.3	63	99	Bilateral pulmonary infiltrates	32.2499	Female	46	Hispanic or Latino	Unknown / Not Reported	No	No	No	No	No	Never	No	No	No	No	No	No	No	No	Yes	Yes	Yes	No	No	No	No	No	Yes	Yes	No	Yes	Yes
INCOV165	INCOV165-T2	4.71	10.54	15.25	Hospital	4	FALSE	Nasal cannula	110	65	36.8	47	98	Bilateral pulmonary infiltrates	32.2499	Female	46	Hispanic or Latino	Unknown / Not Reported	No	No	No	No	No	Never	No	No	No	No	No	No	No	No	Yes	Yes	Yes	No	No	No	No	No	No	Yes	No	Yes	Yes
INCOV165	INCOV165-T3	38.96	10.54	49.5	Home (mobile phlebotomy)	<=2	FALSE	None	NA	NA	NA	NA	NA	NA	32.2499	Female	46	Hispanic or Latino	Unknown / Not Reported	No	No	No	No	No	Never	No	No	No	No	No	No	No	No	Yes	Yes	Yes	No	Yes	Yes	Yes	Yes	Yes	Yes	Yes	Yes	Yes
INCOV166	INCOV166-T1	0.58	9.67	10.25	Hospital	3	FALSE	None	105	54	36.9	76	95	Bilateral pulmonary infiltrates	24.2681	Male	46	NOT Hispanic or Latino	Asian	Yes	No	No	No	Yes	Never	No	No	No	Yes	No	No	No	No	Yes	Yes	Yes	No	No	No	No	No	Yes	Yes	Yes	Yes	Yes
INCOV166	INCOV166-T2	2.54	9.67	12.21	Hospital	3	FALSE	None	107	75	36.8	68	99	Bilateral pulmonary infiltrates	24.2681	Male	46	NOT Hispanic or Latino	Asian	Yes	No	No	No	Yes	Never	No	No	No	Yes	No	No	No	No	Yes	Yes	Yes	No	No	No	No	No	No	Yes	Yes	Yes	Yes
INCOV166	INCOV166-T3	37.75	9.67	47.42	Home (mobile phlebotomy)	<=2	FALSE	None	NA	NA	NA	NA	NA	NA	24.2681	Male	46	NOT Hispanic or Latino	Asian	Yes	No	No	No	Yes	Never	No	No	No	Yes	No	No	No	No	Yes	Yes	Yes	No	No	No	Yes	Yes	Yes	Yes	Yes	Yes	Yes
INCOV167	INCOV167-T1	0.04	8.46	8.5	Hospital	4	FALSE	Nasal cannula	130	77	36.8	58	100	Bilateral pulmonary infiltrates	23.2059	Male	49	NOT Hispanic or Latino	Unknown / Not Reported	No	No	Yes	No	No	Never	No	No	No	No	No	No	No	No	No	Yes	Yes	NA	NA	NA	NA	No	Yes	Yes	Yes	Yes	Yes
INCOV167	INCOV167-T2	2.79	8.46	11.25	Hospital	3	FALSE	None	145	89	36.6	65	98	Bilateral pulmonary infiltrates	23.2059	Male	49	NOT Hispanic or Latino	Unknown / Not Reported	No	No	Yes	No	No	Never	No	No	No	No	No	No	No	No	Yes	Yes	Yes	No	No	No	No	No	No	Yes	Yes	No	No
INCOV167	INCOV167-T3	198.83	8.46	207.29	Clinic	0	FALSE	0	NA	NA	NA	NA	NA	NA	23.2059	Male	49	NOT Hispanic or Latino	Unknown / Not Reported	No	No	Yes	No	No	Never	No	No	No	No	No	No	No	No	Yes	No	Yes	No	No	No	Yes	Yes	Yes	Yes	Yes	No	No
INCOV168	INCOV168-T1	0.17	1.25	1.42	Hospital	3	FALSE	None	105	59	36.8	66	98	Clear	28.8281	Female	26	NOT Hispanic or Latino	Asian	No	No	No	No	No	Never	No	No	No	No	No	No	No	No	Yes	Yes	Yes	No	No	No	No	No	Yes	Yes	Yes	Yes	Yes
INCOV168	INCOV168-T2	5.08	1.25	6.33	Home (mobile phlebotomy)	1 or 2	FALSE	None	NA	NA	NA	NA	NA	NA	28.8281	Female	26	NOT Hispanic or Latino	Asian	No	No	No	No	No	Never	No	No	No	No	No	No	No	No	Yes	Yes	Yes	No	No	No	No	No	No	Yes	Yes	Yes	Yes
INCOV168	INCOV168-T3	41.96	1.25	43.21	Home (mobile phlebotomy)	<=2	FALSE	None	NA	NA	NA	NA	NA	NA	28.8281	Female	26	NOT Hispanic or Latino	Asian	No	No	No	No	No	Never	No	No	No	No	No	No	No	No	Yes	Yes	Yes	No	No	No	Yes	Yes	Yes	Yes	Yes	Yes	Yes
INCOV169	INCOV169-T1	0.88	13.17	14.05	ICU	6	TRUE	Other	161	84	37.1	55	98	Bilateral pulmonary infiltrates	33.5542	Male	76	Hispanic or Latino	Unknown / Not Reported	Yes	No	No	No	Yes	Never	No	No	No	No	No	No	No	No	No	Yes	Yes	NA	NA	NA	NA	No	No	Yes	Yes	No	No
INCOV169	INCOV169-T2	5.88	13.17	19.05	ICU	6	TRUE	Other	96	43	37.3	69	98	Bilateral pulmonary infiltrates	33.5542	Male	76	Hispanic or Latino	Unknown / Not Reported	Yes	No	No	No	Yes	Never	No	No	No	No	No	No	No	No	Yes	Yes	Yes	No	No	No	No	No	Yes	Yes	Yes	No	No
INCOV170	INCOV170-T1	0.67	5.08	5.75	Hospital	4	FALSE	Nasal cannula	152	101	36.4	129	94	Evidence of pulmonary infiltrates	23.2557	Male	89	NOT Hispanic or Latino	White	Yes	No	No	No	Yes	Former	No	Yes	Yes	No	No	No	No	No	No	Yes	Yes	NA	NA	NA	NA	No	No	Yes	No	No	No
INCOV170	INCOV170-T2	5.67	5.08	10.75	Hospital	4	FALSE	Nasal cannula	128	73	36.9	91	94	Evidence of pulmonary infiltrates	23.2557	Male	89	NOT Hispanic or Latino	White	Yes	No	No	No	Yes	Former	No	Yes	Yes	No	No	No	No	No	Yes	Yes	Yes	No	No	No	No	No	Yes	Yes	No	No	No
INCOV171	INCOV171-T1	0.54	11.21	11.75	ICU	5	FALSE	High flow nasal cannula (HFNC)	139	98	36.5	67	96	Bilateral pulmonary infiltrates	37.8367	Male	57	NOT Hispanic or Latino	Native Hawaiian or Other Pacific Islander	No	No	No	No	Yes	Never	No	No	No	Yes	T2DM	No	No	No	No	Yes	Yes	NA	NA	NA	NA	No	No	Yes	Yes	No	No
INCOV171	INCOV171-T2	8.54	11.21	19.75	Hospital	4	FALSE	Nasal cannula	115	74	36.7	54	87	Bilateral pulmonary infiltrates	37.8367	Male	57	NOT Hispanic or Latino	Native Hawaiian or Other Pacific Islander	No	No	No	No	Yes	Never	No	No	No	Yes	T2DM	No	No	No	No	Yes	Yes	NA	NA	NA	NA	No	No	Yes	No	No	No
INCOV171	INCOV171-T3	214.71	11.21	225.92	Clinic	0	0	0	NA	NA	NA	NA	NA	NA	37.8367	Male	57	NOT Hispanic or Latino	Native Hawaiian or Other Pacific Islander	No	No	No	No	Yes	Never	No	No	No	Yes	T2DM	No	No	No	No	No	Yes	NA	NA	NA	NA	No	No	Yes	Yes	No	No
INCOV172	INCOV172-T1	0.71	1.33	2.04	Hospital	4	FALSE	Nasal cannula	127	78	37.1	73	99	Clear	32.6143	Female	30	NOT Hispanic or Latino	Black or African American	No	No	No	No	No	Never	No	No	No	No	No	No	No	No	Yes	Yes	Yes	No	No	No	No	No	Yes	Yes	No	Yes	Yes
INCOV172	INCOV172-T2	6.83	1.33	8.16	Home (mobile phlebotomy)	1	FALSE	None	NA	NA	NA	NA	NA	NA	32.6143	Female	30	NOT Hispanic or Latino	Black or African American	No	No	No	No	No	Never	No	No	No	No	No	No	No	No	Yes	Yes	Yes	No	No	No	No	No	No	Yes	No	Yes	Yes
INCOV172	INCOV172-T3	42	1.33	43.33	Home (mobile phlebotomy)	<=2	FALSE	None	NA	NA	NA	NA	NA	NA	32.6143	Female	30	NOT Hispanic or Latino	Black or African American	No	No	No	No	No	Never	No	No	No	No	No	No	No	No	Yes	Yes	Yes	No	Yes	Yes	Yes	Yes	Yes	Yes	No	Yes	Yes
INCOV173	INCOV173-T1	0.71	8.08	8.79	ICU	7	TRUE	Other	94	50	36.8	74	97	Bilateral pulmonary infiltrates	38.2269	Female	57	Hispanic or Latino	Unknown / Not Reported	No	No	No	No	No	Never	No	No	No	No	No	No	No	No	No	Yes	Yes	NA	NA	NA	NA	No	No	Yes	Yes	No	No
INCOV173	INCOV173-T2	7.62	8.08	15.7	ICU	4	FALSE	Nasal cannula	103	52	36.9	66	96	Bilateral pulmonary infiltrates	38.2269	Female	57	Hispanic or Latino	Unknown / Not Reported	No	No	No	No	No	Never	No	No	No	No	No	No	No	No	No	Yes	Yes	NA	NA	NA	NA	No	No	Yes	No	No	No
INCOV174	INCOV174-T1	0.75	8.25	9	Hospital	4	FALSE	Nasal cannula	84	41	36.7	61	95	Clear	22.7841	Male	89	NOT Hispanic or Latino	Unknown / Not Reported	No	No	No	No	No	Former	No	No	No	No	No	No	No	No	No	Yes	Yes	NA	NA	NA	NA	No	No	Yes	No	No	No
INCOV174	INCOV174-T2	2.5	8.25	10.75	Hospital	4	FALSE	Nasal cannula	150	73	36.4	52	91	Evidence of pulmonary infiltrates	22.7841	Male	89	NOT Hispanic or Latino	Unknown / Not Reported	No	No	No	No	No	Former	No	No	No	No	No	No	No	No	Yes	Yes	Yes	No	No	No	No	No	Yes	Yes	No	No	No
INCOV175	INCOV175-T1	0.75	4.08	4.83	Hospital	5	FALSE	High flow nasal cannula (HFNC)	108	61	37.6	103	93	Clear	24.0896	Male	63	NOT Hispanic or Latino	Asian	No	No	No	No	Yes	Former	Yes	Yes	No	No	T2DM	No	No	No	No	Yes	Yes	NA	NA	NA	NA	No	No	Yes	No	No	No
INCOV175	INCOV175-T2	5.75	4.08	9.83	Hospital	4	FALSE	Nasal cannula	167	92	36.7	93	94	Bilateral pulmonary infiltrates	24.0896	Male	63	NOT Hispanic or Latino	Asian	No	No	No	No	Yes	Former	Yes	Yes	No	No	T2DM	No	No	No	No	Yes	Yes	NA	NA	NA	NA	No	No	Yes	No	No	No
INCOV176	INCOV176-T1	0.58	9.12	9.7	Hospital	3	FALSE	None	169	63	38.2	91	94	Clear	25.7042	Female	78	NOT Hispanic or Latino	Asian	No	No	No	No	Yes	Never	No	No	No	No	T2DM	No	No	No	No	Yes	Yes	NA	NA	NA	NA	No	No	Yes	No	No	No
INCOV176	INCOV176-T2	5.58	9.12	14.7	Hospital	3	FALSE	None	164	74	37.7	96	94	Bilateral pulmonary infiltrates	25.7042	Female	78	NOT Hispanic or Latino	Asian	No	No	No	No	Yes	Never	No	No	No	No	T2DM	No	No	No	Yes	Yes	Yes	No	No	No	No	No	Yes	Yes	No	No	No
INCOV177	INCOV177-T1	0.75	10	10.75	ICU	5	FALSE	High flow nasal cannula (HFNC)	145	75	36.8	85	90	Bilateral pulmonary infiltrates	26.9302	Female	55	NOT Hispanic or Latino	Asian	No	No	Yes	No	Yes	Never	No	No	Yes	No	No	No	Yes	No	Yes	Yes	Yes	No	No	No	No	No	Yes	Yes	No	Yes	Yes
INCOV177	INCOV177-T2	4.75	10	14.75	ICU	7	TRUE	Other	114	48	37.2	100	97	Bilateral pulmonary infiltrates	26.9302	Female	55	NOT Hispanic or Latino	Asian	No	No	Yes	No	Yes	Never	No	No	Yes	No	No	No	Yes	No	Yes	Yes	Yes	No	No	No	No	No	No	Yes	No	Yes	Yes
INCOV177	INCOV177-T3	66.92	10	76.92	Home (mobile phlebotomy)	2	FALSE	None	NA	NA	NA	NA	NA	NA	26.9302	Female	55	NOT Hispanic or Latino	Asian	No	No	Yes	No	Yes	Never	No	No	Yes	No	No	No	Yes	No	Yes	Yes	Yes	No	No	No	Yes	Yes	Yes	Yes	Yes	Yes	Yes
INCOV178	INCOV178-T1	0.58	11.17	11.75	Hospital	4	FALSE	Nasal cannula	138	70	36.6	80	94	Bilateral pulmonary infiltrates	24.05	Male	73	Hispanic or Latino	Unknown / Not Reported	No	No	No	No	No	Never	No	No	No	No	No	No	No	No	Yes	Yes	Yes	No	No	No	No	No	Yes	Yes	No	Yes	Yes
INCOV178	INCOV178-T2	10.92	11.17	22.09	Home (mobile phlebotomy)	1 or 2	FALSE	None	NA	NA	NA	NA	NA	NA	24.05	Male	73	Hispanic or Latino	Unknown / Not Reported	No	No	No	No	No	Never	No	No	No	No	No	No	No	No	Yes	Yes	Yes	No	No	No	No	No	No	Yes	No	Yes	Yes
INCOV178	INCOV178-T3	41.67	11.17	52.84	Home (mobile phlebotomy)	<=2	FALSE	None	NA	NA	NA	NA	NA	NA	24.05	Male	73	Hispanic or Latino	Unknown / Not Reported	No	No	No	No	No	Never	No	No	No	No	No	No	No	No	Yes	Yes	Yes	No	Yes	Yes	Yes	Yes	Yes	Yes	No	Yes	Yes
INCOV179	INCOV179-T1	0.79	4.96	5.75	Hospital	4	FALSE	Nasal cannula	127	81	37.3	68	94	Clear	31.2723	Male	76	NOT Hispanic or Latino	White	No	No	No	No	Yes	Never	No	Yes	No	Yes	T2DM	No	No	No	No	Yes	Yes	NA	NA	NA	NA	No	Yes	Yes	Yes	Yes	Yes
INCOV179	INCOV179-T2	4.79	4.96	9.75	Hospital	3	FALSE	None	139	85	36.3	59	99	Bilateral pulmonary infiltrates	31.2723	Male	76	NOT Hispanic or Latino	White	No	No	No	No	Yes	Never	No	Yes	No	Yes	T2DM	No	No	No	Yes	Yes	Yes	No	No	No	No	No	No	Yes	Yes	No	No
INCOV179	INCOV179-T3	155.92	4.96	160.88	Clinic	<=2	FALSE	None	NA	NA	NA	NA	NA	NA	31.2723	Male	76	NOT Hispanic or Latino	White	No	No	No	No	Yes	Never	No	Yes	No	Yes	T2DM	No	No	No	Yes	No	Yes	No	No	No	Yes	Yes	Yes	Yes	Yes	No	No
INCOV180	INCOV180-T1	0.83	14.88	15.71	Hospital	3	FALSE	None	128	95	36.6	78	97	Bilateral pulmonary infiltrates	22.2295	Male	54	NOT Hispanic or Latino	Asian	No	No	No	No	No	Never	No	No	No	No	No	No	No	No	Yes	Yes	Yes	No	No	No	No	No	Yes	Yes	Yes	Yes	Yes
INCOV180	INCOV180-T2	10.17	14.88	25.05	Home (mobile phlebotomy)	1 or 2	FALSE	None	NA	NA	NA	NA	NA	NA	22.2295	Male	54	NOT Hispanic or Latino	Asian	No	No	No	No	No	Never	No	No	No	No	No	No	No	No	Yes	Yes	Yes	No	No	No	No	No	No	Yes	Yes	No	No
INCOV180	INCOV180-T3	28.92	14.88	43.8	Home (mobile phlebotomy)	<=2	FALSE	None	NA	NA	NA	NA	NA	NA	22.2295	Male	54	NOT Hispanic or Latino	Asian	No	No	No	No	No	Never	No	No	No	No	No	No	No	No	Yes	Yes	Yes	No	Yes	Yes	Yes	Yes	Yes	Yes	Yes	No	No
INCOV181	INCOV181-T1	1	2.75	3.75	Hospital	3	FALSE	None	124	71	37	80	96	Evidence of pulmonary infiltrates	26.326	Male	77	NOT Hispanic or Latino	White	No	No	No	No	No	Never	Yes	No	No	No	T2DM	No	No	No	No	Yes	Yes	NA	NA	NA	NA	No	No	Yes	No	No	No
INCOV181	INCOV181-T2	3.96	2.75	6.71	Hospital	4	FALSE	Nasal cannula	130	70	36.5	86	92	Evidence of pulmonary infiltrates	26.326	Male	77	NOT Hispanic or Latino	White	No	No	No	No	No	Never	Yes	No	No	No	T2DM	No	No	No	No	Yes	Yes	NA	NA	NA	NA	No	No	Yes	No	No	No
INCOV182	INCOV182-T1	3	6.88	9.88	Home (mobile phlebotomy)	1 or 2	FALSE	None	NA	NA	NA	NA	NA	NA	NA	Female	37	NOT Hispanic or Latino	White	No	No	Yes	No	No	Never	No	No	No	No	No	No	No	No	Yes	Yes	Yes	No	No	No	No	No	Yes	Yes	Yes	Yes	Yes
INCOV182	INCOV182-T2	18	6.88	24.88	Home (mobile phlebotomy)	1 or 2	FALSE	None	NA	NA	NA	NA	NA	NA	NA	Female	37	NOT Hispanic or Latino	White	No	No	Yes	No	No	Never	No	No	No	No	No	No	No	No	Yes	Yes	Yes	No	No	No	No	No	No	Yes	Yes	Yes	Yes
INCOV182	INCOV182-T3	52.04	6.88	58.92	Home (mobile phlebotomy)	<=2	FALSE	None	NA	NA	NA	NA	NA	NA	NA	Female	37	NOT Hispanic or Latino	White	No	No	Yes	No	No	Never	No	No	No	No	No	No	No	No	Yes	Yes	Yes	No	Yes	Yes	Yes	Yes	Yes	Yes	Yes	Yes	Yes
INCOV183	INCOV183-T1	0.54	15.17	15.71	Hospital	4	FALSE	Nasal cannula	117	72	36.8	39	92	Bilateral pulmonary infiltrates	23.5559	Male	48	NOT Hispanic or Latino	White	No	No	No	No	No	Former	No	No	No	No	No	No	No	No	No	Yes	Yes	NA	NA	NA	NA	No	No	Yes	Yes	No	No
INCOV184	INCOV184-T1	0.04	1.83	1.87	Hospital	4	FALSE	Nasal cannula	134	74	37	103	96	Bilateral pulmonary infiltrates	28.4882	Male	39	NOT Hispanic or Latino	White	No	No	Yes	No	No	Never	No	No	No	No	No	No	No	No	Yes	Yes	Yes	No	No	No	No	No	Yes	Yes	Yes	Yes	Yes
INCOV184	INCOV184-T2	5.04	1.83	6.87	Home (mobile phlebotomy)	1 or 2	FALSE	None	NA	NA	NA	NA	NA	NA	28.4882	Male	39	NOT Hispanic or Latino	White	No	No	Yes	No	No	Never	No	No	No	No	No	No	No	No	Yes	Yes	Yes	No	No	No	No	No	No	Yes	Yes	Yes	Yes
INCOV184	INCOV184-T3	41.12	1.83	42.95	Home (mobile phlebotomy)	<=2	FALSE	None	NA	NA	NA	NA	NA	NA	28.4882	Male	39	NOT Hispanic or Latino	White	No	No	Yes	No	No	Never	No	No	No	No	No	No	No	No	Yes	Yes	Yes	No	Yes	Yes	Yes	Yes	Yes	Yes	Yes	Yes	Yes
INCOV185	INCOV185-T1	0.21	10.88	11.09	ICU	5	FALSE	High flow nasal cannula (HFNC)	138	69	37.1	51	97	Bilateral pulmonary infiltrates	31.0728	Male	48	Hispanic or Latino	Unknown / Not Reported	No	No	No	No	Yes	Unknown	No	No	No	No	No	No	No	No	No	Yes	Yes	NA	NA	NA	NA	No	No	Yes	Yes	No	No
INCOV185	INCOV185-T2	2.92	10.88	13.8	Hospital	4	FALSE	Nasal cannula	153	91	36.1	46	96	Bilateral pulmonary infiltrates	31.0728	Male	48	Hispanic or Latino	Unknown / Not Reported	No	No	No	No	Yes	Unknown	No	No	No	No	No	No	No	No	No	Yes	Yes	NA	NA	NA	NA	No	No	Yes	Yes	No	No
INCOV186	INCOV186-T1	0.62	8.92	9.54	Hospital	4	FALSE	Nasal cannula	95	54	36.4	48	95	Bilateral pulmonary infiltrates	21.6791	Male	63	NOT Hispanic or Latino	Asian	No	No	No	No	No	Never	No	No	No	No	No	No	No	No	No	Yes	Yes	NA	NA	NA	NA	No	No	Yes	Yes	No	No
INCOV186	INCOV186-T2	5.62	8.92	14.54	Hospital	3	FALSE	None	82	37	36.4	52	97	Bilateral pulmonary infiltrates	21.6791	Male	63	NOT Hispanic or Latino	Asian	No	No	No	No	No	Never	No	No	No	No	No	No	No	No	No	Yes	Yes	NA	NA	NA	NA	No	No	Yes	Yes	No	No
INCOV187	INCOV187-T1	0.71	6.04	6.75	Hospital	4	FALSE	Nasal cannula	93	53	36.5	62	95	Bilateral pulmonary infiltrates	32.2656	Female	34	Hispanic or Latino	Unknown / Not Reported	No	No	No	No	No	Never	No	No	No	No	No	No	No	No	No	Yes	Yes	NA	NA	NA	NA	No	Yes	Yes	Yes	Yes	Yes
INCOV187	INCOV187-T2	5.67	6.04	11.71	Hospital	3	FALSE	None	94	49	36.9	50	97	Bilateral pulmonary infiltrates	32.2656	Female	34	Hispanic or Latino	Unknown / Not Reported	No	No	No	No	No	Never	No	No	No	No	No	No	No	No	Yes	Yes	Yes	No	No	No	No	No	No	Yes	Yes	No	No
INCOV187	INCOV187-T3	142.79	6.04	148.83	Clinic	<=2	FALSE	None	NA	NA	NA	NA	NA	NA	32.2656	Female	34	Hispanic or Latino	Unknown / Not Reported	No	No	No	No	No	Never	No	No	No	No	No	No	No	No	Yes	No	Yes	No	No	No	Yes	Yes	Yes	Yes	No	No	No
INCOV188	INCOV188-T1	0	2.96	2.96	Hospital	5	FALSE	High flow nasal cannula (HFNC)	149	84	36.7	85	96	Bilateral pulmonary infiltrates	29.4501	Male	41	NOT Hispanic or Latino	White	No	No	No	No	Yes	Former	No	No	No	No	No	No	No	No	No	Yes	Yes	NA	NA	NA	NA	No	Yes	Yes	Yes	Yes	Yes
INCOV188	INCOV188-T2	3.79	2.96	6.75	Hospital	3	FALSE	None	123	82	36.5	85	95	Bilateral pulmonary infiltrates	29.4501	Male	41	NOT Hispanic or Latino	White	No	No	No	No	Yes	Former	No	No	No	No	No	No	No	No	Yes	Yes	Yes	No	No	No	No	No	No	Yes	Yes	No	No
INCOV188	INCOV188-T3	130.92	2.96	133.88	Clinic	0	FALSE	0	NA	NA	NA	NA	NA	NA	29.4501	Male	41	NOT Hispanic or Latino	White	No	No	No	No	Yes	Former	No	No	No	No	No	No	No	No	Yes	No	Yes	No	Yes	Yes	Yes	Yes	Yes	Yes	Yes	No	No
INCOV189	INCOV189-T1	0.71	10.04	10.75	Hospital	6	TRUE	Other	196	50	36.4	53	98	Bilateral pulmonary infiltrates	39.2847	Male	83	Hispanic or Latino	Unknown / Not Reported	No	No	No	Yes	No	Former	No	No	No	No	T2DM	No	No	No	No	Yes	Yes	NA	NA	NA	NA	No	No	Yes	Yes	No	No
INCOV189	INCOV189-T2	3.71	10.04	13.75	Hospital	6	TRUE	Other	115	44	37.1	58	96	Bilateral pulmonary infiltrates	39.2847	Male	83	Hispanic or Latino	Unknown / Not Reported	No	No	No	Yes	No	Former	No	No	No	No	T2DM	No	No	No	Yes	Yes	Yes	No	No	No	No	No	Yes	Yes	Yes	No	No
INCOV190	INCOV190-T1	0.83	3	3.83	Hospital	6	TRUE	Other	132	91	37.3	100	97	Bilateral pulmonary infiltrates	28.7649	Female	43	NOT Hispanic or Latino	White	Yes	No	No	No	No	Former	No	No	No	Yes	No	No	No	No	No	Yes	Yes	NA	NA	NA	NA	No	Yes	Yes	Yes	Yes	Yes
INCOV190	INCOV190-T2	11.75	3	14.75	ICU	3	FALSE	None	113	68	35.1	63	95	Bilateral pulmonary infiltrates	28.7649	Female	43	NOT Hispanic or Latino	White	Yes	No	No	No	No	Former	No	No	No	Yes	No	No	No	No	Yes	Yes	Yes	No	No	No	No	No	No	Yes	No	No	No
INCOV190	INCOV190-T3	135.08	3	138.08	Clinic	0	0	0	NA	NA	NA	NA	NA	NA	28.7649	Female	43	NOT Hispanic or Latino	White	Yes	No	No	No	No	Former	No	No	No	Yes	No	No	No	No	Yes	No	Yes	No	No	No	Yes	Yes	Yes	Yes	No	No	No
INCOV191	INCOV191-T1	2.38	9.38	11.76	Hospital	4	FALSE	Nasal cannula	165	76	36.5	68	92	Bilateral pulmonary infiltrates	26.8245	Male	69	NOT Hispanic or Latino	White	No	No	No	Yes	No	Current	No	No	Yes	Yes	No	No	No	No	No	Yes	Yes	NA	NA	NA	NA	No	No	Yes	Yes	No	No
INCOV191	INCOV191-T2	5.38	9.38	14.76	Hospital	4	FALSE	Nasal cannula	146	81	36.9	83	94	Bilateral pulmonary infiltrates	26.8245	Male	69	NOT Hispanic or Latino	White	No	No	No	Yes	No	Current	No	No	Yes	Yes	No	No	No	No	No	Yes	Yes	NA	NA	NA	NA	No	No	Yes	Yes	No	No
INCOV192	INCOV192-T1	0.58	14.17	14.75	Hospital	3	FALSE	None	129	77	36.6	86	96	NA	41.7322	Female	49	NOT Hispanic or Latino	Black or African American	No	No	No	No	No	Never	No	No	No	No	Other	No	No	No	No	Yes	Yes	NA	NA	NA	NA	No	Yes	Yes	No	Yes	Yes
INCOV192	INCOV192-T2	14.88	14.17	29.05	Home (mobile phlebotomy)	1 or 2	FALSE	None	NA	NA	NA	NA	NA	NA	41.7322	Female	49	NOT Hispanic or Latino	Black or African American	No	No	No	No	No	Never	No	No	No	No	Other	No	No	No	Yes	Yes	Yes	No	No	No	No	No	No	Yes	Yes	Yes	Yes
INCOV192	INCOV192-T3	34.88	14.17	49.05	Home (mobile phlebotomy)	<=2	FALSE	None	NA	NA	NA	NA	NA	NA	41.7322	Female	49	NOT Hispanic or Latino	Black or African American	No	No	No	No	No	Never	No	No	No	No	Other	No	No	No	Yes	Yes	Yes	No	Yes	Yes	Yes	Yes	Yes	Yes	Yes	Yes	Yes
INCOV193	INCOV193-T1	1.67	0.83	2.5	Hospital	4	FALSE	Nasal cannula	154	84	37	86	97	Bilateral pulmonary infiltrates	27.4934	Male	74	NOT Hispanic or Latino	American Indian/Alaska Native	No	No	No	No	No	Current	No	No	No	No	No	No	No	No	No	Yes	Yes	NA	NA	NA	NA	No	Yes	Yes	Yes	Yes	Yes
INCOV193	INCOV193-T2	13.96	0.83	14.79	Home (mobile phlebotomy)	1 or 2	FALSE	None	NA	NA	NA	NA	NA	NA	27.4934	Male	74	NOT Hispanic or Latino	American Indian/Alaska Native	No	No	No	No	No	Current	No	No	No	No	No	No	No	No	Yes	Yes	Yes	No	No	No	No	No	No	Yes	Yes	Yes	Yes
INCOV193	INCOV193-T3	33.92	0.83	34.75	Home (mobile phlebotomy)	<=2	FALSE	None	NA	NA	NA	NA	NA	NA	27.4934	Male	74	NOT Hispanic or Latino	American Indian/Alaska Native	No	No	No	No	No	Current	No	No	No	No	No	No	No	No	Yes	Yes	Yes	No	Yes	Yes	Yes	Yes	Yes	Yes	Yes	Yes	Yes
INCOV194	INCOV194-T1	2.54	7.25	9.79	Hospital	4	FALSE	Nasal cannula	104	78	36.6	56	95	Bilateral pulmonary infiltrates	31.6815	Male	60	Hispanic or Latino	Unknown / Not Reported	No	No	Yes	No	No	Never	No	No	No	No	No	No	No	No	No	Yes	Yes	NA	NA	NA	NA	No	Yes	Yes	Yes	Yes	Yes
INCOV194	INCOV194-T2	14.58	7.25	21.83	Home (mobile phlebotomy)	1 or 2	FALSE	None	NA	NA	NA	NA	NA	NA	31.6815	Male	60	Hispanic or Latino	Unknown / Not Reported	No	No	Yes	No	No	Never	No	No	No	No	No	No	No	No	Yes	Yes	Yes	No	No	No	No	No	No	Yes	Yes	Yes	Yes
INCOV194	INCOV194-T3	102.58	7.25	109.83	Home (mobile phlebotomy)	<=2	FALSE	None	NA	NA	NA	NA	NA	NA	31.6815	Male	60	Hispanic or Latino	Unknown / Not Reported	No	No	Yes	No	No	Never	No	No	No	No	No	No	No	No	Yes	Yes	Yes	No	Yes	Yes	Yes	Yes	Yes	Yes	No	Yes	Yes
INCOV195	INCOV195-T1	0.67	14.04	14.71	ICU	7	TRUE	Other	121	52	37.1	60	98	Bilateral pulmonary infiltrates	25.423	Male	70	NOT Hispanic or Latino	Unknown / Not Reported	No	No	No	No	No	Never	No	No	No	No	T2DM	No	No	No	No	Yes	Yes	NA	NA	NA	NA	No	No	Yes	Yes	No	No
INCOV195	INCOV195-T2	7.67	14.04	21.71	ICU	7	TRUE	Other	73	44	36.6	60	95	Bilateral pulmonary infiltrates	25.423	Male	70	NOT Hispanic or Latino	Unknown / Not Reported	No	No	No	No	No	Never	No	No	No	No	T2DM	No	No	No	No	Yes	Yes	NA	NA	NA	NA	No	No	Yes	Yes	No	No
INCOV196	INCOV196-T1	0.67	20.88	21.55	ICU	7	TRUE	Other	140	67	36.6	120	96	Bilateral pulmonary infiltrates	21.4222	Female	54	Hispanic or Latino	Unknown / Not Reported	No	No	No	No	No	Never	No	No	No	No	T2DM	No	No	No	No	Yes	Yes	NA	NA	NA	NA	No	No	Yes	Yes	No	No
INCOV196	INCOV196-T2	8.67	20.88	29.55	Hospital	6	TRUE	Other	123	52	36.9	106	94	Bilateral pulmonary infiltrates	21.4222	Female	54	Hispanic or Latino	Unknown / Not Reported	No	No	No	No	No	Never	No	No	No	No	T2DM	No	No	No	No	Yes	Yes	NA	NA	NA	NA	No	No	Yes	Yes	No	No
INCOV197	INCOV197-T1	0.71	13	13.71	ICU	7	TRUE	Other	106	55	37	40	95	Bilateral pulmonary infiltrates	33.34	Male	66	NOT Hispanic or Latino	White	No	No	No	No	Yes	Current	No	No	No	No	T2DM	No	No	No	No	Yes	Yes	NA	NA	NA	NA	No	No	Yes	Yes	No	No
INCOV197	INCOV197-T2	9.75	13	22.75	ICU	6	TRUE	Other	152	75	36.9	83	93	Bilateral pulmonary infiltrates	33.34	Male	66	NOT Hispanic or Latino	White	No	No	No	No	Yes	Current	No	No	No	No	T2DM	No	No	No	No	Yes	Yes	NA	NA	NA	NA	No	No	Yes	Yes	No	No
INCOV198	INCOV198-T1	0.67	8.21	8.88	Hospital	6	TRUE	Other	113	45	36.7	70	100	Evidence of pulmonary infiltrates	50.8984	Female	40	NOT Hispanic or Latino	Unknown / Not Reported	No	No	Yes	No	No	Never	No	No	No	No	T2DM	No	No	No	No	Yes	Yes	NA	NA	NA	NA	No	Yes	Yes	Yes	Yes	Yes
INCOV198	INCOV198-T2	4.83	8.21	13.04	ICU	6	TRUE	Other	135	68	37.5	72	96	Bilateral pulmonary infiltrates	50.8984	Female	40	NOT Hispanic or Latino	Unknown / Not Reported	No	No	Yes	No	No	Never	No	No	No	No	T2DM	No	No	No	Yes	Yes	Yes	No	No	No	No	No	No	Yes	Yes	No	No
INCOV198	INCOV198-T3	106.83	8.21	115.04	Clinic	<=2	FALSE	None	NA	NA	NA	NA	NA	NA	50.8984	Female	40	NOT Hispanic or Latino	Unknown / Not Reported	No	No	Yes	No	No	Never	No	No	No	No	T2DM	No	No	No	Yes	No	Yes	No	Yes	Yes	Yes	Yes	Yes	Yes	Yes	No	No
INCOV199	INCOV199-T1	0.62	27.12	27.74	ICU	7	TRUE	Other	132	93	37.2	66	100	Bilateral pulmonary infiltrates	28.0957	Male	57	NOT Hispanic or Latino	Asian	No	No	No	No	No	Never	No	No	No	No	No	No	No	No	No	Yes	Yes	NA	NA	NA	NA	No	No	Yes	Yes	No	No
INCOV199	INCOV199-T2	7.58	27.12	34.7	ICU	6	TRUE	Other	116	68	37.4	60	98	Bilateral pulmonary infiltrates	28.0957	Male	57	NOT Hispanic or Latino	Asian	No	No	No	No	No	Never	No	No	No	No	No	No	No	No	No	Yes	Yes	NA	NA	NA	NA	No	No	Yes	Yes	No	No
INCOV200	INCOV200-T1	0.62	19.42	20.04	ICU	7	TRUE	Other	114	58	36.4	71	95	Bilateral pulmonary infiltrates	32.5385	Male	51	Unknown / Not Reported	White	No	No	No	No	Yes	Never	No	No	No	No	T2DM	No	No	No	Yes	Yes	Yes	No	No	No	No	No	Yes	Yes	Yes	No	No
INCOV200	INCOV200-T2	4.38	19.42	23.8	ICU	7	TRUE	Other	107	55	37	76	94	NA	32.5385	Male	51	Unknown / Not Reported	White	No	No	No	No	Yes	Never	No	No	No	No	T2DM	No	No	No	No	Yes	Yes	NA	NA	NA	NA	No	No	Yes	Yes	No	No
INCOV201	INCOV201-T1	1.62	7.08	8.7	ICU	7	TRUE	Other	116	62	37	66	97	Bilateral pulmonary infiltrates	43.6987	Female	50	NOT Hispanic or Latino	Unknown / Not Reported	No	No	No	No	No	Former	No	No	No	No	T2DM	No	No	No	No	Yes	Yes	NA	NA	NA	NA	No	Yes	Yes	Yes	Yes	Yes
INCOV201	INCOV201-T2	8.62	7.08	15.7	ICU	6	TRUE	Other	136	117	37.3	59	95	Clear	43.6987	Female	50	NOT Hispanic or Latino	Unknown / Not Reported	No	No	No	No	No	Former	No	No	No	No	T2DM	No	No	No	Yes	Yes	Yes	No	No	No	No	No	No	Yes	No	Yes	Yes
INCOV201	INCOV201-T3	29.62	7.08	36.7	Hospital	3	FALSE	None	134	76	36.6	88	96	NA	43.6987	Female	50	NOT Hispanic or Latino	Unknown / Not Reported	No	No	No	No	No	Former	No	No	No	No	T2DM	No	No	No	Yes	Yes	Yes	No	Yes	Yes	No	No	Yes	Yes	No	Yes	Yes
INCOV202	INCOV202-T1	0.67	1.54	2.21	ICU	6	TRUE	Other	122	69	36.6	116	95	Bilateral pulmonary infiltrates	32.6036	Female	60	NOT Hispanic or Latino	White	No	No	Unknown	Unknown	Yes	Current	Yes	Unknown	Unknown	Unknown	T2DM	Unknown	No	No	Yes	Yes	Yes	No	No	No	No	No	Yes	Yes	Yes	No	No
INCOV202	INCOV202-T2	4.67	1.54	6.21	Hospital	4	FALSE	Nasal cannula	134	65	36.8	68	97	Bilateral pulmonary infiltrates	32.6036	Female	60	NOT Hispanic or Latino	White	No	No	Unknown	Unknown	Yes	Current	Yes	Unknown	Unknown	Unknown	T2DM	Unknown	No	No	No	Yes	Yes	NA	NA	NA	NA	No	No	Yes	No	No	No
INCOV203	INCOV203-T1	0.04	12.92	12.96	ICU	7	TRUE	Other	127	66	37.4	99	99	Bilateral pulmonary infiltrates	26.1322	Male	87	NOT Hispanic or Latino	Asian	No	No	Yes	No	Yes	Never	No	No	No	No	No	No	No	No	Yes	Yes	No	No	No	No	No	No	Yes	Yes	Yes	No	No
INCOV203	INCOV203-T2	7.08	12.92	20	ICU	7	TRUE	Other	102	63	36.5	95	96	Bilateral pulmonary infiltrates	26.1322	Male	87	NOT Hispanic or Latino	Asian	No	No	Yes	No	Yes	Never	No	No	No	No	No	No	No	No	No	Yes	No	NA	NA	NA	NA	No	No	Yes	Yes	No	No
INCOV204	INCOV204-T1	0.21	15.38	15.59	ICU	5	FALSE	High flow nasal cannula (HFNC)	97	53	36.8	70	97	Bilateral pulmonary infiltrates	20.678	Female	45	NOT Hispanic or Latino	White	No	No	No	No	No	Never	No	No	No	No	No	Unknown	No	No	No	No	No	NA	NA	NA	NA	No	No	Yes	Yes	No	No
INCOV205	INCOV205-T1	-0.5	11.67	11.17	Hospital	4	FALSE	Nasal cannula	113	72	36.8	67	95	Bilateral pulmonary infiltrates	28.4062	Male	63	NOT Hispanic or Latino	Black or African American	No	No	No	No	Yes	Former	Yes	Yes	No	Yes	T2DM	No	Yes	Yes	No	No	Yes	NA	NA	NA	NA	No	No	Yes	Yes	No	No
INCOV205	INCOV205-T2	4.54	11.67	16.21	ICU	7	TRUE	Other	123	58	37.1	122	97	Bilateral pulmonary infiltrates	28.4062	Male	63	NOT Hispanic or Latino	Black or African American	No	No	No	No	Yes	Former	Yes	Yes	No	Yes	T2DM	No	Yes	Yes	No	No	Yes	NA	NA	NA	NA	No	No	Yes	Yes	No	No
INCOV206	INCOV206-T1	9.12	-4.04	5.08	ICU	7	TRUE	Other	147	60	36.5	48	97	Bilateral pulmonary infiltrates	33.9826	Male	67	Hispanic or Latino	Unknown / Not Reported	No	No	No	No	No	Unknown	No	No	No	No	No	No	No	No	No	No	Yes	NA	NA	NA	NA	No	Yes	Yes	No	Yes	Yes
INCOV206	INCOV206-T2	13.75	-4.04	9.71	ICU	7	TRUE	Other	103	52	36.5	51	97	Bilateral pulmonary infiltrates	33.9826	Male	67	Hispanic or Latino	Unknown / Not Reported	No	No	No	No	No	Unknown	No	No	No	No	No	No	No	No	Yes	No	Yes	No	No	No	No	No	No	Yes	Yes	No	No
INCOV206	INCOV206-T3	37	-4.04	32.96	ICU	7	TRUE	Other	125	56	36.9	101	90	Bilateral pulmonary infiltrates	33.9826	Male	67	Hispanic or Latino	Unknown / Not Reported	No	No	No	No	No	Unknown	No	No	No	No	No	No	No	No	Yes	No	Yes	No	No	No	No	No	Yes	Yes	No	No	No
INCOV207	INCOV207-T1	0.62	10.67	11.29	ICU	4	FALSE	Nasal cannula	117	87	36.6	48	94	Bilateral pulmonary infiltrates	33.9325	Male	45	NOT Hispanic or Latino	Black or African American	No	Yes	No	No	Yes	Never	Yes	No	No	No	T2DM	No	No	No	No	No	No	NA	NA	NA	NA	No	No	Yes	Yes	No	No
INCOV207	INCOV207-T2	5.58	10.67	16.25	Hospital	0	FALSE	Nasal cannula	107	77	36.7	110	92	Evidence of pulmonary infiltrates	33.9325	Male	45	NOT Hispanic or Latino	Black or African American	No	Yes	No	No	Yes	Never	Yes	No	No	No	T2DM	No	No	No	No	No	No	NA	NA	NA	NA	No	No	Yes	No	No	No
INCOV208	INCOV208-T1	0.67	6	6.67	Clinic	1 or 2	FALSE	None	NA	NA	NA	NA	NA	NA	NA	Female	33	NOT Hispanic or Latino	White	No	No	Yes	No	No	Never	No	No	No	No	No	No	No	No	No	No	No	NA	NA	NA	NA	No	No	Yes	Yes	No	No
INCOV208	INCOV208-T2	15.83	6	21.83	Clinic	1 or 2	FALSE	None	NA	NA	NA	NA	NA	NA	NA	Female	33	NOT Hispanic or Latino	White	No	No	Yes	No	No	Never	No	No	No	No	No	No	No	No	No	No	No	NA	NA	NA	NA	No	No	Yes	Yes	No	No
INCOV209	INCOV209-T1	0.75	10.25	11	ICU	6	TRUE	Other	124	71	37.3	57	96	Bilateral pulmonary infiltrates	41.3885	Female	35	Hispanic or Latino	Unknown / Not Reported	No	No	Yes	No	Yes	Former	Yes	No	No	No	No	Unknown	No	No	No	No	Yes	NA	NA	NA	NA	No	No	Yes	Yes	No	No
INCOV209	INCOV209-T2	6.71	10.25	16.96	ICU	7	TRUE	Other	152	80	36.5	71	99	NA	41.3885	Female	35	Hispanic or Latino	Unknown / Not Reported	No	No	Yes	No	Yes	Former	Yes	No	No	No	No	Unknown	No	No	No	No	Yes	NA	NA	NA	NA	No	No	Yes	Yes	No	No
INCOV210	INCOV210-T1	-0.5	4.71	4.21	ICU	4	FALSE	Nasal cannula	162	94	36.7	95	95	Evidence of pulmonary infiltrates	37.5309	Female	43	NOT Hispanic or Latino	Black or African American	No	Yes	Yes	No	Yes	Never	No	No	No	No	No	No	No	No	No	No	Yes	NA	NA	NA	NA	No	No	Yes	Yes	No	No
INCOV210	INCOV210-T2	4.71	4.71	9.42	Clinic	1 or 2	FALSE	None	NA	NA	NA	NA	NA	NA	37.5309	Female	43	NOT Hispanic or Latino	Black or African American	No	Yes	Yes	No	Yes	Never	No	No	No	No	No	No	No	No	No	No	Yes	NA	NA	NA	NA	No	No	Yes	Yes	No	No
INCOV212	INCOV212-T1	0.67	12.62	13.29	Hospital	3	FALSE	None	140	86	36.7	89	97	NA	41.4195	Female	42	Hispanic or Latino	Unknown / Not Reported	No	No	No	No	No	Never	Yes	No	No	No	No	No	Yes	Yes	No	No	Yes	NA	NA	NA	NA	No	No	Yes	Yes	No	No
INCOV212	INCOV212-T2	18.96	12.62	31.58	Clinic	1 or 2	FALSE	None	NA	NA	NA	NA	NA	NA	41.4195	Female	42	Hispanic or Latino	Unknown / Not Reported	No	No	No	No	No	Never	Yes	No	No	No	No	No	Yes	Yes	No	No	Yes	NA	NA	NA	NA	No	No	Yes	Yes	No	No
INCOV213	INCOV213-T1	0.54	9.17	9.71	ICU	5	FALSE	High flow nasal cannula (HFNC)	108	71	36.5	65	96	Bilateral pulmonary infiltrates	35.7782	Male	42	Hispanic or Latino	Unknown / Not Reported	No	No	No	No	Yes	Never	No	No	No	No	T2DM	No	No	No	No	No	Yes	NA	NA	NA	NA	No	No	Yes	No	No	No
INCOV213	INCOV213-T2	3.54	9.17	12.71	ICU	5	FALSE	High flow nasal cannula (HFNC)	125	70	36.6	128	97	Bilateral pulmonary infiltrates	35.7782	Male	42	Hispanic or Latino	Unknown / Not Reported	No	No	No	No	Yes	Never	No	No	No	No	T2DM	No	No	No	No	No	Yes	NA	NA	NA	NA	No	No	Yes	No	No	No
INCOV214	INCOV214-T1	1.79	14.67	16.46	ICU	7	TRUE	Other	203	108	37.4	158	97	Bilateral pulmonary infiltrates	36.1878	Male	64	NOT Hispanic or Latino	Black or African American	No	No	No	No	No	Former	No	No	No	No	Other	No	No	No	No	No	No	NA	NA	NA	NA	No	No	Yes	Yes	No	No

## Sheet: S1.2 Healthy control
Study Subject ID	Sex	Race	Ethinicity	Age	BMI	10x	Metabolomics	Proteomics	Isoplexis CD8 assay	Isoplexis CD4 assay	Isoplexis monocyte assay	Isoplexis NK assay	SARS-CoV-2 antibody assay	Autoantibody assay	SARA-CoV-2 RNAemia assay	EBV viremia assay	CMV viremia assay
1053BW	Female	White	Non-Hispanic	52	NA	Yes	No	No	No	No	No	No	Yes	Yes	No	No	No
1193BW	Female	White	Unreported	29	NA	Yes	No	No	No	No	No	No	Yes	Yes	No	No	No
2773BW	Female	White	North America/European	56	NA	Yes	No	No	Yes	Yes	Yes	Yes	Yes	Yes	No	No	No
2982BW	Female	Unreported	Caucasian	26	NA	Yes	No	No	No	No	Yes	Yes	No	Yes	No	No	No
3126BW	Male	White	Scandinavian	60	NA	Yes	No	No	No	No	No	No	No	Yes	No	No	No
3283BW	Female	Korean	Asian	36	NA	Yes	No	No	Yes	Yes	Yes	Yes	No	Yes	No	No	No
3577BW	Male	White	American	79	NA	Yes	No	No	No	No	No	No	No	Yes	No	No	No
5046BW	Female	Non Hispanic/Latino	White	53	NA	Yes	No	No	Yes	Yes	Yes	Yes	No	Yes	No	No	No
6130BW	Male	Asian	Vietnamese	21	NA	Yes	No	No	No	No	No	No	No	Yes	No	No	No
7428BW	Male	NA	NA	28	NA	No	No	No	Yes	Yes	No	No	No	Yes	No	No	No
7541BW	Female	NA	Unreported	51	NA	Yes	No	No	No	No	No	No	Yes	Yes	No	No	No
B0219101	Female	NA	NA	31	NA	Yes	No	No	No	No	No	No	No	No	No	No	No
B0319250	Male	NA	NA	39	NA	Yes	No	No	No	No	No	No	No	No	No	No	No
B05191345	Male	NA	NA	28	NA	Yes	No	No	No	No	No	No	No	No	No	No	No
B08191115	Female	NA	NA	35	NA	Yes	No	No	No	No	No	No	No	No	No	No	No
CL2	Female	NA	NA	NA	NA	Yes	No	No	No	No	No	No	No	No	No	No	No
Mix_donor1	Female	NA	NA	NA	NA	Yes	No	No	No	No	No	No	No	No	No	No	No
1003758	Female	white	NA	32	23.78	No	Yes	NA	No	No	No	No	No	No	No	No	No
1004350	Female	white	NA	32	23.13	No	NA	Yes	No	No	No	No	No	No	No	No	No
1008097	Male	ashkenazi jewish	NA	59	31.46	No	Yes	NA	No	No	No	No	No	No	No	No	No
1008631	Female	white	NA	68	28.83	No	Yes	NA	No	No	No	No	No	No	No	No	No
1010823	Female	white	NA	64	21.66	No	NA	Yes	No	No	No	No	No	No	No	No	No
1012545	Female	white	NA	65	21.12	No	Yes	NA	No	No	No	No	No	No	No	No	No
1013541	Female	white	NA	41	23.46	No	NA	Yes	No	No	No	No	No	No	No	No	No
1016929	Male	white	NA	49	25.24	No	NA	Yes	No	No	No	No	No	No	No	No	No
1019071	Female	white	NA	53	23.47	No	NA	Yes	No	No	No	No	No	No	No	No	No
1022407	Female	white	NA	60	39.95	No	Yes	NA	No	No	No	No	No	No	No	No	No
1024456	Male	white	NA	58	23.85	No	NA	Yes	No	No	No	No	No	No	No	No	No
1025263	Female	white	NA	38	29.76	No	NA	Yes	No	No	No	No	No	No	No	No	No
1026607	Male	south asian	NA	28	26.75	No	Yes	NA	No	No	No	No	No	No	No	No	No
1027114	Male	white	NA	54	28.81	No	NA	Yes	No	No	No	No	No	No	No	No	No
1027404	Female	white	NA	40	26.25	No	NA	Yes	No	No	No	No	No	No	No	No	No
1027537	Male	white	NA	55	28.58	No	Yes	NA	No	No	No	No	No	No	No	No	No
1029090	Female	white	NA	70	24.29	No	NA	Yes	No	No	No	No	No	No	No	No	No
1029221	Female	black or african-american	NA	46	28.55	No	NA	Yes	No	No	No	No	No	No	No	No	No
1030956	Male	white	NA	51	24.86	No	Yes	NA	No	No	No	No	No	No	No	No	No
1035670	Female	black or african-american	NA	33	29.32	No	Yes	NA	No	No	No	No	No	No	No	No	No
1037387	Female	white	NA	53	30.75	No	NA	Yes	No	No	No	No	No	No	No	No	No
1038044	Male	ashkenazi jewish	NA	42	31.32	No	NA	Yes	No	No	No	No	No	No	No	No	No
1047962	Female	white	NA	64	41.75	No	Yes	NA	No	No	No	No	No	No	No	No	No
1049423	Male	white	NA	56	34.45	No	NA	Yes	No	No	No	No	No	No	No	No	No
1051853	Female	white	NA	66	24.67	No	NA	Yes	No	No	No	No	No	No	No	No	No
1053715	Female	white	NA	40	21.78	No	Yes	NA	No	No	No	No	No	No	No	No	No
1054953	Female	white	NA	62	19.8	No	Yes	NA	No	No	No	No	No	No	No	No	No
1056512	Female	white	NA	61	24.89	No	Yes	NA	No	No	No	No	No	No	No	No	No
1057091	Male	white	NA	38	31.32	No	NA	Yes	No	No	No	No	No	No	No	No	No
1057494	Female	white	NA	55	23.51	No	Yes	NA	No	No	No	No	No	No	No	No	No
1057525	Female	white	NA	67	24.23	No	NA	Yes	No	No	No	No	No	No	No	No	No
1065558	Male	asian	NA	40	31.06	No	NA	Yes	No	No	No	No	No	No	No	No	No
1066842	Male	white	NA	70	33.36	No	Yes	Yes	No	No	No	No	No	No	No	No	No
1068336	Male	black or african-american	NA	36	35.37	No	Yes	NA	No	No	No	No	No	No	No	No	No
1068688	Male	white	NA	38	42.25	No	NA	Yes	No	No	No	No	No	No	No	No	No
1070019	Female	white	NA	41	36.11	No	NA	Yes	No	No	No	No	No	No	No	No	No
1070356	Female	white	NA	46	37.18	No	Yes	NA	No	No	No	No	No	No	No	No	No
1072970	Male	white	NA	33	24.39	No	NA	Yes	No	No	No	No	No	No	No	No	No
1073785	Female	white	NA	39	28.38	No	Yes	NA	No	No	No	No	No	No	No	No	No
1075315	Male	white	NA	59	22.5	No	NA	Yes	No	No	No	No	No	No	No	No	No
1075936	Male	hispanic latino or spanish origin	NA	25	21.82	No	NA	Yes	No	No	No	No	No	No	No	No	No
1076617	Female	white	NA	56	37.38	No	Yes	NA	No	No	No	No	No	No	No	No	No
1080526	Female	white	NA	44	26.67	No	NA	Yes	No	No	No	No	No	No	No	No	No
1082166	Female	hispanic latino or spanish origin	NA	54	31.3	No	NA	Yes	No	No	No	No	No	No	No	No	No
1084936	Female	white	NA	62	27.74	No	Yes	NA	No	No	No	No	No	No	No	No	No
1084981	Female	white	NA	51	22.55	No	NA	Yes	No	No	No	No	No	No	No	No	No
1087775	Female	south asian	NA	51	26.7	No	Yes	NA	No	No	No	No	No	No	No	No	No
1089482	Female	white	NA	41	19.39	No	NA	Yes	No	No	No	No	No	No	No	No	No
1095550	Female	black or african-american	NA	56	30.88	No	Yes	NA	No	No	No	No	No	No	No	No	No
1097616	Female	white	NA	58	35.61	No	Yes	Yes	No	No	No	No	No	No	No	No	No
1099670	Male	white	NA	31	23.51	No	NA	Yes	No	No	No	No	No	No	No	No	No
1099807	Male	white	NA	49	24.31	No	NA	Yes	No	No	No	No	No	No	No	No	No
1100090	Male	white	NA	47	28.72	No	NA	Yes	No	No	No	No	No	No	No	No	No
1100093	Male	white	NA	49	34.52	No	NA	Yes	No	No	No	No	No	No	No	No	No
1101818	Male	white	NA	42	27.53	No	Yes	NA	No	No	No	No	No	No	No	No	No
1104524	Male	white	NA	61	37.33	No	NA	Yes	No	No	No	No	No	No	No	No	No
1104998	Female	white	NA	40	24.33	No	Yes	NA	No	No	No	No	No	No	No	No	No
1108839	Male	white	NA	38	24.59	No	Yes	Yes	No	No	No	No	No	No	No	No	No
1110511	Male	white	NA	60	31.19	No	Yes	NA	No	No	No	No	No	No	No	No	No
1114138	Female	white	NA	45	22.59	No	NA	Yes	No	No	No	No	No	No	No	No	No
1117666	Female	white	NA	67	26.94	No	Yes	NA	No	No	No	No	No	No	No	No	No
1118407	Female	white	NA	23	21.88	No	NA	Yes	No	No	No	No	No	No	No	No	No
1119219	Male	south asian	NA	43	23.49	No	Yes	NA	No	No	No	No	No	No	No	No	No
1125510	Female	white	NA	61	29.11	No	Yes	NA	No	No	No	No	No	No	No	No	No
1126906	Female	white	NA	49	18.89	No	NA	Yes	No	No	No	No	No	No	No	No	No
1127076	Female	white	NA	39	30.74	No	NA	Yes	No	No	No	No	No	No	No	No	No
1129252	Female	hispanic latino or spanish origin	NA	32	27.98	No	NA	Yes	No	No	No	No	No	No	No	No	No
1129657	Male	american indian or alaska native	NA	59	26.48	No	NA	Yes	No	No	No	No	No	No	No	No	No
1130217	Female	white	NA	53	37.13	No	NA	Yes	No	No	No	No	No	No	No	No	No
1131525	Male	white	NA	47	21.13	No	Yes	NA	No	No	No	No	No	No	No	No	No
1134186	Female	white	NA	40	21.66	No	NA	Yes	No	No	No	No	No	No	No	No	No
1134467	Female	white	NA	72	28.88	No	NA	Yes	No	No	No	No	No	No	No	No	No
1157578	Female	asian	NA	48	26.47	No	NA	Yes	No	No	No	No	No	No	No	No	No
1165338	Male	white	NA	62	23.92	No	NA	Yes	No	No	No	No	No	No	No	No	No
1166603	Female	white	NA	49	36.18	No	NA	Yes	No	No	No	No	No	No	No	No	No
1167016	Female	white	NA	59	31.26	No	NA	Yes	No	No	No	No	No	No	No	No	No
1167786	Male	white	NA	44	27.19	No	NA	Yes	No	No	No	No	No	No	No	No	No
1169411	Female	white	NA	54	21.95	No	NA	Yes	No	No	No	No	No	No	No	No	No
1169545	Male	white	NA	69	24.78	No	NA	Yes	No	No	No	No	No	No	No	No	No
1172809	Female	black or african-american	NA	57	36.97	No	Yes	NA	No	No	No	No	No	No	No	No	No
1173930	Male	white	NA	56	24.95	No	Yes	Yes	No	No	No	No	No	No	No	No	No
1175004	Female	east asian	NA	49	32.86	No	Yes	NA	No	No	No	No	No	No	No	No	No
1175269	Male	white	NA	58	26.97	No	NA	Yes	No	No	No	No	No	No	No	No	No
1178677	Female	other	NA	62	26	No	Yes	NA	No	No	No	No	No	No	No	No	No
1179608	Male	white	NA	60	22.19	No	Yes	NA	No	No	No	No	No	No	No	No	No
1179920	Male	white	NA	78	18.68	No	NA	Yes	No	No	No	No	No	No	No	No	No
1180825	Female	white	NA	37	45	No	NA	Yes	No	No	No	No	No	No	No	No	No
1183340	Male	white	NA	55	24.37	No	NA	Yes	No	No	No	No	No	No	No	No	No
1184674	Male	white	NA	61	27.57	No	NA	Yes	No	No	No	No	No	No	No	No	No
1186997	Male	white	NA	52	23.75	No	Yes	NA	No	No	No	No	No	No	No	No	No
1188084	Female	black or african-american	NA	39	53.04	No	NA	Yes	No	No	No	No	No	No	No	No	No
1192115	Female	white	NA	33	38.37	No	NA	Yes	No	No	No	No	No	No	No	No	No
1192338	Female	other	NA	65	28.33	No	Yes	NA	No	No	No	No	No	No	No	No	No
1195760	Female	white	NA	60	32.73	No	Yes	NA	No	No	No	No	No	No	No	No	No
1196748	Female	white	NA	64	33.71	No	Yes	NA	No	No	No	No	No	No	No	No	No
1197219	Male	white	NA	58	26.52	No	Yes	NA	No	No	No	No	No	No	No	No	No
1197763	Male	white	NA	57	25.81	No	Yes	NA	No	No	No	No	No	No	No	No	No
1198896	Female	white	NA	48	22.39	No	Yes	NA	No	No	No	No	No	No	No	No	No
1199448	Female	black or african-american	NA	40	43.27	No	NA	Yes	No	No	No	No	No	No	No	No	No
1199581	Female	east asian	NA	59	24.78	No	Yes	NA	No	No	No	No	No	No	No	No	No
1200802	Male	white	NA	42	31.3	No	NA	Yes	No	No	No	No	No	No	No	No	No
1201277	Male	east asian	NA	37	22.76	No	Yes	NA	No	No	No	No	No	No	No	No	No
1202606	Male	white	NA	26	21.81	No	NA	Yes	No	No	No	No	No	No	No	No	No
1203070	Female	white	NA	43	26.26	No	NA	Yes	No	No	No	No	No	No	No	No	No
1203925	Female	white	NA	47	19.29	No	Yes	NA	No	No	No	No	No	No	No	No	No
1211111	Female	ashkenazi jewish	NA	52	30.52	No	Yes	NA	No	No	No	No	No	No	No	No	No
1215298	Male	white	NA	40	32.63	No	NA	Yes	No	No	No	No	No	No	No	No	No
1216584	Male	white	NA	48	25.8	No	NA	Yes	No	No	No	No	No	No	No	No	No
1216764	Female	white	NA	29	26.92	No	NA	Yes	No	No	No	No	No	No	No	No	No
1220660	Male	middle eastern or north african	NA	34	22.03	No	NA	Yes	No	No	No	No	No	No	No	No	No
1220747	Female	white	NA	42	24.03	No	NA	Yes	No	No	No	No	No	No	No	No	No
1221615	Female	white	NA	58	40.34	No	NA	Yes	No	No	No	No	No	No	No	No	No
1224453	Female	black or african-american	NA	45	29.84	No	Yes	NA	No	No	No	No	No	No	No	No	No
1226325	Male	white	NA	49	21.09	No	Yes	NA	No	No	No	No	No	No	No	No	No
1226903	Male	white	NA	51	36.18	No	NA	Yes	No	No	No	No	No	No	No	No	No
1227854	Male	white	NA	48	29.15	No	NA	Yes	No	No	No	No	No	No	No	No	No
1230333	Female	white	NA	75	20.77	No	NA	Yes	No	No	No	No	No	No	No	No	No
1230573	Female	white	NA	60	25.92	No	Yes	NA	No	No	No	No	No	No	No	No	No
1230961	Male	east asian	NA	34	34	No	Yes	NA	No	No	No	No	No	No	No	No	No
1231638	Male	white	NA	51	38.01	No	NA	Yes	No	No	No	No	No	No	No	No	No
1234668	Female	white	NA	24	22.54	No	NA	Yes	No	No	No	No	No	No	No	No	No
1236520	Female	white	NA	54	22.38	No	NA	Yes	No	No	No	No	No	No	No	No	No
1238327	Male	south asian	NA	51	36.44	No	Yes	NA	No	No	No	No	No	No	No	No	No
1241681	Male	asian	NA	50	25.75	No	NA	Yes	No	No	No	No	No	No	No	No	No
1241841	Female	white	NA	54	22.35	No	Yes	NA	No	No	No	No	No	No	No	No	No
1244248	Male	east asian	NA	48	23.29	No	Yes	NA	No	No	No	No	No	No	No	No	No
1247637	Female	white	NA	48	23.07	No	Yes	NA	No	No	No	No	No	No	No	No	No
1252056	Female	white	NA	63	28.02	No	Yes	NA	No	No	No	No	No	No	No	No	No
1257245	Female	white	NA	54	39.2	No	NA	Yes	No	No	No	No	No	No	No	No	No
1262983	Male	south asian	NA	47	23.23	No	NA	Yes	No	No	No	No	No	No	No	No	No
1263493	Male	white	NA	23	22.99	No	NA	Yes	No	No	No	No	No	No	No	No	No
1267420	Male	white	NA	58	30.71	No	Yes	NA	No	No	No	No	No	No	No	No	No
1268471	Female	white	NA	27	25.89	No	NA	Yes	No	No	No	No	No	No	No	No	No
1268568	Female	white	NA	78	22.6	No	NA	Yes	No	No	No	No	No	No	No	No	No
1273646	Male	white	NA	60	33.75	No	Yes	NA	No	No	No	No	No	No	No	No	No
1275666	Female	white	NA	32	20.99	No	Yes	Yes	No	No	No	No	No	No	No	No	No
1277584	Male	east asian	NA	43	27.35	No	Yes	NA	No	No	No	No	No	No	No	No	No
1279889	Female	white	NA	62	30.1	No	NA	Yes	No	No	No	No	No	No	No	No	No
1285204	Female	white	NA	68	19.52	No	NA	Yes	No	No	No	No	No	No	No	No	No
1286934	Male	asian	NA	26	26.1	No	NA	Yes	No	No	No	No	No	No	No	No	No
1288022	Male	white	NA	78	25.8	No	NA	Yes	No	No	No	No	No	No	No	No	No
1290444	Male	white	NA	59	40.04	No	Yes	NA	No	No	No	No	No	No	No	No	No
1295520	Male	white	NA	54	22.12	No	Yes	NA	No	No	No	No	No	No	No	No	No
1304906	Male	white	NA	49	27.37	No	NA	Yes	No	No	No	No	No	No	No	No	No
1304992	Female	white	NA	47	37.32	No	NA	Yes	No	No	No	No	No	No	No	No	No
1305376	Male	white	NA	68	26.53	No	NA	Yes	No	No	No	No	No	No	No	No	No
1308730	Male	white	NA	50	32.04	No	NA	Yes	No	No	No	No	No	No	No	No	No
1310126	Female	white	NA	80	24.21	No	NA	Yes	No	No	No	No	No	No	No	No	No
1310175	Female	east asian	NA	33	21.71	No	Yes	NA	No	No	No	No	No	No	No	No	No
1310874	Female	white	NA	75	29	No	NA	Yes	No	No	No	No	No	No	No	No	No
1311144	Female	white	NA	48	40.35	No	Yes	NA	No	No	No	No	No	No	No	No	No
1313904	Male	white	NA	62	26.92	No	Yes	Yes	No	No	No	No	No	No	No	No	No
1315770	Male	white	NA	63	40.36	No	Yes	NA	No	No	No	No	No	No	No	No	No
1316569	Male	white	NA	53	28.37	No	NA	Yes	No	No	No	No	No	No	No	No	No
1319761	Male	white	NA	59	30.64	No	NA	Yes	No	No	No	No	No	No	No	No	No
1320194	Male	white	NA	63	25.13	No	NA	Yes	No	No	No	No	No	No	No	No	No
1321856	Male	white	NA	63	23.29	No	Yes	Yes	No	No	No	No	No	No	No	No	No
1327998	Male	white	NA	52	26.13	No	NA	Yes	No	No	No	No	No	No	No	No	No
1330626	Male	white	NA	41	23.3	No	NA	Yes	No	No	No	No	No	No	No	No	No
1331474	Male	black or african-american	NA	47	25.49	No	Yes	NA	No	No	No	No	No	No	No	No	No
1331916	Female	black or african-american	NA	52	29.29	No	Yes	NA	No	No	No	No	No	No	No	No	No
1333878	Male	ashkenazi jewish	NA	43	40.16	No	Yes	Yes	No	No	No	No	No	No	No	No	No
1335458	Female	white	NA	50	27.46	No	NA	Yes	No	No	No	No	No	No	No	No	No
1337814	Female	white	NA	67	41.11	No	Yes	Yes	No	No	No	No	No	No	No	No	No
1345295	Female	white	NA	42	20.63	No	NA	Yes	No	No	No	No	No	No	No	No	No
1347882	Male	white	NA	66	25.97	No	NA	Yes	No	No	No	No	No	No	No	No	No
1350228	Female	white	NA	54	26.14	No	NA	Yes	No	No	No	No	No	No	No	No	No
1353189	Female	white	NA	57	30.55	No	Yes	NA	No	No	No	No	No	No	No	No	No
1358815	Female	white	NA	49	24.85	No	Yes	Yes	No	No	No	No	No	No	No	No	No
1360677	Female	white	NA	45	36.75	No	NA	Yes	No	No	No	No	No	No	No	No	No
1361259	Male	white	NA	48	27.61	No	NA	Yes	No	No	No	No	No	No	No	No	No
1361790	Male	black or african-american	NA	35	23.87	No	Yes	NA	No	No	No	No	No	No	No	No	No
1362364	Female	white	NA	51	37.99	No	NA	Yes	No	No	No	No	No	No	No	No	No
1365052	Female	white	NA	52	23.89	No	Yes	NA	No	No	No	No	No	No	No	No	No
1365832	Female	white	NA	60	27.2	No	Yes	NA	No	No	No	No	No	No	No	No	No
1366706	Female	white	NA	53	24.97	No	NA	Yes	No	No	No	No	No	No	No	No	No
1370236	Female	white	NA	50	35.16	No	Yes	NA	No	No	No	No	No	No	No	No	No
1371698	Male	white	NA	36	26.5	No	Yes	Yes	No	No	No	No	No	No	No	No	No
1372136	Female	ashkenazi jewish	NA	60	25.59	No	Yes	Yes	No	No	No	No	No	No	No	No	No
1372590	Male	white	NA	69	29.49	No	Yes	NA	No	No	No	No	No	No	No	No	No
1374127	Male	white	NA	45	20.37	No	Yes	NA	No	No	No	No	No	No	No	No	No
1374976	Male	white	NA	58	24.05	No	NA	Yes	No	No	No	No	No	No	No	No	No
1375514	Female	white	NA	52	20.73	No	NA	Yes	No	No	No	No	No	No	No	No	No
1378108	Female	black or african-american	NA	42	30.21	No	Yes	Yes	No	No	No	No	No	No	No	No	No
1378885	Male	white	NA	47	33.16	No	NA	Yes	No	No	No	No	No	No	No	No	No
1380424	Male	white	NA	44	24.82	No	Yes	NA	No	No	No	No	No	No	No	No	No
1384009	Female	east asian	NA	25	17.14	No	NA	Yes	No	No	No	No	No	No	No	No	No
1384536	Male	south asian	NA	40	23.44	No	Yes	NA	No	No	No	No	No	No	No	No	No
1386876	Female	white	NA	37	26.43	No	Yes	NA	No	No	No	No	No	No	No	No	No
1387787	Female	white	NA	48	23.26	No	NA	Yes	No	No	No	No	No	No	No	No	No
1389526	Male	white	NA	58	25.88	No	Yes	NA	No	No	No	No	No	No	No	No	No
1391396	Female	white	NA	44	44.93	No	NA	Yes	No	No	No	No	No	No	No	No	No
1394556	Female	white	NA	25	25.42	No	Yes	NA	No	No	No	No	No	No	No	No	No
1394942	Male	white	NA	61	25.28	No	Yes	NA	No	No	No	No	No	No	No	No	No
1399040	Male	white	NA	55	23.84	No	Yes	Yes	No	No	No	No	No	No	No	No	No
1405352	Male	ashkenazi jewish	NA	33	36.15	No	NA	Yes	No	No	No	No	No	No	No	No	No
1405538	Female	white	NA	41	24.71	No	NA	Yes	No	No	No	No	No	No	No	No	No
1406300	Female	white	NA	56	24.05	No	NA	Yes	No	No	No	No	No	No	No	No	No
1412088	Female	other	NA	30	23.05	No	NA	Yes	No	No	No	No	No	No	No	No	No
1417884	Male	ashkenazi jewish	NA	32	25.82	No	NA	Yes	No	No	No	No	No	No	No	No	No
1420162	Male	asian	NA	40	22.56	No	NA	Yes	No	No	No	No	No	No	No	No	No
1420546	Female	white	NA	71	26.62	No	NA	Yes	No	No	No	No	No	No	No	No	No
1421882	Female	white	NA	19	23.29	No	NA	Yes	No	No	No	No	No	No	No	No	No
1427135	Male	white	NA	58	25.36	No	NA	Yes	No	No	No	No	No	No	No	No	No
1431546	Female	white	NA	49	36.8	No	NA	Yes	No	No	No	No	No	No	No	No	No
1432046	Female	white	NA	41	22.08	No	NA	Yes	No	No	No	No	No	No	No	No	No
1438254	Female	ashkenazi jewish	NA	57	25.69	No	NA	Yes	No	No	No	No	No	No	No	No	No
1440344	Female	east asian	NA	46	23.77	No	Yes	NA	No	No	No	No	No	No	No	No	No
1447095	Female	white	NA	49	32.61	No	Yes	NA	No	No	No	No	No	No	No	No	No
1453593	Male	white	NA	53	27.04	No	Yes	NA	No	No	No	No	No	No	No	No	No
1460209	Female	white	NA	36	21.41	No	NA	Yes	No	No	No	No	No	No	No	No	No
1462140	Female	white	NA	77	27.92	No	NA	Yes	No	No	No	No	No	No	No	No	No
1463203	Female	white	NA	59	26.62	No	Yes	NA	No	No	No	No	No	No	No	No	No
1463442	Male	white	NA	53	25.82	No	NA	Yes	No	No	No	No	No	No	No	No	No
1463699	Male	other	NA	52	23.15	No	Yes	NA	No	No	No	No	No	No	No	No	No
1474458	Female	white	NA	75	31.34	No	NA	Yes	No	No	No	No	No	No	No	No	No
1474832	Female	white	NA	63	32.92	No	Yes	NA	No	No	No	No	No	No	No	No	No
1481374	Female	white	NA	80	22.13	No	NA	Yes	No	No	No	No	No	No	No	No	No
1481827	Female	white	NA	38	19.67	No	NA	Yes	No	No	No	No	No	No	No	No	No
1482624	Female	white	NA	45	32.65	No	Yes	NA	No	No	No	No	No	No	No	No	No
1484820	Male	black or african-american	NA	57	23.95	No	NA	Yes	No	No	No	No	No	No	No	No	No
1485116	Female	other	NA	41	47.39	No	Yes	NA	No	No	No	No	No	No	No	No	No
1485130	Male	white	NA	49	24.48	No	NA	Yes	No	No	No	No	No	No	No	No	No
1489890	Female	white	NA	54	27.07	No	NA	Yes	No	No	No	No	No	No	No	No	No
1491050	Female	white	NA	46	24.95	No	NA	Yes	No	No	No	No	No	No	No	No	No
1493928	Female	south asian	NA	39	24.69	No	Yes	NA	No	No	No	No	No	No	No	No	No
1495386	Male	white	NA	51	31.19	No	NA	Yes	No	No	No	No	No	No	No	No	No
1497564	Male	white	NA	59	28.54	No	Yes	NA	No	No	No	No	No	No	No	No	No
1497790	Female	white	NA	51	17.74	No	NA	Yes	No	No	No	No	No	No	No	No	No
1498819	Female	white	NA	50	24.2	No	NA	Yes	No	No	No	No	No	No	No	No	No
1500905	Male	south asian	NA	33	23.82	No	NA	Yes	No	No	No	No	No	No	No	No	No
1501052	Female	white	NA	35	26.09	No	NA	Yes	No	No	No	No	No	No	No	No	No
1501394	Female	white	NA	55	31.33	No	Yes	NA	No	No	No	No	No	No	No	No	No
1501750	Female	white	NA	54	23.03	No	NA	Yes	No	No	No	No	No	No	No	No	No
1502665	Male	white	NA	50	24.64	No	Yes	NA	No	No	No	No	No	No	No	No	No
1504004	Female	black or african-american	NA	53	48.51	No	Yes	Yes	No	No	No	No	No	No	No	No	No
1504947	Female	white	NA	58	32.31	No	Yes	NA	No	No	No	No	No	No	No	No	No
1507409	Female	white	NA	42	28.78	No	NA	Yes	No	No	No	No	No	No	No	No	No
1510963	Female	white	NA	29	22.66	No	NA	Yes	No	No	No	No	No	No	No	No	No
1512820	Female	black or african-american	NA	48	46.62	No	NA	Yes	No	No	No	No	No	No	No	No	No
1513501	Male	white	NA	58	30.96	No	NA	Yes	No	No	No	No	No	No	No	No	No
1514398	Female	white	NA	54	22.55	No	NA	Yes	No	No	No	No	No	No	No	No	No
1514916	Male	white	NA	49	23.41	No	Yes	NA	No	No	No	No	No	No	No	No	No
1518573	Female	black or african-american	NA	48	27.92	No	Yes	NA	No	No	No	No	No	No	No	No	No
1519454	Female	white	NA	46	33.38	No	Yes	NA	No	No	No	No	No	No	No	No	No
1521943	Male	south asian	NA	34	23.63	No	Yes	NA	No	No	No	No	No	No	No	No	No
1523770	Female	white	NA	37	28.07	No	NA	Yes	No	No	No	No	No	No	No	No	No
1524948	Female	white	NA	57	23.62	No	NA	Yes	No	No	No	No	No	No	No	No	No
1526851	Female	white	NA	41	30.71	No	Yes	NA	No	No	No	No	No	No	No	No	No
1532234	Female	white	NA	63	22.31	No	NA	Yes	No	No	No	No	No	No	No	No	No
1532385	Female	white	NA	24	32.24	No	NA	Yes	No	No	No	No	No	No	No	No	No
1534026	Female	white	NA	50	36.03	No	NA	Yes	No	No	No	No	No	No	No	No	No
1534594	Female	white	NA	35	23.82	No	NA	Yes	No	No	No	No	No	No	No	No	No
1538140	Female	white	NA	59	31.85	No	Yes	Yes	No	No	No	No	No	No	No	No	No
1539774	Female	white	NA	43	38.73	No	NA	Yes	No	No	No	No	No	No	No	No	No
1540773	Male	south asian	NA	34	26.92	No	Yes	NA	No	No	No	No	No	No	No	No	No
1541442	Female	white	NA	60	35.87	No	NA	Yes	No	No	No	No	No	No	No	No	No
1541786	Male	white	NA	37	23.95	No	NA	Yes	No	No	No	No	No	No	No	No	No
1543273	Female	black or african-american	NA	54	30.72	No	NA	Yes	No	No	No	No	No	No	No	No	No
1544466	Male	white	NA	22	25.51	No	NA	Yes	No	No	No	No	No	No	No	No	No
1547098	Female	white	NA	58	30.05	No	Yes	NA	No	No	No	No	No	No	No	No	No
1547734	Male	white	NA	29	29.07	No	NA	Yes	No	No	No	No	No	No	No	No	No
1548440	Female	east asian	NA	40	22.48	No	Yes	NA	No	No	No	No	No	No	No	No	No
1549186	Female	white	NA	54	27.98	No	NA	Yes	No	No	No	No	No	No	No	No	No
1549888	Female	white	NA	71	31.79	No	NA	Yes	No	No	No	No	No	No	No	No	No
1550067	Female	white	NA	59	31.17	No	NA	Yes	No	No	No	No	No	No	No	No	No
1551894	Female	other	NA	34	26.83	No	NA	Yes	No	No	No	No	No	No	No	No	No
1552128	Female	white	NA	64	28.89	No	Yes	NA	No	No	No	No	No	No	No	No	No
1552328	Female	white	NA	47	23.29	No	NA	Yes	No	No	No	No	No	No	No	No	No
1552698	Female	white	NA	56	21.38	No	NA	Yes	No	No	No	No	No	No	No	No	No
1553636	Female	white	NA	66	39.14	No	Yes	NA	No	No	No	No	No	No	No	No	No
1563052	Female	white	NA	60	30.04	No	Yes	NA	No	No	No	No	No	No	No	No	No
1564778	Female	black or african-american	NA	40	48.8	No	NA	Yes	No	No	No	No	No	No	No	No	No
1566332	Female	white	NA	52	32.27	No	NA	Yes	No	No	No	No	No	No	No	No	No
1567650	Female	white	NA	50	18.9	No	Yes	Yes	No	No	No	No	No	No	No	No	No
1569807	Female	white	NA	37	35.9	No	NA	Yes	No	No	No	No	No	No	No	No	No
1574176	Male	white	NA	31	22.47	No	NA	Yes	No	No	No	No	No	No	No	No	No
1574299	Female	white	NA	60	26.95	No	Yes	NA	No	No	No	No	No	No	No	No	No
1574520	Male	white	NA	55	26.77	No	NA	Yes	No	No	No	No	No	No	No	No	No
1575100	Female	south asian	NA	37	30.73	No	Yes	NA	No	No	No	No	No	No	No	No	No
1575601	Male	middle eastern or north african	NA	47	25.77	No	NA	Yes	No	No	No	No	No	No	No	No	No
1584890	Female	asian	NA	44	21.54	No	NA	Yes	No	No	No	No	No	No	No	No	No
1586834	Female	white	NA	52	49.92	No	NA	Yes	No	No	No	No	No	No	No	No	No
1593473	Male	white	NA	56	34.7	No	Yes	NA	No	No	No	No	No	No	No	No	No
1594640	Female	white	NA	41	24.44	No	NA	Yes	No	No	No	No	No	No	No	No	No
1596440	Male	east asian	NA	32	23	No	Yes	NA	No	No	No	No	No	No	No	No	No
1596575	Male	ashkenazi jewish	NA	49	29.11	No	Yes	NA	No	No	No	No	No	No	No	No	No
1597155	Female	white	NA	49	26.39	No	NA	Yes	No	No	No	No	No	No	No	No	No
1599865	Male	white	NA	43	38.87	No	NA	Yes	No	No	No	No	No	No	No	No	No
1605145	Male	white	NA	47	27.5	No	NA	Yes	No	No	No	No	No	No	No	No	No
1606409	Male	white	NA	55	22.8	No	Yes	NA	No	No	No	No	No	No	No	No	No
1611163	Female	white	NA	48	46.34	No	NA	Yes	No	No	No	No	No	No	No	No	No
1617608	Male	east asian	NA	32	20.09	No	Yes	NA	No	No	No	No	No	No	No	No	No
1618533	Female	white	NA	38	28.56	No	NA	Yes	No	No	No	No	No	No	No	No	No
1618914	Female	white	NA	56	21.24	No	NA	Yes	No	No	No	No	No	No	No	No	No
1620794	Female	white	NA	38	28.16	No	NA	Yes	No	No	No	No	No	No	No	No	No
1627542	Female	ashkenazi jewish	NA	57	20.89	No	Yes	NA	No	No	No	No	No	No	No	No	No
1628142	Female	white	NA	47	22.13	No	NA	Yes	No	No	No	No	No	No	No	No	No
1628648	Female	white	NA	41	30.8	No	NA	Yes	No	No	No	No	No	No	No	No	No
1631397	Female	white	NA	45	41.06	No	Yes	NA	No	No	No	No	No	No	No	No	No
1634198	Female	east asian	NA	30	23.6	No	NA	Yes	No	No	No	No	No	No	No	No	No
1634953	Male	white	NA	32	22.78	No	NA	Yes	No	No	No	No	No	No	No	No	No
1642371	Female	white	NA	32	23.91	No	NA	Yes	No	No	No	No	No	No	No	No	No
1642695	Female	white	NA	45	25.84	No	NA	Yes	No	No	No	No	No	No	No	No	No
1643165	Female	white	NA	36	32.56	No	Yes	NA	No	No	No	No	No	No	No	No	No
1643636	Male	white	NA	58	24.42	No	NA	Yes	No	No	No	No	No	No	No	No	No
1645027	Male	other	NA	49	27.53	No	NA	Yes	No	No	No	No	No	No	No	No	No
1650513	Male	white	NA	42	24.3	No	NA	Yes	No	No	No	No	No	No	No	No	No
1652669	Male	hispanic latino or spanish origin	NA	42	30.41	No	NA	Yes	No	No	No	No	No	No	No	No	No
1653105	Male	east asian	NA	57	28.58	No	Yes	NA	No	No	No	No	No	No	No	No	No
1654844	Male	white	NA	38	30.88	No	NA	Yes	No	No	No	No	No	No	No	No	No
1661486	Female	white	NA	60	20.01	No	NA	Yes	No	No	No	No	No	No	No	No	No
1668237	Female	ashkenazi jewish	NA	45	22.59	No	NA	Yes	No	No	No	No	No	No	No	No	No
1669850	Male	white	NA	57	23.77	No	Yes	NA	No	No	No	No	No	No	No	No	No
1670861	Female	white	NA	45	40.56	No	Yes	NA	No	No	No	No	No	No	No	No	No
1671260	Female	east asian	NA	44	18.08	No	Yes	NA	No	No	No	No	No	No	No	No	No
1673643	Female	ashkenazi jewish	NA	60	22.27	No	Yes	Yes	No	No	No	No	No	No	No	No	No
1673724	Female	black or african-american	NA	59	48.57	No	NA	Yes	No	No	No	No	No	No	No	No	No
1677181	Female	south asian	NA	26	24.33	No	NA	Yes	No	No	No	No	No	No	No	No	No
1686104	Female	white	NA	54	29.25	No	Yes	NA	No	No	No	No	No	No	No	No	No
1688579	Female	white	NA	49	36.31	No	NA	Yes	No	No	No	No	No	No	No	No	No
1691779	Female	white	NA	42	24.45	No	NA	Yes	No	No	No	No	No	No	No	No	No
1697929	Male	white	NA	62	31.92	No	NA	Yes	No	No	No	No	No	No	No	No	No
1699509	Female	black or african-american	NA	63	47.47	No	Yes	NA	No	No	No	No	No	No	No	No	No
1701400	Male	south asian	NA	30	35.69	No	NA	Yes	No	No	No	No	No	No	No	No	No
1706989	Female	white	NA	56	29.04	No	Yes	NA	No	No	No	No	No	No	No	No	No
1709242	Male	east asian	NA	31	36.24	No	NA	Yes	No	No	No	No	No	No	No	No	No
1710577	Female	white	NA	47	31.24	No	NA	Yes	No	No	No	No	No	No	No	No	No
1711014	Male	white	NA	33	25.01	No	NA	Yes	No	No	No	No	No	No	No	No	No
1717861	Female	white	NA	24	24.66	No	NA	Yes	No	No	No	No	No	No	No	No	No
1719258	Female	white	NA	51	19.55	No	NA	Yes	No	No	No	No	No	No	No	No	No
1726684	Female	white	NA	48	39.52	No	NA	Yes	No	No	No	No	No	No	No	No	No
1737230	Female	black or african-american	NA	47	48.57	No	NA	Yes	No	No	No	No	No	No	No	No	No
1738614	Male	white	NA	52	26.97	No	NA	Yes	No	No	No	No	No	No	No	No	No
1740524	Male	white	NA	38	34.68	No	NA	Yes	No	No	No	No	No	No	No	No	No
1743982	Male	white	NA	34	25.98	No	Yes	NA	No	No	No	No	No	No	No	No	No
1746653	Female	black or african-american	NA	40	28.83	No	NA	Yes	No	No	No	No	No	No	No	No	No
1752720	Female	black or african-american	NA	44	31.9	No	Yes	NA	No	No	No	No	No	No	No	No	No
1757224	Female	white	NA	27	27.67	No	NA	Yes	No	No	No	No	No	No	No	No	No
1765746	Female	white	NA	62	30.94	No	NA	Yes	No	No	No	No	No	No	No	No	No
1767620	Female	east asian	NA	42	23.34	No	Yes	NA	No	No	No	No	No	No	No	No	No
1770063	Male	white	NA	46	22.24	No	Yes	NA	No	No	No	No	No	No	No	No	No
1770465	Female	white	NA	57	23.02	No	NA	Yes	No	No	No	No	No	No	No	No	No
1770562	Male	white	NA	45	28.69	No	NA	Yes	No	No	No	No	No	No	No	No	No
1772400	Male	ashkenazi jewish	NA	57	25.31	No	Yes	NA	No	No	No	No	No	No	No	No	No
1774716	Female	white	NA	40	31.55	No	NA	Yes	No	No	No	No	No	No	No	No	No
1775397	Female	white	NA	65	24.78	No	Yes	NA	No	No	No	No	No	No	No	No	No
1775580	Male	white	NA	55	26.61	No	Yes	NA	No	No	No	No	No	No	No	No	No
1779703	Female	white	NA	55	25.62	No	NA	Yes	No	No	No	No	No	No	No	No	No
1781248	Male	white	NA	51	31.68	No	NA	Yes	No	No	No	No	No	No	No	No	No
1782110	Female	white	NA	57	25.09	No	Yes	NA	No	No	No	No	No	No	No	No	No
1782796	Female	white	NA	59	25.42	No	NA	Yes	No	No	No	No	No	No	No	No	No
1783121	Female	white	NA	63	23.56	No	Yes	Yes	No	No	No	No	No	No	No	No	No
1788805	Male	white	NA	36	26.71	No	NA	Yes	No	No	No	No	No	No	No	No	No
1789632	Female	white	NA	67	22.33	No	NA	Yes	No	No	No	No	No	No	No	No	No
1790845	Male	white	NA	48	29.86	No	NA	Yes	No	No	No	No	No	No	No	No	No
1794557	Male	east asian	NA	34	26.47	No	NA	Yes	No	No	No	No	No	No	No	No	No
1796668	Female	white	NA	56	51.57	No	NA	Yes	No	No	No	No	No	No	No	No	No
1804135	Male	white	NA	48	37.68	No	Yes	NA	No	No	No	No	No	No	No	No	No
1809016	Male	white	NA	61	26.54	No	Yes	NA	No	No	No	No	No	No	No	No	No
1816988	Female	hispanic latino or spanish origin	NA	63	28.85	No	NA	Yes	No	No	No	No	No	No	No	No	No
1820163	Female	hispanic latino or spanish origin	NA	49	22.8	No	NA	Yes	No	No	No	No	No	No	No	No	No
1821454	Female	white	NA	62	18.88	No	Yes	NA	No	No	No	No	No	No	No	No	No
1824736	Female	white	NA	50	20.25	No	NA	Yes	No	No	No	No	No	No	No	No	No
1825216	Male	white	NA	39	23.69	No	NA	Yes	No	No	No	No	No	No	No	No	No
1825325	Female	white	NA	36	37.07	No	Yes	NA	No	No	No	No	No	No	No	No	No
1826852	Female	asian	NA	35	24.57	No	NA	Yes	No	No	No	No	No	No	No	No	No
1829590	Female	white	NA	34	26.6	No	NA	Yes	No	No	No	No	No	No	No	No	No
1832310	Female	white	NA	60	29.39	No	Yes	NA	No	No	No	No	No	No	No	No	No
1835198	Male	white	NA	48	22.79	No	Yes	NA	No	No	No	No	No	No	No	No	No
1840546	Female	white	NA	38	22.73	No	NA	Yes	No	No	No	No	No	No	No	No	No
1842136	Male	white	NA	50	23.63	No	Yes	Yes	No	No	No	No	No	No	No	No	No
1843887	Female	south asian	NA	42	28	No	Yes	NA	No	No	No	No	No	No	No	No	No
1844101	Female	white	NA	50	21.89	No	NA	Yes	No	No	No	No	No	No	No	No	No
1849109	Male	white	NA	72	27.45	No	NA	Yes	No	No	No	No	No	No	No	No	No
1851524	Male	white	NA	60	25.1	No	NA	Yes	No	No	No	No	No	No	No	No	No
1852342	Male	hispanic latino or spanish origin	NA	34	37.52	No	NA	Yes	No	No	No	No	No	No	No	No	No
1853112	Male	white	NA	47	26.47	No	NA	Yes	No	No	No	No	No	No	No	No	No
1853524	Female	white	NA	39	26.68	No	NA	Yes	No	No	No	No	No	No	No	No	No
1859914	Male	white	NA	51	23.94	No	NA	Yes	No	No	No	No	No	No	No	No	No
1864232	Female	white	NA	56	38.74	No	Yes	Yes	No	No	No	No	No	No	No	No	No
1865403	Male	white	NA	64	25.59	No	NA	Yes	No	No	No	No	No	No	No	No	No
1865441	Female	white	NA	48	25.5	No	NA	Yes	No	No	No	No	No	No	No	No	No
1866327	Male	white	NA	54	27.19	No	NA	Yes	No	No	No	No	No	No	No	No	No
1866490	Female	white	NA	53	42.27	No	NA	Yes	No	No	No	No	No	No	No	No	No
1870359	Female	white	NA	42	19.3	No	NA	Yes	No	No	No	No	No	No	No	No	No
1870642	Female	white	NA	52	37	No	Yes	NA	No	No	No	No	No	No	No	No	No
1873627	Female	white	NA	47	34.78	No	NA	Yes	No	No	No	No	No	No	No	No	No
1874023	Male	white	NA	50	25.1	No	Yes	NA	No	No	No	No	No	No	No	No	No
1874421	Male	white	NA	66	31.85	No	Yes	NA	No	No	No	No	No	No	No	No	No
1874590	Male	asian	NA	35	21.44	No	NA	Yes	No	No	No	No	No	No	No	No	No
1881570	Female	white	NA	44	44.12	No	NA	Yes	No	No	No	No	No	No	No	No	No
1887756	Female	east asian	NA	60	22.31	No	Yes	NA	No	No	No	No	No	No	No	No	No
1891531	Male	black or african-american	NA	31	35.7	No	NA	Yes	No	No	No	No	No	No	No	No	No
1891966	Female	white	NA	74	21.38	No	NA	Yes	No	No	No	No	No	No	No	No	No
1893068	Female	white	NA	62	39.99	No	NA	Yes	No	No	No	No	No	No	No	No	No
1894980	Female	white	NA	46	18.65	No	NA	Yes	No	No	No	No	No	No	No	No	No
1898332	Male	white	NA	65	30.02	No	NA	Yes	No	No	No	No	No	No	No	No	No
1902574	Male	south asian	NA	34	23.68	No	NA	Yes	No	No	No	No	No	No	No	No	No
1912853	Male	white	NA	61	30.16	No	Yes	NA	No	No	No	No	No	No	No	No	No
1914151	Female	white	NA	31	22.4	No	NA	Yes	No	No	No	No	No	No	No	No	No
1916238	Male	white	NA	53	23.37	No	NA	Yes	No	No	No	No	No	No	No	No	No
1917153	Male	white	NA	55	26.79	No	Yes	NA	No	No	No	No	No	No	No	No	No
1918943	Female	black or african-american	NA	34	22.68	No	Yes	Yes	No	No	No	No	No	No	No	No	No
1918980	Male	white	NA	45	29.98	No	Yes	NA	No	No	No	No	No	No	No	No	No
1918983	Female	other	NA	50	25.09	No	Yes	NA	No	No	No	No	No	No	No	No	No
1920892	Female	white	NA	47	20.63	No	NA	Yes	No	No	No	No	No	No	No	No	No
1922612	Female	white	NA	43	25.74	No	NA	Yes	No	No	No	No	No	No	No	No	No
1926181	Male	white	NA	40	23.37	No	Yes	NA	No	No	No	No	No	No	No	No	No
1926351	Female	white	NA	58	34.97	No	Yes	NA	No	No	No	No	No	No	No	No	No
1927185	Female	white	NA	57	30.02	No	NA	Yes	No	No	No	No	No	No	No	No	No
1927208	Female	white	NA	57	49.77	No	NA	Yes	No	No	No	No	No	No	No	No	No
1931982	Male	white	NA	51	23.88	No	NA	Yes	No	No	No	No	No	No	No	No	No
1932120	Female	south asian	NA	54	30.1	No	NA	Yes	No	No	No	No	No	No	No	No	No
1934177	Male	white	NA	28	28.18	No	NA	Yes	No	No	No	No	No	No	No	No	No
1936132	Male	ashkenazi jewish	NA	46	23.1	No	NA	Yes	No	No	No	No	No	No	No	No	No
1941857	Male	ashkenazi jewish	NA	53	22.15	No	Yes	NA	No	No	No	No	No	No	No	No	No
1943382	Female	white	NA	64	25.06	No	NA	Yes	No	No	No	No	No	No	No	No	No
1943712	Female	white	NA	67	25.39	No	Yes	Yes	No	No	No	No	No	No	No	No	No
1944447	Male	white	NA	33	27.48	No	NA	Yes	No	No	No	No	No	No	No	No	No
1944942	Female	white	NA	61	26.07	No	Yes	NA	No	No	No	No	No	No	No	No	No
1948018	Female	white	NA	44	21.7	No	NA	Yes	No	No	No	No	No	No	No	No	No
1955210	Female	white	NA	67	25.32	No	Yes	NA	No	No	No	No	No	No	No	No	No
1958214	Male	white	NA	59	29.58	No	Yes	Yes	No	No	No	No	No	No	No	No	No
1962253	Female	white	NA	54	28.74	No	Yes	Yes	No	No	No	No	No	No	No	No	No
1962385	Male	white	NA	48	25.68	No	NA	Yes	No	No	No	No	No	No	No	No	No
1963243	Female	white	NA	62	24.71	No	Yes	NA	No	No	No	No	No	No	No	No	No
1965975	Female	white	NA	55	30.13	No	Yes	NA	No	No	No	No	No	No	No	No	No
1968854	Male	white	NA	37	20.91	No	NA	Yes	No	No	No	No	No	No	No	No	No
1974110	Female	white	NA	53	30.02	No	NA	Yes	No	No	No	No	No	No	No	No	No
1975030	Male	white	NA	49	30.24	No	Yes	Yes	No	No	No	No	No	No	No	No	No
1975130	Male	white	NA	67	24.18	No	NA	Yes	No	No	No	No	No	No	No	No	No
1980311	Female	white	NA	64	36.14	No	Yes	NA	No	No	No	No	No	No	No	No	No
1982074	Female	black or african-american	NA	51	32.64	No	Yes	NA	No	No	No	No	No	No	No	No	No
1990047	Male	white	NA	43	37.74	No	NA	Yes	No	No	No	No	No	No	No	No	No
1994108	Female	white	NA	56	48.87	No	Yes	NA	No	No	No	No	No	No	No	No	No
1994373	Male	white	NA	78	24.25	No	NA	Yes	No	No	No	No	No	No	No	No	No
1995109	Male	south asian	NA	33	31.24	No	Yes	NA	No	No	No	No	No	No	No	No	No
1995656	Female	white	NA	48	24.37	No	Yes	NA	No	No	No	No	No	No	No	No	No
1998999	Male	white	NA	56	19.3	No	Yes	Yes	No	No	No	No	No	No	No	No	No

## Sheet: S1.3 PASC data
Study subject ID	Respiratory viral	Neurological	Anosmia/Dysgeusia	Gastrointestinal	fatigue	cough	shortness_of_breath	sputum	loss_of_taste	diarrhea	nausea	fever_or_chills	muscle_body_aches	abdominal_pain	loss_of_smell	headache	memory_problems	inability_to_exercise	persistent_chest_pain	difficulty_concentrating	dizziness	joint_pain	difficulty_sleeping	heart_palpitations	anxiety	pain_feet_hands	depression	hair_loss	blurry_vision
INCOV001	0	0	0	0	0	0	0	0		0	0			0					0	0
INCOV002		1	1	0	1	0	0	0	0	0	0			0	1		1	1		1				1	0		0
INCOV003	0	0	0	0	0	0	0	0				0
INCOV005	1	1	0	0	1	1	0	1		0	0	0						1					1
INCOV006	0	0	0	0	0	0	0	0		0		0
INCOV007	1	1	0	0	1	1	1					0					1	1		1	1	1	1						1
INCOV009	1	0	1	1	1	0	1		1	1	1		0															1
INCOV010	1	1	0	1	1	1	1	1		1	0	1				1			1
INCOV012	1	1	0	0	1	1	1	0	0						0		1	1	1	1	1
INCOV013	1	1	0	0	1	0	1	0	0	0	0	0		0			1		0	1				1	1
INCOV016	1	0	0	0	1	1	0	0				0	0								0	0
INCOV017		0	0	0	1	0
INCOV018	0	0	0	0	0	0	0	0	0	0	0			0					0
INCOV019	0	0	0	0		0		0		0
INCOV021		1	0	0	1													1			1						1
INCOV022	1	1	0	0	1	1	0	1		0	0		0				1	1		1
INCOV023	1	1	0	1	1	0	1					0	1	1		1			1		1	1		1				1	1
INCOV024	1	0	0	0	1	0	1	0	0		0	0	0	0		0
INCOV027	1	1	0	0	1	1	1	1									1	1
INCOV029	1	1	0	0	1	0	1		0			0		0			1	0		1								1
INCOV030	0	1	0	0	0					0							1
INCOV036	0	0	0	0	0	0	0	0			0
INCOV039	1	0	0	0	0	0	1		0		1	0		0
INCOV040	0	0	0	0	0				0	0	0			0	0		0			0		0			0
INCOV042	1	1	1	1	1	1	1		1	1		0			1	0	0	1		1						0
INCOV045	0	0	0	0	0	0	0	0	0		0	0	0		0											0
INCOV047	0	0	0	0	0	0	0	0		0	0	0	0						0		0		0	0
INCOV051	0	0	0	0	0	0	0	0	0	0		0	0		0		0		0					0
INCOV056	1	1	0	0	1	0	0		0			1	1		0				0		1
INCOV057	1	1	0	0	1	1	1		0			0	1		0	1	1	0
INCOV058	1	0	0	0	1	1	1
INCOV059		0	0	0	1	0	0	0
INCOV060	1	1	0	0	1	0	1	0	0	0	0	1		0	0		1	1		1
INCOV061	1	1	1	0	1	1	1	0	1			0			1	0	1			1
INCOV063	0	0	1	0	0	0	0	0	1	0	0	0		0	1						0
INCOV066		1	0	0	1	0						0	0			0	1	0				0
INCOV067	1	1	1	0	1	1	1	1	1	0		1		0	1			1		1
INCOV068	0	0	0	0	0	0	0	0	0	0	0	0		0	0						0
INCOV069	1	0	0	0	1	1	1	1										1
INCOV070	1	0	1	0	1	1	1		1			0			1
INCOV071	1	1	0	1	1	1	1	1		1				1				1					1				1
INCOV073	1	0	0	0	1	1	1				0
INCOV075	1	0	0	0	1	0	1	0	0	0	0			0				1	1							1
INCOV076	0	0	0	0	0	0	0		0	0				0
INCOV077	0	0	0	0	0
INCOV078		0	1	0	1	0	0	0	1	0	0			0	1							1				1
INCOV079	0	0	0	0	0	0	0			0
INCOV081		0	0	0	1	0	0		0		0	0	0	0	0	0
INCOV082	0	0	0	0	0		0			0		0	0
INCOV083	1	0	0	0	1	1
INCOV085	0	0	0	0		0		0					0
INCOV087		0	0	0	1	0	0	1	0		0				0							1
INCOV088	1	0	1	0	1	0	1	0	1	0		0	0		1	0
INCOV090	0	0	0	0	0	0	0				0		0
INCOV092	0	0	0	0
INCOV093	1	0	0	0	0	1	1			0	0					0		1
INCOV094	0	0	0	0	0	0	0	0	0	0	0	0	0	0	0				0			0
INCOV097	0	0	0	0
INCOV098	0	0	0	0	0	0	0					0	0
INCOV100	0	0	0	0	0	0	0		0	0		0	0	0	0
INCOV101	0	0	0	0	0	0	0	0	0	0	0	0	0	0	0	0		1
INCOV102		1	1	0	1	0			1	0	0		0	0	1	1
INCOV103	0	0	0	0	0				0		0	0			0
INCOV106	1	1	0	0	1	0	1	1		0	0	0		0			1							0
INCOV107	0	0	0	0	0	0	0		0	0			0		0
INCOV108	0	0	0	0	0	0			0			0	0		0				0
INCOV109		1	1	1	1	0			1			0		1	1	1	1						1	1
INCOV110		0	0	0			1
INCOV111	0	0	0	0	0	0	0		0	0	0	0	0	0		0		0
INCOV112	0	0	0	0	0								0
INCOV113	0	0	0	0	0	0	0	0	0	0	0		0	0	0	0						1	0				0
INCOV114	0	0	0	0					0			0	0		0
INCOV115		0	0	0	1
INCOV116	1	0	0	0	1	1	1
INCOV119	1	1	1	0	1	0	0		1		0	0	1		1	0	1	1		1		1	0		0				1
INCOV122	0	0	1	0											1
INCOV123		1	0	0	0	0	0	1	0	0	0		1	0	0	0	0			0	1					1			0
INCOV124	1	0	0	0	1	0	1
INCOV125	0	0	0	0	0	0	0	0	0	0	0	0	0
INCOV126	0	0	0	0	0	0	0	0	0	0	0		0	0	0	0
INCOV127	0	0	0	0	0	0							0
INCOV128	0	0	0	0
INCOV129	0	0	1	0	0	0	0		1			0			1
INCOV131	0	0	0	0		0			0						0	0
INCOV132	0	0	0	0		0	0
INCOV134		1	0	1	0		0		0	0	1	0		1	0	0	1			1						1
INCOV135	1	1	0	0	1	0	1		0	0	0	0	1		0		1		1
INCOV137	0	0	1	0	0	0	0		1	0	0			0
INCOV139	1	0	1	0	1	0	0	0	1	0	1			0	1
INCOV141	0	0	0	0		0						0	0
INCOV142		0	0	0	0	0	1	0	0	0	0		0	0	0			1			0
INCOV143	0	0	0	0	0	0	0		0			0	0	0	0	0			0
INCOV144	0	0	0	0	0	0	0	0	0		0	0				0	0
INCOV145	1	0	0	0	1	1	1			0			0															1
INCOV147		1	1	1	1		0		1	1	0			1	1		1	1							1
INCOV148	0	0	0	0	0	0	0					0	0			0					0
INCOV151	1	0	0	0	1	1	0		0	0		0	0					1				0
INCOV152		0	1	0	1	0			0						1				0
INCOV153		0	0	0	0		1			0	0								0
INCOV154	0	0	0	0	0	0			0		0				0
INCOV155		0	0	0	1	0	0	0		0	0			0		0
INCOV156	0	0	0	1	0	0	0		0	1	0			0												1
INCOV157	0	0	0	0	0	0	0	0	0	0	0			0
INCOV159	0	0	1	0	0	0	0	0	1	0	0	0	0	0		0
INCOV162		0	0	0	0	0	1	0	0	0	0			0
INCOV163	1	1	0	0	1	1	0	0	0	0	0		0	0											1
INCOV165		1	0	0	1	0	0	0	0	0	0			0		1									1		1
INCOV166	1	0	1	0	0	1	1	0	1	0	0	0	0	0	1	0
INCOV167	0	0	0	0	0	0	0	0	0	0	0	0	0	0	0
INCOV168	0	0	0	0							0			0
INCOV172	0	0	0	0		0	0			0
INCOV177	1	0	1	0	1	1	1		1				1									1
INCOV178	0	0	0	0	0		0					0		0
INCOV179		0	1	0	1	0	0	0	1	0	0			0	1						0		0
INCOV180	0	0	0	0	0	0	0			0	0
INCOV182	0	0	0	0		0	0			0	0
INCOV187	0	0	0	0		0	0	0			0	0	0						0		0
INCOV188		0	0	1	0	0	1	0		1	0	0	0			0			1			0
INCOV190	0	0	0	0		0	0					0
INCOV192		0	0	0	1	0	0	0	0	0	0	0	0	0	0	0			0					0
INCOV193	0	0	0	0		0	0					0
INCOV194	0	0	0	0		0					0	0	0	0		0					0
INCOV198	1	1	0	0	1	1	0			0	0	0					1											1
INCOV201	1	0	0	1	1	1	1	1		1	1		1				0		1
INCOV206	1	0	0	0	1	1	1					1

## Sheet: S1.4 HAARVI
Study subject ID	Age	Sex	Race	Ethnicity: Hispanic	Preexisiting conditions	BMI	10X	Metabolomics	Proteomics	Isoplexis CD8 assay	Isoplexis CD4 assay	Isoplexis monocyte assay	Isoplexis NK assay	SARS-CoV-2 antibody assay	Autoantibody assay	SARA-CoV-2 RNAemia assay	SARA-CoV-2 nasal swab assay	EBV viremia assay	CMV viremia assay
6C	63.452	Female	White	No	Do not know	32.6099	Yes	No	Yes	No	No	No	No	Yes	Yes	Yes	No	No	No
7C	64.7799	Male	White	No	Do not know	21.8534	Yes	No	Yes	No	No	No	No	Yes	Yes	Yes	No	No	No
10C	31.2268	Female	White	No	Do not know	20.4042	Yes	No	Yes	No	No	No	No	Yes	Yes	Yes	No	No	No
12C	68.068	Male	White	No	Do not know	25.1022	Yes	No	Yes	No	No	No	No	Yes	Yes	Yes	No	No	No
18C	43.2352	Female	White	No	Do not know	29.8565	Yes	No	Yes	No	No	No	No	Yes	Yes	Yes	No	No	No
22C	65.3383	Male	White	No	Do not know	25.4925	Yes	No	Yes	No	No	No	No	Yes	Yes	Yes	No	No	No
23C	64.8757	Female	White	No	Do not know	29.3423	Yes	No	Yes	No	No	No	No	Yes	Yes	Yes	No	No	No
26C	25.7018	Female	White	No	Do not know	17.7855	Yes	No	Yes	No	No	No	No	Yes	Yes	Yes	No	No	No
28C	64.035	Female	White	No	Do not know	21.2144	Yes	No	Yes	No	No	No	No	Yes	Yes	Yes	No	No	No
29C	41.1791	Female	White	No	Do not know	23.2947	Yes	No	Yes	No	No	No	No	Yes	Yes	Yes	No	No	No
31C	64.1228	Male	Asian	No	Diabetes	28.7268	Yes	No	Yes	No	No	No	No	Yes	Yes	Yes	No	No	No
37C	56.5443	Female	White	No	Do not know	20.7988	Yes	No	Yes	No	No	No	No	Yes	Yes	Yes	No	No	No
38C	59.5725	Female	White	No	Hypertension	28.834	Yes	No	Yes	No	No	No	No	Yes	Yes	Yes	No	No	No
41C	35.1748	Female	White	No	Do not know	21.7872	Yes	No	Yes	No	No	No	No	Yes	Yes	Yes	No	No	No
42C	56.9987	Female	White	No	Do not know	31.7517	Yes	No	Yes	No	No	No	No	Yes	Yes	Yes	No	No	No
43C	31.2459	Female	White	No	Do not know	23.026	Yes	No	Yes	No	No	No	No	Yes	Yes	Yes	No	No	No
44C	53.2041	Female	White	No	Hypertension	31.321	Yes	No	Yes	No	No	No	No	Yes	Yes	Yes	No	No	No
45C	28.3327	Female	White	No	Do not know	31.321	Yes	No	Yes	No	No	No	No	Yes	Yes	Yes	No	No	No
46C	28.9462	Female	White	No	Do not know	20.9005	Yes	No	Yes	No	No	No	No	Yes	Yes	Yes	No	No	No
49C	65.0564	Female	White	No	Do not know	20.939	Yes	No	Yes	No	No	No	No	Yes	Yes	Yes	No	No	No
51C	57.968	Male	White	No	Hypertension	33.8879	Yes	No	Yes	No	No	No	No	Yes	Yes	Yes	No	No	No
52C	44.7357	Male	White	No	Do not know	27.4027	Yes	No	Yes	No	No	No	No	Yes	Yes	Yes	No	No	No
53C	34.8985	Female	White	No	Do not know	19.7375	Yes	No	Yes	No	No	No	No	Yes	Yes	Yes	No	No	No
54C	37.9485	Male	White	No	Do not know	30.6804	Yes	No	Yes	No	No	No	No	Yes	Yes	Yes	No	No	No
56C	51.301	Male	White	No	Do not know	23.7317	Yes	No	Yes	No	No	No	No	Yes	Yes	Yes	No	No	No
57C	56.7169	Female	White	No	Do not know	NA	Yes	No	Yes	No	No	No	No	Yes	Yes	Yes	No	No	No
64C	72.7553	Female	White	No	Do not know	18.8369	Yes	No	Yes	No	No	No	No	Yes	Yes	Yes	No	No	No
65C	73.292	Male	White	No	Do not know	22.5919	Yes	No	Yes	No	No	No	No	Yes	Yes	Yes	No	No	No
66C	25.3458	Female	White	No	Do not know	22.887	Yes	No	Yes	No	No	No	No	Yes	Yes	Yes	No	No	No
69C	66.2284	Female	White	No	Hypertension	30.4066	Yes	No	Yes	No	No	No	No	Yes	Yes	Yes	No	No	No
71C	69.7574	Female	White	No	Hypertension	25.3861	Yes	No	Yes	No	No	No	No	Yes	Yes	Yes	No	No	No
74C	42.0772	Female	White	No	Do not know	30.1756	Yes	No	Yes	No	No	No	No	Yes	Yes	Yes	No	No	No
75C	44.7466	Male	White	No	Do not know	28.0866	Yes	No	Yes	No	No	No	No	Yes	Yes	Yes	No	No	No
76C	62.2062	Female	White	No	Do not know	24.3253	Yes	No	Yes	No	No	No	No	Yes	Yes	Yes	No	No	No
78C	48.1144	Female	White	No	Do not know	21.9459	Yes	No	Yes	No	No	No	No	Yes	Yes	Yes	No	No	No
84C	34.2246	Male	Asian	No	Do not know	26.6229	Yes	No	Yes	No	No	No	No	Yes	Yes	Yes	No	No	No
85C	44.272	Female	Asian, White	No	Do not know	21.1599	Yes	No	Yes	No	No	No	No	Yes	Yes	Yes	No	No	No
88C	57.7299	Male	White	No	Do not know	20.2058	Yes	No	Yes	No	No	No	No	Yes	Yes	Yes	No	No	No
89C	42.1484	Male	White	No	Do not know	20.3724	Yes	No	Yes	No	No	No	No	Yes	Yes	Yes	No	No	No
91C	38.0386	Female	White	No	Do not know	22.2713	Yes	No	Yes	No	No	No	No	Yes	Yes	Yes	No	No	No
94C	45.0644	Female	White	No	Do not know	21.6308	Yes	No	Yes	No	No	No	No	Yes	Yes	Yes	No	No	No
101C	59.3878	Female	White	No	Hypertension	24.9586	Yes	No	Yes	No	No	No	No	Yes	Yes	Yes	No	No	No
102C	67.8316	Female	White	No	Hypertension, Cardiovascular Disease	24.2738	Yes	No	Yes	No	No	No	No	Yes	Yes	Yes	No	No	No
106C	61.1593	Female	White	No	None of the above	21.6308	Yes	No	Yes	No	No	No	No	Yes	Yes	Yes	No	No	No
108C	64.6722	Female	White	No	Do not know	26.7902	Yes	No	Yes	No	No	No	No	Yes	Yes	Yes	No	No	No
109C	53.9861	Female	White	No	Do not know	30.0354	Yes	No	Yes	No	No	No	No	Yes	Yes	Yes	No	No	No
110C	51.2261	Male	White	No	NA	32.5463	Yes	No	Yes	No	No	No	No	Yes	Yes	Yes	No	No	No
114C	54.3857	Female	White	No	Do not know	19.5756	Yes	No	Yes	No	No	No	No	Yes	Yes	Yes	No	No	No
115C	38.6866	Male	White	Prefer not to say	Do not know	31.1902	Yes	No	Yes	No	No	No	No	Yes	Yes	Yes	No	No	No
116C	68.4366	Male	American Indian or Alaska Native, White	No	Hypertension, Diabetes	27.4644	Yes	No	Yes	No	No	No	No	Yes	Yes	Yes	No	No	No
118C	39.5081	Male	Asian, White	No	Hypertension	26.5784	Yes	No	Yes	No	No	No	No	Yes	Yes	Yes	No	No	No
119C	43.9215	Female	White	No	NA	21.6308	Yes	No	Yes	No	No	No	No	Yes	Yes	Yes	No	No	No
120C	47.9846	Female	White	No	Do not know	30.2116	Yes	No	Yes	No	No	No	No	Yes	Yes	Yes	No	No	No
121C	74.167	Male	White	No	Hypertension	27.194	Yes	No	Yes	No	No	No	No	Yes	Yes	Yes	No	No	No
122C	39.5354	Female	White	No	Do not know	19.4909	Yes	No	Yes	No	No	No	No	Yes	Yes	Yes	No	No	No
125C	26.0868	Male	White	No	Do not know	24.3636	Yes	No	Yes	No	No	No	No	Yes	Yes	Yes	No	No	No
128C	58.0162	Female	White	No	Do not know	35.2748	Yes	No	Yes	No	No	No	No	Yes	Yes	Yes	No	No	No
132C	33.9966	Male	White	No	Do not know	32.7365	Yes	No	Yes	No	No	No	No	Yes	Yes	Yes	No	No	No
133C	29.03	Female	White	Yes	Do not know	30.0354	Yes	No	Yes	No	No	No	No	Yes	Yes	Yes	No	No	No
136C	57.5864	Female	White	No	Do not know	19.2227	Yes	No	Yes	No	No	No	No	Yes	Yes	Yes	No	No	No
137C	29.468	Female	White	No	Do not know	NA	Yes	No	Yes	No	No	No	No	Yes	Yes	Yes	No	No	No
138C	22.5301	Male	White	No	Do not know	25.1022	Yes	No	Yes	No	No	No	No	Yes	Yes	Yes	No	No	No
143C	53.9614	Male	White	No	Diabetes	55.2357	Yes	No	Yes	No	No	No	No	Yes	Yes	Yes	No	No	No
149C	25.3832	Male	White	No	NA	19.5239	Yes	No	Yes	No	No	No	No	Yes	Yes	Yes	No	No	No
150C	43.5409	Female	White	No	Do not know	31.6142	Yes	No	Yes	No	No	No	No	Yes	Yes	Yes	No	No	No
151C	69.1376	Female	White	No	Do not know	26.6288	Yes	No	Yes	No	No	No	No	Yes	Yes	Yes	No	No	No
152C	75.821	Male	White	No	Hypertension	32.9799	Yes	No	Yes	No	No	No	No	Yes	Yes	Yes	No	No	No
154C	62.4764	Female	White	No	Do not know	33.8604	Yes	No	Yes	No	No	No	No	Yes	Yes	Yes	No	No	No
157C	51.4096	Female	Asian	No	Do not know	25.3163	Yes	No	Yes	No	No	No	No	Yes	Yes	Yes	No	No	No
158C	27.7898	Female	White	No	Do not know	18.7926	Yes	No	Yes	No	No	No	No	Yes	Yes	Yes	No	No	No
160C	39.9269	Female	White	No	Do not know	32.4462	Yes	No	Yes	No	No	No	No	Yes	Yes	Yes	No	No	No
161C	58.2819	Female	White	No	Do not know	32.6099	Yes	No	Yes	No	No	No	No	Yes	Yes	Yes	No	No	No
163C	38.5607	Female	White	No	Do not know	21.7971	Yes	No	Yes	No	No	No	No	Yes	Yes	Yes	No	No	No
167C	38.0705	Male	Prefer not to say	Yes	Do not know	40.3466	Yes	No	Yes	No	No	No	No	Yes	Yes	Yes	No	No	No
169C	43.2123	Male	White	No	Do not know	25.8402	Yes	No	Yes	No	No	No	No	Yes	Yes	Yes	No	No	No
170C	60.0231	Male	White	No	Diabetes	30.4066	Yes	No	Yes	No	No	No	No	Yes	Yes	Yes	No	No	No
171C	71.7304	Female	White	No	Do not know	27.3659	Yes	No	Yes	No	No	No	No	Yes	Yes	Yes	No	No	No
172C	72.2998	Female	White	No	Do not know	30.0354	Yes	No	Yes	No	No	No	No	Yes	Yes	Yes	No	No	No
175C	28.1128	Male	White	No	Do not know	22.313	Yes	No	Yes	No	No	No	No	Yes	Yes	Yes	No	No	No
181C	69.6715	Female	White	No	Do not know	25.0854	Yes	No	Yes	No	No	No	No	Yes	Yes	Yes	No	No	No
182C	75.2213	Male	White	No	Hypertension, Cardiovascular Disease	21.5204	Yes	No	Yes	No	No	No	No	Yes	Yes	Yes	No	No	No
183C	65.8932	Male	White	No	Do not know	29.8191	Yes	No	Yes	No	No	No	No	Yes	Yes	Yes	No	No	No
184C	57.2386	Female	Asian	No	Do not know	21.7971	Yes	No	Yes	No	No	No	No	Yes	Yes	Yes	No	No	No
185C	71.0951	Female	White	No	Hypertension, COPD/emphysema	26.3096	Yes	No	Yes	No	No	No	No	Yes	Yes	Yes	No	No	No
186C	40.7373	Female	American Indian or Alaska Native, White	Yes	Do not know	NA	Yes	No	Yes	No	No	No	No	Yes	Yes	Yes	No	No	No
192C	60.6527	Female	White	No	Do not know	NA	Yes	No	Yes	No	No	No	No	Yes	Yes	Yes	No	No	No
195C	46.9715	Female	American Indian or Alaska Native, White	No	Do not know	24.2738	Yes	No	Yes	No	No	No	No	Yes	Yes	Yes	No	No	No
198C	39.4559	Male	White	No	Do not know	32.7801	Yes	No	Yes	No	No	No	No	Yes	Yes	Yes	No	No	No
199C	44.9893	Female	White	No	Do not know	23.026	Yes	No	Yes	No	No	No	No	Yes	Yes	Yes	No	No	No
217C	41.1452	Female	White	No	Do not know	27.7585	Yes	No	Yes	No	No	No	No	Yes	Yes	Yes	No	No	No
219C	40.9755	Female	White	No	Do not know	25.6828	Yes	No	Yes	No	No	No	No	Yes	Yes	Yes	No	No	No
221C	57.5726	Female	Asian	No	Diabetes	21.4539	Yes	No	Yes	No	No	No	No	Yes	Yes	Yes	No	No	No
223C	22.8889	Female	White	No	Do not know	20.5244	Yes	No	Yes	No	No	No	No	Yes	Yes	Yes	No	No	No
224C	33.8953	Male	White	No	Do not know	25.0878	Yes	No	Yes	No	No	No	No	Yes	Yes	Yes	No	No	No
226C	38.0213	Female	White	No	Do not know	NA	Yes	No	Yes	No	No	No	No	Yes	Yes	Yes	No	No	No
227C	51.0045	Female	Other	No	Do not know	25.7446	Yes	No	Yes	No	No	No	No	Yes	Yes	Yes	No	No	No
229C	41.4573	Female	Black or African American, White	No	Do not know	20.6721	Yes	No	Yes	No	No	No	No	Yes	Yes	Yes	No	No	No
231C	40.384	Female	Black or African American, White	No	Do not know	42.5094	Yes	No	Yes	No	No	No	No	Yes	Yes	Yes	No	No	No
13	54	Male	Asian	No	Diabetes, COPD/emphysema, Obstructive Sleep Apnoea, On Chronic Dialysis	32.5	Yes	No	No	No	No	No	No	Yes	Yes	Yes	No	No	No
55	62	Male	Black or African American	No	Hypertension, HIV, Asthma	38	Yes	No	No	No	No	No	No	Yes	Yes	Yes	No	No	No

## Sheet: S1.5 Seronegative analysis
	Seronegative survivors n = 10	Seropositive survivors n = 113	p-value
Demographics
Age in years, Mean±SD (range)	53±17 (30-80)	52±16 (19-86)	0.93
Female	90% (9/10)	55% (62/113)	0.06
BMI, Mean±SD (range)	29±7 (19-36)	31±7 (18-54)	0.81
Ethnicity_Hispanic or Latino	0% (0/10)	12% (13/113)	0.55
Race_White	80% (8/10)	54% (61/113)	0.2
Race_Black or African American	10% (1/10)	11% (12/113)	1
Race_Native Hawaiian or Other Pacific Islander	0% (0/10)	4% (4/113)	1
Race_American Indian/Alaska Native	0% (0/10)	3% (3/113)	1
Race_Asian	10% (1/10)	13% (15/113)	1
Race_More Than One Race	0% (0/10)	1% (1/113)	1
Clinical characteristics
Symptomatic	60% (6/10)	74% (84/113)	0.58
Hospital admission	40% (4/10)	56% (63/113)	1
ICU admission	20% (2/10)	17% (19/113)	1
Intubation and mechanical ventilation	10% (1/10)	10% (11/113)	1
Comorbidities
Hypertension	40% (4/10)	30% (34/113)	0.76
Diabetes	20% (2/10)	15% (17/113)	1
Asthma	20% (2/10)	19% (21/113)	1
COPD	10% (1/10)	5% (6/113)	1
Coronary artery disease	0% (0/10)	6% (7/113)	0.93
Congestive heart failure	10% (1/10)	4% (5/113)	0.98
Cancer	20% (2/10)	10% (11/113)	0.63
Chronic kidney disease	20% (2/10)	4% (4/113)	0.12
Immunocompromised	30% (3/10)	0% (0/113)	1.25e-06****
PASC
Respiratory viral	50% (5/10)	31% (35/113)	0.75
Neurological	20% (2/10)	26% (29/113)	0.99
Gastrointestinal	10% (1/10)	8% (9/113)	1
Anosmia/Dysgeusia	10% (1/10)	19% (21/113)	0.8
Fatigue	50% (5/10)	43% (49/113)	0.23
Shortness of breath	40% (4/10)	27% (31/113)	0.65
Cough	40% (4/10)	19% (21/113)	0.28
Inability to exercise	10% (1/10)	16% (18/113)	1
Memory problems	0% (0/10)	17% (19/113)	NA
Difficulty concentrating	0% (0/10)	11% (12/113)	NA
Sputum	10% (1/10)	8% (9/113)	1

## Sheet: formula
Study Subject ID	sample ID	Sample ID	patient ID	Blood draw time point	Patient Location	Who Ordinal Scale	Sex	Age	Ethnicity	Race	BMI	Asthma	Cancer	Chronic Hypertension	Cigarette Smoking	Chronic Kidney Disease	Congestive Heart Failure	COPD	Coronary Artery Disease	Diabetes	HIV	Mechanical Ventilation	Respiratory Support	Temperature	Systolic BP	Diastolic BP	10X?	Metabolomics	Proteomics?	Isoplexis CD8 assay?	Isoplexis CD4 assay?	Isoplexis Monocyte assay?
INCOV001	INCOV001-BL	INCOV001-1	001	T1	#N/A	#N/A	#N/A	#N/A	#N/A	#N/A	#N/A	#N/A	#N/A	#N/A	#N/A	#N/A	#N/A	#N/A	#N/A	#N/A	#N/A	#N/A	#N/A	#N/A	#N/A	#N/A	yes	yes	yes	yes	yes	yes
INCOV001	INCOV001-AC	INCOV001-2	001	T2	#N/A	#N/A	#N/A	#N/A	#N/A	#N/A	#N/A	#N/A	#N/A	#N/A	#N/A	#N/A	#N/A	#N/A	#N/A	#N/A	#N/A	#N/A	#N/A	#N/A	#N/A	#N/A	yes	yes	yes	yes	yes	yes
INCOV002	INCOV002-BL	INCOV002-1	002	T1	#N/A	#N/A	#N/A	#N/A	#N/A	#N/A	#N/A	#N/A	#N/A	#N/A	#N/A	#N/A	#N/A	#N/A	#N/A	#N/A	#N/A	#N/A	#N/A	#N/A	#N/A	#N/A	yes	yes	yes	yes	yes	yes
INCOV002	INCOV002-AC	INCOV002-2	002	T2	#N/A	#N/A	#N/A	#N/A	#N/A	#N/A	#N/A	#N/A	#N/A	#N/A	#N/A	#N/A	#N/A	#N/A	#N/A	#N/A	#N/A	#N/A	#N/A	#N/A	#N/A	#N/A	yes	yes	yes	yes	yes	yes
INCOV003	INCOV003-BL	INCOV003-1	003	T1	#N/A	#N/A	#N/A	#N/A	#N/A	#N/A	#N/A	#N/A	#N/A	#N/A	#N/A	#N/A	#N/A	#N/A	#N/A	#N/A	#N/A	#N/A	#N/A	#N/A	#N/A	#N/A	yes	yes	yes	yes	yes	yes
INCOV003	INCOV003-AC	INCOV003-2	003	T2	#N/A	#N/A	#N/A	#N/A	#N/A	#N/A	#N/A	#N/A	#N/A	#N/A	#N/A	#N/A	#N/A	#N/A	#N/A	#N/A	#N/A	#N/A	#N/A	#N/A	#N/A	#N/A	yes	yes	yes	yes	yes	yes
INCOV004	INCOV004-BL	INCOV004-1	004	T1	#N/A	#N/A	#N/A	#N/A	#N/A	#N/A	#N/A	#N/A	#N/A	#N/A	#N/A	#N/A	#N/A	#N/A	#N/A	#N/A	#N/A	#N/A	#N/A	#N/A	#N/A	#N/A	yes	yes	yes	yes	yes	yes
INCOV004	INCOV004-AC	INCOV004-2	004	T2	#N/A	#N/A	#N/A	#N/A	#N/A	#N/A	#N/A	#N/A	#N/A	#N/A	#N/A	#N/A	#N/A	#N/A	#N/A	#N/A	#N/A	#N/A	#N/A	#N/A	#N/A	#N/A	yes	yes	yes	yes	yes	yes
INCOV005	INCOV005-BL	INCOV005-1	005	T1	#N/A	#N/A	#N/A	#N/A	#N/A	#N/A	#N/A	#N/A	#N/A	#N/A	#N/A	#N/A	#N/A	#N/A	#N/A	#N/A	#N/A	#N/A	#N/A	#N/A	#N/A	#N/A	yes	yes	yes	yes	yes	yes
INCOV005	INCOV005-AC	INCOV005-2	005	T2	#N/A	#N/A	#N/A	#N/A	#N/A	#N/A	#N/A	#N/A	#N/A	#N/A	#N/A	#N/A	#N/A	#N/A	#N/A	#N/A	#N/A	#N/A	#N/A	#N/A	#N/A	#N/A	yes	yes	yes	yes	yes	yes
INCOV006	INCOV006-BL	INCOV006-1	006	T1	#N/A	#N/A	#N/A	#N/A	#N/A	#N/A	#N/A	#N/A	#N/A	#N/A	#N/A	#N/A	#N/A	#N/A	#N/A	#N/A	#N/A	#N/A	#N/A	#N/A	#N/A	#N/A	yes	yes	yes	yes	yes	yes
INCOV006	INCOV006-AC	INCOV006-2	006	T2	#N/A	#N/A	#N/A	#N/A	#N/A	#N/A	#N/A	#N/A	#N/A	#N/A	#N/A	#N/A	#N/A	#N/A	#N/A	#N/A	#N/A	#N/A	#N/A	#N/A	#N/A	#N/A	yes	yes	yes	yes	yes	yes
INCOV007	INCOV007-BL	INCOV007-1	007	T1	#N/A	#N/A	#N/A	#N/A	#N/A	#N/A	#N/A	#N/A	#N/A	#N/A	#N/A	#N/A	#N/A	#N/A	#N/A	#N/A	#N/A	#N/A	#N/A	#N/A	#N/A	#N/A	yes	yes	yes	no	no	no
INCOV007	INCOV007-AC	INCOV007-2	007	T2	#N/A	#N/A	#N/A	#N/A	#N/A	#N/A	#N/A	#N/A	#N/A	#N/A	#N/A	#N/A	#N/A	#N/A	#N/A	#N/A	#N/A	#N/A	#N/A	#N/A	#N/A	#N/A	yes	yes	yes	no	no	no
INCOV008	INCOV008-BL	INCOV008-1	008	T1	#N/A	#N/A	#N/A	#N/A	#N/A	#N/A	#N/A	#N/A	#N/A	#N/A	#N/A	#N/A	#N/A	#N/A	#N/A	#N/A	#N/A	#N/A	#N/A	#N/A	#N/A	#N/A	yes	yes	yes	yes	yes	yes
INCOV009	INCOV009-BL	INCOV009-1	009	T1	#N/A	#N/A	#N/A	#N/A	#N/A	#N/A	#N/A	#N/A	#N/A	#N/A	#N/A	#N/A	#N/A	#N/A	#N/A	#N/A	#N/A	#N/A	#N/A	#N/A	#N/A	#N/A	yes	yes	yes	no	no	no
INCOV009	INCOV009-AC	INCOV009-2	009	T2	#N/A	#N/A	#N/A	#N/A	#N/A	#N/A	#N/A	#N/A	#N/A	#N/A	#N/A	#N/A	#N/A	#N/A	#N/A	#N/A	#N/A	#N/A	#N/A	#N/A	#N/A	#N/A	yes	yes	yes	no	no	no
INCOV010	INCOV010-BL	INCOV010-1	010	T1	#N/A	#N/A	#N/A	#N/A	#N/A	#N/A	#N/A	#N/A	#N/A	#N/A	#N/A	#N/A	#N/A	#N/A	#N/A	#N/A	#N/A	#N/A	#N/A	#N/A	#N/A	#N/A	yes	yes	yes	yes	yes	yes
INCOV010	INCOV010-AC	INCOV010-2	010	T2	#N/A	#N/A	#N/A	#N/A	#N/A	#N/A	#N/A	#N/A	#N/A	#N/A	#N/A	#N/A	#N/A	#N/A	#N/A	#N/A	#N/A	#N/A	#N/A	#N/A	#N/A	#N/A	yes	yes	yes	yes	yes	yes
INCOV011	INCOV011-BL	INCOV011-1	011	T1	#N/A	#N/A	#N/A	#N/A	#N/A	#N/A	#N/A	#N/A	#N/A	#N/A	#N/A	#N/A	#N/A	#N/A	#N/A	#N/A	#N/A	#N/A	#N/A	#N/A	#N/A	#N/A	yes	yes	yes	yes	yes	yes
INCOV011	INCOV011-AC	INCOV011-2	011	T2	#N/A	#N/A	#N/A	#N/A	#N/A	#N/A	#N/A	#N/A	#N/A	#N/A	#N/A	#N/A	#N/A	#N/A	#N/A	#N/A	#N/A	#N/A	#N/A	#N/A	#N/A	#N/A	yes	yes	yes	yes	yes	yes
INCOV012	INCOV012-BL	INCOV012-1	012	T1	#N/A	#N/A	#N/A	#N/A	#N/A	#N/A	#N/A	#N/A	#N/A	#N/A	#N/A	#N/A	#N/A	#N/A	#N/A	#N/A	#N/A	#N/A	#N/A	#N/A	#N/A	#N/A	yes	yes	yes	yes	yes	yes
INCOV012	INCOV012-AC	INCOV012-2	012	T2	#N/A	#N/A	#N/A	#N/A	#N/A	#N/A	#N/A	#N/A	#N/A	#N/A	#N/A	#N/A	#N/A	#N/A	#N/A	#N/A	#N/A	#N/A	#N/A	#N/A	#N/A	#N/A	yes	yes	yes	yes	yes	yes
INCOV013	INCOV013-AC	INCOV013-2	013	T2	#N/A	#N/A	#N/A	#N/A	#N/A	#N/A	#N/A	#N/A	#N/A	#N/A	#N/A	#N/A	#N/A	#N/A	#N/A	#N/A	#N/A	#N/A	#N/A	#N/A	#N/A	#N/A	yes	yes	yes	no	no	no
INCOV013	INCOV013-BL	INCOV013-1	013	T1	#N/A	#N/A	#N/A	#N/A	#N/A	#N/A	#N/A	#N/A	#N/A	#N/A	#N/A	#N/A	#N/A	#N/A	#N/A	#N/A	#N/A	#N/A	#N/A	#N/A	#N/A	#N/A	yes	yes	yes	no	no	no
INCOV014	INCOV014-BL	INCOV014-1	014	T1	#N/A	#N/A	#N/A	#N/A	#N/A	#N/A	#N/A	#N/A	#N/A	#N/A	#N/A	#N/A	#N/A	#N/A	#N/A	#N/A	#N/A	#N/A	#N/A	#N/A	#N/A	#N/A	yes	yes	yes	yes	yes	yes
INCOV015	INCOV015-BL	INCOV015-1	015	T1	#N/A	#N/A	#N/A	#N/A	#N/A	#N/A	#N/A	#N/A	#N/A	#N/A	#N/A	#N/A	#N/A	#N/A	#N/A	#N/A	#N/A	#N/A	#N/A	#N/A	#N/A	#N/A	yes	yes	yes	no	no	yes
INCOV015	INCOV015-AC	INCOV015-2	015	T2	#N/A	#N/A	#N/A	#N/A	#N/A	#N/A	#N/A	#N/A	#N/A	#N/A	#N/A	#N/A	#N/A	#N/A	#N/A	#N/A	#N/A	#N/A	#N/A	#N/A	#N/A	#N/A	yes	yes	yes	no	no	yes
INCOV016	INCOV016-BL	INCOV016-1	016	T1	#N/A	#N/A	#N/A	#N/A	#N/A	#N/A	#N/A	#N/A	#N/A	#N/A	#N/A	#N/A	#N/A	#N/A	#N/A	#N/A	#N/A	#N/A	#N/A	#N/A	#N/A	#N/A	yes	yes	yes	no	no	no
INCOV016	INCOV016-AC	INCOV016-2	016	T2	#N/A	#N/A	#N/A	#N/A	#N/A	#N/A	#N/A	#N/A	#N/A	#N/A	#N/A	#N/A	#N/A	#N/A	#N/A	#N/A	#N/A	#N/A	#N/A	#N/A	#N/A	#N/A	yes	yes	yes	no	no	no
INCOV017	INCOV017-BL	INCOV017-1	017	T1	#N/A	#N/A	#N/A	#N/A	#N/A	#N/A	#N/A	#N/A	#N/A	#N/A	#N/A	#N/A	#N/A	#N/A	#N/A	#N/A	#N/A	#N/A	#N/A	#N/A	#N/A	#N/A	yes	yes	yes	no	no	no
INCOV017	INCOV017-AC	INCOV017-2	017	T2	#N/A	#N/A	#N/A	#N/A	#N/A	#N/A	#N/A	#N/A	#N/A	#N/A	#N/A	#N/A	#N/A	#N/A	#N/A	#N/A	#N/A	#N/A	#N/A	#N/A	#N/A	#N/A	yes	yes	yes	yes	yes	yes
INCOV018	INCOV018-BL	INCOV018-1	018	T1	#N/A	#N/A	#N/A	#N/A	#N/A	#N/A	#N/A	#N/A	#N/A	#N/A	#N/A	#N/A	#N/A	#N/A	#N/A	#N/A	#N/A	#N/A	#N/A	#N/A	#N/A	#N/A	yes	yes	yes	no	no	no
INCOV018	INCOV018-AC	INCOV018-2	018	T2	#N/A	#N/A	#N/A	#N/A	#N/A	#N/A	#N/A	#N/A	#N/A	#N/A	#N/A	#N/A	#N/A	#N/A	#N/A	#N/A	#N/A	#N/A	#N/A	#N/A	#N/A	#N/A	yes	yes	yes	no	no	no
INCOV019	INCOV019-BL	INCOV019-1	019	T1	#N/A	#N/A	#N/A	#N/A	#N/A	#N/A	#N/A	#N/A	#N/A	#N/A	#N/A	#N/A	#N/A	#N/A	#N/A	#N/A	#N/A	#N/A	#N/A	#N/A	#N/A	#N/A	yes	yes	yes	yes	yes	yes
INCOV019	INCOV019-AC	INCOV019-2	019	T2	#N/A	#N/A	#N/A	#N/A	#N/A	#N/A	#N/A	#N/A	#N/A	#N/A	#N/A	#N/A	#N/A	#N/A	#N/A	#N/A	#N/A	#N/A	#N/A	#N/A	#N/A	#N/A	yes	yes	yes	no	no	no
INCOV020	INCOV020-BL	INCOV020-1	020	T1	#N/A	#N/A	#N/A	#N/A	#N/A	#N/A	#N/A	#N/A	#N/A	#N/A	#N/A	#N/A	#N/A	#N/A	#N/A	#N/A	#N/A	#N/A	#N/A	#N/A	#N/A	#N/A	yes	yes	yes	no	no	no
INCOV020	INCOV020-AC	INCOV020-2	020	T2	#N/A	#N/A	#N/A	#N/A	#N/A	#N/A	#N/A	#N/A	#N/A	#N/A	#N/A	#N/A	#N/A	#N/A	#N/A	#N/A	#N/A	#N/A	#N/A	#N/A	#N/A	#N/A	yes	yes	yes	no	no	no
INCOV022	INCOV022-BL	INCOV022-1	022	T1	#N/A	#N/A	#N/A	#N/A	#N/A	#N/A	#N/A	#N/A	#N/A	#N/A	#N/A	#N/A	#N/A	#N/A	#N/A	#N/A	#N/A	#N/A	#N/A	#N/A	#N/A	#N/A	yes	yes	yes	yes	yes	yes
INCOV022	INCOV022-AC	INCOV022-2	022	T2	#N/A	#N/A	#N/A	#N/A	#N/A	#N/A	#N/A	#N/A	#N/A	#N/A	#N/A	#N/A	#N/A	#N/A	#N/A	#N/A	#N/A	#N/A	#N/A	#N/A	#N/A	#N/A	yes	yes	yes	yes	yes	yes
INCOV023	INCOV023-BL	INCOV023-1	023	T1	#N/A	#N/A	#N/A	#N/A	#N/A	#N/A	#N/A	#N/A	#N/A	#N/A	#N/A	#N/A	#N/A	#N/A	#N/A	#N/A	#N/A	#N/A	#N/A	#N/A	#N/A	#N/A	yes	yes	yes	yes	yes	yes
INCOV023	INCOV023-AC	INCOV023-2	023	T2	#N/A	#N/A	#N/A	#N/A	#N/A	#N/A	#N/A	#N/A	#N/A	#N/A	#N/A	#N/A	#N/A	#N/A	#N/A	#N/A	#N/A	#N/A	#N/A	#N/A	#N/A	#N/A	yes	yes	yes	no	no	no
INCOV024	INCOV024-BL	INCOV024-1	024	T1	#N/A	#N/A	#N/A	#N/A	#N/A	#N/A	#N/A	#N/A	#N/A	#N/A	#N/A	#N/A	#N/A	#N/A	#N/A	#N/A	#N/A	#N/A	#N/A	#N/A	#N/A	#N/A	yes	yes	yes	yes	yes	yes
INCOV024	INCOV024-AC	INCOV024-2	024	T2	#N/A	#N/A	#N/A	#N/A	#N/A	#N/A	#N/A	#N/A	#N/A	#N/A	#N/A	#N/A	#N/A	#N/A	#N/A	#N/A	#N/A	#N/A	#N/A	#N/A	#N/A	#N/A	yes	yes	yes	no	no	no
INCOV025	INCOV025-BL	INCOV025-1	025	T1	#N/A	#N/A	#N/A	#N/A	#N/A	#N/A	#N/A	#N/A	#N/A	#N/A	#N/A	#N/A	#N/A	#N/A	#N/A	#N/A	#N/A	#N/A	#N/A	#N/A	#N/A	#N/A	yes	yes	yes	no	no	yes
INCOV025	INCOV025-AC	INCOV025-2	025	T2	#N/A	#N/A	#N/A	#N/A	#N/A	#N/A	#N/A	#N/A	#N/A	#N/A	#N/A	#N/A	#N/A	#N/A	#N/A	#N/A	#N/A	#N/A	#N/A	#N/A	#N/A	#N/A	yes	yes	yes	no	no	yes
INCOV026	INCOV026-BL	INCOV026-1	026	T1	#N/A	#N/A	#N/A	#N/A	#N/A	#N/A	#N/A	#N/A	#N/A	#N/A	#N/A	#N/A	#N/A	#N/A	#N/A	#N/A	#N/A	#N/A	#N/A	#N/A	#N/A	#N/A	yes	yes	yes	no	no	no
INCOV026	INCOV026-AC	INCOV026-2	026	T2	#N/A	#N/A	#N/A	#N/A	#N/A	#N/A	#N/A	#N/A	#N/A	#N/A	#N/A	#N/A	#N/A	#N/A	#N/A	#N/A	#N/A	#N/A	#N/A	#N/A	#N/A	#N/A	yes	yes	yes	no	no	no
INCOV027	INCOV027-BL	INCOV027-1	027	T1	#N/A	#N/A	#N/A	#N/A	#N/A	#N/A	#N/A	#N/A	#N/A	#N/A	#N/A	#N/A	#N/A	#N/A	#N/A	#N/A	#N/A	#N/A	#N/A	#N/A	#N/A	#N/A	yes	yes	yes	no	no	no
INCOV027	INCOV027-AC	INCOV027-2	027	T2	#N/A	#N/A	#N/A	#N/A	#N/A	#N/A	#N/A	#N/A	#N/A	#N/A	#N/A	#N/A	#N/A	#N/A	#N/A	#N/A	#N/A	#N/A	#N/A	#N/A	#N/A	#N/A	yes	yes	yes	yes	yes	yes
INCOV028	INCOV028-BL	INCOV028-1	028	T1	#N/A	#N/A	#N/A	#N/A	#N/A	#N/A	#N/A	#N/A	#N/A	#N/A	#N/A	#N/A	#N/A	#N/A	#N/A	#N/A	#N/A	#N/A	#N/A	#N/A	#N/A	#N/A	yes	yes	yes	no	no	no
INCOV028	INCOV028-AC	INCOV028-2	028	T2	#N/A	#N/A	#N/A	#N/A	#N/A	#N/A	#N/A	#N/A	#N/A	#N/A	#N/A	#N/A	#N/A	#N/A	#N/A	#N/A	#N/A	#N/A	#N/A	#N/A	#N/A	#N/A	yes	yes	yes	no	no	no
INCOV029	INCOV029-BL	INCOV029-1	029	T1	#N/A	#N/A	#N/A	#N/A	#N/A	#N/A	#N/A	#N/A	#N/A	#N/A	#N/A	#N/A	#N/A	#N/A	#N/A	#N/A	#N/A	#N/A	#N/A	#N/A	#N/A	#N/A	yes	yes	yes	yes	yes	yes
INCOV029	INCOV029-AC	INCOV029-2	029	T2	#N/A	#N/A	#N/A	#N/A	#N/A	#N/A	#N/A	#N/A	#N/A	#N/A	#N/A	#N/A	#N/A	#N/A	#N/A	#N/A	#N/A	#N/A	#N/A	#N/A	#N/A	#N/A	yes	yes	yes	no	no	no
INCOV030	INCOV030-BL	INCOV030-1	030	T1	#N/A	#N/A	#N/A	#N/A	#N/A	#N/A	#N/A	#N/A	#N/A	#N/A	#N/A	#N/A	#N/A	#N/A	#N/A	#N/A	#N/A	#N/A	#N/A	#N/A	#N/A	#N/A	yes	yes	yes	no	no	no
INCOV030	INCOV030-AC	INCOV030-2	030	T2	#N/A	#N/A	#N/A	#N/A	#N/A	#N/A	#N/A	#N/A	#N/A	#N/A	#N/A	#N/A	#N/A	#N/A	#N/A	#N/A	#N/A	#N/A	#N/A	#N/A	#N/A	#N/A	yes	yes	yes	no	no	no
INCOV031	INCOV031-BL	INCOV031-1	031	T1	#N/A	#N/A	#N/A	#N/A	#N/A	#N/A	#N/A	#N/A	#N/A	#N/A	#N/A	#N/A	#N/A	#N/A	#N/A	#N/A	#N/A	#N/A	#N/A	#N/A	#N/A	#N/A	yes	yes	yes	yes	yes	yes
INCOV031	INCOV031-AC	INCOV031-2	031	T2	#N/A	#N/A	#N/A	#N/A	#N/A	#N/A	#N/A	#N/A	#N/A	#N/A	#N/A	#N/A	#N/A	#N/A	#N/A	#N/A	#N/A	#N/A	#N/A	#N/A	#N/A	#N/A	yes	yes	yes	no	no	no
INCOV032	INCOV032-BL	INCOV032-1	032	T1	#N/A	#N/A	#N/A	#N/A	#N/A	#N/A	#N/A	#N/A	#N/A	#N/A	#N/A	#N/A	#N/A	#N/A	#N/A	#N/A	#N/A	#N/A	#N/A	#N/A	#N/A	#N/A	yes	yes	yes	yes	yes	yes
INCOV032	INCOV032-AC	INCOV032-2	032	T2	#N/A	#N/A	#N/A	#N/A	#N/A	#N/A	#N/A	#N/A	#N/A	#N/A	#N/A	#N/A	#N/A	#N/A	#N/A	#N/A	#N/A	#N/A	#N/A	#N/A	#N/A	#N/A	yes	yes	yes	no	no	no
INCOV033	INCOV033-BL	INCOV033-1	033	T1	#N/A	#N/A	#N/A	#N/A	#N/A	#N/A	#N/A	#N/A	#N/A	#N/A	#N/A	#N/A	#N/A	#N/A	#N/A	#N/A	#N/A	#N/A	#N/A	#N/A	#N/A	#N/A	yes	yes	yes	no	no	no
INCOV033	INCOV033-AC	INCOV033-2	033	T2	#N/A	#N/A	#N/A	#N/A	#N/A	#N/A	#N/A	#N/A	#N/A	#N/A	#N/A	#N/A	#N/A	#N/A	#N/A	#N/A	#N/A	#N/A	#N/A	#N/A	#N/A	#N/A	yes	yes	yes	yes	yes	yes
INCOV034	INCOV034-BL	INCOV034-1	034	T1	#N/A	#N/A	#N/A	#N/A	#N/A	#N/A	#N/A	#N/A	#N/A	#N/A	#N/A	#N/A	#N/A	#N/A	#N/A	#N/A	#N/A	#N/A	#N/A	#N/A	#N/A	#N/A	yes	yes	yes	yes	yes	yes
INCOV034	INCOV034-AC	INCOV034-2	034	T2	#N/A	#N/A	#N/A	#N/A	#N/A	#N/A	#N/A	#N/A	#N/A	#N/A	#N/A	#N/A	#N/A	#N/A	#N/A	#N/A	#N/A	#N/A	#N/A	#N/A	#N/A	#N/A	yes	yes	yes	no	no	no
INCOV035	INCOV035-BL	INCOV035-1	035	T1	#N/A	#N/A	#N/A	#N/A	#N/A	#N/A	#N/A	#N/A	#N/A	#N/A	#N/A	#N/A	#N/A	#N/A	#N/A	#N/A	#N/A	#N/A	#N/A	#N/A	#N/A	#N/A	yes	yes	yes	yes	yes	yes
INCOV035	INCOV035-AC	INCOV035-2	035	T2	#N/A	#N/A	#N/A	#N/A	#N/A	#N/A	#N/A	#N/A	#N/A	#N/A	#N/A	#N/A	#N/A	#N/A	#N/A	#N/A	#N/A	#N/A	#N/A	#N/A	#N/A	#N/A	yes	yes	yes	no	no	no
INCOV036	INCOV036-BL	INCOV036-1	036	T1	#N/A	#N/A	#N/A	#N/A	#N/A	#N/A	#N/A	#N/A	#N/A	#N/A	#N/A	#N/A	#N/A	#N/A	#N/A	#N/A	#N/A	#N/A	#N/A	#N/A	#N/A	#N/A	yes	yes	yes	no	no	no
INCOV036	INCOV036-AC	INCOV036-2	036	T2	#N/A	#N/A	#N/A	#N/A	#N/A	#N/A	#N/A	#N/A	#N/A	#N/A	#N/A	#N/A	#N/A	#N/A	#N/A	#N/A	#N/A	#N/A	#N/A	#N/A	#N/A	#N/A	yes	yes	yes	no	no	no
INCOV039	INCOV039-BL	INCOV039-1	039	T1	#N/A	#N/A	#N/A	#N/A	#N/A	#N/A	#N/A	#N/A	#N/A	#N/A	#N/A	#N/A	#N/A	#N/A	#N/A	#N/A	#N/A	#N/A	#N/A	#N/A	#N/A	#N/A	yes	yes	yes	yes	yes	yes
INCOV039	INCOV039-AC	INCOV039-2	039	T2	#N/A	#N/A	#N/A	#N/A	#N/A	#N/A	#N/A	#N/A	#N/A	#N/A	#N/A	#N/A	#N/A	#N/A	#N/A	#N/A	#N/A	#N/A	#N/A	#N/A	#N/A	#N/A	yes	yes	yes	no	no	no
INCOV040	INCOV040-BL	INCOV040-1	040	T1	#N/A	#N/A	#N/A	#N/A	#N/A	#N/A	#N/A	#N/A	#N/A	#N/A	#N/A	#N/A	#N/A	#N/A	#N/A	#N/A	#N/A	#N/A	#N/A	#N/A	#N/A	#N/A	yes	yes	yes	no	no	no
INCOV040	INCOV040-AC	INCOV040-2	040	T2	#N/A	#N/A	#N/A	#N/A	#N/A	#N/A	#N/A	#N/A	#N/A	#N/A	#N/A	#N/A	#N/A	#N/A	#N/A	#N/A	#N/A	#N/A	#N/A	#N/A	#N/A	#N/A	yes	yes	yes	yes	yes	yes
INCOV041	INCOV041-BL	INCOV041-1	041	T1	#N/A	#N/A	#N/A	#N/A	#N/A	#N/A	#N/A	#N/A	#N/A	#N/A	#N/A	#N/A	#N/A	#N/A	#N/A	#N/A	#N/A	#N/A	#N/A	#N/A	#N/A	#N/A	yes	yes	yes	no	no	no
INCOV041	INCOV041-AC	INCOV041-2	041	T2	#N/A	#N/A	#N/A	#N/A	#N/A	#N/A	#N/A	#N/A	#N/A	#N/A	#N/A	#N/A	#N/A	#N/A	#N/A	#N/A	#N/A	#N/A	#N/A	#N/A	#N/A	#N/A	yes	yes	yes	yes	yes	yes
INCOV042	INCOV042-BL	INCOV042-1	042	T1	#N/A	#N/A	#N/A	#N/A	#N/A	#N/A	#N/A	#N/A	#N/A	#N/A	#N/A	#N/A	#N/A	#N/A	#N/A	#N/A	#N/A	#N/A	#N/A	#N/A	#N/A	#N/A	yes	yes	yes	no	no	no
INCOV042	INCOV042-AC	INCOV042-2	042	T2	#N/A	#N/A	#N/A	#N/A	#N/A	#N/A	#N/A	#N/A	#N/A	#N/A	#N/A	#N/A	#N/A	#N/A	#N/A	#N/A	#N/A	#N/A	#N/A	#N/A	#N/A	#N/A	yes	yes	yes	yes	yes	yes
INCOV043	INCOV043-BL	INCOV043-1	043	T1	#N/A	#N/A	#N/A	#N/A	#N/A	#N/A	#N/A	#N/A	#N/A	#N/A	#N/A	#N/A	#N/A	#N/A	#N/A	#N/A	#N/A	#N/A	#N/A	#N/A	#N/A	#N/A	yes	yes	yes	yes	yes	yes
INCOV043	INCOV043-AC	INCOV043-2	043	T2	#N/A	#N/A	#N/A	#N/A	#N/A	#N/A	#N/A	#N/A	#N/A	#N/A	#N/A	#N/A	#N/A	#N/A	#N/A	#N/A	#N/A	#N/A	#N/A	#N/A	#N/A	#N/A	yes	yes	yes	no	no	no
INCOV044	INCOV044-BL	INCOV044-1	044	T1	#N/A	#N/A	#N/A	#N/A	#N/A	#N/A	#N/A	#N/A	#N/A	#N/A	#N/A	#N/A	#N/A	#N/A	#N/A	#N/A	#N/A	#N/A	#N/A	#N/A	#N/A	#N/A	yes	yes	yes	yes	yes	yes
INCOV044	INCOV044-AC	INCOV044-2	044	T2	#N/A	#N/A	#N/A	#N/A	#N/A	#N/A	#N/A	#N/A	#N/A	#N/A	#N/A	#N/A	#N/A	#N/A	#N/A	#N/A	#N/A	#N/A	#N/A	#N/A	#N/A	#N/A	yes	yes	yes	no	no	no
INCOV045	INCOV045-BL	INCOV045-1	045	T1	#N/A	#N/A	#N/A	#N/A	#N/A	#N/A	#N/A	#N/A	#N/A	#N/A	#N/A	#N/A	#N/A	#N/A	#N/A	#N/A	#N/A	#N/A	#N/A	#N/A	#N/A	#N/A	yes	yes	yes	no	no	no
INCOV045	INCOV045-AC	INCOV045-2	045	T2	#N/A	#N/A	#N/A	#N/A	#N/A	#N/A	#N/A	#N/A	#N/A	#N/A	#N/A	#N/A	#N/A	#N/A	#N/A	#N/A	#N/A	#N/A	#N/A	#N/A	#N/A	#N/A	yes	yes	yes	yes	yes	yes
INCOV047	INCOV047-BL	INCOV047-1	047	T1	#N/A	#N/A	#N/A	#N/A	#N/A	#N/A	#N/A	#N/A	#N/A	#N/A	#N/A	#N/A	#N/A	#N/A	#N/A	#N/A	#N/A	#N/A	#N/A	#N/A	#N/A	#N/A	yes	yes	yes	yes	yes	yes
INCOV047	INCOV047-AC	INCOV047-2	047	T2	#N/A	#N/A	#N/A	#N/A	#N/A	#N/A	#N/A	#N/A	#N/A	#N/A	#N/A	#N/A	#N/A	#N/A	#N/A	#N/A	#N/A	#N/A	#N/A	#N/A	#N/A	#N/A	yes	yes	yes	no	no	no
INCOV048	INCOV048-BL	INCOV048-1	048	T1	#N/A	#N/A	#N/A	#N/A	#N/A	#N/A	#N/A	#N/A	#N/A	#N/A	#N/A	#N/A	#N/A	#N/A	#N/A	#N/A	#N/A	#N/A	#N/A	#N/A	#N/A	#N/A	yes	yes	yes	yes	yes	yes
INCOV049	INCOV049-BL	INCOV049-1	049	T1	#N/A	#N/A	#N/A	#N/A	#N/A	#N/A	#N/A	#N/A	#N/A	#N/A	#N/A	#N/A	#N/A	#N/A	#N/A	#N/A	#N/A	#N/A	#N/A	#N/A	#N/A	#N/A	yes	yes	yes	no	no	no
INCOV049	INCOV049-AC	INCOV049-2	049	T2	#N/A	#N/A	#N/A	#N/A	#N/A	#N/A	#N/A	#N/A	#N/A	#N/A	#N/A	#N/A	#N/A	#N/A	#N/A	#N/A	#N/A	#N/A	#N/A	#N/A	#N/A	#N/A	yes	yes	yes	yes	yes	yes
INCOV050	INCOV050-BL	INCOV050-1	050	T1	#N/A	#N/A	#N/A	#N/A	#N/A	#N/A	#N/A	#N/A	#N/A	#N/A	#N/A	#N/A	#N/A	#N/A	#N/A	#N/A	#N/A	#N/A	#N/A	#N/A	#N/A	#N/A	yes	yes	yes	no	no	no
INCOV050	INCOV050-AC	INCOV050-2	050	T2	#N/A	#N/A	#N/A	#N/A	#N/A	#N/A	#N/A	#N/A	#N/A	#N/A	#N/A	#N/A	#N/A	#N/A	#N/A	#N/A	#N/A	#N/A	#N/A	#N/A	#N/A	#N/A	yes	yes	yes	yes	yes	yes
INCOV051	INCOV051-BL	INCOV051-1	051	T1	#N/A	#N/A	#N/A	#N/A	#N/A	#N/A	#N/A	#N/A	#N/A	#N/A	#N/A	#N/A	#N/A	#N/A	#N/A	#N/A	#N/A	#N/A	#N/A	#N/A	#N/A	#N/A	yes	yes	yes	yes	yes	yes
INCOV051	INCOV051-AC	INCOV051-2	051	T2	#N/A	#N/A	#N/A	#N/A	#N/A	#N/A	#N/A	#N/A	#N/A	#N/A	#N/A	#N/A	#N/A	#N/A	#N/A	#N/A	#N/A	#N/A	#N/A	#N/A	#N/A	#N/A	yes	yes	yes	no	no	no
INCOV052	INCOV052-BL	INCOV052-1	052	T1	#N/A	#N/A	#N/A	#N/A	#N/A	#N/A	#N/A	#N/A	#N/A	#N/A	#N/A	#N/A	#N/A	#N/A	#N/A	#N/A	#N/A	#N/A	#N/A	#N/A	#N/A	#N/A	yes	yes	yes	yes	yes	yes
INCOV052	INCOV052-AC	INCOV052-2	052	T2	#N/A	#N/A	#N/A	#N/A	#N/A	#N/A	#N/A	#N/A	#N/A	#N/A	#N/A	#N/A	#N/A	#N/A	#N/A	#N/A	#N/A	#N/A	#N/A	#N/A	#N/A	#N/A	yes	yes	yes	no	no	no
INCOV053	INCOV053-BL	INCOV053-1	053	T1	#N/A	#N/A	#N/A	#N/A	#N/A	#N/A	#N/A	#N/A	#N/A	#N/A	#N/A	#N/A	#N/A	#N/A	#N/A	#N/A	#N/A	#N/A	#N/A	#N/A	#N/A	#N/A	yes	yes	yes	no	no	no
INCOV053	INCOV053-AC	INCOV053-2	053	T2	#N/A	#N/A	#N/A	#N/A	#N/A	#N/A	#N/A	#N/A	#N/A	#N/A	#N/A	#N/A	#N/A	#N/A	#N/A	#N/A	#N/A	#N/A	#N/A	#N/A	#N/A	#N/A	yes	yes	yes	no	no	no
INCOV055	INCOV055-BL	INCOV055-1	055	T1	#N/A	#N/A	#N/A	#N/A	#N/A	#N/A	#N/A	#N/A	#N/A	#N/A	#N/A	#N/A	#N/A	#N/A	#N/A	#N/A	#N/A	#N/A	#N/A	#N/A	#N/A	#N/A	yes	yes	yes	no	no	no
INCOV056	INCOV056-BL	INCOV056-1	056	T1	#N/A	#N/A	#N/A	#N/A	#N/A	#N/A	#N/A	#N/A	#N/A	#N/A	#N/A	#N/A	#N/A	#N/A	#N/A	#N/A	#N/A	#N/A	#N/A	#N/A	#N/A	#N/A	yes	yes	yes	no	no	no
INCOV056	INCOV056-AC	INCOV056-2	056	T2	#N/A	#N/A	#N/A	#N/A	#N/A	#N/A	#N/A	#N/A	#N/A	#N/A	#N/A	#N/A	#N/A	#N/A	#N/A	#N/A	#N/A	#N/A	#N/A	#N/A	#N/A	#N/A	yes	yes	yes	no	no	no
INCOV057	INCOV057-BL	INCOV057-1	057	T1	#N/A	#N/A	#N/A	#N/A	#N/A	#N/A	#N/A	#N/A	#N/A	#N/A	#N/A	#N/A	#N/A	#N/A	#N/A	#N/A	#N/A	#N/A	#N/A	#N/A	#N/A	#N/A	yes	yes	yes	no	no	no
INCOV057	INCOV057-AC	INCOV057-2	057	T2	#N/A	#N/A	#N/A	#N/A	#N/A	#N/A	#N/A	#N/A	#N/A	#N/A	#N/A	#N/A	#N/A	#N/A	#N/A	#N/A	#N/A	#N/A	#N/A	#N/A	#N/A	#N/A	yes	yes	yes	no	no	no
INCOV058	INCOV058-BL	INCOV058-1	058	T1	#N/A	#N/A	#N/A	#N/A	#N/A	#N/A	#N/A	#N/A	#N/A	#N/A	#N/A	#N/A	#N/A	#N/A	#N/A	#N/A	#N/A	#N/A	#N/A	#N/A	#N/A	#N/A	yes	yes	yes	no	no	no
INCOV058	INCOV058-AC	INCOV058-2	058	T2	#N/A	#N/A	#N/A	#N/A	#N/A	#N/A	#N/A	#N/A	#N/A	#N/A	#N/A	#N/A	#N/A	#N/A	#N/A	#N/A	#N/A	#N/A	#N/A	#N/A	#N/A	#N/A	yes	yes	yes	no	no	no
INCOV059	INCOV059-BL	INCOV059-1	059	T1	#N/A	#N/A	#N/A	#N/A	#N/A	#N/A	#N/A	#N/A	#N/A	#N/A	#N/A	#N/A	#N/A	#N/A	#N/A	#N/A	#N/A	#N/A	#N/A	#N/A	#N/A	#N/A	yes	yes	yes	no	no	no
INCOV059	INCOV059-AC	INCOV059-2	059	T2	#N/A	#N/A	#N/A	#N/A	#N/A	#N/A	#N/A	#N/A	#N/A	#N/A	#N/A	#N/A	#N/A	#N/A	#N/A	#N/A	#N/A	#N/A	#N/A	#N/A	#N/A	#N/A	yes	yes	yes	no	no	no
INCOV060	INCOV060-BL	INCOV060-1	060	T1	#N/A	#N/A	#N/A	#N/A	#N/A	#N/A	#N/A	#N/A	#N/A	#N/A	#N/A	#N/A	#N/A	#N/A	#N/A	#N/A	#N/A	#N/A	#N/A	#N/A	#N/A	#N/A	yes	yes	yes	no	no	no
INCOV060	INCOV060-AC	INCOV060-2	060	T2	#N/A	#N/A	#N/A	#N/A	#N/A	#N/A	#N/A	#N/A	#N/A	#N/A	#N/A	#N/A	#N/A	#N/A	#N/A	#N/A	#N/A	#N/A	#N/A	#N/A	#N/A	#N/A	yes	yes	yes	no	no	no
INCOV061	INCOV061-BL	INCOV061-1	061	T1	#N/A	#N/A	#N/A	#N/A	#N/A	#N/A	#N/A	#N/A	#N/A	#N/A	#N/A	#N/A	#N/A	#N/A	#N/A	#N/A	#N/A	#N/A	#N/A	#N/A	#N/A	#N/A	yes	yes	yes	no	no	no
INCOV061	INCOV061-AC	INCOV061-2	061	T2	#N/A	#N/A	#N/A	#N/A	#N/A	#N/A	#N/A	#N/A	#N/A	#N/A	#N/A	#N/A	#N/A	#N/A	#N/A	#N/A	#N/A	#N/A	#N/A	#N/A	#N/A	#N/A	yes	yes	yes	no	no	no
INCOV062	INCOV062-BL	INCOV062-1	062	T1	#N/A	#N/A	#N/A	#N/A	#N/A	#N/A	#N/A	#N/A	#N/A	#N/A	#N/A	#N/A	#N/A	#N/A	#N/A	#N/A	#N/A	#N/A	#N/A	#N/A	#N/A	#N/A	yes	yes	yes	no	no	no
INCOV062	INCOV062-AC	INCOV062-2	062	T2	#N/A	#N/A	#N/A	#N/A	#N/A	#N/A	#N/A	#N/A	#N/A	#N/A	#N/A	#N/A	#N/A	#N/A	#N/A	#N/A	#N/A	#N/A	#N/A	#N/A	#N/A	#N/A	yes	yes	yes	no	no	no
INCOV063	INCOV063-BL	INCOV063-1	063	T1	#N/A	#N/A	#N/A	#N/A	#N/A	#N/A	#N/A	#N/A	#N/A	#N/A	#N/A	#N/A	#N/A	#N/A	#N/A	#N/A	#N/A	#N/A	#N/A	#N/A	#N/A	#N/A	yes	yes	yes	no	no	no
INCOV063	INCOV063-AC	INCOV063-2	063	T2	#N/A	#N/A	#N/A	#N/A	#N/A	#N/A	#N/A	#N/A	#N/A	#N/A	#N/A	#N/A	#N/A	#N/A	#N/A	#N/A	#N/A	#N/A	#N/A	#N/A	#N/A	#N/A	yes	yes	yes	no	no	no
INCOV066	INCOV066-BL	INCOV066-1	066	T1	#N/A	#N/A	#N/A	#N/A	#N/A	#N/A	#N/A	#N/A	#N/A	#N/A	#N/A	#N/A	#N/A	#N/A	#N/A	#N/A	#N/A	#N/A	#N/A	#N/A	#N/A	#N/A	yes	yes	yes	no	no	no
INCOV066	INCOV066-AC	INCOV066-2	066	T2	#N/A	#N/A	#N/A	#N/A	#N/A	#N/A	#N/A	#N/A	#N/A	#N/A	#N/A	#N/A	#N/A	#N/A	#N/A	#N/A	#N/A	#N/A	#N/A	#N/A	#N/A	#N/A	yes	yes	yes	no	no	no
INCOV067	INCOV067-BL	INCOV067-1	067	T1	#N/A	#N/A	#N/A	#N/A	#N/A	#N/A	#N/A	#N/A	#N/A	#N/A	#N/A	#N/A	#N/A	#N/A	#N/A	#N/A	#N/A	#N/A	#N/A	#N/A	#N/A	#N/A	yes	yes	yes	no	no	no
INCOV067	INCOV067-AC	INCOV067-2	067	T2	#N/A	#N/A	#N/A	#N/A	#N/A	#N/A	#N/A	#N/A	#N/A	#N/A	#N/A	#N/A	#N/A	#N/A	#N/A	#N/A	#N/A	#N/A	#N/A	#N/A	#N/A	#N/A	yes	yes	yes	no	no	no
INCOV068	INCOV068-BL	INCOV068-1	068	T1	#N/A	#N/A	#N/A	#N/A	#N/A	#N/A	#N/A	#N/A	#N/A	#N/A	#N/A	#N/A	#N/A	#N/A	#N/A	#N/A	#N/A	#N/A	#N/A	#N/A	#N/A	#N/A	yes	yes	yes	no	no	no
INCOV068	INCOV068-AC	INCOV068-2	068	T2	#N/A	#N/A	#N/A	#N/A	#N/A	#N/A	#N/A	#N/A	#N/A	#N/A	#N/A	#N/A	#N/A	#N/A	#N/A	#N/A	#N/A	#N/A	#N/A	#N/A	#N/A	#N/A	yes	yes	yes	no	no	no
INCOV069	INCOV069-BL	INCOV069-1	069	T1	#N/A	#N/A	#N/A	#N/A	#N/A	#N/A	#N/A	#N/A	#N/A	#N/A	#N/A	#N/A	#N/A	#N/A	#N/A	#N/A	#N/A	#N/A	#N/A	#N/A	#N/A	#N/A	yes	yes	yes	no	no	no
INCOV069	INCOV069-AC	INCOV069-2	069	T2	#N/A	#N/A	#N/A	#N/A	#N/A	#N/A	#N/A	#N/A	#N/A	#N/A	#N/A	#N/A	#N/A	#N/A	#N/A	#N/A	#N/A	#N/A	#N/A	#N/A	#N/A	#N/A	yes	yes	yes	no	no	no
INCOV070	INCOV070-BL	INCOV070-1	070	T1	#N/A	#N/A	#N/A	#N/A	#N/A	#N/A	#N/A	#N/A	#N/A	#N/A	#N/A	#N/A	#N/A	#N/A	#N/A	#N/A	#N/A	#N/A	#N/A	#N/A	#N/A	#N/A	yes	yes	yes	no	no	no
INCOV070	INCOV070-AC	INCOV070-2	070	T2	#N/A	#N/A	#N/A	#N/A	#N/A	#N/A	#N/A	#N/A	#N/A	#N/A	#N/A	#N/A	#N/A	#N/A	#N/A	#N/A	#N/A	#N/A	#N/A	#N/A	#N/A	#N/A	yes	yes	yes	no	no	no
INCOV071	INCOV071-BL	INCOV071-1	071	T1	#N/A	#N/A	#N/A	#N/A	#N/A	#N/A	#N/A	#N/A	#N/A	#N/A	#N/A	#N/A	#N/A	#N/A	#N/A	#N/A	#N/A	#N/A	#N/A	#N/A	#N/A	#N/A	yes	yes	yes	no	no	no
INCOV071	INCOV071-AC	INCOV071-2	071	T2	#N/A	#N/A	#N/A	#N/A	#N/A	#N/A	#N/A	#N/A	#N/A	#N/A	#N/A	#N/A	#N/A	#N/A	#N/A	#N/A	#N/A	#N/A	#N/A	#N/A	#N/A	#N/A	yes	yes	yes	no	no	no
INCOV072	INCOV072-BL	INCOV072-1	072	T1	#N/A	#N/A	#N/A	#N/A	#N/A	#N/A	#N/A	#N/A	#N/A	#N/A	#N/A	#N/A	#N/A	#N/A	#N/A	#N/A	#N/A	#N/A	#N/A	#N/A	#N/A	#N/A	yes	yes	yes	no	no	no
INCOV072	INCOV072-AC	INCOV072-2	072	T2	#N/A	#N/A	#N/A	#N/A	#N/A	#N/A	#N/A	#N/A	#N/A	#N/A	#N/A	#N/A	#N/A	#N/A	#N/A	#N/A	#N/A	#N/A	#N/A	#N/A	#N/A	#N/A	yes	yes	yes	no	no	no
INCOV073	INCOV073-BL	INCOV073-1	073	T1	#N/A	#N/A	#N/A	#N/A	#N/A	#N/A	#N/A	#N/A	#N/A	#N/A	#N/A	#N/A	#N/A	#N/A	#N/A	#N/A	#N/A	#N/A	#N/A	#N/A	#N/A	#N/A	yes	yes	yes	no	no	no
INCOV073	INCOV073-AC	INCOV073-2	073	T2	#N/A	#N/A	#N/A	#N/A	#N/A	#N/A	#N/A	#N/A	#N/A	#N/A	#N/A	#N/A	#N/A	#N/A	#N/A	#N/A	#N/A	#N/A	#N/A	#N/A	#N/A	#N/A	yes	yes	yes	no	no	no
INCOV074	INCOV074-BL	INCOV074-1	074	T1	#N/A	#N/A	#N/A	#N/A	#N/A	#N/A	#N/A	#N/A	#N/A	#N/A	#N/A	#N/A	#N/A	#N/A	#N/A	#N/A	#N/A	#N/A	#N/A	#N/A	#N/A	#N/A	yes	yes	yes	no	no	no
INCOV074	INCOV074-AC	INCOV074-2	074	T2	#N/A	#N/A	#N/A	#N/A	#N/A	#N/A	#N/A	#N/A	#N/A	#N/A	#N/A	#N/A	#N/A	#N/A	#N/A	#N/A	#N/A	#N/A	#N/A	#N/A	#N/A	#N/A	yes	yes	yes	no	no	no
INCOV075	INCOV075-BL	INCOV075-1	075	T1	#N/A	#N/A	#N/A	#N/A	#N/A	#N/A	#N/A	#N/A	#N/A	#N/A	#N/A	#N/A	#N/A	#N/A	#N/A	#N/A	#N/A	#N/A	#N/A	#N/A	#N/A	#N/A	yes	yes	yes	no	no	no
INCOV075	INCOV075-AC	INCOV075-2	075	T2	#N/A	#N/A	#N/A	#N/A	#N/A	#N/A	#N/A	#N/A	#N/A	#N/A	#N/A	#N/A	#N/A	#N/A	#N/A	#N/A	#N/A	#N/A	#N/A	#N/A	#N/A	#N/A	yes	yes	yes	no	no	no
INCOV076	INCOV076-BL	INCOV076-1	076	T1	#N/A	#N/A	#N/A	#N/A	#N/A	#N/A	#N/A	#N/A	#N/A	#N/A	#N/A	#N/A	#N/A	#N/A	#N/A	#N/A	#N/A	#N/A	#N/A	#N/A	#N/A	#N/A	yes	yes	yes	no	no	no
INCOV076	INCOV076-AC	INCOV076-2	076	T2	#N/A	#N/A	#N/A	#N/A	#N/A	#N/A	#N/A	#N/A	#N/A	#N/A	#N/A	#N/A	#N/A	#N/A	#N/A	#N/A	#N/A	#N/A	#N/A	#N/A	#N/A	#N/A	yes	yes	yes	no	no	no
INCOV077	INCOV077-BL	INCOV077-1	077	T1	#N/A	#N/A	#N/A	#N/A	#N/A	#N/A	#N/A	#N/A	#N/A	#N/A	#N/A	#N/A	#N/A	#N/A	#N/A	#N/A	#N/A	#N/A	#N/A	#N/A	#N/A	#N/A	yes	yes	yes	no	no	no
INCOV077	INCOV077-AC	INCOV077-2	077	T2	#N/A	#N/A	#N/A	#N/A	#N/A	#N/A	#N/A	#N/A	#N/A	#N/A	#N/A	#N/A	#N/A	#N/A	#N/A	#N/A	#N/A	#N/A	#N/A	#N/A	#N/A	#N/A	yes	yes	yes	no	no	no
INCOV078	INCOV078-BL	INCOV078-1	078	T1	#N/A	#N/A	#N/A	#N/A	#N/A	#N/A	#N/A	#N/A	#N/A	#N/A	#N/A	#N/A	#N/A	#N/A	#N/A	#N/A	#N/A	#N/A	#N/A	#N/A	#N/A	#N/A	yes	yes	yes	no	no	no
INCOV078	INCOV078-AC	INCOV078-2	078	T2	#N/A	#N/A	#N/A	#N/A	#N/A	#N/A	#N/A	#N/A	#N/A	#N/A	#N/A	#N/A	#N/A	#N/A	#N/A	#N/A	#N/A	#N/A	#N/A	#N/A	#N/A	#N/A	yes	yes	yes	no	no	no
INCOV079	INCOV079-BL	INCOV079-1	079	T1	#N/A	#N/A	#N/A	#N/A	#N/A	#N/A	#N/A	#N/A	#N/A	#N/A	#N/A	#N/A	#N/A	#N/A	#N/A	#N/A	#N/A	#N/A	#N/A	#N/A	#N/A	#N/A	yes	yes	yes	no	no	no
INCOV079	INCOV079-AC	INCOV079-2	079	T2	#N/A	#N/A	#N/A	#N/A	#N/A	#N/A	#N/A	#N/A	#N/A	#N/A	#N/A	#N/A	#N/A	#N/A	#N/A	#N/A	#N/A	#N/A	#N/A	#N/A	#N/A	#N/A	yes	yes	yes	no	no	no
INCOV080	INCOV080-BL	INCOV080-1	080	T1	#N/A	#N/A	#N/A	#N/A	#N/A	#N/A	#N/A	#N/A	#N/A	#N/A	#N/A	#N/A	#N/A	#N/A	#N/A	#N/A	#N/A	#N/A	#N/A	#N/A	#N/A	#N/A	yes	yes	yes	no	no	no
INCOV080	INCOV080-AC	INCOV080-2	080	T2	#N/A	#N/A	#N/A	#N/A	#N/A	#N/A	#N/A	#N/A	#N/A	#N/A	#N/A	#N/A	#N/A	#N/A	#N/A	#N/A	#N/A	#N/A	#N/A	#N/A	#N/A	#N/A	yes	yes	yes	no	no	no
INCOV081	INCOV081-BL	INCOV081-1	081	T1	#N/A	#N/A	#N/A	#N/A	#N/A	#N/A	#N/A	#N/A	#N/A	#N/A	#N/A	#N/A	#N/A	#N/A	#N/A	#N/A	#N/A	#N/A	#N/A	#N/A	#N/A	#N/A	yes	yes	yes	no	no	no
INCOV081	INCOV081-AC	INCOV081-2	081	T2	#N/A	#N/A	#N/A	#N/A	#N/A	#N/A	#N/A	#N/A	#N/A	#N/A	#N/A	#N/A	#N/A	#N/A	#N/A	#N/A	#N/A	#N/A	#N/A	#N/A	#N/A	#N/A	yes	yes	yes	no	no	no
INCOV082	INCOV082-BL	INCOV082-1	082	T1	#N/A	#N/A	#N/A	#N/A	#N/A	#N/A	#N/A	#N/A	#N/A	#N/A	#N/A	#N/A	#N/A	#N/A	#N/A	#N/A	#N/A	#N/A	#N/A	#N/A	#N/A	#N/A	yes	yes	yes	no	no	no
INCOV082	INCOV082-AC	INCOV082-2	082	T2	#N/A	#N/A	#N/A	#N/A	#N/A	#N/A	#N/A	#N/A	#N/A	#N/A	#N/A	#N/A	#N/A	#N/A	#N/A	#N/A	#N/A	#N/A	#N/A	#N/A	#N/A	#N/A	yes	yes	yes	no	no	no
INCOV083	INCOV083-BL	INCOV083-1	083	T1	#N/A	#N/A	#N/A	#N/A	#N/A	#N/A	#N/A	#N/A	#N/A	#N/A	#N/A	#N/A	#N/A	#N/A	#N/A	#N/A	#N/A	#N/A	#N/A	#N/A	#N/A	#N/A	yes	yes	yes	no	no	no
INCOV083	INCOV083-AC	INCOV083-2	083	T2	#N/A	#N/A	#N/A	#N/A	#N/A	#N/A	#N/A	#N/A	#N/A	#N/A	#N/A	#N/A	#N/A	#N/A	#N/A	#N/A	#N/A	#N/A	#N/A	#N/A	#N/A	#N/A	yes	yes	yes	no	no	no
INCOV086	INCOV086-BL	INCOV086-1	086	T1	#N/A	#N/A	#N/A	#N/A	#N/A	#N/A	#N/A	#N/A	#N/A	#N/A	#N/A	#N/A	#N/A	#N/A	#N/A	#N/A	#N/A	#N/A	#N/A	#N/A	#N/A	#N/A	yes	yes	yes	no	no	no
INCOV086	INCOV086-AC	INCOV086-2	086	T2	#N/A	#N/A	#N/A	#N/A	#N/A	#N/A	#N/A	#N/A	#N/A	#N/A	#N/A	#N/A	#N/A	#N/A	#N/A	#N/A	#N/A	#N/A	#N/A	#N/A	#N/A	#N/A	yes	yes	yes	no	no	no
INCOV087	INCOV087-BL	INCOV087-1	087	T1	#N/A	#N/A	#N/A	#N/A	#N/A	#N/A	#N/A	#N/A	#N/A	#N/A	#N/A	#N/A	#N/A	#N/A	#N/A	#N/A	#N/A	#N/A	#N/A	#N/A	#N/A	#N/A	yes	yes	yes	no	no	no
INCOV087	INCOV087-AC	INCOV087-2	087	T2	#N/A	#N/A	#N/A	#N/A	#N/A	#N/A	#N/A	#N/A	#N/A	#N/A	#N/A	#N/A	#N/A	#N/A	#N/A	#N/A	#N/A	#N/A	#N/A	#N/A	#N/A	#N/A	yes	yes	yes	no	no	no
INCOV088	INCOV088-BL	INCOV088-1	088	T1	#N/A	#N/A	#N/A	#N/A	#N/A	#N/A	#N/A	#N/A	#N/A	#N/A	#N/A	#N/A	#N/A	#N/A	#N/A	#N/A	#N/A	#N/A	#N/A	#N/A	#N/A	#N/A	yes	yes	yes	no	no	no
INCOV088	INCOV088-AC	INCOV088-2	088	T2	#N/A	#N/A	#N/A	#N/A	#N/A	#N/A	#N/A	#N/A	#N/A	#N/A	#N/A	#N/A	#N/A	#N/A	#N/A	#N/A	#N/A	#N/A	#N/A	#N/A	#N/A	#N/A	yes	yes	yes	no	no	no
INCOV090	INCOV090-BL	INCOV090-1	090	T1	#N/A	#N/A	#N/A	#N/A	#N/A	#N/A	#N/A	#N/A	#N/A	#N/A	#N/A	#N/A	#N/A	#N/A	#N/A	#N/A	#N/A	#N/A	#N/A	#N/A	#N/A	#N/A	yes	yes	yes	no	no	no
INCOV090	INCOV090-AC	INCOV090-2	090	T2	#N/A	#N/A	#N/A	#N/A	#N/A	#N/A	#N/A	#N/A	#N/A	#N/A	#N/A	#N/A	#N/A	#N/A	#N/A	#N/A	#N/A	#N/A	#N/A	#N/A	#N/A	#N/A	yes	yes	yes	no	no	no
INCOV091	INCOV091-BL	INCOV091-1	091	T1	#N/A	#N/A	#N/A	#N/A	#N/A	#N/A	#N/A	#N/A	#N/A	#N/A	#N/A	#N/A	#N/A	#N/A	#N/A	#N/A	#N/A	#N/A	#N/A	#N/A	#N/A	#N/A	yes	yes	yes	no	no	no
INCOV091	INCOV091-AC	INCOV091-2	091	T2	#N/A	#N/A	#N/A	#N/A	#N/A	#N/A	#N/A	#N/A	#N/A	#N/A	#N/A	#N/A	#N/A	#N/A	#N/A	#N/A	#N/A	#N/A	#N/A	#N/A	#N/A	#N/A	yes	yes	yes	no	no	no
INCOV092	INCOV092-BL	INCOV092-1	092	T1	#N/A	#N/A	#N/A	#N/A	#N/A	#N/A	#N/A	#N/A	#N/A	#N/A	#N/A	#N/A	#N/A	#N/A	#N/A	#N/A	#N/A	#N/A	#N/A	#N/A	#N/A	#N/A	yes	yes	yes	no	no	no
INCOV092	INCOV092-AC	INCOV092-2	092	T2	#N/A	#N/A	#N/A	#N/A	#N/A	#N/A	#N/A	#N/A	#N/A	#N/A	#N/A	#N/A	#N/A	#N/A	#N/A	#N/A	#N/A	#N/A	#N/A	#N/A	#N/A	#N/A	yes	yes	yes	no	no	no
INCOV093	INCOV093-BL	INCOV093-1	093	T1	#N/A	#N/A	#N/A	#N/A	#N/A	#N/A	#N/A	#N/A	#N/A	#N/A	#N/A	#N/A	#N/A	#N/A	#N/A	#N/A	#N/A	#N/A	#N/A	#N/A	#N/A	#N/A	yes	yes	yes	no	no	no
INCOV093	INCOV093-AC	INCOV093-2	093	T2	#N/A	#N/A	#N/A	#N/A	#N/A	#N/A	#N/A	#N/A	#N/A	#N/A	#N/A	#N/A	#N/A	#N/A	#N/A	#N/A	#N/A	#N/A	#N/A	#N/A	#N/A	#N/A	yes	yes	yes	no	no	no
INCOV094	INCOV094-BL	INCOV094-1	094	T1	#N/A	#N/A	#N/A	#N/A	#N/A	#N/A	#N/A	#N/A	#N/A	#N/A	#N/A	#N/A	#N/A	#N/A	#N/A	#N/A	#N/A	#N/A	#N/A	#N/A	#N/A	#N/A	yes	yes	yes	no	no	no
INCOV094	INCOV094-AC	INCOV094-2	094	T2	#N/A	#N/A	#N/A	#N/A	#N/A	#N/A	#N/A	#N/A	#N/A	#N/A	#N/A	#N/A	#N/A	#N/A	#N/A	#N/A	#N/A	#N/A	#N/A	#N/A	#N/A	#N/A	yes	yes	yes	no	no	no
INCOV096	INCOV096-BL	INCOV096-1	096	T1	#N/A	#N/A	#N/A	#N/A	#N/A	#N/A	#N/A	#N/A	#N/A	#N/A	#N/A	#N/A	#N/A	#N/A	#N/A	#N/A	#N/A	#N/A	#N/A	#N/A	#N/A	#N/A	yes	yes	yes	no	no	no
INCOV096	INCOV096-AC	INCOV096-2	096	T2	#N/A	#N/A	#N/A	#N/A	#N/A	#N/A	#N/A	#N/A	#N/A	#N/A	#N/A	#N/A	#N/A	#N/A	#N/A	#N/A	#N/A	#N/A	#N/A	#N/A	#N/A	#N/A	yes	yes	yes	no	no	no
INCOV097	INCOV097-BL	INCOV097-1	097	T1	#N/A	#N/A	#N/A	#N/A	#N/A	#N/A	#N/A	#N/A	#N/A	#N/A	#N/A	#N/A	#N/A	#N/A	#N/A	#N/A	#N/A	#N/A	#N/A	#N/A	#N/A	#N/A	yes	yes	yes	no	no	no
INCOV097	INCOV097-AC	INCOV097-2	097	T2	#N/A	#N/A	#N/A	#N/A	#N/A	#N/A	#N/A	#N/A	#N/A	#N/A	#N/A	#N/A	#N/A	#N/A	#N/A	#N/A	#N/A	#N/A	#N/A	#N/A	#N/A	#N/A	yes	yes	yes	no	no	no
INCOV098	INCOV098-BL	INCOV098-1	098	T1	#N/A	#N/A	#N/A	#N/A	#N/A	#N/A	#N/A	#N/A	#N/A	#N/A	#N/A	#N/A	#N/A	#N/A	#N/A	#N/A	#N/A	#N/A	#N/A	#N/A	#N/A	#N/A	yes	yes	yes	no	no	no
INCOV098	INCOV098-AC	INCOV098-2	098	T2	#N/A	#N/A	#N/A	#N/A	#N/A	#N/A	#N/A	#N/A	#N/A	#N/A	#N/A	#N/A	#N/A	#N/A	#N/A	#N/A	#N/A	#N/A	#N/A	#N/A	#N/A	#N/A	yes	yes	yes	no	no	no
INCOV100	INCOV100-BL	INCOV100-1	100	T1	#N/A	#N/A	#N/A	#N/A	#N/A	#N/A	#N/A	#N/A	#N/A	#N/A	#N/A	#N/A	#N/A	#N/A	#N/A	#N/A	#N/A	#N/A	#N/A	#N/A	#N/A	#N/A	yes	yes	yes	no	no	no
INCOV100	INCOV100-AC	INCOV100-2	100	T2	#N/A	#N/A	#N/A	#N/A	#N/A	#N/A	#N/A	#N/A	#N/A	#N/A	#N/A	#N/A	#N/A	#N/A	#N/A	#N/A	#N/A	#N/A	#N/A	#N/A	#N/A	#N/A	yes	yes	yes	no	no	no
INCOV101	INCOV101-BL	INCOV101-1	101	T1	#N/A	#N/A	#N/A	#N/A	#N/A	#N/A	#N/A	#N/A	#N/A	#N/A	#N/A	#N/A	#N/A	#N/A	#N/A	#N/A	#N/A	#N/A	#N/A	#N/A	#N/A	#N/A	yes	yes	yes	no	no	no
INCOV101	INCOV101-AC	INCOV101-2	101	T2	#N/A	#N/A	#N/A	#N/A	#N/A	#N/A	#N/A	#N/A	#N/A	#N/A	#N/A	#N/A	#N/A	#N/A	#N/A	#N/A	#N/A	#N/A	#N/A	#N/A	#N/A	#N/A	yes	yes	yes	no	no	no
INCOV102	INCOV102-BL	INCOV102-1	102	T1	#N/A	#N/A	#N/A	#N/A	#N/A	#N/A	#N/A	#N/A	#N/A	#N/A	#N/A	#N/A	#N/A	#N/A	#N/A	#N/A	#N/A	#N/A	#N/A	#N/A	#N/A	#N/A	yes	yes	yes	no	no	no
INCOV102	INCOV102-AC	INCOV102-2	102	T2	#N/A	#N/A	#N/A	#N/A	#N/A	#N/A	#N/A	#N/A	#N/A	#N/A	#N/A	#N/A	#N/A	#N/A	#N/A	#N/A	#N/A	#N/A	#N/A	#N/A	#N/A	#N/A	yes	yes	yes	no	no	no
INCOV103	INCOV103-BL	INCOV103-1	103	T1	#N/A	#N/A	#N/A	#N/A	#N/A	#N/A	#N/A	#N/A	#N/A	#N/A	#N/A	#N/A	#N/A	#N/A	#N/A	#N/A	#N/A	#N/A	#N/A	#N/A	#N/A	#N/A	yes	yes	yes	no	no	no
INCOV103	INCOV103-AC	INCOV103-2	103	T2	#N/A	#N/A	#N/A	#N/A	#N/A	#N/A	#N/A	#N/A	#N/A	#N/A	#N/A	#N/A	#N/A	#N/A	#N/A	#N/A	#N/A	#N/A	#N/A	#N/A	#N/A	#N/A	yes	yes	yes	no	no	no
INCOV104	INCOV104-BL	INCOV104-1	104	T1	#N/A	#N/A	#N/A	#N/A	#N/A	#N/A	#N/A	#N/A	#N/A	#N/A	#N/A	#N/A	#N/A	#N/A	#N/A	#N/A	#N/A	#N/A	#N/A	#N/A	#N/A	#N/A	yes	yes	yes	no	no	no
INCOV104	INCOV104-AC	INCOV104-2	104	T2	#N/A	#N/A	#N/A	#N/A	#N/A	#N/A	#N/A	#N/A	#N/A	#N/A	#N/A	#N/A	#N/A	#N/A	#N/A	#N/A	#N/A	#N/A	#N/A	#N/A	#N/A	#N/A	yes	yes	yes	no	no	no
INCOV105	INCOV105-BL	INCOV105-1	105	T1	#N/A	#N/A	#N/A	#N/A	#N/A	#N/A	#N/A	#N/A	#N/A	#N/A	#N/A	#N/A	#N/A	#N/A	#N/A	#N/A	#N/A	#N/A	#N/A	#N/A	#N/A	#N/A	yes	yes	yes	no	no	no
INCOV105	INCOV105-AC	INCOV105-2	105	T2	#N/A	#N/A	#N/A	#N/A	#N/A	#N/A	#N/A	#N/A	#N/A	#N/A	#N/A	#N/A	#N/A	#N/A	#N/A	#N/A	#N/A	#N/A	#N/A	#N/A	#N/A	#N/A	yes	yes	yes	no	no	no
INCOV106	INCOV106-BL	INCOV106-1	106	T1	#N/A	#N/A	#N/A	#N/A	#N/A	#N/A	#N/A	#N/A	#N/A	#N/A	#N/A	#N/A	#N/A	#N/A	#N/A	#N/A	#N/A	#N/A	#N/A	#N/A	#N/A	#N/A	yes	yes	yes	no	no	no
INCOV106	INCOV106-AC	INCOV106-2	106	T2	#N/A	#N/A	#N/A	#N/A	#N/A	#N/A	#N/A	#N/A	#N/A	#N/A	#N/A	#N/A	#N/A	#N/A	#N/A	#N/A	#N/A	#N/A	#N/A	#N/A	#N/A	#N/A	yes	yes	yes	no	no	no
INCOV107	INCOV107-BL	INCOV107-1	107	T1	#N/A	#N/A	#N/A	#N/A	#N/A	#N/A	#N/A	#N/A	#N/A	#N/A	#N/A	#N/A	#N/A	#N/A	#N/A	#N/A	#N/A	#N/A	#N/A	#N/A	#N/A	#N/A	yes	yes	yes	no	no	no
INCOV107	INCOV107-AC	INCOV107-2	107	T2	#N/A	#N/A	#N/A	#N/A	#N/A	#N/A	#N/A	#N/A	#N/A	#N/A	#N/A	#N/A	#N/A	#N/A	#N/A	#N/A	#N/A	#N/A	#N/A	#N/A	#N/A	#N/A	yes	yes	yes	no	no	no
INCOV108	INCOV108-BL	INCOV108-1	108	T1	#N/A	#N/A	#N/A	#N/A	#N/A	#N/A	#N/A	#N/A	#N/A	#N/A	#N/A	#N/A	#N/A	#N/A	#N/A	#N/A	#N/A	#N/A	#N/A	#N/A	#N/A	#N/A	yes	yes	yes	no	no	no
INCOV108	INCOV108-AC	INCOV108-2	108	T2	#N/A	#N/A	#N/A	#N/A	#N/A	#N/A	#N/A	#N/A	#N/A	#N/A	#N/A	#N/A	#N/A	#N/A	#N/A	#N/A	#N/A	#N/A	#N/A	#N/A	#N/A	#N/A	yes	yes	yes	no	no	no
INCOV109	INCOV109-BL	INCOV109-1	109	T1	#N/A	#N/A	#N/A	#N/A	#N/A	#N/A	#N/A	#N/A	#N/A	#N/A	#N/A	#N/A	#N/A	#N/A	#N/A	#N/A	#N/A	#N/A	#N/A	#N/A	#N/A	#N/A	yes	yes	yes	no	no	no
INCOV109	INCOV109-AC	INCOV109-2	109	T2	#N/A	#N/A	#N/A	#N/A	#N/A	#N/A	#N/A	#N/A	#N/A	#N/A	#N/A	#N/A	#N/A	#N/A	#N/A	#N/A	#N/A	#N/A	#N/A	#N/A	#N/A	#N/A	yes	yes	yes	no	no	no
INCOV110	INCOV110-BL	INCOV110-1	110	T1	#N/A	#N/A	#N/A	#N/A	#N/A	#N/A	#N/A	#N/A	#N/A	#N/A	#N/A	#N/A	#N/A	#N/A	#N/A	#N/A	#N/A	#N/A	#N/A	#N/A	#N/A	#N/A	yes	yes	yes	no	no	no
INCOV110	INCOV110-AC	INCOV110-2	110	T2	#N/A	#N/A	#N/A	#N/A	#N/A	#N/A	#N/A	#N/A	#N/A	#N/A	#N/A	#N/A	#N/A	#N/A	#N/A	#N/A	#N/A	#N/A	#N/A	#N/A	#N/A	#N/A	yes	yes	yes	no	no	no
INCOV111	INCOV111-BL	INCOV111-1	111	T1	#N/A	#N/A	#N/A	#N/A	#N/A	#N/A	#N/A	#N/A	#N/A	#N/A	#N/A	#N/A	#N/A	#N/A	#N/A	#N/A	#N/A	#N/A	#N/A	#N/A	#N/A	#N/A	yes	yes	yes	no	no	no
INCOV111	INCOV111-AC	INCOV111-2	111	T2	#N/A	#N/A	#N/A	#N/A	#N/A	#N/A	#N/A	#N/A	#N/A	#N/A	#N/A	#N/A	#N/A	#N/A	#N/A	#N/A	#N/A	#N/A	#N/A	#N/A	#N/A	#N/A	yes	yes	yes	no	no	no
INCOV112	INCOV112-BL	INCOV112-1	112	T1	#N/A	#N/A	#N/A	#N/A	#N/A	#N/A	#N/A	#N/A	#N/A	#N/A	#N/A	#N/A	#N/A	#N/A	#N/A	#N/A	#N/A	#N/A	#N/A	#N/A	#N/A	#N/A	yes	yes	yes	no	no	no
INCOV112	INCOV112-AC	INCOV112-2	112	T2	#N/A	#N/A	#N/A	#N/A	#N/A	#N/A	#N/A	#N/A	#N/A	#N/A	#N/A	#N/A	#N/A	#N/A	#N/A	#N/A	#N/A	#N/A	#N/A	#N/A	#N/A	#N/A	yes	yes	yes	no	no	no
INCOV113	INCOV113-BL	INCOV113-1	113	T1	#N/A	#N/A	#N/A	#N/A	#N/A	#N/A	#N/A	#N/A	#N/A	#N/A	#N/A	#N/A	#N/A	#N/A	#N/A	#N/A	#N/A	#N/A	#N/A	#N/A	#N/A	#N/A	yes	yes	yes	no	no	no
INCOV113	INCOV113-AC	INCOV113-2	113	T2	#N/A	#N/A	#N/A	#N/A	#N/A	#N/A	#N/A	#N/A	#N/A	#N/A	#N/A	#N/A	#N/A	#N/A	#N/A	#N/A	#N/A	#N/A	#N/A	#N/A	#N/A	#N/A	yes	yes	yes	no	no	no
INCOV114	INCOV114-BL	INCOV114-1	114	T1	#N/A	#N/A	#N/A	#N/A	#N/A	#N/A	#N/A	#N/A	#N/A	#N/A	#N/A	#N/A	#N/A	#N/A	#N/A	#N/A	#N/A	#N/A	#N/A	#N/A	#N/A	#N/A	yes	yes	yes	no	no	no
INCOV114	INCOV114-AC	INCOV114-2	114	T2	#N/A	#N/A	#N/A	#N/A	#N/A	#N/A	#N/A	#N/A	#N/A	#N/A	#N/A	#N/A	#N/A	#N/A	#N/A	#N/A	#N/A	#N/A	#N/A	#N/A	#N/A	#N/A	yes	yes	yes	no	no	no
INCOV115	INCOV115-BL	INCOV115-1	115	T1	#N/A	#N/A	#N/A	#N/A	#N/A	#N/A	#N/A	#N/A	#N/A	#N/A	#N/A	#N/A	#N/A	#N/A	#N/A	#N/A	#N/A	#N/A	#N/A	#N/A	#N/A	#N/A	yes	yes	yes	no	no	no
INCOV115	INCOV115-AC	INCOV115-2	115	T2	#N/A	#N/A	#N/A	#N/A	#N/A	#N/A	#N/A	#N/A	#N/A	#N/A	#N/A	#N/A	#N/A	#N/A	#N/A	#N/A	#N/A	#N/A	#N/A	#N/A	#N/A	#N/A	yes	yes	yes	no	no	no
INCOV116	INCOV116-BL	INCOV116-1	116	T1	#N/A	#N/A	#N/A	#N/A	#N/A	#N/A	#N/A	#N/A	#N/A	#N/A	#N/A	#N/A	#N/A	#N/A	#N/A	#N/A	#N/A	#N/A	#N/A	#N/A	#N/A	#N/A	yes	yes	yes	no	no	no
INCOV116	INCOV116-AC	INCOV116-2	116	T2	#N/A	#N/A	#N/A	#N/A	#N/A	#N/A	#N/A	#N/A	#N/A	#N/A	#N/A	#N/A	#N/A	#N/A	#N/A	#N/A	#N/A	#N/A	#N/A	#N/A	#N/A	#N/A	yes	yes	yes	no	no	no
INCOV117	INCOV117-BL	INCOV117-1	117	T1	#N/A	#N/A	#N/A	#N/A	#N/A	#N/A	#N/A	#N/A	#N/A	#N/A	#N/A	#N/A	#N/A	#N/A	#N/A	#N/A	#N/A	#N/A	#N/A	#N/A	#N/A	#N/A	yes	yes	yes	no	no	no
INCOV117	INCOV117-AC	INCOV117-2	117	T2	#N/A	#N/A	#N/A	#N/A	#N/A	#N/A	#N/A	#N/A	#N/A	#N/A	#N/A	#N/A	#N/A	#N/A	#N/A	#N/A	#N/A	#N/A	#N/A	#N/A	#N/A	#N/A	yes	yes	yes	no	no	no
INCOV119	INCOV119-BL	INCOV119-1	119	T1	#N/A	#N/A	#N/A	#N/A	#N/A	#N/A	#N/A	#N/A	#N/A	#N/A	#N/A	#N/A	#N/A	#N/A	#N/A	#N/A	#N/A	#N/A	#N/A	#N/A	#N/A	#N/A	yes	yes	yes	no	no	no
INCOV119	INCOV119-AC	INCOV119-2	119	T2	#N/A	#N/A	#N/A	#N/A	#N/A	#N/A	#N/A	#N/A	#N/A	#N/A	#N/A	#N/A	#N/A	#N/A	#N/A	#N/A	#N/A	#N/A	#N/A	#N/A	#N/A	#N/A	yes	yes	yes	no	no	no
INCOV120	INCOV120-BL	INCOV120-1	120	T1	#N/A	#N/A	#N/A	#N/A	#N/A	#N/A	#N/A	#N/A	#N/A	#N/A	#N/A	#N/A	#N/A	#N/A	#N/A	#N/A	#N/A	#N/A	#N/A	#N/A	#N/A	#N/A	yes	yes	yes	no	no	no
INCOV120	INCOV120-AC	INCOV120-2	120	T2	#N/A	#N/A	#N/A	#N/A	#N/A	#N/A	#N/A	#N/A	#N/A	#N/A	#N/A	#N/A	#N/A	#N/A	#N/A	#N/A	#N/A	#N/A	#N/A	#N/A	#N/A	#N/A	yes	yes	yes	no	no	no
INCOV121	INCOV121-BL	INCOV121-1	121	T1	#N/A	#N/A	#N/A	#N/A	#N/A	#N/A	#N/A	#N/A	#N/A	#N/A	#N/A	#N/A	#N/A	#N/A	#N/A	#N/A	#N/A	#N/A	#N/A	#N/A	#N/A	#N/A	yes	yes	yes	no	no	no
INCOV121	INCOV121-AC	INCOV121-2	121	T2	#N/A	#N/A	#N/A	#N/A	#N/A	#N/A	#N/A	#N/A	#N/A	#N/A	#N/A	#N/A	#N/A	#N/A	#N/A	#N/A	#N/A	#N/A	#N/A	#N/A	#N/A	#N/A	yes	yes	yes	no	no	no
INCOV122	INCOV122-BL	INCOV122-1	122	T1	#N/A	#N/A	#N/A	#N/A	#N/A	#N/A	#N/A	#N/A	#N/A	#N/A	#N/A	#N/A	#N/A	#N/A	#N/A	#N/A	#N/A	#N/A	#N/A	#N/A	#N/A	#N/A	yes	yes	yes	no	no	no
INCOV122	INCOV122-AC	INCOV122-2	122	T2	#N/A	#N/A	#N/A	#N/A	#N/A	#N/A	#N/A	#N/A	#N/A	#N/A	#N/A	#N/A	#N/A	#N/A	#N/A	#N/A	#N/A	#N/A	#N/A	#N/A	#N/A	#N/A	yes	yes	yes	no	no	no
INCOV123	INCOV123-BL	INCOV123-1	123	T1	#N/A	#N/A	#N/A	#N/A	#N/A	#N/A	#N/A	#N/A	#N/A	#N/A	#N/A	#N/A	#N/A	#N/A	#N/A	#N/A	#N/A	#N/A	#N/A	#N/A	#N/A	#N/A	yes	yes	yes	no	no	no
INCOV123	INCOV123-AC	INCOV123-2	123	T2	#N/A	#N/A	#N/A	#N/A	#N/A	#N/A	#N/A	#N/A	#N/A	#N/A	#N/A	#N/A	#N/A	#N/A	#N/A	#N/A	#N/A	#N/A	#N/A	#N/A	#N/A	#N/A	yes	yes	yes	no	no	no
INCOV124	INCOV124-BL	INCOV124-1	124	T1	#N/A	#N/A	#N/A	#N/A	#N/A	#N/A	#N/A	#N/A	#N/A	#N/A	#N/A	#N/A	#N/A	#N/A	#N/A	#N/A	#N/A	#N/A	#N/A	#N/A	#N/A	#N/A	yes	yes	yes	no	no	no
INCOV124	INCOV124-AC	INCOV124-2	124	T2	#N/A	#N/A	#N/A	#N/A	#N/A	#N/A	#N/A	#N/A	#N/A	#N/A	#N/A	#N/A	#N/A	#N/A	#N/A	#N/A	#N/A	#N/A	#N/A	#N/A	#N/A	#N/A	yes	yes	yes	no	no	no
INCOV125	INCOV125-BL	INCOV125-1	125	T1	#N/A	#N/A	#N/A	#N/A	#N/A	#N/A	#N/A	#N/A	#N/A	#N/A	#N/A	#N/A	#N/A	#N/A	#N/A	#N/A	#N/A	#N/A	#N/A	#N/A	#N/A	#N/A	yes	yes	yes	no	no	no
INCOV125	INCOV125-AC	INCOV125-2	125	T2	#N/A	#N/A	#N/A	#N/A	#N/A	#N/A	#N/A	#N/A	#N/A	#N/A	#N/A	#N/A	#N/A	#N/A	#N/A	#N/A	#N/A	#N/A	#N/A	#N/A	#N/A	#N/A	yes	yes	yes	no	no	no
INCOV126	INCOV126-BL	INCOV126-1	126	T1	#N/A	#N/A	#N/A	#N/A	#N/A	#N/A	#N/A	#N/A	#N/A	#N/A	#N/A	#N/A	#N/A	#N/A	#N/A	#N/A	#N/A	#N/A	#N/A	#N/A	#N/A	#N/A	yes	yes	yes	no	no	no
INCOV126	INCOV126-AC	INCOV126-2	126	T2	#N/A	#N/A	#N/A	#N/A	#N/A	#N/A	#N/A	#N/A	#N/A	#N/A	#N/A	#N/A	#N/A	#N/A	#N/A	#N/A	#N/A	#N/A	#N/A	#N/A	#N/A	#N/A	yes	yes	yes	no	no	no
INCOV127	INCOV127-BL	INCOV127-1	127	T1	#N/A	#N/A	#N/A	#N/A	#N/A	#N/A	#N/A	#N/A	#N/A	#N/A	#N/A	#N/A	#N/A	#N/A	#N/A	#N/A	#N/A	#N/A	#N/A	#N/A	#N/A	#N/A	yes	yes	yes	no	no	no
INCOV127	INCOV127-AC	INCOV127-2	127	T2	#N/A	#N/A	#N/A	#N/A	#N/A	#N/A	#N/A	#N/A	#N/A	#N/A	#N/A	#N/A	#N/A	#N/A	#N/A	#N/A	#N/A	#N/A	#N/A	#N/A	#N/A	#N/A	yes	yes	yes	no	no	no
INCOV128	INCOV128-BL	INCOV128-1	128	T1	#N/A	#N/A	#N/A	#N/A	#N/A	#N/A	#N/A	#N/A	#N/A	#N/A	#N/A	#N/A	#N/A	#N/A	#N/A	#N/A	#N/A	#N/A	#N/A	#N/A	#N/A	#N/A	yes	yes	yes	no	no	no
INCOV128	INCOV128-AC	INCOV128-2	128	T2	#N/A	#N/A	#N/A	#N/A	#N/A	#N/A	#N/A	#N/A	#N/A	#N/A	#N/A	#N/A	#N/A	#N/A	#N/A	#N/A	#N/A	#N/A	#N/A	#N/A	#N/A	#N/A	yes	yes	yes	no	no	no
INCOV130	INCOV130-BL	INCOV130-1	130	T1	#N/A	#N/A	#N/A	#N/A	#N/A	#N/A	#N/A	#N/A	#N/A	#N/A	#N/A	#N/A	#N/A	#N/A	#N/A	#N/A	#N/A	#N/A	#N/A	#N/A	#N/A	#N/A	yes	yes	yes	no	no	no
INCOV130	INCOV130-AC	INCOV130-2	130	T2	#N/A	#N/A	#N/A	#N/A	#N/A	#N/A	#N/A	#N/A	#N/A	#N/A	#N/A	#N/A	#N/A	#N/A	#N/A	#N/A	#N/A	#N/A	#N/A	#N/A	#N/A	#N/A	yes	yes	yes	no	no	no
INCOV131	INCOV131-BL	INCOV131-1	131	T1	#N/A	#N/A	#N/A	#N/A	#N/A	#N/A	#N/A	#N/A	#N/A	#N/A	#N/A	#N/A	#N/A	#N/A	#N/A	#N/A	#N/A	#N/A	#N/A	#N/A	#N/A	#N/A	yes	yes	yes	no	no	no
INCOV131	INCOV131-AC	INCOV131-2	131	T2	#N/A	#N/A	#N/A	#N/A	#N/A	#N/A	#N/A	#N/A	#N/A	#N/A	#N/A	#N/A	#N/A	#N/A	#N/A	#N/A	#N/A	#N/A	#N/A	#N/A	#N/A	#N/A	yes	yes	yes	no	no	no
INCOV132	INCOV132-BL	INCOV132-1	132	T1	#N/A	#N/A	#N/A	#N/A	#N/A	#N/A	#N/A	#N/A	#N/A	#N/A	#N/A	#N/A	#N/A	#N/A	#N/A	#N/A	#N/A	#N/A	#N/A	#N/A	#N/A	#N/A	yes	yes	yes	no	no	no
INCOV132	INCOV132-AC	INCOV132-2	132	T2	#N/A	#N/A	#N/A	#N/A	#N/A	#N/A	#N/A	#N/A	#N/A	#N/A	#N/A	#N/A	#N/A	#N/A	#N/A	#N/A	#N/A	#N/A	#N/A	#N/A	#N/A	#N/A	yes	yes	yes	no	no	no
INCOV133	INCOV133-BL	INCOV133-1	133	T1	#N/A	#N/A	#N/A	#N/A	#N/A	#N/A	#N/A	#N/A	#N/A	#N/A	#N/A	#N/A	#N/A	#N/A	#N/A	#N/A	#N/A	#N/A	#N/A	#N/A	#N/A	#N/A	yes	yes	yes	no	no	no
INCOV133	INCOV133-AC	INCOV133-2	133	T2	#N/A	#N/A	#N/A	#N/A	#N/A	#N/A	#N/A	#N/A	#N/A	#N/A	#N/A	#N/A	#N/A	#N/A	#N/A	#N/A	#N/A	#N/A	#N/A	#N/A	#N/A	#N/A	yes	yes	yes	no	no	no
INCOV134	INCOV134-BL	INCOV134-1	134	T1	#N/A	#N/A	#N/A	#N/A	#N/A	#N/A	#N/A	#N/A	#N/A	#N/A	#N/A	#N/A	#N/A	#N/A	#N/A	#N/A	#N/A	#N/A	#N/A	#N/A	#N/A	#N/A	yes	yes	yes	no	no	no
INCOV134	INCOV134-AC	INCOV134-2	134	T2	#N/A	#N/A	#N/A	#N/A	#N/A	#N/A	#N/A	#N/A	#N/A	#N/A	#N/A	#N/A	#N/A	#N/A	#N/A	#N/A	#N/A	#N/A	#N/A	#N/A	#N/A	#N/A	yes	yes	yes	no	no	no
INCOV135	INCOV135-BL	INCOV135-1	135	T1	#N/A	#N/A	#N/A	#N/A	#N/A	#N/A	#N/A	#N/A	#N/A	#N/A	#N/A	#N/A	#N/A	#N/A	#N/A	#N/A	#N/A	#N/A	#N/A	#N/A	#N/A	#N/A	yes	yes	yes	no	no	no
INCOV135	INCOV135-AC	INCOV135-2	135	T2	#N/A	#N/A	#N/A	#N/A	#N/A	#N/A	#N/A	#N/A	#N/A	#N/A	#N/A	#N/A	#N/A	#N/A	#N/A	#N/A	#N/A	#N/A	#N/A	#N/A	#N/A	#N/A	yes	yes	yes	no	no	no
INCOV136	INCOV136-BL	INCOV136-1	136	T1	#N/A	#N/A	#N/A	#N/A	#N/A	#N/A	#N/A	#N/A	#N/A	#N/A	#N/A	#N/A	#N/A	#N/A	#N/A	#N/A	#N/A	#N/A	#N/A	#N/A	#N/A	#N/A	yes	yes	yes	no	no	no
INCOV136	INCOV136-AC	INCOV136-2	136	T2	#N/A	#N/A	#N/A	#N/A	#N/A	#N/A	#N/A	#N/A	#N/A	#N/A	#N/A	#N/A	#N/A	#N/A	#N/A	#N/A	#N/A	#N/A	#N/A	#N/A	#N/A	#N/A	yes	yes	yes	no	no	no
INCOV137	INCOV137-BL	INCOV137-1	137	T1	#N/A	#N/A	#N/A	#N/A	#N/A	#N/A	#N/A	#N/A	#N/A	#N/A	#N/A	#N/A	#N/A	#N/A	#N/A	#N/A	#N/A	#N/A	#N/A	#N/A	#N/A	#N/A	yes	yes	yes	no	no	no
INCOV137	INCOV137-AC	INCOV137-2	137	T2	#N/A	#N/A	#N/A	#N/A	#N/A	#N/A	#N/A	#N/A	#N/A	#N/A	#N/A	#N/A	#N/A	#N/A	#N/A	#N/A	#N/A	#N/A	#N/A	#N/A	#N/A	#N/A	yes	yes	yes	no	no	no
INCOV142	INCOV142-BL	INCOV142-1	142	T1	#N/A	#N/A	#N/A	#N/A	#N/A	#N/A	#N/A	#N/A	#N/A	#N/A	#N/A	#N/A	#N/A	#N/A	#N/A	#N/A	#N/A	#N/A	#N/A	#N/A	#N/A	#N/A	yes	yes	yes	no	no	no
INCOV142	INCOV142-AC	INCOV142-2	142	T2	#N/A	#N/A	#N/A	#N/A	#N/A	#N/A	#N/A	#N/A	#N/A	#N/A	#N/A	#N/A	#N/A	#N/A	#N/A	#N/A	#N/A	#N/A	#N/A	#N/A	#N/A	#N/A	yes	yes	yes	no	no	no
INCOV129	INCOV129-BL	INCOV129-1	129	T1	#N/A	#N/A	#N/A	#N/A	#N/A	#N/A	#N/A	#N/A	#N/A	#N/A	#N/A	#N/A	#N/A	#N/A	#N/A	#N/A	#N/A	#N/A	#N/A	#N/A	#N/A	#N/A	yes	no	no	no	no	no
INCOV129	INCOV129-AC	INCOV129-2	129	T2	#N/A	#N/A	#N/A	#N/A	#N/A	#N/A	#N/A	#N/A	#N/A	#N/A	#N/A	#N/A	#N/A	#N/A	#N/A	#N/A	#N/A	#N/A	#N/A	#N/A	#N/A	#N/A	yes	no	no	no	no	no
INCOV141	INCOV141-BL	INCOV141-1	141	T1	#N/A	#N/A	#N/A	#N/A	#N/A	#N/A	#N/A	#N/A	#N/A	#N/A	#N/A	#N/A	#N/A	#N/A	#N/A	#N/A	#N/A	#N/A	#N/A	#N/A	#N/A	#N/A	yes	no	yes	no	no	no
INCOV141	INCOV141-AC	INCOV141-2	141	T2	#N/A	#N/A	#N/A	#N/A	#N/A	#N/A	#N/A	#N/A	#N/A	#N/A	#N/A	#N/A	#N/A	#N/A	#N/A	#N/A	#N/A	#N/A	#N/A	#N/A	#N/A	#N/A	yes	no	yes	no	no	no
INCOV144	INCOV144-BL	INCOV144-1	144	T1	#N/A	#N/A	#N/A	#N/A	#N/A	#N/A	#N/A	#N/A	#N/A	#N/A	#N/A	#N/A	#N/A	#N/A	#N/A	#N/A	#N/A	#N/A	#N/A	#N/A	#N/A	#N/A	yes	no	yes	no	no	no
INCOV144	INCOV144-AC	INCOV144-2	144	T2	#N/A	#N/A	#N/A	#N/A	#N/A	#N/A	#N/A	#N/A	#N/A	#N/A	#N/A	#N/A	#N/A	#N/A	#N/A	#N/A	#N/A	#N/A	#N/A	#N/A	#N/A	#N/A	yes	no	yes	no	no	no
INCOV145	INCOV145-BL	INCOV145-1	145	T1	#N/A	#N/A	#N/A	#N/A	#N/A	#N/A	#N/A	#N/A	#N/A	#N/A	#N/A	#N/A	#N/A	#N/A	#N/A	#N/A	#N/A	#N/A	#N/A	#N/A	#N/A	#N/A	yes	no	yes	no	no	no
INCOV145	INCOV145-AC	INCOV145-2	145	T2	#N/A	#N/A	#N/A	#N/A	#N/A	#N/A	#N/A	#N/A	#N/A	#N/A	#N/A	#N/A	#N/A	#N/A	#N/A	#N/A	#N/A	#N/A	#N/A	#N/A	#N/A	#N/A	yes	no	yes	no	no	no
INCOV147	INCOV147-BL	INCOV147-1	147	T1	#N/A	#N/A	#N/A	#N/A	#N/A	#N/A	#N/A	#N/A	#N/A	#N/A	#N/A	#N/A	#N/A	#N/A	#N/A	#N/A	#N/A	#N/A	#N/A	#N/A	#N/A	#N/A	yes	no	no	no	no	no
INCOV147	INCOV147-AC	INCOV147-2	147	T2	#N/A	#N/A	#N/A	#N/A	#N/A	#N/A	#N/A	#N/A	#N/A	#N/A	#N/A	#N/A	#N/A	#N/A	#N/A	#N/A	#N/A	#N/A	#N/A	#N/A	#N/A	#N/A	yes	no	no	no	no	no
INCOV021	INCOV021-BL	INCOV021-1	021	T1	#N/A	#N/A	#N/A	#N/A	#N/A	#N/A	#N/A	#N/A	#N/A	#N/A	#N/A	#N/A	#N/A	#N/A	#N/A	#N/A	#N/A	#N/A	#N/A	#N/A	#N/A	#N/A	no	yes	yes	no	no	no
INCOV037	INCOV037-BL	INCOV037-1	037	T1	#N/A	#N/A	#N/A	#N/A	#N/A	#N/A	#N/A	#N/A	#N/A	#N/A	#N/A	#N/A	#N/A	#N/A	#N/A	#N/A	#N/A	#N/A	#N/A	#N/A	#N/A	#N/A	no	yes	yes	no	no	no
INCOV038	INCOV038-BL	INCOV038-1	038	T1	#N/A	#N/A	#N/A	#N/A	#N/A	#N/A	#N/A	#N/A	#N/A	#N/A	#N/A	#N/A	#N/A	#N/A	#N/A	#N/A	#N/A	#N/A	#N/A	#N/A	#N/A	#N/A	no	yes	yes	no	no	no
INCOV054	INCOV054-BL	INCOV054-1	054	T1	#N/A	#N/A	#N/A	#N/A	#N/A	#N/A	#N/A	#N/A	#N/A	#N/A	#N/A	#N/A	#N/A	#N/A	#N/A	#N/A	#N/A	#N/A	#N/A	#N/A	#N/A	#N/A	no	yes	yes	no	no	no
INCOV064	INCOV064-BL	INCOV064-1	064	T1	#N/A	#N/A	#N/A	#N/A	#N/A	#N/A	#N/A	#N/A	#N/A	#N/A	#N/A	#N/A	#N/A	#N/A	#N/A	#N/A	#N/A	#N/A	#N/A	#N/A	#N/A	#N/A	no	yes	yes	no	no	no
INCOV084	INCOV084-BL	INCOV084-1	084	T1	#N/A	#N/A	#N/A	#N/A	#N/A	#N/A	#N/A	#N/A	#N/A	#N/A	#N/A	#N/A	#N/A	#N/A	#N/A	#N/A	#N/A	#N/A	#N/A	#N/A	#N/A	#N/A	no	yes	yes	no	no	no
INCOV095	INCOV095-BL	INCOV095-1	095	T1	#N/A	#N/A	#N/A	#N/A	#N/A	#N/A	#N/A	#N/A	#N/A	#N/A	#N/A	#N/A	#N/A	#N/A	#N/A	#N/A	#N/A	#N/A	#N/A	#N/A	#N/A	#N/A	no	yes	no	no	no	no
INCOV099	INCOV099-BL	INCOV099-1	099	T1	#N/A	#N/A	#N/A	#N/A	#N/A	#N/A	#N/A	#N/A	#N/A	#N/A	#N/A	#N/A	#N/A	#N/A	#N/A	#N/A	#N/A	#N/A	#N/A	#N/A	#N/A	#N/A	no	yes	no	no	no	no
INCOV139	INCOV139-BL	INCOV139-1	139	T1	#N/A	#N/A	#N/A	#N/A	#N/A	#N/A	#N/A	#N/A	#N/A	#N/A	#N/A	#N/A	#N/A	#N/A	#N/A	#N/A	#N/A	#N/A	#N/A	#N/A	#N/A	#N/A	no	yes	yes	no	no	no
INCOV139	INCOV139-AC	INCOV139-2	139	T2	#N/A	#N/A	#N/A	#N/A	#N/A	#N/A	#N/A	#N/A	#N/A	#N/A	#N/A	#N/A	#N/A	#N/A	#N/A	#N/A	#N/A	#N/A	#N/A	#N/A	#N/A	#N/A	no	yes	yes	no	no	no
INCOV085	INCOV085-BL	INCOV085-1	085	T1	#N/A	#N/A	#N/A	#N/A	#N/A	#N/A	#N/A	#N/A	#N/A	#N/A	#N/A	#N/A	#N/A	#N/A	#N/A	#N/A	#N/A	#N/A	#N/A	#N/A	#N/A	#N/A	no	no	yes	no	no	no
