# Supplementary material for: Multiple early factors anticipate post-acute COVID-19 sequelae
Source: Cell. 2022 Mar 3;185(5):881–895.e20. doi: 10.1016/j.cell.2022.01.014 (PMC8786632; doi:10.1016/j.cell.2022.01.014)
Supplement: Table S2. Plasma proteomic, metabolomic, and viral load data, related to Figures 1, 2, S1, and S2 — The batch-corrected Z score proteomics and metabolomics data adjusted for age, sex, and BMI are included. Plasma viral load of SARS-CoV-2, CMV, and EBV of each blood draw are provided. Statistics related to Figures 2 and S2 are also provided. [file mmc2.xlsx]

## Sheet: S2.0 Catalog
Table	Name	Contents
S2.1	S2.1 Proteomics	Batch-corrected, and age-, sex-, BMI-adjusted Z-scores plasma proteomics data
S2.2	S2.2 Metabolomics	Batch-corrected, and age-, sex-, BMI-adjusted Z-scores plasma metabolomics data
S2.3	S2.3 Plasma viral load	Plasma viral load of SARS-CoV-2, EBV and CMV where 1 denotes sample with a viral load greater than the threshold for positivity
S2.4	S2.4 FDRs for Figure 2	Statistics for antibody and B cell analysis related to Figures 2 and S2
S2.5	S2.5 Enriched Analytes in AtMs	Gene enrichment of atypical memory B cells for patients that had high autoantibodies levels at T1

## Sheet: S2.1 Proteomics
Patient Subject ID	Blood Draw	Healthy or INCOV	age	sex	BMI	LGALS9_CVD2	TNFRSF10A_CVD2	AGRP_CVD2	TNFRSF10B_CVD2	TNFRSF13B_CVD2	FIGF_CVD2	DKK1_CVD2	REN_CVD2	PDGFB_CVD2	GH1_CVD2	CD4_CVD2	PIGR_CVD2	AMBP_CVD2	SOD2_CVD2	HSPB1_CVD2	IL6_CVD2	LPL_CVD2	THBD_CVD2	DCN_CVD2	CTSL_CVD2	MMP7_CVD2	CXCL1_CVD2	HMOX1_CVD2	PARP1_CVD2	CCL3_CVD2	FABP2_CVD2	SRC_CVD2	F3_CVD2	NPPB_CVD2	IL1RN_CVD2	FST_CVD2	KITLG_CVD2	TGM2_CVD2	BMP6_CVD2	IL4R_CVD2	F2R_CVD2	PTX3_CVD2	GIF_CVD2	CD40LG_CVD2	FCGR2B_CVD2	CEACAM8_CVD2	CA5A_CVD2	ADM_CVD2	THBS2_CVD2
1004350		Healthy	32	Female	23.13	0.0187382	-0.177699	1.01009	0.0941473	-0.557257	1.30602	2.03081	-1.48923	1.10493	1.07244	-0.150833	0.46593	-0.300942	0.813504	0.378807	-0.858378	0.684901	-0.036947	-0.554992	-0.00390553	0.58736	1.82946	0.35483	1.3527	-0.646765	-0.399696	-0.453522	0.454118	-0.102729	-0.911561	-0.553102	-1.27462	-0.765372	0.824247	-0.814329	1.29317	0.131688	0.1683	1.59131	-0.323342	-1.14336	-0.21382	-0.718886	0.904934
1010823		Healthy	64	Female	21.66	0.309203	-0.0364924	0.189023	0.418735	0.332091	-0.142387	0.941323	-0.414796	1.20671	0.456962	0.279388	0.233744	0.886097	0.531871	0.378389	-0.53998	0.568043	0.740296	-0.25931	-0.031669	0.181219	0.507368	-0.0167948	0.82247	0.377797	1.11142	-0.187085	1.30083	0.520913	0.141774	-0.252831	0.553338	1.8663	0.735305	0.537306	0.749382	0.136722	3.52103	0.877576	-0.441399	0.770848	0.0412659	-0.189778	0.879976
1013541		Healthy	41	Female	23.46	0.298717	-0.140791	0.0184539	-1.41795	0.315545	0.500626	0.128617	1.15837	0.164742	-2.06926	0.142547	-0.157907	0.385083	0.0320121	0.529049	-0.162005	0.964199	0.147677	-0.671868	-0.949222	0.777591	0.0929648	-0.953283	-0.749006	-0.899038	-0.262328	-0.780206	-0.0628236	-0.765161	-0.413754	-0.172555	-0.0761428	-0.119022	0.787582	-0.959963	0.022623	-1.3951	0.611864	-0.346533	-1.54943	-0.362527	-1.03342	1.36696	0.0834555
1016929		Healthy	49	Male	25.24	0.667058	0.750248	0.480728	0.132137	1.14868	-0.00146584	-0.46538	-1.18411	0.403638	1.00223	0.976438	0.0189989	0.43153	0.345962	0.248654	6.19802	0.428167	-0.014972	0.106559	-0.142219	1.12498	0.632659	-0.208566	-0.359059	0.289042	0.3943	0.337147	0.306352	0.743829	0.546478	0.831329	-0.293243	-0.657638	-0.331921	-0.162047	1.0573	2.53101	0.00684241	0.57055	0.967736	0.419209	0.040337	1.22872	0.0477793
1019071		Healthy	53	Female	23.47	0.222519	0.185525	0.300923	-0.531894	-0.684139	-0.410008	1.57954	0.411243	1.05835	0.795274	0.431795	0.453861	-0.098667	0.84988	-0.128722	-0.418162	0.14638	0.735222	0.459354	0.825021	0.152358	0.920156	0.0882851	1.16613	0.122198	1.50776	-0.330604	0.259522	-0.436791	-0.712603	-0.219038	0.108807	0.36574	0.137649	0.281792	0.963095	-0.40939	2.39786	1.49489	1.12222	0.0212394	-0.285479	-0.358056	-0.149036
1024456		Healthy	58	Male	23.85	0.728049	0.743939	1.1861	0.617807	0.897137	-0.592106	0.607001	0.193604	1.00815	-0.290144	1.09792	0.469962	0.32308	0.540858	-0.00925032	-0.172168	0.997977	1.35459	1.41022	1.22378	-0.744311	0.49854	0.5065	0.977454	0.443103	0.298644	0.0793527	0.864522	0.0195534	-0.0937881	0.347727	0.58144	0.770669	0.885188	1.56444	0.992246	-0.277658	-0.235321	0.702176	1.3594	0.508898	0.198964	1.29056	1.04784
1025263		Healthy	38	Female	29.76	-0.496155	-0.304782	-0.831743	0.0784969	0.404998	0.824362	-1.35347	0.391694	-1.21774	-0.988807	-0.207067	0.652529	0.0976867	-0.287236	0.236044	-0.531656	1.28621	-0.0277832	0.0485796	-0.529459	0.30636	-2.46454	-0.0845862	-0.696727	-0.586253	-0.14451	0.501662	1.59077	-0.0539491	-0.490763	-1.0613	0.0661119	0.533682	-0.877899	0.505748	-0.135996	0.0362046	-1.1575	-1.48496	0.855754	1.69415	0.612464	0.534847	-0.184151
1027114		Healthy	54	Male	28.81	-14.069	-4.56496	-7.78384	-11.2045	-12.5731	-12.693	-11.7085	-9.00192	-10.9104	-3.36184	-5.06239	-15.8283	-14.8262	-15.4758	-14.4547	-4.31601	-11.906	-13.8146	-10.9784	-9.97766	-8.76275	-9.11041	-14.5284	-2.75425	-4.58183	-10.1154	-8.49396	-11.8241	-0.358608	-8.17469	-13.3077	-13.2802	-8.9446	-4.23761	-4.80988	-12.7211	-4.28293	-6.09845	-5.16442	-3.16309	-5.11018	-2.17533	-10.3545	-13.9014
1027404		Healthy	40	Female	26.25	-0.250121	-1.52719	-0.295012	-0.270968	-0.513538	0.89871	0.438447	1.57385	0.14234	-1.75265	-0.244354	-0.73857	-0.352573	-0.454657	-0.215048	-0.487214	-0.299047	-0.741852	0.0615509	0.264479	0.588651	-0.307457	0.0659807	-1.73524	0.251459	-0.477513	0.106494	-1.07537	-1.12034	2.42113	-0.0555345	0.00263883	-1.05081	-0.385925	-1.82525	0.0754844	-0.572412	-0.470859	-0.0666893	-0.305243	-0.549521	-1.71799	0.125973	-0.406651
1029090		Healthy	70	Female	24.29	0.294068	-0.397928	-0.0165967	0.0334801	-0.226616	0.986665	-0.227036	-0.964747	0.338314	0.366867	1.2513	0.713762	0.398125	0.429129	0.674131	1.14999	0.930958	0.0793061	0.602197	-0.324184	0.436921	0.24996	0.809321	-0.0767312	-0.690287	0.277904	0.360346	0.663862	0.651862	-0.397946	1.41301	0.25304	0.608544	0.283648	0.76742	0.388851	0.633912	-0.641728	0.367481	0.720356	0.552648	-0.220932	0.606013	0.855784
1029221		Healthy	46	Female	28.55	-0.763726	-0.55718	-0.893832	-0.702611	-0.832088	0.665929	-0.253062	0.337386	-1.07631	-0.696644	-0.850345	-0.125048	0.375867	-0.0785217	0.0220172	-0.270095	-0.598534	-0.18256	-0.308984	-1.40414	0.836557	-0.110664	-1.20813	-0.940005	-0.320313	0.160298	0.532747	-1.15578	-1.14135	-0.626531	0.766401	-0.193709	-0.867569	-1.33272	0.426985	-0.363791	1.08832	-0.419569	0.0362371	-0.718458	-1.80044	-0.550052	-0.124216	-0.128629
1037387		Healthy	53	Female	30.75	0.0941545	-0.471888	-0.387984	-0.106705	-1.11112	-1.00539	0.011707	0.171461	-0.358705	-1.49598	-0.221432	-0.181305	0.175031	-0.422193	-0.175752	-0.123435	-0.976599	-0.227276	-0.62328	-1.50127	-0.572805	0.0293068	0.204659	0.65924	0.618669	-1.63073	-0.478377	-0.366646	-0.762918	0.490288	-0.330808	-0.159124	1.24824	-0.214296	-0.0321773	-1.05213	0.386386	0.529549	-1.47342	0.299833	-0.156251	1.92914	0.705603	0.448113
1038044		Healthy	42	Male	31.32	0.974425	0.291308	0.348273	0.460771	0.625961	-0.0631922	0.192306	0.874387	0.391875	-0.721584	1.28974	0.0407524	0.458277	0.150636	0.0824295	0.462552	0.72634	0.248498	-0.342597	1.22731	0.267072	0.640514	0.680648	0.145963	0.115723	-0.721137	0.23481	-0.321403	-0.113754	1.18808	0.551625	-0.959218	-0.637866	0.364105	0.306408	0.685476	-1.18479	-0.551123	0.957282	-1.45694	-0.0525498	-1.09455	0.714187	-0.00676604
1049423		Healthy	56	Male	34.45	-0.24503	0.197161	0.0547898	0.428222	3.84166	0.0924024	-0.342069	0.293371	-0.495161	-0.435591	-0.299416	0.671399	0.229962	-0.132891	0.0616814	-0.434095	-0.0226021	0.0462941	1.65176	-0.106183	0.516938	-0.0303253	0.491275	-1.40291	-0.506682	0.10648	0.232362	-0.39792	0.661815	-1.22603	0.558853	0.473167	-0.27613	0.0133724	-0.390142	0.120286	0.582789	-0.410235	-0.0568466	-1.79254	-1.29374	-0.847068	0.518914	0.863281
1051853		Healthy	66	Female	24.67	0.40278	-0.885314	-0.86203	0.476185	-0.0700067	-0.0828256	-1.22812	-0.701648	-1.96058	-0.466083	-0.655195	0.263442	-0.0654619	-0.575425	-0.204228	-0.00042762	0.253111	-0.143206	0.360483	-0.10803	-0.172986	-1.79035	0.11579	-0.622057	0.280555	-0.451861	-0.234057	-0.684585	-0.95833	0.748563	0.133046	-0.178485	-0.0190421	-0.0702548	-0.350743	-1.03052	0.0124347	-0.561576	-0.65862	0.779284	1.55993	0.0210333	0.720958	0.656346
1057091		Healthy	38	Male	31.32	-0.731486	-1.01915	0.0650702	-0.31027	0.266865	0.0718381	-0.281762	0.263256	-0.190593	0.0569114	0.564302	-0.0133818	-0.0848252	0.181522	0.170084	0.385757	0.574885	0.483286	0.449143	0.0708526	0.443582	0.216411	-0.444048	-0.409279	-0.317948	1.17419	0.117149	-0.251906	0.734458	-0.96529	-0.00819035	-0.322923	1.05775	0.560447	0.542901	0.535797	0.914646	-0.303631	0.697543	-0.288282	-0.159184	-0.568097	0.139778	0.167117
1057525		Healthy	67	Female	24.23	-0.528977	-0.10553	1.68133	-0.298683	0.226323	0.318543	-0.177854	-0.189119	0.494361	-0.531429	1.00497	0.237183	-0.954442	0.070583	0.266408	1.01962	0.437729	-0.353625	-0.344462	-0.020175	0.192952	1.30594	0.286997	0.328388	-0.0901885	-0.664879	0.289871	-0.256044	3.53411	0.0789405	-0.00382018	-0.625779	-0.652383	2.97607	-1.99775	0.49089	-0.0946913	0.327889	0.627731	0.778989	0.155194	-0.609426	0.467068	0.416682
1065558		Healthy	40	Male	31.06	0.110176	0.797457	-0.320851	0.62411	0.257048	-0.320997	-0.0845532	0.0529294	-0.154278	-0.367612	0.0314534	-0.118617	1.06505	-0.439783	-0.0709629	0.699265	0.0352917	0.0832191	0.270387	0.130082	0.308249	-0.805785	0.358748	-0.592716	0.0176211	-1.61047	0.193255	0.521301	-0.59384	-0.444795	0.46048	0.355866	0.392901	0.414537	-0.609727	-0.322987	0.104627	0.64249	-0.628806	1.26109	0.0801854	-0.987589	0.570993	0.177321
1066842		Healthy	70	Male	33.36	0.421502	0.843764	0.652162	5.31919	0.211964	-1.32316	0.642768	0.87448	0.61316	1.34059	1.04196	0.275112	0.231409	0.0725187	-0.34683	0.344973	-0.425843	0.11812	-0.243428	0.785303	0.586868	0.502264	0.231933	-0.0108099	0.893636	-1.90057	0.0924486	0.199759	1.17231	0.816429	0.622798	-0.160314	0.478434	-0.076439	-0.00849307	0.297356	-0.119607	2.39138	0.255591	-0.255828	0.130967	0.539963	0.720949	-1.09346
1068688		Healthy	38	Male	42.25	-0.142534	0.0704931	-0.494456	-0.327976	0.0448325	0.0352295	0.296218	0.252089	0.445563	0.978186	-0.420518	0.240827	-0.304606	0.466495	0.393463	-0.0582462	0.587856	-0.684246	0.276919	-0.522257	-0.421481	0.419248	0.251284	-0.559906	-0.616435	-0.974262	0.329175	-0.320059	0.0851563	-0.951576	0.00077183	0.521571	0.405258	0.615023	0.00471623	0.0672517	-0.152312	-0.301241	-0.719419	-0.723257	0.310901	-0.183411	-0.410896	0.169662
1070019		Healthy	41	Female	36.11	-0.0832521	-0.0450238	0.0972812	0.517044	0.349314	0.351512	-0.77787	-0.688883	-0.0343054	1.52356	-0.108471	0.274388	-0.123111	0.0816743	0.58614	-1.37322	0.0513363	0.318175	-0.419419	-0.200214	-0.268252	-0.134577	-0.572385	-0.252677	-0.212381	0.951769	0.19084	-0.134426	0.256589	0.179725	-0.280645	0.396113	-2.01374	0.0687037	-0.901587	-0.170855	-0.584464	-0.449932	0.0389652	0.536323	-0.186296	-0.672314	0.236307	0.260228
1072970		Healthy	33	Male	24.39	-0.259815	0.142607	0.810022	0.345713	-0.119486	1.72877	-0.74099	-0.471625	-0.43294	0.572168	1.46132	0.373242	-0.419592	-0.115836	1.43357	-0.806498	1.23101	0.410941	0.123353	0.0340248	1.51374	-0.0143421	0.541134	0.135751	-0.167799	-0.47668	2.80084	0.00215431	0.633208	-0.515686	0.533504	0.183424	0.139772	1.91289	-0.570302	0.491735	-0.338453	0.757444	0.928871	0.527689	0.554515	-0.118819	0.231075	1.21962
1075315		Healthy	59	Male	22.5	-0.0756197	0.0583202	-0.802849	-0.063109	-0.766396	0.92133	0.539061	0.424194	0.156278	-0.968614	-0.593208	-0.219945	-0.512415	0.0153498	-0.36616	-0.352446	0.114322	-0.573069	0.0717526	-0.310241	0.0450609	-0.00540943	0.314078	-0.382916	0.0206516	0.48976	0.0680211	-0.323185	5.18659	0.275644	0.0773236	0.0154007	-0.4152	0.770737	-0.99123	-0.120954	-0.195554	0.074867	1.08365	-2.13817	0.337388	-0.57726	0.96992	0.168317
1075936		Healthy	25	Male	21.82	-0.597366	1.27502	1.24282	0.639199	1.21728	-0.00480843	-0.379759	0.4654	-0.580642	-0.774209	0.327517	-0.622292	-0.146306	-0.302089	-0.016454	-0.307773	0.473394	0.910363	0.177423	0.23675	0.0389397	-0.0388242	0.0889487	-0.595966	-0.0592058	-0.79345	0.278454	0.220628	-0.569169	0.675676	0.0970253	0.425091	0.312284	-0.244239	0.933688	0.206683	-0.39182	1.01252	-0.336481	1.23544	1.12865	-0.263472	0.525009	-0.091278
1080526		Healthy	44	Female	26.67	0.656568	0.69716	0.625898	-0.830533	0.27597	0.0294656	-0.0458779	0.499092	0.762589	1.44024	0.0962304	-0.189522	0.542116	0.240387	0.424078	0.826684	0.733435	0.638718	-0.791571	1.09864	0.273671	1.1187	-0.38481	0.670872	-0.10497	0.013752	0.273714	-0.327593	-0.178049	1.3365	0.381422	0.37676	0.811218	1.03027	0.0941448	0.253322	-0.396322	0.982306	1.11208	-1.26367	0.0977399	1.32676	-0.472149	0.34801
1082166		Healthy	54	Female	31.3	-0.333604	0.00118133	-1.03896	0.257322	-0.381369	0.23854	0.435567	-0.317985	0.456248	0.72542	-1.70616	0.56816	-0.672265	0.0884539	-0.418734	-2.40859	0.571491	-0.323775	-0.481465	0.16016	0.44067	0.0350345	0.406267	-0.846623	-0.489802	1.19742	0.00624757	0.676997	-1.02198	-1.58785	0.2469	-0.110422	0.405812	0.430635	-0.864285	0.522814	1.55077	-0.27849	0.490694	-0.377805	-1.33884	-0.748337	-0.80468	-0.263305
1084981		Healthy	51	Female	22.55	-0.118955	0.3427	0.269369	0.268578	0.35273	0.428812	0.336846	-2.07042	0.00442864	0.506395	0.0408616	-0.323544	0.237363	-0.423352	-0.458182	-1.13113	0.287497	0.437187	0.177064	-0.414189	-0.365261	0.596952	0.438985	-0.0350942	-0.264942	0.205675	0.122247	0.324537	-0.633283	-0.532888	-0.721608	0.250752	0.425575	0.490884	0.989321	0.193992	-1.01674	0.570556	0.809337	0.104003	-0.0223784	-0.844779	0.150296	0.254258
1089482		Healthy	41	Female	19.39	-0.386583	-0.994708	0.196179	-1.88582	-0.53128	-0.876712	-0.31738	-0.133108	0.0401662	-0.459816	0.00942789	-0.384444	-0.43874	0.320105	0.135342	-1.1321	-0.345065	-0.730621	-0.900849	-0.471804	-0.475238	0.513028	0.981718	-0.28838	-0.793692	-1.95899	0.56859	-1.25293	-0.261431	-0.0863966	-0.302073	-0.418951	0.306776	0.562117	-0.947937	-0.0583171	0.818662	-0.710611	0.642545	0.816063	-0.454143	-0.728207	-0.646429	-0.0083821
1097616		Healthy	58	Female	35.61	0.956116	0.934246	-0.681929	-0.0526903	-0.0152074	0.23852	0.0473259	-0.0300449	-0.0403121	-1.2714	0.783838	-0.0511581	0.0612171	0.30939	0.0473068	-0.457466	0.40059	0.0636294	0.12198	0.638338	0.06776	-0.497138	0.312984	0.334543	0.21527	0.320956	0.347116	0.666324	1.13526	0.82759	0.555113	0.954659	0.452636	0.20455	1.10443	0.42189	0.49105	-0.129784	0.581716	1.25418	-0.0730042	0.0132011	0.892444	-0.814638
1099670		Healthy	31	Male	23.51	-0.114154	0.559411	0.66257	-0.358993	-0.350961	-0.461462	-0.0634328	-1.08109	0.0484412	-0.53847	-0.96968	0.112795	0.18423	0.069798	0.491597	-0.893421	-0.345573	-0.0432877	-1.03626	-0.132444	0.262334	0.518669	0.202846	0.59492	-0.589714	-0.438857	0.335067	-1.02776	0.389311	0.398045	-0.0853012	-0.95341	0.683306	-0.317479	-0.841723	-0.150296	-1.7267	-0.907724	-0.735785	-0.00211738	0.0286873	0.746323	-0.212315	0.237404
1099807		Healthy	49	Male	24.31	-0.530548	-0.632866	0.156201	0.119421	1.01812	0.28318	1.02449	-0.381418	0.546272	1.15594	0.687617	-0.0508527	0.361751	-0.164481	0.18326	-0.741616	0.617239	0.0825138	0.0249068	0.61236	-0.183031	0.714145	0.12032	-0.478579	-0.165119	0.285762	0.379529	0.107423	0.59631	-0.269875	-0.595136	0.542813	-0.0235172	0.683265	-0.723193	0.288767	-0.813193	0.477975	0.000656494	0.601071	-0.453895	-0.607215	0.439414	0.387559
1100090		Healthy	47	Male	28.72	0.552289	0.837805	-0.371626	0.962085	-0.302207	0.714921	0.340991	0.172566	0.314749	0.488474	-0.760027	0.153411	-0.00961704	0.0650925	0.648115	0.374297	0.321244	0.399824	0.680072	0.148873	-0.684461	0.501278	-0.682278	-0.39608	-0.120512	0.428392	-0.0285144	0.258513	-1.70391	0.525106	-0.355325	-0.0598775	-0.853743	0.906558	0.915481	0.20678	1.52454	1.24439	-0.245709	0.0343019	-0.271801	-0.150293	-0.794655	0.399859
1100093		Healthy	49	Male	34.52	0.633449	0.132243	0.224552	-0.494435	-0.424255	-0.00492766	-0.437568	0.166886	-0.535165	-0.813368	-0.118506	0.13388	0.286667	0.416105	0.284117	0.0133096	-0.323598	-0.647801	0.99495	-0.553226	0.069744	0.361142	-0.219927	1.62837	0.620779	-0.480662	0.296815	-1.12641	-0.316332	1.54739	0.710117	-2.15189	0.485529	0.323023	-0.340811	-0.61384	-0.0595109	-0.345637	-0.498758	1.18138	-0.97612	1.16944	-0.235837	0.97929
1104524		Healthy	61	Male	37.33	-0.0243015	-1.33768	-0.528684	-0.351254	0.089016	0.687023	0.046973	-1.66603	0.268157	0.912891	-0.981546	-0.406664	-0.277224	0.291661	0.131978	0.413554	0.102695	-0.56351	-0.732328	-0.333489	0.369039	0.259273	-0.168433	-1.39058	-0.393191	0.27575	0.063964	0.463984	-0.200767	-0.527606	-0.161686	0.010759	0.342659	0.512173	-0.390882	-0.0545008	0.721401	0.00270231	0.784909	0.841719	0.0271326	-1.16389	-0.252435	-0.847082
1108839		Healthy	38	Male	24.59	-0.694327	-0.525947	1.11192	-0.136758	-0.43204	-0.598294	0.73123	0.951438	1.19133	0.585087	-1.29673	0.0368639	0.915957	0.0110453	-0.166011	-0.156844	-0.982465	-0.25803	-0.724669	-0.799901	0.157662	0.653414	0.0703775	1.39971	0.560326	-0.893769	0.257373	-0.724607	-0.24688	-0.104327	0.45993	-0.0915169	-0.782431	-0.611043	0.40291	0.897574	-0.802768	1.18743	1.22813	-1.40709	-0.646696	-0.211427	-0.0222123	-0.546565
1114138		Healthy	45	Female	22.59	-0.733026	2.81327	1.517	1.89818	0.735379	1.13438	0.160462	1.65556	0.286379	-0.858606	3.06585	0.335674	0.504387	0.112044	0.793175	0.84055	1.01597	1.87993	3.39964	1.27811	1.25266	0.132708	1.61903	1.25281	0.982161	0.749979	0.255587	2.9342	1.72484	-0.0863716	0.752086	1.26089	-2.47257	0.945497	3.68292	0.0861091	2.4089	1.42446	-0.547956	1.48051	2.062	1.16855	2.51936	-0.301029
1118407		Healthy	23	Female	21.88	-0.279779	-1.8133	-1.19608	-1.61758	-2.52563	-2.05241	-0.809802	-1.96785	-0.171169	0.80382	-0.748799	0.18622	-1.22741	0.994427	1.21029	-0.820351	-0.781635	-1.4769	-1.94132	-1.22648	-0.594727	-0.510242	-0.237127	-0.751203	-1.00213	-1.45377	0.385584	-1.95047	-0.268808	-1.84064	-0.966616	-1.8785	0.99184	0.318709	-0.350705	-1.05644	-0.473685	0.123957	0.350778	1.45359	-1.69585	-0.95132	-1.34559	-1.18177
1126906		Healthy	49	Female	18.89	0.0909546	0.214895	-0.72161	0.160368	0.100011	0.175564	-0.0616391	-0.0513493	0.835252	0.464947	1.59093	0.243497	-0.204488	0.330349	1.61156	-0.325184	0.265525	0.687489	0.222991	0.466894	1.29879	0.498066	0.428929	-0.424872	-0.3669	-0.092017	3.54174	0.0152507	2.3427	0.120296	-0.0943057	0.386245	0.155335	2.6636	1.03612	1.10068	0.319655	-1.19274	0.609896	0.279621	0.403623	-0.646656	0.781858	0.572348
1127076		Healthy	39	Female	30.74	0.279037	0.0990218	0.598515	0.181379	-0.0451096	0.300778	0.0490193	0.23548	-0.00993779	-1.31039	0.520172	0.0170261	-0.0534059	0.197906	-0.190576	0.525362	0.267128	0.0510479	-0.345483	0.23543	0.24714	0.123656	0.0425881	0.1449	0.242393	-0.194197	0.197766	0.284789	-0.433683	0.0776367	1.33409	-0.0342644	-0.631788	0.0226402	0.894949	0.548712	0.266517	-0.5791	0.555846	-1.97125	0.765228	0.936531	1.14674	0.206603
1129252		Healthy	32	Female	27.98	-0.285075	0.51487	-1.37767	-0.368773	0.930556	-0.570454	-1.20675	0.23975	-1.23046	0.459212	-0.0701824	-0.0989609	-0.452894	0.293811	0.0979299	0.74699	0.248412	0.100735	0.0983209	0.0281174	-0.033439	-1.88652	0.150744	-0.308849	0.0958556	-0.849047	0.19555	0.106195	-0.760953	0.977804	-0.599154	-0.665185	0.343424	-0.196213	-0.296904	-0.686606	-1.61147	0.405942	-1.21927	0.484071	-1.0031	0.198339	-0.84763	-0.0811407
1129657		Healthy	59	Male	26.48	-0.777035	-0.617006	-0.425834	-0.794142	-0.527192	-0.565588	-0.335947	-0.982367	-0.0235611	2.47728	-1.04523	0.21353	-0.464845	-0.501879	0.810021	-1.13813	-0.248675	-0.249185	0.467335	-0.167576	0.498111	-0.172287	-0.349319	-0.83022	-0.880468	-1.05429	0.337949	0.791717	-0.36288	-1.11494	-0.346358	0.265977	0.599772	-2.17537	-1.18069	-1.43974	0.34569	1.11829	-1.44401	0.496479	-0.992405	0.65359	-0.734302	-0.373895
1130217		Healthy	53	Female	37.13	-0.787395	-0.619041	-0.200727	0.454808	-0.395142	0.171611	0.497136	0.112979	0.121736	-1.38167	0.28383	-0.87899	0.0451915	-0.142289	0.616042	0.206515	-0.382719	0.577141	0.191502	-0.08287	0.152361	-0.224477	0.639335	-0.294136	-0.684481	0.253514	0.315085	1.25066	-0.446364	-0.123031	-0.616768	0.880488	0.229031	-0.808174	-1.97302	0.247474	-0.647689	0.707226	-0.144598	-0.783198	0.133675	-0.32479	-1.15698	0.267869
1134186		Healthy	40	Female	21.66	-0.194754	1.24595	1.23077	0.0770966	1.11806	0.418858	-0.317682	0.707557	0.175688	1.04949	0.201094	-0.251719	0.331495	-0.340841	-0.858976	-0.641924	-0.421847	0.305538	0.311678	-0.0600789	-1.3039	0.545325	-0.389746	-0.404563	0.0531946	0.238701	-1.037	0.0535401	0.352712	-0.0565434	-0.703097	-0.127342	-0.780377	-1.80439	0.0280406	-0.647291	-1.78146	0.824527	-0.49005	-0.697352	0.512249	0.852338	-0.684349	0.363203
1134467		Healthy	72	Female	28.88	-0.211873	-0.576446	-0.00948667	-0.0867737	0.923464	-0.731862	-0.680113	-3.13709	-0.656994	-1.17996	-1.99357	0.11458	0.705664	-0.117101	0.256491	-1.29433	-2.5675	-0.325666	-0.4116	-1.415	0.270785	-0.464352	-1.3248	-1.12649	-1.13174	0.210268	0.407608	-0.609916	-0.858542	-0.348127	-0.0907093	-0.261529	-0.444759	-4.14019	-0.70733	-1.16576	-0.822717	0.377553	-0.890632	0.3815	-0.0664396	0.11187	-0.838822	0.403349
1157578		Healthy	48	Female	26.47	0.728879	0.919288	1.13743	0.0200713	0.582818	0.370241	0.448697	-0.523092	0.416169	1.25298	0.914645	-0.268839	-0.422272	0.00234113	-0.00957772	-0.154723	0.294076	0.309709	1.03812	2.26992	-0.696514	0.766578	0.592388	0.135885	0.523958	0.391715	0.153653	0.0985455	-0.525738	0.259332	0.319459	1.08303	-0.505113	1.73382	0.647743	0.994776	1.19043	0.136803	0.508558	1.20064	0.696303	0.297555	-0.757342	0.324229
1165338		Healthy	62	Male	23.92	-0.586878	-0.701946	-0.503488	-0.219801	-0.0106079	0.0122951	-0.356503	-0.639901	-0.469361	0.0129729	-0.146169	-0.135757	-0.250845	-0.0419623	-0.0299395	0.222965	-0.847523	-0.459859	0.353841	0.115098	0.839839	-0.458768	0.63777	-0.548736	-0.102702	-0.74298	0.220823	-0.115009	2.30791	0.300907	-0.063352	0.258072	-0.313141	0.449265	-0.0966587	0.188302	0.83505	0.755851	0.208405	-1.83528	-0.161965	0.122925	0.275825	1.31607
1166603		Healthy	49	Female	36.18	-0.0124521	-0.938967	-0.0861735	-0.10797	-0.0374698	-0.811279	1.03513	-1.00637	0.484123	0.653802	0.39971	0.211911	0.11116	0.57822	-0.689247	1.97191	0.316721	1.07384	-1.07346	0.0454267	0.548726	1.00376	0.166339	0.284695	0.461345	0.87743	-0.609277	0.252168	-0.910375	-0.154694	0.0912876	0.479027	0.157404	0.721692	0.457938	0.978906	0.418545	-0.950737	1.23524	0.595709	-0.0552959	0.277497	0.18421	0.0504622
1167016		Healthy	59	Female	31.26	2.08619	1.11801	1.1366	0.728817	-0.0896153	-0.247485	0.855234	-0.650709	0.320276	1.3552	1.5041	-0.112091	0.519053	0.147526	-0.469584	-0.0861469	0.129566	0.551191	0.755757	-0.179787	0.801314	0.861442	-0.0430689	-0.299995	-0.124796	-0.13249	0.0357742	0.150005	-0.121547	2.05507	-0.17886	0.283612	-1.30195	0.537631	2.06477	1.17687	1.53778	0.555223	0.665058	0.394963	0.227975	-0.637604	0.660109	1.02047
1167786		Healthy	44	Male	27.19	0.128396	-0.481708	-0.569811	-0.0136278	0.750736	0.591474	-1.84843	-0.634356	-2.07962	0.864557	-0.0171002	0.219022	-0.111018	-0.498983	-0.682384	-1.63089	0.676075	0.432944	-0.106995	0.238539	-0.754571	-1.67786	-0.66868	-1.29484	-1.19522	0.688444	-3.16797	-0.130207	-0.00939787	-0.552838	-0.383215	0.102498	0.884889	-0.948201	-1.09467	-0.943082	-0.528159	-0.237584	-2.22412	-1.39689	-0.925066	-1.62554	-1.11275	-0.358553
1169411		Healthy	54	Female	21.95	-0.225368	0.526006	0.571678	-0.285531	-0.889776	-0.471384	-0.533067	-0.313505	-0.532462	0.00835273	-0.598623	0.338918	-0.342435	0.0106825	0.609136	1.12768	0.686166	-0.289404	-0.35734	-0.304375	-0.405126	-0.137909	0.885829	-0.488272	0.990404	-0.253608	0.551145	-0.0138279	0.888886	-0.41632	-0.755049	0.209918	-0.0673541	-0.0741637	0.618777	-0.71152	-0.715012	0.981746	-0.345165	-1.04893	-0.814129	0.152692	-0.222406	-0.859789
1169545		Healthy	69	Male	24.78	-0.0342601	0.52817	-0.429701	0.486511	-1.10063	0.222363	0.211713	-0.295382	0.292601	-1.16739	0.107902	0.206766	-0.344434	-0.0236452	-0.101966	-0.358788	0.0601396	0.218441	-0.493719	0.508694	0.288589	1.21262	0.44969	0.800261	-0.664815	-0.0455208	0.175846	1.16101	-0.07622	0.0491903	0.109086	-0.496915	-1.16617	0.126405	-0.128478	0.200332	-1.73181	0.217443	0.287593	0.844227	-0.299406	0.819258	0.504212	-0.0925489
1173930		Healthy	56	Male	24.95	-0.137823	0.929306	-0.382075	0.0842641	0.61231	1.12054	0.382423	-0.359251	0.459652	-0.232498	0.0359684	0.516095	0.49461	0.260177	-0.061887	-0.236264	0.650423	0.315501	-0.175525	-0.312132	0.578578	0.532092	-0.0138129	-0.731861	0.426638	0.290939	0.310248	0.246208	1.56743	0.677207	-0.209131	0.113521	0.325302	0.752355	0.532422	-0.407926	0.320046	0.790204	0.244846	0.900695	0.403162	-0.804821	0.904157	-0.306092
1175269		Healthy	58	Male	26.97	-0.5094	-0.537077	-0.487441	-0.0872275	-0.542847	0.286505	0.931878	0.0211372	0.819682	-0.787854	-0.698335	0.29117	0.276538	0.274003	-0.0405586	-1.01119	0.124782	0.242449	0.139918	-0.41315	-0.365286	1.07421	-0.512365	-0.23841	-0.486117	-0.751286	0.0860972	0.416431	2.03687	0.816213	-0.104713	0.601387	-0.927774	0.0356446	0.0974629	0.826173	-0.193427	-0.412499	0.889696	0.970831	-0.470552	-0.583518	0.695216	-0.0939687
1179920		Healthy	78	Male	18.68	0.242608	1.19715	1.39705	0.388545	0.938185	0.0818551	0.444774	0.0932507	0.751691	0.90289	0.475551	0.00161182	0.196137	0.0840819	-0.139919	0.96657	-0.403681	0.672423	0.689743	1.54395	0.335623	1.10498	0.698488	0.402379	0.955041	-0.246956	-0.0471828	-0.518485	0.394493	0.255217	0.483578	-0.952639	-0.062684	0.250123	0.961592	0.572357	1.11782	-0.12445	-0.063793	-0.778376	1.93991	-0.509408	-0.288908	0.33702
1180825		Healthy	37	Female	45	-0.231588	-0.159419	1.1324	0.420674	0.359645	0.805832	-1.66159	-0.148923	-1.66172	0.332554	0.167631	0.26985	0.094162	-0.302748	0.811655	0.0839427	-0.544013	0.140347	1.03408	-0.538681	0.299872	-0.836257	0.40404	0.138643	-0.379388	-1.3923	0.423221	0.0947081	2.04044	0.68668	0.432636	-0.170241	-0.23066	-0.21054	0.778844	-0.730182	-1.78319	-0.19782	-1.00966	1.39036	0.280591	-0.0661079	1.22792	1.56534
1183340		Healthy	55	Male	24.37	0.264252	-0.0846983	-0.323032	0.160921	-0.280347	0.848481	0.147623	0.634563	0.129045	0.497252	-0.37817	0.123259	-0.252761	-0.54884	-0.0377535	-1.08732	0.342172	0.209758	0.725811	-0.338573	-0.350657	-2.00324	0.262611	-0.583431	-0.138056	0.0248933	-0.815133	0.195855	1.13992	-0.371875	0.412856	-0.101667	-0.373112	-0.183538	0.321347	-0.239165	-0.463853	0.391259	-1.13375	-0.217886	0.141728	-1.60716	-0.0196757	0.583359
1184674		Healthy	61	Male	27.57	0.461735	0.664305	-1.19867	-0.0665994	-0.237883	-0.434557	-0.577841	0.312579	-0.1906	1.38614	-0.0116533	-0.12566	-0.025288	0.0165966	0.175056	0.113224	0.196171	-0.319148	-0.0847849	-0.16855	0.265722	-0.716071	-0.128762	-0.423287	-0.678562	-0.088972	0.388596	-0.154238	-0.161626	1.51418	-0.645622	0.335451	0.866774	-0.142707	-0.273273	-0.0918188	-0.63284	1.85572	-0.719487	1.32052	-0.17401	-0.337563	-0.569269	0.161785
1188084		Healthy	39	Female	53.04	0.0197832	0.687975	-1.02805	-0.0629148	1.31786	0.825665	0.122387	-0.922138	0.241042	0.706858	-1.24078	-0.449257	-0.62281	0.126643	0.305887	-0.345651	-0.554379	-0.325476	-0.635838	0.224423	0.177065	0.316245	-0.316784	-0.439413	-0.61911	-0.464418	0.544079	-0.272743	-1.12224	-1.4386	-0.469329	0.599193	0.599225	-2.66156	-0.0596263	-0.494059	0.245965	-0.145965	-1.00511	-1.73536	-0.581288	-0.734696	-1.79098	-0.999662
1192115		Healthy	33	Female	38.37	0.0910242	0.213671	0.495339	0.878905	-0.649007	-0.814642	-0.194872	0.133076	0.514336	0.335811	-0.321848	0.847828	0.469283	0.110905	-0.303848	-0.119523	0.768644	0.564976	-0.97036	0.00447573	-0.065121	0.359253	-0.274348	-0.615899	0.201047	0.135447	-0.421463	-0.238324	0.316218	0.385177	0.110626	-0.143404	0.0491058	-0.0180475	-0.238992	0.358727	0.536889	0.572059	0.580639	0.437726	0.112906	1.30818	0.100237	-0.00226658
1199448		Healthy	40	Female	43.27	0.0699674	-0.0149723	-1.35428	-0.563607	-0.348278	-0.629094	0.61058	0.338156	0.133715	-1.16755	1.67986	0.0445882	-0.401563	0.647917	-0.140365	0.347804	0.151697	-0.633032	0.71764	0.824478	-0.176721	0.901471	-0.112368	1.60949	6.26877	-0.360178	0.312575	0.949293	-0.370261	0.680176	0.334277	-0.131206	0.413618	0.69198	-0.269595	-0.0454564	0.239443	-0.741405	0.182852	0.692936	-0.240872	1.1215	0.272832	1.42712
1200802		Healthy	42	Male	31.3	-0.29834	3.17558	0.108843	0.213511	0.785572	-1.61281	0.00497706	0.745458	1.23864	-0.350719	0.783757	-0.428426	-0.384636	0.529003	1.60861	2.3644	-0.702198	0.926856	-0.24765	0.500692	1.40081	1.2462	-0.0412221	1.35278	0.973585	1.10688	3.0389	-0.0075876	1.20956	1.0716	-0.351216	-1.2171	-2.46341	-2.29485	0.991009	0.62135	-0.326524	0.165778	1.5454	2.85003	3.28954	1.17771	1.12225	-2.01071
1202606		Healthy	26	Male	21.81	0.11347	-1.59315	-0.73616	-0.187856	-0.49793	0.15305	-0.68799	-0.122921	-3.16251	-0.611687	-0.502552	0.11069	-0.609582	-0.301471	-0.570384	-0.201216	0.263904	0.0887333	0.748229	0.49696	-0.0343929	-2.29122	-0.0396874	-1.0316	-0.665575	-0.333649	-1.31986	-0.735855	0.266788	-0.162909	-0.544433	0.402148	0.453274	-0.348279	-0.679309	-1.55114	0.612302	-0.648574	-2.44009	0.937407	-0.728729	-0.404311	-0.306849	0.444672
1203070		Healthy	43	Female	26.26	0.148474	0.260959	1.24664	0.680294	0.234559	0.800561	-1.21997	-2.34471	-1.23257	0.957465	-0.0900329	0.662621	0.29011	-0.897016	-0.112101	-0.776925	0.689465	-0.187129	1.00735	0.866877	0.719173	-1.20859	-0.0292819	-0.552968	0.0269011	1.43391	-2.23319	0.702238	0.816244	-0.232957	1.72605	-0.848186	0.480908	-1.97888	-0.342056	-1.4251	1.43129	0.108988	-3.32083	0.00221887	-0.0807978	1.53276	0.465718	-0.0213349
1215298		Healthy	40	Male	32.63	-0.184192	0.990502	1.76598	0.365112	-0.147173	0.182906	-0.208045	-0.874088	-0.155759	0.0369497	0.335241	0.438185	0.618902	-0.118154	0.817421	0.0224113	0.32037	0.161399	0.26375	-0.527281	-0.426275	-0.151018	-0.129925	-0.542712	-0.43985	0.966826	0.297966	0.315189	0.108203	0.541594	-0.000393805	-0.40288	0.264501	-0.490166	1.00033	-0.668485	0.0297561	0.144773	-0.755547	0.150171	-0.65339	-1.11307	0.104567	0.197366
1216584		Healthy	48	Male	25.8	-0.839335	-0.571297	-0.605404	-0.703041	-0.415329	-0.107807	0.465399	0.107497	0.478399	1.39886	-0.188901	-0.153374	-0.635164	-0.18642	-0.691941	-0.0624828	0.76106	-0.454434	-0.814704	-0.190713	-0.479468	0.631151	-0.411579	-0.598597	-0.478967	-0.269391	-0.20224	-0.280116	-0.0737175	0.232659	-0.646514	-0.0291064	-0.374935	0.432193	-0.85782	0.438753	0.0222717	0.407812	0.231048	-0.0357103	0.123746	-1.24575	-1.02516	-1.71861
1216764		Healthy	29	Female	26.92	-0.183871	-0.620606	-0.89718	-0.284848	0.0296013	0.0816916	-0.197366	1.22913	0.0493905	1.18383	-0.505615	-0.161858	0.120957	0.147755	-0.0598658	-0.211793	-0.0915606	0.56651	-0.639603	-0.123451	0.489058	0.0580267	0.388743	-0.621019	-0.433514	0.345664	0.288628	1.30523	1.21883	-0.337444	-0.52813	0.716613	0.325325	0.642118	0.733351	-0.304047	0.750262	0.285751	-0.0877608	-0.29139	-0.543234	-0.584444	-0.558697	0.472009
1220660		Healthy	34	Male	22.03	-0.741512	-1.26915	-0.474527	-1.04043	-0.901316	-0.299464	-0.933303	-0.276109	-0.382791	1.0561	-0.619028	-0.388657	-0.337158	0.285028	0.295839	-0.614969	-0.563388	-0.923964	-1.07572	-0.609218	0.19176	-1.23119	-0.785137	0.204385	-0.569894	0.0179459	0.457082	-0.631131	0.236262	-0.72347	-0.195324	-0.402868	0.25652	-0.22446	-0.7669	-0.406053	-1.76038	-0.825177	-0.0342714	-0.281126	-0.106471	-0.944671	-1.5399	-0.335074
1220747		Healthy	42	Female	24.03	0.0197339	0.0897552	0.109053	-0.539251	-0.352334	-1.26808	-0.164252	0.706176	-0.215616	-0.121949	-1.04458	0.237421	-0.967897	0.196404	0.00601055	0.0450998	-0.299688	-0.365053	0.107283	-0.828381	0.586047	0.426662	-0.154517	-0.0999951	-0.661901	-1.35491	0.00120342	-0.664251	-0.326149	-0.265054	-0.811665	-0.10058	-1.08151	0.059412	-0.0505023	0.231234	-1.50453	0.848916	0.178699	-0.389521	-0.244787	-0.258915	0.591275	-0.10341
1221615		Healthy	58	Female	40.34	0.126856	-0.116478	0.3956	0.410321	0.658418	0.435487	0.0173574	-0.975755	0.271384	-0.445081	-0.463299	0.250666	0.444511	0.0619245	0.207159	-1.02303	0.885213	0.967775	0.0465901	1.04158	0.213893	-0.462505	0.174543	-0.0828287	-0.178085	0.269518	-0.0181047	1.28493	2.28534	-0.7258	-0.194388	0.604761	1.13254	0.447644	0.786019	0.438002	-0.331276	1.69677	0.389361	1.34006	0.77213	-0.869135	1.61673	-0.212375
1226903		Healthy	51	Male	36.18	0.197324	0.916213	0.721193	1.11031	0.754508	-0.395998	0.290583	1.31387	0.309604	-0.767414	0.285468	0.0291209	-0.183973	-0.0383064	-0.374966	0.866393	0.689147	0.631372	0.507209	1.26497	-0.425323	0.322343	0.896971	0.403813	-0.298894	0.794562	0.248153	-0.0678831	0.0776432	0.260699	0.844295	-0.313659	-0.365832	-0.310026	0.403418	0.256503	-0.305594	-1.18019	-0.121156	-1.12548	0.0638623	-0.364661	0.965681	0.298732
1227854		Healthy	48	Male	29.15	0.0545175	-0.0701025	0.857989	-0.59049	0.626901	0.314644	-0.408315	-0.628573	-0.706337	-1.35446	-0.302157	-0.24904	0.150225	-0.144597	0.258246	-0.33645	0.339362	-0.369601	0.37661	1.55128	0.150016	-0.31411	0.0191737	0.656237	0.12116	0.30788	0.0278879	-0.0967238	-0.168577	1.20911	-0.284039	-0.778944	0.138652	0.210146	-1.47917	-0.0895678	-1.3006	-0.644786	-0.430051	-1.39164	0.25432	0.708074	0.0244216	1.16681
1230333		Healthy	75	Female	20.77	-0.163208	0.227463	1.55443	-0.109704	0.635519	-0.441796	-0.181912	0.421446	-0.616536	0.174571	0.680175	-0.0716679	0.745383	0.0364013	0.56996	0.0653176	-0.580704	0.354703	-0.148539	0.230145	0.759902	0.100377	0.53176	-0.448124	0.0112138	0.598889	0.330083	0.260515	0.704047	0.0956864	0.325232	-0.0792723	-1.00865	-0.156174	1.12013	0.348684	-0.0637405	0.553714	0.216559	1.51849	0.145588	-0.0264725	0.612674	-0.094331
1231638		Healthy	51	Male	38.01	-0.253759	0.645285	0.304323	0.799371	0.724589	-0.527029	-0.146997	-0.139515	0.158594	0.26041	0.570681	0.310906	-0.373573	0.107983	-0.155875	0.938368	0.500905	0.487449	-0.244439	0.172654	-0.228563	-0.725407	0.0892914	1.08517	0.676503	1.37228	0.123515	0.16523	-0.562558	0.203558	-0.0163699	-0.0951156	-1.74079	0.195704	1.12883	0.406945	0.0077715	0.504306	0.440848	0.272545	0.404225	-0.18177	0.26585	0.630596
1234668		Healthy	24	Female	22.54	0.290225	-0.548606	1.76639	0.402717	0.610835	-0.370313	-0.125962	0.0551351	0.317118	0.654376	-0.696859	0.493349	0.524536	0.0258313	0.194689	0.490415	-0.780155	-0.819529	-1.49608	-0.471197	0.0504883	-0.829777	-0.396556	0.205594	-0.658573	0.782327	0.412529	-0.0501181	-1.3718	-0.210398	2.85112	-0.0952904	0.426858	-1.56916	-1.8658	0.115142	-0.690841	0.164354	0.293295	-1.18965	-0.433673	1.13866	-0.201598	-0.536872
1236520		Healthy	54	Female	22.38	-0.142905	-0.486786	-0.456466	-0.380484	-0.120765	-0.0714065	0.247496	-0.0873025	0.00248478	-0.906758	-0.387759	-0.142107	0.290904	0.291565	-0.126873	-0.814072	-0.0840193	0.331481	1.89758	-0.189974	-5.29589	0.238996	0.0440481	1.41228	-0.619718	-0.231547	0.23107	0.297025	-0.736476	-0.933395	0.309705	-0.0713209	-0.335255	0.244218	-0.63848	0.327311	1.10474	0.392656	0.754816	-0.279568	-0.41036	0.0709625	-0.534837	-0.798505
1241681		Healthy	50	Male	25.75	0.991735	1.39559	1.0123	0.831194	1.85936	0.600369	1.38288	0.581757	0.812479	-0.634917	2.10891	0.607668	0.828684	1.04239	0.434083	0.280724	0.568516	1.91511	0.421462	0.702068	0.990516	0.868056	1.10043	0.727693	1.05095	1.53823	-0.130936	0.962455	0.296649	-0.240329	1.24298	0.185431	0.850883	1.1664	1.6974	0.798496	-0.811727	0.726291	0.928556	0.152235	1.19145	1.89672	1.44516	-0.238751
1257245		Healthy	54	Female	39.2	0.118567	-0.761433	-0.485438	-0.583265	-1.19151	0.239005	-1.31024	-0.503112	-1.0357	-1.15912	-0.191081	-0.161136	-0.482272	-0.478808	-0.019023	1.09914	1.14836	-0.513695	0.0287347	-0.158321	-0.106282	-0.707573	0.386283	-0.419912	-0.879262	-0.426431	0.247355	0.250264	1.27486	-1.20353	-0.373639	0.302774	-0.416379	-1.18089	-1.18685	-0.413705	-0.331723	0.0437238	-1.14194	0.45829	0.112724	0.0703268	0.283709	-0.20331
1262983		Healthy	47	Male	23.23	0.359961	-0.48571	-0.431008	-0.163733	-0.0574789	-1.05838	-0.0921802	0.211819	0.0606743	-0.314758	0.198224	0.354514	0.73156	0.212777	-0.310041	-0.100418	0.238144	0.0707035	-0.308028	0.153294	0.488	0.398914	0.137158	-0.21163	-0.401249	0.850657	0.217915	-0.434483	-0.366189	-0.143371	-0.103266	0.715559	-1.07059	0.138121	0.223177	0.518177	-3.31461	-0.278776	0.655627	0.0142561	-1.76374	-0.0532457	0.284287	0.45615
1263493		Healthy	23	Male	22.99	1.43548	2.07552	1.58221	2.54791	0.890502	0.743756	0.225135	0.752823	0.341853	-1.1532	1.8541	0.0954181	1.09274	0.489803	0.422244	0.926355	-0.144358	0.589851	1.63266	2.09489	-0.204273	-1.04785	0.271486	2.11558	5.05112	0.185791	-1.45731	0.431723	0.0525355	6.14727	1.60749	-0.335709	0.396599	-0.143614	1.15218	-0.23021	1.09004	0.203887	-0.485507	-0.764213	2.30272	2.25698	2.30932	-0.129235
1268471		Healthy	27	Female	25.89	-0.187319	0.587968	0.930365	0.243047	0.32078	-0.530675	0.772967	0.608773	0.366433	-1.81533	0.277133	-0.23734	0.424685	0.283053	-0.575236	1.01173	0.618614	0.380113	0.772582	0.535005	-0.553059	0.297529	0.14595	0.625598	0.157977	0.326193	-0.662763	1.23774	2.89099	0.177388	0.862469	0.24458	1.4984	0.93284	0.0925859	0.658198	-0.255053	0.240168	1.21144	-0.149558	0.544061	0.0317286	0.759271	-0.39094
1268568		Healthy	78	Female	22.6	-0.275351	-0.235487	0.835423	-0.171416	0.190138	-0.690558	-0.0923299	1.43246	0.167169	-0.345805	-0.907067	-0.0875045	-0.395763	0.000355386	-0.135566	-0.103301	-0.290976	-1.21484	-0.970724	-0.0589072	-0.0644204	0.694798	-0.388303	-0.569865	-0.382133	-0.759495	0.288527	-0.894754	1.10523	-0.046965	0.0928581	0.24972	0.959207	0.0326956	0.295588	-0.0775546	0.407753	0.0670785	0.428308	0.810086	-0.110695	-0.446046	0.135604	-1.03725
1275666		Healthy	32	Female	20.99	0.313706	0.410558	0.341508	0.452043	0.243553	0.0427405	0.680068	0.219649	0.501528	-0.26548	0.468135	0.144699	0.263905	0.333485	-0.109757	-0.0562329	0.390579	0.345531	0.157247	0.256605	0.420543	0.351316	0.13219	0.0977382	0.378326	-0.0684741	-0.00446522	0.368393	0.01605	0.393829	0.170634	0.318248	0.349403	0.490911	0.508291	0.573335	-0.0390998	0.32216	0.698667	0.109276	0.37281	0.281712	0.341515	0.189152
1279889		Healthy	62	Female	30.1	0.659858	0.27826	-0.713999	-0.350043	0.225115	0.332728	1.13051	0.242029	0.982978	0.108245	-0.445693	-0.246701	0.2328	0.241743	-0.00884776	-1.2564	-1.61446	0.29587	-0.281963	-0.441139	0.0726517	-0.622373	0.570942	0.370056	0.632789	0.360899	0.210203	-0.562409	-0.390885	-0.546736	0.00203096	0.289361	2.00126	-0.0310952	0.875137	-0.924132	0.561204	-0.237421	-0.886716	0.971088	0.0179954	0.43403	-0.566971	-0.502394
1285204		Healthy	68	Female	19.52	-0.0890852	-0.851909	0.144958	0.676437	0.275163	1.01471	-0.378224	0.601895	-0.468624	-1.05795	1.05495	0.355729	0.447618	-0.162038	0.31753	-0.918906	0.410081	0.684478	0.707405	-0.28375	0.0695423	1.21933	-0.271232	-0.139698	0.248327	-0.0576144	0.399708	0.524474	4.03701	-0.18214	-0.258993	0.204729	-0.442391	0.0603911	1.39817	0.435748	1.0217	-0.202653	-0.715618	-1.21277	-0.2272	-0.83502	1.21863	1.40715
1286934		Healthy	26	Male	26.1	0.154083	0.646791	-0.938333	-0.648976	-1.08278	-0.617274	-0.0113104	-1.14356	-0.024501	-0.447903	-0.121964	0.071665	-0.547972	-0.145847	0.114436	-0.302291	0.533418	-0.0278399	-0.117345	0.140343	0.52721	-0.503064	0.221301	5.43443	-0.466715	0.919338	0.513257	0.854405	-0.273044	-0.106593	-0.612864	1.03072	0.653105	0.31985	-0.222807	0.370555	-0.292746	0.0742745	-0.0527529	-1.04753	-0.813882	0.853824	-0.882168	-0.431013
1288022		Healthy	78	Male	25.8	0.504808	0.0940306	0.521968	-0.598583	0.563773	-0.419368	-0.386876	-0.496181	-0.302599	-0.665699	-0.258655	0.0545154	0.010645	0.235805	0.787911	3.10311	-1.19494	-0.0660958	-0.154828	0.216712	0.113178	0.2512	-0.439079	-0.151614	-0.350659	0.207759	-0.443568	-0.664494	-0.822349	-0.615539	-1.50145	0.467525	-0.468689	-1.82334	-1.21326	0.0660808	-0.195921	-1.60797	-0.477874	-1.9517	-0.641312	-0.537543	-1.68118	-0.483859
1304906		Healthy	49	Male	27.37	-0.4283	-0.41004	-0.156874	-0.856309	-0.300656	0.724531	0.828331	-0.095144	0.711683	2.47393	-0.694672	0.317137	-0.544271	-0.258401	0.0342879	-1.49267	0.491439	-0.534633	-0.213565	-0.733927	0.474856	0.521837	0.241529	-0.794759	-0.475762	-1.50114	0.45516	-0.128746	-0.826592	-0.484833	0.096622	-0.156062	0.152993	0.140158	-1.2357	0.313292	0.549408	-0.408207	0.345264	0.626262	-0.506314	-1.46502	-0.192394	-0.861848
1304992		Healthy	47	Female	37.32	0.783164	0.560882	0.44854	-0.0411065	-0.173659	-0.0481893	0.175386	4.15388	0.672698	0.207253	-0.200472	0.440071	0.647531	0.192572	0.0807938	-0.318634	-1.22342	0.0620813	-0.119319	0.470168	0.878312	-0.376955	0.553427	-0.915483	1.30626	-1.50516	0.438431	-0.597657	-0.0877389	2.01903	0.692103	-0.493748	1.09389	0.600976	-0.561134	-0.173406	-0.440688	-0.108974	-0.277733	-0.942791	-0.667579	-0.159351	0.673729	-0.0639153
1305376		Healthy	68	Male	26.53	-0.385772	-0.109774	0.556878	-0.153104	0.540452	-0.480669	0.328339	-0.220955	0.0846842	1.56936	-0.180678	-0.37578	-0.12204	-0.484891	0.0408273	-0.800166	0.392142	0.38456	-0.295583	0.0801548	0.122161	-0.372205	0.373738	-1.10732	0.57749	0.608285	0.368064	-0.485742	-0.50188	-1.46937	0.464956	0.0350202	0.491381	0.908689	-0.661333	-0.360366	1.17903	0.323408	-0.597722	0.312316	0.602877	0.371539	-0.0675219	-0.39073
1308730		Healthy	50	Male	32.04	0.359138	-0.679374	0.0593268	0.55862	0.494631	-0.117192	0.209658	-0.40201	0.362259	-0.669832	0.409543	0.699586	0.492579	-0.186043	0.147086	-0.696408	1.03638	0.700274	0.657146	0.0836428	0.652445	0.356394	-0.214927	-0.583359	-0.375576	0.343345	0.0426974	0.860745	-0.0882401	-0.571019	0.289019	1.29572	0.715111	0.533059	1.37036	0.0195654	-0.851407	-0.636537	0.249361	-0.0826076	-0.644647	-0.0862651	0.568298	-0.367683
1310126		Healthy	80	Female	24.21	0.129161	0.489764	-0.165035	0.806405	0.462754	-0.089821	-0.243347	1.89156	-0.841605	1.03388	0.525828	0.43319	0.684228	0.0986178	-0.216663	-0.0135876	0.293865	-0.0993755	0.931579	-0.113951	1.46044	-0.807581	-0.205494	-0.879209	-0.133732	-0.613856	0.206685	0.395279	2.16228	-1.04806	0.214092	-0.343896	-0.609702	0.102123	0.867545	-0.0817203	-0.7518	0.265	-0.181646	0.996403	-0.603366	-0.508631	1.45424	0.0291935
1310874		Healthy	75	Female	29	-0.343962	0.215467	0.313227	0.364486	0.529921	0.138043	0.942284	-0.0202736	0.76833	-0.294877	0.330588	-0.299277	0.0779245	0.400833	-0.240561	-0.864452	-0.217866	0.0119484	-0.368771	-0.386148	0.135758	0.349538	-1.0005	-0.088806	-0.507675	0.498524	-0.21681	0.676039	-0.257508	0.00638675	-0.263123	0.648975	0.179526	-0.764034	-0.834316	0.0324253	-0.00529166	0.181388	0.624956	-0.458299	-0.18176	0.676238	-0.788597	-0.624343
1313904		Healthy	62	Male	26.92	1.03022	0.603514	-0.243758	0.422332	0.254223	0.0228886	1.31295	0.115619	0.339416	0.580583	-0.0498867	-0.0964385	0.220971	0.502759	-0.403198	1.2587	-0.00938514	0.528648	-0.761188	0.0916792	0.121438	0.441835	-0.208819	-0.239014	0.274201	1.85237	-0.06893	0.189676	-0.273395	-0.0417978	0.0557165	-0.154104	0.723375	-0.250332	0.327913	0.388375	1.51113	-1.13234	0.934711	-1.78652	1.87758	-0.327769	0.458751	0.0376972
1316569		Healthy	53	Male	28.37	0.165779	-0.270574	-0.0198528	-0.33523	-1.00713	0.253297	0.670196	0.0932831	0.231641	-1.21709	-1.48959	0.81428	0.497812	-0.277736	0.0735114	0.119844	-1.24053	-0.081961	-0.0110071	-2.02142	-0.00154735	-1.27308	-0.388117	-1.23005	0.538331	0.0889328	-0.135094	0.15369	-1.27593	0.512441	-0.562526	0.164717	-0.443291	-2.17473	0.298656	-0.721965	-1.76197	-0.0264414	-0.731054	0.424997	-0.261874	0.745594	-0.355502	-0.157196
1319761		Healthy	59	Male	30.64	-0.256105	0.368419	-1.14907	-0.806156	-0.967919	1.3779	-0.880962	-0.114369	-0.616584	-0.036103	-0.424707	-0.0852754	0.169852	-0.265523	0.437324	-0.754069	-0.368772	-0.753922	-0.226971	-0.697519	-1.99735	-0.492117	0.244601	3.23756	-1.3189	-0.825969	0.180654	-0.560473	-0.705593	-0.660971	-1.28304	0.0637451	0.61441	-2.47801	-0.352705	-1.00293	-0.625217	-0.938717	-0.991612	-0.14658	1.15918	0.46949	-1.82408	0.570021
1320194		Healthy	63	Male	25.13	-0.39337	1.07935	-0.289394	-0.0844313	-0.123081	-0.695661	1.20438	1.27387	1.24314	-0.448022	-0.501022	-0.0268251	0.266896	0.585417	-0.105994	-0.250004	0.229518	0.218732	-0.4708	0.279871	-0.293471	0.587196	-0.177908	0.2492	-0.282593	0.743078	0.170329	1.56404	-0.0953779	0.336163	0.825863	-0.440413	1.34159	0.753296	0.968534	0.596012	-0.283516	0.49148	1.77877	1.23223	0.102258	-0.0522087	-0.12931	0.0443096
1321856		Healthy	63	Male	23.29	-0.55458	-0.889295	-0.667419	-0.669562	-0.368947	-0.42782	0.174941	-2.59621	0.459523	-0.618548	-0.935731	0.112656	-0.00559839	-0.00850319	0.196411	-0.277999	-0.292346	-0.750986	-0.606077	-1.00719	0.451187	-0.190463	-1.17736	-1.04413	-0.694004	-0.842282	0.533671	-1.29462	-0.788451	-0.481461	-0.362915	-0.541195	-0.127147	-2.23833	-0.262258	0.229006	0.718486	-0.460115	0.250843	0.123179	-0.705066	-0.904827	0.219522	0.126455
1327998		Healthy	52	Male	26.13	0.258382	-0.38424	0.260552	0.6019	0.47276	0.0441027	0.891057	0.994822	0.527995	-0.583572	0.212099	0.112181	1.00287	0.355709	0.0356789	-0.112131	0.354384	0.494259	0.276809	0.541554	0.148995	-0.0676553	0.203351	0.769207	0.192095	0.318195	0.051848	0.0185714	-0.500682	-0.4114	0.094168	0.386882	0.773882	0.594879	0.563838	0.526753	-1.19861	1.37511	1.03008	0.863913	0.45072	0.171147	1.22911	-0.0483036
1330626		Healthy	41	Male	23.3	-0.811051	1.84194	0.44209	0.78421	-0.848958	-1.72041	0.3185	0.398301	0.198317	0.583413	0.00446733	0.323685	-0.151677	0.452393	0.166539	-0.405287	-0.0485682	0.735752	0.197188	-0.219745	-0.329725	-0.433421	0.499016	0.055813	0.119652	-0.708856	0.122584	0.617073	-1.11618	-0.441472	0.651376	0.654464	-1.11678	1.29562	1.43489	0.859458	1.16033	-0.275573	0.0263434	-1.05035	-0.507396	0.983589	-0.387903	-0.119714
1333878		Healthy	43	Male	40.16	0.451072	-0.911229	-0.442903	-0.185475	0.415649	-0.629985	0.304146	-0.254768	0.139698	1.14745	0.0491716	-0.0517695	-0.217538	0.0262061	-1.21462	-0.83331	-0.23851	0.169973	-0.598372	-0.0093409	-0.123061	0.977621	-0.0122162	-0.032591	0.334288	0.640264	-1.05784	-0.498004	-0.984777	1.0854	-0.224264	0.159083	0.544455	0.987576	-0.828622	0.73221	1.12031	-1.36781	-0.680671	0.515965	-0.0780966	-1.22508	-0.874991	0.215794
1335458		Healthy	50	Female	27.46	-0.970166	-0.433455	-1.32433	-0.544025	-0.00392863	0.617604	0.492599	-0.0245417	0.195304	-1.44336	0.0214855	-0.795238	-0.793962	0.149782	-1.03363	-0.309714	0.0669837	-0.479371	-0.367103	-0.256073	-0.0377503	0.419462	-0.041341	-0.0371799	-0.754159	-0.981149	-0.437049	-0.0874001	-0.53269	-0.533727	-0.184762	-0.102077	-0.763215	0.70483	0.249354	0.62984	-0.776258	0.0272223	1.13935	0.0294673	-0.59282	-1.319	-0.158164	0.0945856
1337814		Healthy	67	Female	41.11	0.182109	2.62708	1.96114	2.71097	0.829121	-0.225521	-0.43804	2.56626	-0.0610115	-1.15373	1.24897	-0.28824	0.45545	0.0261828	-0.710261	0.458977	-0.30078	0.476677	0.541932	0.663912	1.07294	0.141047	-0.60002	1.93858	1.08608	-0.228324	0.0177896	0.781588	1.2118	2.07375	0.813121	-0.822964	-0.017544	0.312349	5.51704	0.427888	0.544136	4.3049	0.547575	0.529337	2.43574	3.44598	1.58272	0.857051
1345295		Healthy	42	Female	20.63	0.186632	1.55853	1.14238	0.323029	0.110229	0.379201	0.783061	-0.382749	0.26581	1.14768	0.339212	0.395854	0.785163	0.12698	-0.155476	-0.165386	1.05983	0.29016	0.205659	-0.0713048	1.10059	-0.415619	-0.00502497	0.087756	-0.259942	0.924192	0.170058	-0.304617	0.470088	-0.487521	-0.288427	0.704562	-1.0416	0.537914	0.416509	0.73147	0.201081	0.942673	0.456223	-1.44686	-0.356393	-1.2049	0.686034	-0.0288134
1347882		Healthy	66	Male	25.97	0.517957	2.22094	2.86471	1.81529	0.700092	0.484592	-1.4938	0.0130507	-3.33647	-0.645766	3.5296	0.21932	0.688508	-0.390438	-0.168908	-0.063642	2.06606	1.34885	2.87891	1.69488	-3.32161	-2.05662	0.489452	0.672929	-0.415312	1.24574	-3.37249	1.56088	2.24643	0.114252	0.652573	0.993786	-0.154761	2.65905	2.00366	-0.767105	1.41971	0.161022	-2.83136	-0.0540793	0.715104	0.634218	1.2014	0.876296
1350228		Healthy	54	Female	26.14	-0.700274	-1.18778	0.60032	-0.263693	-0.127253	0.96351	0.303979	0.76132	0.473455	-1.05297	1.58514	-0.397416	-0.837717	0.106802	-0.796534	-0.217603	-0.794726	-0.228523	-0.339962	-0.677795	0.040033	0.233405	0.200795	0.179818	-0.0470588	-0.258699	-0.299285	-0.0271696	-0.622846	-0.310347	0.762386	0.295326	-0.596345	0.336061	-1.91358	0.735415	-2.29074	0.0040591	0.909915	-2.0413	-0.910178	-1.55989	0.0749865	-0.431634
1358815		Healthy	49	Female	24.85	-0.218301	0.156487	-0.17307	-0.784297	0.229246	-0.595161	0.727972	-0.00556349	0.605513	-0.998968	-0.432883	0.234488	0.424476	-0.250919	0.705985	-0.929583	1.03997	0.170503	0.637336	-0.32405	0.965792	0.634937	-0.291675	-0.723826	-0.0848055	0.939372	0.511679	0.555112	-1.06827	-0.270147	-0.874854	0.123871	-0.89121	0.345252	0.835557	0.757006	-1.47751	1.83066	0.659836	-1.08593	-0.530127	-0.31896	1.12662	0.031636
1360677		Healthy	45	Female	36.75	1.03831	1.59442	1.76024	0.893327	0.641623	0.344169	0.765187	2.09233	0.879198	1.18133	1.01427	0.196611	0.940542	0.66898	-0.567628	1.00383	-0.759963	0.497237	-0.44304	0.165879	1.00891	0.744407	-0.910492	4.15208	0.751242	1.26777	-0.759261	-0.109427	-0.544055	2.11548	0.90532	-1.0185	-0.181954	0.732619	-0.69844	1.38607	2.48798	1.05403	1.64692	-0.940475	0.57391	3.25313	0.727475	0.037802
1361259		Healthy	48	Male	27.61	-0.511942	1.1874	-0.121387	-0.0380778	-0.163211	0.448021	0.388222	-0.516228	0.631166	-0.802254	-0.396981	0.02465	-0.0295064	0.1253	0.302169	-0.755529	-0.123926	-0.506522	-0.204427	-0.874219	-1.34345	0.868505	0.515743	0.733863	4.14553	-0.559453	0.131844	-0.275456	-0.0472233	-0.776369	-0.0569758	-0.60932	0.905607	-0.233779	1.00544	0.251796	-0.487912	0.00523609	0.340618	0.0111844	-0.547479	-0.374985	0.336907	-0.511047
1362364		Healthy	51	Female	37.99	0.126887	-0.561942	0.0833461	-0.289936	-0.215386	0.356458	0.387358	0.0962149	0.342863	1.23176	-0.351629	0.03769	-0.189874	-0.646287	0.764836	-0.844312	0.321526	-0.103701	0.250217	-0.606144	-0.200709	-0.439931	-0.0929716	-0.372427	-0.37773	-0.149286	0.353787	-0.214544	0.778975	0.121402	0.345621	0.553142	-0.195872	-0.0975712	0.435603	-0.181403	0.256707	-1.17008	0.243585	-1.04607	0.230845	-0.911775	0.538966	0.774055
1366706		Healthy	53	Female	24.97	1.03706	0.304744	0.62258	-0.223091	-0.127696	-0.919457	1.20676	0.43384	1.18634	0.0386593	0.366278	0.354183	0.129841	0.68713	-0.129708	0.783986	-0.0140933	0.0762442	0.284066	0.118406	-0.581914	0.854618	0.058564	1.74209	0.221999	-0.475171	-0.192096	-0.0795937	-0.583384	0.953347	-0.532592	0.488977	-0.259255	1.21922	0.0614552	1.2944	-0.690239	0.618357	1.40366	-2.27113	0.777235	-0.993714	0.889728	0.215522
1371698		Healthy	36	Male	26.5	0.0485505	-0.911072	-0.757111	-1.06116	-0.255568	-0.935644	-0.30856	0.241309	-0.19467	0.0246738	-1.0919	0.00172522	-0.189374	-0.171331	-0.328828	-0.384909	-0.528186	-0.941578	-0.969076	0.22249	0.246855	0.353203	0.561163	-0.80892	-0.1563	0.196199	0.102514	-0.48786	-0.375183	-0.958552	0.120135	0.419016	-0.785905	-0.178387	-1.21829	0.630852	-0.82201	-0.922368	0.385107	-0.344434	-0.677516	-0.628687	0.00772706	-1.01304
1372136		Healthy	60	Female	25.59	-0.39704	0.11748	-1.56725	-0.763704	0.253056	-0.900493	0.33976	-0.247361	0.685526	-1.70438	-0.21611	0.285101	0.13758	0.395594	0.0231093	0.39046	0.304277	0.0983155	-0.769915	-0.170597	1.09902	1.38221	0.011922	2.71953	-0.0921562	0.229013	0.00897596	-0.275219	-0.777105	-0.141202	0.516532	0.954447	0.883353	0.337662	-0.165235	0.589459	0.141675	-0.457312	1.38507	1.29558	2.42481	-0.490288	0.353588	-0.0388656
1374976		Healthy	58	Male	24.05	0.249535	-1.55499	-0.600203	0.680281	-0.0118919	0.0737955	-0.374087	0.685901	-0.671178	0.445442	-0.178742	0.142676	0.456978	-0.266649	0.2316	-0.066745	0.694551	0.630327	0.2489	-1.45542	0.360968	-1.1522	-0.354135	-0.395714	-0.499606	-0.129053	-0.135188	1.18047	-0.213595	0.241872	-0.409997	1.12868	-0.412885	0.0287056	1.34456	-0.613271	0.685916	-1.6916	-0.843316	1.24857	0.0638596	1.04347	0.978429	-0.263095
1375514		Healthy	52	Female	20.73	0.575865	0.9516	0.167399	0.138286	0.0978593	0.53925	-0.101334	0.0623986	0.130239	-0.807392	0.11682	0.395028	1.04546	0.0924122	0.353245	-0.373997	0.0469137	0.202975	0.822239	0.191394	-0.416582	-0.120563	0.800127	0.1018	0.0703797	0.0635461	0.609039	-0.195821	-1.14978	0.30703	-0.0438116	0.114612	-0.6774	-0.267051	0.0902207	0.567309	1.04329	0.363022	-0.150209	-0.361074	-0.538476	0.279521	0.400539	-0.190693
1378108		Healthy	42	Female	30.21	0.361428	1.6131	2.23013	1.42561	1.26519	-0.111327	1.2598	1.29362	0.837511	-0.861982	-0.136017	0.145638	0.853454	0.327559	0.509731	0.860303	1.50239	1.04051	1.59575	1.04839	1.65062	1.87884	-0.0262358	0.644931	0.690141	0.964358	-0.0120648	0.469349	-0.546117	0.267959	0.669867	1.39216	-0.786145	1.26027	1.46098	0.523479	-0.459999	-0.856028	0.961144	0.260668	-1.62703	0.49967	1.28422	0.460057
1378885		Healthy	47	Male	33.16	0.381838	-0.566607	0.449283	0.282932	0.153867	1.19128	0.586404	-0.628847	0.328418	0.338642	4.56493	-0.0753513	0.50707	0.229872	-0.020057	-0.456391	0.667079	0.770588	0.55639	0.106677	0.368304	0.757151	-0.0302626	-0.00159523	-0.433421	-0.177357	-0.129138	0.479463	0.0694809	-0.722708	0.602036	0.810941	-0.749227	0.0708125	2.0556	0.738014	-0.260768	-0.632399	0.409612	0.139852	0.254836	0.519123	0.312181	-0.239214
1384009		Healthy	25	Female	17.14	-0.105117	-0.748198	0.0972357	0.224671	-0.256466	-0.737688	-0.167265	0.297748	-0.249263	-2.33255	0.237189	0.510168	-1.19344	0.148254	-0.232625	1.25243	-1.47428	-0.509264	-0.221871	0.284932	1.09145	0.0293209	0.590806	0.0655293	0.920345	-1.48662	0.0761939	0.448917	-0.140497	0.39231	0.558264	-0.149537	0.90675	0.501178	0.648255	0.116937	0.131316	-0.411046	-0.0324608	-0.150154	0.0669396	0.19534	0.471618	0.32254
1387787		Healthy	48	Female	23.26	0.238053	-0.455167	-0.999474	0.846822	0.346195	-0.0471087	0.562872	0.109803	0.382754	0.0524637	0.10492	0.11116	0.19858	-0.115579	-0.137621	-0.331321	0.888084	0.305308	1.14481	0.292545	1.12701	-0.704978	-0.151492	-0.302484	0.238855	-0.235025	0.203919	0.689974	-0.284747	-0.0475338	0.350397	-0.358864	-1.5025	-0.448781	0.649014	0.364544	0.0633131	1.29885	0.229211	1.47462	0.771164	-0.305262	0.347133	-0.000571787
1391396		Healthy	44	Female	44.93	-0.790894	-0.688234	0.349549	-0.256848	-0.0507963	-0.310659	-0.650961	-0.115771	0.152302	2.30512	-0.401211	-0.282637	-0.92443	-0.605243	0.141993	0.746334	-1.02749	-0.731917	-0.0188005	-0.516286	-0.369505	0.141986	0.0713751	-1.14639	-0.693469	-0.983849	-0.589645	0.263231	1.57206	-0.703924	-0.5966	0.969367	0.810911	0.240904	-0.529918	-1.39853	0.192621	-2.0394	-1.45223	0.535814	1.23601	-1.73515	-0.173657	-0.728763
1399040		Healthy	55	Male	23.84	0.341396	0.383533	-1.45353	-0.30588	0.60612	-0.321187	-0.22637	0.125082	-0.202138	-1.30645	0.377245	-0.340023	-0.341646	0.161941	-0.43801	0.876384	0.246288	-0.204451	-1.01272	0.761022	0.0477524	0.53165	-0.270963	-0.374222	-0.955084	0.872773	0.218938	-0.742573	-0.743488	-0.761283	-0.291822	0.0995085	0.0207671	0.10729	-0.84381	0.362681	-0.875454	-2.59079	-0.18619	-0.312774	-0.233041	0.787376	-0.878611	-0.412728
1405352		Healthy	33	Male	36.15	0.083957	-0.091041	0.490515	0.385973	-0.180498	0.947531	0.207658	1.36939	0.153872	0.118126	-1.18504	-0.367908	-0.316162	-0.353772	-0.119685	-0.159278	-0.600972	0.0909832	-0.373161	-0.69392	0.0339899	0.19243	-0.699541	-0.0143864	0.282316	-0.770427	-0.368208	0.338401	-1.00043	0.0749461	-0.0246266	0.49325	0.171512	-0.368665	-1.0984	-0.00730516	0.755581	1.15675	0.230065	-0.939769	0.693003	2.75063	0.0166062	-1.39181
1405538		Healthy	41	Female	24.71	-1.7225	1.65365	0.305824	1.61505	1.30543	1.19286	0.790146	0.619044	0.463216	-1.04446	-0.435775	0.15686	1.1601	0.0507041	0.479028	3.18138	-2.25442	0.776263	0.348096	1.54759	0.703559	-0.372489	-0.724963	-0.295778	0.390251	1.24534	0.338705	0.31729	-0.310227	0.296254	0.351311	0.482372	0.306318	-2.19412	0.628982	-0.452444	1.04927	-0.403789	-0.87465	-1.86481	2.5823	0.511329	0.542011	0.360211
1406300		Healthy	56	Female	24.05	0.329648	0.17255	0.587427	0.344791	0.0611459	0.312515	0.709357	0.029562	0.530249	1.35128	-0.030834	0.681829	0.245896	0.437954	-0.0746639	-0.852432	1.29023	0.739914	-0.198534	0.458022	-1.03989	0.566071	0.355839	2.29489	0.4123	1.59044	-0.00189317	1.25071	-0.0676477	-0.0854108	-0.166511	-0.398521	1.25842	1.33212	-0.828908	0.803782	0.671637	0.751832	1.19383	0.0182848	0.849476	-0.993053	1.07356	0.182009
1412088		Healthy	30	Female	23.05	0.570213	-0.228993	-0.0110043	0.518417	0.132596	-0.5825	0.833025	-0.403986	0.145082	1.00216	0.869985	-0.159707	-0.0327694	0.0536971	-0.201195	0.211968	-0.393214	-0.149284	0.507345	-0.346014	-0.569358	-0.100791	0.202156	0.357014	0.163144	0.166655	0.127603	0.426188	0.867611	0.37156	0.784158	0.18344	-0.12425	0.64751	0.284853	-0.03233	0.117133	0.00550702	-0.0749694	0.618446	-0.0964656	0.746111	0.578855	0.0865983
1417884		Healthy	32	Male	25.82	-0.148854	-1.61892	-1.29884	-0.936872	0.589627	-0.159578	-0.220938	0.442538	-0.187862	-0.36039	-0.783303	-0.0575857	-0.572627	-0.155882	0.353378	-0.169442	-1.04829	-0.830679	0.494307	-0.0787657	-0.568017	0.236557	-1.0802	-0.74478	-0.77809	-2.15255	0.270682	-1.22066	-0.36918	0.00935561	-1.00454	-0.996356	0.375743	-0.604025	0.379614	-0.406906	-0.830958	0.197948	-1.061	0.718423	-1.0001	-0.527914	-0.930382	-1.0629
1420162		Healthy	40	Male	22.56	0.309913	1.4949	4.23132	-0.0316253	0.540017	0.319216	0.266068	-0.623577	0.26221	1.23807	-0.805831	-0.0975585	0.136584	0.538529	0.0331783	0.505681	-0.911529	-0.089586	-0.774302	0.242579	-0.11121	0.568964	-0.303986	-1.62353	0.0702679	0.899465	0.584629	0.508946	-0.682605	-0.134038	1.02397	0.546762	-0.417174	-0.322642	-0.00226692	0.406799	0.352265	-0.0857193	0.443332	1.03003	-0.502342	-0.120465	-1.33528	-0.565804
1420546		Healthy	71	Female	26.62	-0.0161511	-0.351887	-0.0408081	-0.626236	-0.238233	0.621917	-0.00710362	0.753544	0.352776	-1.48624	-0.0589962	-0.27499	-0.0815558	-0.285541	0.177091	0.390757	0.195827	0.231623	-0.740221	-0.314095	0.417652	0.81378	0.389417	-0.26318	-0.835985	-1.45259	0.180135	0.661173	-0.665729	0.399966	-0.105851	0.261762	-0.432133	0.163451	-0.295266	0.0929044	-0.412201	-1.49253	-0.219067	0.399682	-0.375526	0.482592	-0.515314	-0.0779489
1421882		Healthy	19	Female	23.29	1.04926	0.214283	-0.579795	0.549852	0.086195	0.475721	-0.457542	-0.289084	-0.446822	-1.08443	-0.488813	0.323848	-0.50783	-0.190384	0.64363	1.59028	-0.0610108	-0.170097	0.511634	-0.00408031	0.0225158	-0.0853942	-0.877306	-0.457225	0.628511	1.40224	0.387916	-0.30593	0.0305839	-0.32521	-0.287829	0.0441312	-4.76482	-0.641236	-0.770209	0.162966	-0.234184	0.356833	-0.226381	1.46888	0.729585	-0.559802	0.231762	-0.158116
1427135		Healthy	58	Male	25.36	-0.490249	0.102991	-0.148552	0.0534061	-0.778666	0.949576	0.156843	-0.294204	0.386923	0.857209	-0.628847	-0.416201	-0.447701	0.503016	-0.455478	0.618837	0.182492	-0.129794	0.313634	-0.0174484	-0.527518	0.497563	0.0741325	0.996078	-0.0129057	0.359931	-0.041133	-0.021372	-0.383298	-0.24368	0.494636	0.0791196	0.382926	0.371019	-0.587153	-0.133906	0.574668	1.50877	0.713439	0.290724	-0.353786	-0.923554	-0.126558	-0.0995161
1431546		Healthy	49	Female	36.8	0.202385	-0.912742	0.0439125	-0.243783	-0.25548	0.741448	-0.320056	0.115163	0.149656	-0.454054	0.331081	0.153081	0.0488269	-0.399379	0.442849	0.280769	1.0651	-0.0399966	0.549941	-0.329121	0.105746	0.199379	0.404712	-0.942453	-0.264469	-0.639065	0.362222	-0.446379	1.16111	-0.937733	-0.382648	-0.221522	-0.49864	-0.0218464	-0.0791264	-0.967807	0.216069	1.04583	-1.39788	-0.753842	0.513556	-1.30176	0.518911	0.247327
1432046		Healthy	41	Female	22.08	0.130626	1.47812	-0.169823	0.232036	0.760493	0.671953	0.906008	0.682664	1.47714	1.23044	0.556203	-0.0778709	0.314845	0.326097	1.54631	1.09139	0.489272	0.779646	0.776265	1.42322	0.535404	0.977393	0.0244575	-0.484082	0.796688	-0.520347	3.16843	0.369846	0.0207194	-0.227999	0.257059	0.390183	-0.231417	-0.532904	0.47861	0.302646	1.05571	1.98175	0.659028	0.623397	0.102757	-0.354808	-1.07443	0.36243
1438254		Healthy	57	Female	25.69	-0.192166	0.670807	-0.0235498	0.592355	-0.111249	-0.00261837	-0.150682	-1.77636	-0.229628	0.236104	0.284429	-0.0384991	0.41832	-0.168591	-0.30058	0.0687696	-0.333077	0.742077	0.162404	0.276026	-0.452406	-0.0463976	0.320671	0.635007	0.112184	-0.0908485	0.290246	-0.257009	1.02547	1.4633	0.315038	0.846436	-0.42408	0.21979	-0.398475	0.00942659	-0.0894176	0.785536	0.155153	0.225368	0.571695	1.13614	-0.240348	-0.295731
1460209		Healthy	36	Female	21.41	0.16707	0.255386	0.83733	0.480403	0.532406	0.394257	0.165734	0.665448	0.111821	0.313871	-0.362278	-0.19732	-0.000660569	0.0506852	-0.230039	-0.331109	-0.0913534	0.502346	0.213375	0.578579	0.168683	0.609331	0.138184	-0.856251	0.268297	-0.62017	0.359337	-0.122806	-0.38125	-0.307833	0.142647	0.373106	-0.18227	0.608779	0.12328	0.122856	0.957755	-0.992019	0.0128801	-0.0252243	-0.0516443	0.474951	0.797209	0.344864
1462140		Healthy	77	Female	27.92	-0.372067	0.397823	0.25659	-1.22377	-0.924556	-0.715831	-0.894867	-0.794949	-0.181528	-0.143621	-0.288949	-0.241792	-0.358874	0.306662	0.0183264	0.443965	-0.31849	-1.17349	-0.555452	-0.861724	-0.19226	-1.48374	0.10668	-0.346653	-0.39222	-1.61274	0.185174	-0.501815	1.34905	-0.581769	-1.58876	-0.673747	-0.27227	-0.721579	-1.00188	-0.0791232	-0.631828	-0.311438	-0.248865	-1.63708	-0.589959	0.962995	-0.873012	0.182974
1463442		Healthy	53	Male	25.82	-0.469991	-0.291182	0.0809719	-0.0259386	-0.512213	-0.060553	-0.252658	1.51121	-0.483922	-1.22332	-0.302711	0.496167	0.404753	0.0420696	-0.247731	-0.0344694	0.510145	0.0568304	0.0203572	-0.752188	-0.206956	0.26853	0.4886	-0.878023	0.138212	-0.440006	0.362916	0.235823	-0.759275	0.0460757	0.466603	0.284259	-0.78872	0.110286	-0.708423	0.172529	0.0482948	0.785974	0.269603	0.599924	-0.446249	0.263859	0.0307292	-0.108394
1474458		Healthy	75	Female	31.34	0.567301	0.0514447	1.63579	0.650062	0.136698	-0.539603	0.765952	0.400124	0.470512	1.06968	1.82667	-0.167287	0.0959323	-0.279244	0.356606	-0.0107464	-0.0152893	0.497702	3.12289	0.212665	-0.241859	1.77097	0.306445	-0.461208	0.122085	-1.71075	-0.437418	0.457992	4.98041	1.014	0.209546	0.29128	-0.965293	0.169902	-0.495961	-0.231416	0.714006	-0.194825	-0.644484	-1.19663	-0.825948	0.639302	0.403708	0.212205
1481374		Healthy	80	Female	22.13	0.516812	0.168306	0.556198	0.535322	-0.667454	0.0322724	-0.101376	0.642017	-0.0387298	-0.765471	-0.402061	0.318125	0.993228	0.3407	-0.130827	-0.610239	-0.724027	-0.30546	-0.478286	0.535884	0.504925	-1.63077	-0.819817	-0.642264	-0.290401	0.337943	-0.589599	0.108129	-0.613169	0.315813	0.317286	-0.182898	0.219172	-2.49244	-0.477853	-0.642997	0.358463	0.963314	-0.611486	-0.218961	1.13843	-0.00496939	-0.650588	0.129231
1481827		Healthy	38	Female	19.67	0.358508	-0.289557	0.287953	-0.0414476	0.147335	0.0559413	-0.670052	-0.355198	-0.4389	1.20336	-0.0248834	-0.275872	0.453984	-0.576283	0.519193	-0.0241492	0.37833	-0.772263	0.367259	-0.298236	0.379326	-1.38155	0.310415	1.35006	-0.573932	-0.790852	0.300867	-0.305199	0.796129	0.598225	0.205574	0.402417	-0.194824	-0.510497	0.544695	-0.25343	0.153419	-0.758099	-1.10222	0.0606546	0.217915	-0.454987	-0.589775	0.00632025
1484820		Healthy	57	Male	23.95	1.26641	1.61806	0.663124	0.775595	1.80072	0.233421	-0.258524	0.575451	-1.25171	-1.20735	-0.100723	0.175716	0.410699	-0.208885	-0.017854	0.508524	-1.17291	-0.204105	0.894079	-1.49617	1.15998	-1.32611	-0.244013	-1.77234	-0.648134	0.346514	0.337763	0.117101	-0.976951	0.598048	0.0703269	-0.110978	0.602651	-1.04625	0.150115	-0.83171	-0.083694	0.716277	-0.681158	0.570486	-1.64602	-0.39055	-0.495695	0.664119
1485130		Healthy	49	Male	24.48	-0.291989	0.618487	0.568561	0.0727176	0.346295	0.720555	-0.364332	0.0696234	0.282092	-0.485673	-0.0347322	-0.0779502	0.629487	-0.746408	-0.0146594	0.474039	1.33663	-0.167542	0.532695	-0.0706548	0.199228	-1.02391	-0.27284	-0.391111	-0.188711	0.459809	-1.14559	-0.0117995	-0.467924	0.373988	-0.275933	0.504891	-0.81614	-2.64492	-0.777356	-1.78369	-0.350538	1.00108	-1.85006	-0.0588792	0.395518	-0.214833	0.456058	0.0386821
1489890		Healthy	54	Female	27.07	-0.117674	-0.421916	0.417637	-0.958064	0.31254	-0.823545	-0.393755	0.807242	-0.122403	-0.909687	-1.0601	-0.195108	-0.457303	0.373024	0.390726	-0.446215	0.517289	-0.218422	-0.0528329	0.3092	-0.739185	0.683456	1.13358	0.326719	0.411622	0.352229	0.219795	-0.26261	0.1884	-0.0290396	-0.112151	0.272982	-0.245146	0.150718	-1.47911	0.0617087	-0.328951	-1.54238	0.0465266	0.0165565	0.0364778	0.880836	-0.109551	0.0283854
1491050		Healthy	46	Female	24.95	-0.241379	1.11508	-2.22593	0.56738	0.0736826	-0.303981	1.26376	0.965851	0.740211	-0.803732	-0.0843918	0.0185133	-0.528605	0.708602	-0.741878	0.0463867	0.616647	0.52812	-0.333913	0.153252	-0.195621	0.194094	0.676732	3.07453	-0.262858	1.84725	-0.612688	1.72501	0.00253746	0.799372	-0.669177	-1.08965	1.37322	1.53243	1.34008	0.315191	1.48326	-2.71249	0.880191	-0.786049	5.76484	1.12184	0.284215	0.113324
1495386		Healthy	51	Male	31.19	0.0925781	0.485566	0.0608816	-0.433534	-0.0488954	-0.0934039	1.24231	-0.77635	1.05034	-0.348823	0.00936117	-0.233085	-0.136058	0.705989	-0.386894	0.0986801	0.438124	0.490992	-0.97744	0.329239	-0.656721	0.366218	-0.0908728	0.255629	-0.342575	0.0451432	-1.02523	-0.293436	-0.694557	-1.01995	-0.102039	0.137587	0.212696	1.78488	-0.586863	0.775937	0.153128	0.795038	1.99556	-0.656208	0.433665	-1.12135	-0.182541	-1.25478
1497790		Healthy	51	Female	17.74	-0.403505	-1.21397	-0.0931997	-0.776565	-0.821534	-0.454833	-1.62506	-0.60512	-1.14883	0.763634	-1.27841	-0.453272	-0.764698	-0.398339	0.030973	-1.30966	-0.0767871	-0.835159	-0.0524459	1.81847	-1.07292	-0.884327	0.149424	-0.725606	-1.04746	0.578098	0.268487	0.267838	-0.397635	-0.863403	-1.49943	-0.782181	0.112168	-0.57477	-2.67058	-0.95442	0.607085	0.0612453	-1.23966	-2.02222	-2.06763	0.244586	-1.10678	-0.124794
1498819		Healthy	50	Female	24.2	-0.703746	-0.748372	-1.31557	-0.474597	-0.703815	-0.0771775	-0.0617868	-1.21696	-0.218742	-1.41539	-0.940812	-0.116624	-0.25106	-0.0333866	0.34554	0.359667	-0.233507	-0.756742	-0.486638	-1.62142	-2.44698	-1.41401	0.487108	0.651041	-0.904835	-1.23261	-1.29236	-1.14767	0.560555	-0.706858	0.818731	-1.09792	0.230496	-0.421836	-0.0726238	-1.2035	1.15717	-2.4055	-1.10527	-1.05273	0.0743464	1.87032	-0.245393	-0.213971
1500905		Healthy	33	Male	23.82	0.695244	0.046523	-0.0545724	0.51483	-0.0815517	-0.221302	0.556568	-0.121129	-0.0689949	-1.33118	0.688097	0.102094	0.524795	0.110687	0.0680024	1.2678	-0.449405	-0.0838512	0.437372	0.751252	1.10727	0.882887	0.348948	-0.00546347	0.406105	-0.189948	0.249903	-0.536164	0.116847	1.27799	0.187051	-0.101452	-0.30125	0.471895	0.811773	0.57702	1.3416	-0.847055	-0.0615029	0.429888	-0.601944	1.07574	1.35817	1.10219
1501052		Healthy	35	Female	26.09	-0.374586	-0.00298963	-1.33323	-0.692692	-0.427373	-0.554221	-1.96816	-1.17607	-2.56978	-0.393188	0.00329702	-0.222609	-0.421014	-0.97321	0.145945	-0.971973	0.385975	-0.567245	-0.585544	-1.26718	-0.901739	-1.74683	-0.0153278	-0.163518	-0.607266	0.79724	-0.517399	-0.471342	0.189791	-0.647395	0.728934	-1.12167	-1.67502	0.0431143	-0.146143	-1.54461	-0.0515413	-1.23034	-1.43797	0.397105	-1.53005	0.928626	0.295434	-0.496111
1501750		Healthy	54	Female	23.03	0.659851	-1.30387	-0.109226	-1.21503	-0.425321	-0.498285	-0.557936	-1.018	-0.282065	1.47237	-0.242624	0.147176	-0.68342	-0.385738	-0.367708	-1.48442	0.331663	-0.884184	-1.13191	1.517	-0.299931	-0.744222	0.773757	-0.161251	0.828763	1.04153	-0.215031	-1.23746	-0.958441	-0.234661	-1.46345	-0.762532	-2.74126	-0.559793	-2.63937	-1.49899	-0.884765	0.622897	-0.718458	-1.45239	-0.932092	0.460672	-1.62044	-0.441117
1504004		Healthy	53	Female	48.51	0.651999	-0.187817	-0.96233	1.02486	0.865729	-0.522926	0.0388539	1.09124	-0.503881	0.438378	2.72509	-0.159554	0.0840837	0.0788359	-0.0645173	-0.55598	0.482206	1.06321	0.378114	2.13082	-0.117051	-0.239962	0.268827	-0.0317608	0.787163	1.20089	0.0912803	0.48883	-0.628708	0.926292	-0.440574	0.0911551	-0.034823	0.237751	1.32565	0.408921	1.00865	-0.690401	0.182864	0.907389	1.20918	-0.168077	-0.23824	0.248516
1507409		Healthy	42	Female	28.78	-0.210493	-0.0534265	-1.26531	-0.0576106	0.0226909	0.332607	0.526449	-1.31669	0.280876	0.748322	-0.687235	0.128314	0.304023	0.330582	-0.548664	0.182681	-0.316717	0.257608	-0.576942	-1.13677	0.794155	-0.0615774	-0.70292	-0.0878264	0.696981	-0.46431	0.184043	-0.654834	0.566	-0.779723	1.43968	-0.502587	0.31811	-0.219408	0.977952	0.438965	0.354014	-0.312006	0.481408	-0.29095	-0.576332	-0.605163	0.404868	-0.0344698
1510963		Healthy	29	Female	22.66	0.318528	-0.797545	-0.740471	-0.0198214	-0.137514	0.704567	-0.335039	0.275491	0.273416	0.293357	-0.773395	0.366655	0.107901	-0.30108	0.0154484	0.147984	0.397103	0.492079	0.368102	-0.844372	1.509	0.143063	0.142851	-1.11471	-0.473388	0.113843	0.369859	-0.169556	-0.081348	-0.330426	-0.574745	0.95745	0.335834	-0.536386	-1.19739	0.341002	1.44931	0.239956	-0.20976	-0.734992	0.848004	-1.1906	-1.20786	-0.116287
1512820		Healthy	48	Female	46.62	-0.831816	-0.887143	-0.826382	-0.526445	0.820308	0.00724427	-0.218203	-1.20814	-0.768207	1.54048	0.113116	-0.768594	-0.225866	-0.0929457	-0.0526771	-0.0293834	1.1136	-0.0315477	0.485548	0.173348	-0.155679	0.147242	-0.191127	0.186225	-0.85855	0.296808	0.364284	3.09208	0.160832	-1.60933	-0.327053	0.00474343	-1.35164	-0.490519	-0.663424	-0.139079	-1.30177	-0.20698	-0.623623	0.399535	-0.663019	-0.606475	-2.50891	-0.171652
1513501		Healthy	58	Male	30.96	0.47448	-0.211148	0.556785	0.841939	0.373655	0.713194	-1.07718	0.194688	-1.95458	-0.020565	0.0592136	0.108035	0.399317	-0.470599	-0.137082	-0.61557	-0.085434	-0.224071	2.28797	1.23778	-5.20971	-2.20391	0.727125	-0.015668	0.172588	0.265789	-1.8539	0.164482	-0.188053	0.0625534	-0.295619	0.54688	1.29055	-0.773904	-0.648744	-0.953632	0.8238	-0.24036	-1.71838	-1.9858	0.439989	1.68892	0.896731	0.0955844
1514398		Healthy	54	Female	22.55	-0.349784	-0.387449	0.285473	-0.054035	-1.46488	-0.781492	-0.164966	-0.206114	0.558826	-0.597765	-0.130218	0.121688	0.011671	-0.421439	0.185564	-0.536602	0.48114	-0.440196	-0.248963	-1.14941	-0.0575012	-1.01407	0.0101974	-0.634345	-0.0735	-0.825254	0.340271	-0.158488	1.6382	-0.527933	-1.07264	-0.287403	-0.201884	-0.333505	-0.311569	-0.200847	-0.535644	-0.671297	0.0263801	-1.20487	0.550194	-0.580052	-0.087461	-0.202158
1523770		Healthy	37	Female	28.07	0.312645	0.579004	0.180725	-0.10887	0.0261141	-0.599025	-0.523674	-0.443071	-0.330012	-2.17258	0.497967	-0.305429	0.213691	0.138436	0.589039	-0.00695797	-0.177697	-0.680724	0.160037	-0.0402941	-0.46397	-0.379108	-0.34189	-0.398895	-0.303062	0.166766	0.637724	-0.618084	1.29196	0.979413	-0.436645	-0.383071	-1.08454	-0.56022	-0.00857707	-0.935875	-1.04585	-0.918441	-0.956514	-0.212283	-0.379907	-0.556856	0.0317526	-0.341465
1524948		Healthy	57	Female	23.62	-0.0808922	-2.13907	-0.117715	-1.23032	-0.782224	-1.37068	0.649591	0.246892	0.935338	0.965102	-1.4391	0.812041	-0.637732	0.751088	-0.111814	-1.27367	-1.54249	-0.971023	-1.69314	-0.740123	-0.247794	0.142387	0.177556	0.35948	-0.365859	-0.842025	0.055191	-0.812851	-0.759319	-0.815757	0.54015	0.0148972	0.555595	0.703776	-0.269054	0.501007	-0.494788	-0.221892	1.18133	1.03085	-0.775223	-0.624183	0.0700952	-0.808347
1532234		Healthy	63	Female	22.31	0.252775	0.467282	-1.2617	-0.312406	0.213302	-0.812057	0.414719	-0.110676	0.341747	-0.387893	-0.47526	0.000225386	0.214137	0.295847	0.245847	0.333258	0.607486	-0.315221	1.55661	0.723724	0.686253	0.230466	0.11287	0.354113	0.360709	0.306919	0.398168	-0.203676	-0.200272	0.863116	0.954215	0.387552	-0.248059	0.0495625	0.060546	0.395219	0.606774	-1.53717	0.250306	-0.409725	-0.533489	-0.650734	-1.24294	0.581133
1532385		Healthy	24	Female	32.24	0.712525	-0.0311163	1.88026	0.309674	-0.00979956	-0.293141	-0.153733	0.556363	0.172041	-1.94992	1.25409	0.149748	0.515656	0.129379	-0.436574	0.0673678	-0.0377295	0.360715	0.0364106	0.291296	0.793916	0.421431	0.510611	-0.0302931	0.082463	0.664551	0.17905	-0.216676	0.438553	0.19581	0.289384	-0.239803	0.177388	-0.248031	-0.652142	0.318928	0.302473	-0.16846	0.506512	-0.0359917	-0.415572	0.0328495	0.497262	0.0844862
1534026		Healthy	50	Female	36.03	1.06628	0.013569	-0.131042	0.95463	0.42086	0.0734555	1.05587	-0.0462859	0.532765	-0.160547	1.46608	0.572436	1.08619	0.394779	-0.0252708	0.910345	0.928136	0.750771	0.60491	0.0679925	0.806428	0.260209	0.299858	0.449698	0.78064	1.66406	-0.388012	0.487658	-0.507461	2.1865	-0.128816	0.790533	0.936937	0.358186	2.1581	0.370418	1.30599	2.22854	0.371154	1.05697	2.037	1.04406	1.77941	0.330735
1534594		Healthy	35	Female	23.82	-0.419258	-0.247057	-1.1696	-1.14334	-0.11288	-0.719587	0.657372	-0.333354	0.308256	-0.790612	-1.77884	-0.0271674	-0.521973	0.467638	0.0153028	-0.335175	-0.891126	-0.842299	-0.889938	-2.1803	-0.915284	0.63952	-1.16638	4.44441	-0.619647	-1.53962	0.575745	-1.95905	-1.0692	0.13296	0.766613	-1.7896	0.221835	-1.48255	0.393244	-1.16539	-0.550032	-0.372837	-0.186166	-0.222665	0.758199	0.770448	-2.28583	0.232035
1538140		Healthy	59	Female	31.85	0.841211	-0.595894	0.737012	0.759475	1.03153	-0.102749	1.2172	2.90725	1.06662	0.196043	0.109029	0.181525	0.211631	0.881504	-0.837952	-0.573497	-0.260696	0.389067	-0.174875	0.88846	0.450681	1.30467	1.3627	1.02641	1.32322	0.194741	-0.948007	-0.444118	-0.398375	1.58374	0.408713	-0.156961	1.72001	1.9464	1.20649	0.83085	2.47753	-2.51621	2.41536	0.0453692	-0.293047	0.0966972	-0.0304814	0.394801
1539774		Healthy	43	Female	38.73	0.465187	0.853195	1.15689	0.708686	0.174432	0.0141648	-0.451878	1.35509	0.108259	0.705487	1.33027	0.478252	0.942321	0.255302	0.0266213	0.762217	0.419985	0.300589	0.389283	1.12518	0.32543	0.321008	0.716281	0.0911241	0.284378	0.111867	0.451352	0.246279	-0.378571	1.29867	1.11323	-1.11713	-0.959051	0.278605	1.61432	0.716584	-0.996599	1.48123	0.579892	1.93118	1.37154	-0.345779	0.877597	1.29305
1541442		Healthy	60	Female	35.87	0.283818	0.43281	-0.00739147	0.46365	-0.0599503	0.205906	-0.435663	0.846894	-0.121162	-0.313949	1.44954	0.405041	0.127544	-0.177167	0.562579	0.386189	-1.21854	0.37792	0.532047	0.37219	0.319471	0.64089	0.619329	0.246102	-0.475216	-2.20049	0.240595	0.0477239	-0.455608	-0.319909	0.250111	0.471354	0.468896	0.910886	0.0992268	-0.0600692	0.409557	1.42008	-0.119091	-0.729302	0.709214	2.28023	0.531931	0.398935
1541786		Healthy	37	Male	23.95	-0.0693124	-0.396178	-0.169609	-0.446564	0.939647	0.207961	0.426558	-0.328441	0.726012	-0.0202491	-0.0318854	-0.0597304	-0.144915	0.156699	-0.0486583	0.283705	-0.324147	-0.26099	0.20073	-0.720887	0.0621727	1.09056	-0.0415225	1.60835	0.382081	-0.935983	0.391088	-0.972706	-0.73607	0.116968	0.0389834	-0.0232929	-0.17442	0.742139	0.438342	-0.128486	-0.177578	-0.781154	-0.159507	-0.0283725	0.0199809	-0.369236	-0.120904	0.649245
1543273		Healthy	54	Female	30.72	0.146772	0.96631	-1.1327	-0.0260952	1.10559	0.619008	-0.315547	1.12126	-0.829377	-0.490279	0.506658	-0.258362	-0.252129	-0.384127	0.915966	0.16683	-1.42752	-0.00310921	0.730812	0.57821	-1.75431	-0.753498	0.37728	0.50012	-0.54553	0.610646	0.231356	0.264486	-0.772225	0.143769	0.868333	0.963429	1.55016	-0.83021	-0.414248	-0.445431	-0.953938	1.85484	-0.84155	0.270889	-0.939576	-0.0858798	-1.10157	-0.356856
1544466		Healthy	22	Male	25.51	0.172738	-0.421343	0.534898	1.41605	-0.093593	0.0235845	0.868839	0.795961	0.372304	1.05352	-0.124351	0.29839	0.262383	0.187973	-0.214632	0.765099	0.90288	0.576413	0.691139	-1.49151	0.57686	0.627648	0.730186	-0.468808	0.447631	0.741162	-0.0391597	0.863957	-0.334659	0.00523977	0.398035	0.754639	0.659428	0.693807	0.19641	0.193045	1.61811	1.01658	0.269111	-0.928763	0.471842	-0.583888	0.280111	-0.0275232
1547734		Healthy	29	Male	29.07	0.562454	-0.571906	0.828541	0.828595	-0.203929	-0.336448	0.395446	0.276995	0.691162	-0.843266	0.506139	0.889272	0.502511	0.0166776	0.00781052	-0.569619	0.419763	0.744359	0.351855	-0.470109	0.070292	-0.411546	0.392306	0.677715	-0.278475	0.389847	0.198473	0.645265	-0.26529	-0.231232	0.057994	0.265696	-0.29939	-0.478214	0.640992	0.735058	0.314402	0.817682	0.761095	0.517565	-0.0383145	0.18348	0.60042	-0.0484682
1549186		Healthy	54	Female	27.98	-0.805498	-0.892747	-0.439428	-0.669925	-0.732119	-0.165572	-1.40944	0.130145	-1.17809	0.34929	-1.33699	-0.0464848	-0.233663	-0.485867	0.423204	-1.23907	1.25131	-0.600856	-1.0525	-1.04957	-0.333978	-0.704168	-0.45125	-0.361127	-0.618708	0.238681	-0.0421878	-0.944183	-0.833063	-0.31463	-0.239037	-1.075	-1.1052	-0.662983	-0.490583	-0.63749	-1.09259	-1.05065	-0.448074	1.2655	-1.20545	-0.45555	-0.41244	-0.646669
1549888		Healthy	71	Female	31.79	-0.410887	0.334185	-0.399931	-0.547829	0.352778	-0.480559	-0.446929	0.39431	0.328107	0.661218	-0.423365	-0.457911	0.114117	0.031485	0.34681	2.33967	-0.0657872	-0.0760939	-0.148045	1.40046	-0.656937	0.772788	-0.620338	-0.680607	-0.791964	-0.285511	0.270397	-0.653623	-0.450229	0.600495	-0.417889	0.115084	0.31291	-0.248438	-0.473467	-0.497379	0.634881	1.3929	-0.16028	0.759095	-0.559278	-1.38453	-1.08116	-0.265893
1550067		Healthy	59	Female	31.17	0.302902	0.864008	0.335207	-0.132429	0.230871	0.701669	-0.224	-1.5146	0.176621	0.345633	-0.0477302	-0.239802	0.410758	0.22329	0.217264	-0.78279	-0.26196	0.661531	-0.920204	0.298067	0.541974	0.0126343	-0.106329	-0.0357312	-0.241463	0.813886	-0.0471215	-0.0719874	0.0864686	-0.225099	0.107552	0.0579388	0.518995	-1.07965	-1.5172	-0.185923	-0.222803	0.344861	-0.14444	1.29705	-0.130778	-0.287809	-0.746253	-0.486598
1551894		Healthy	34	Female	26.83	0.0729461	-0.191762	-0.879808	-0.151676	-0.633919	0.684638	-0.409488	0.313593	0.75243	1.2905	-0.0509272	-0.12528	0.524624	0.13057	1.49967	0.0934869	-1.00147	-0.245563	-0.316384	0.272365	-0.0866968	1.1554	-1.34423	-0.969708	-1.35697	-0.292962	4.07668	-0.95869	0.0236766	-0.281328	0.118765	-0.152892	0.583707	-1.26309	-0.942909	0.124948	0.0144318	-0.995674	0.944561	1.46835	0.21484	-0.849098	-1.13228	0.611662
1552328		Healthy	47	Female	23.29	-0.590193	-0.820333	-1.3386	-1.33861	-0.604333	-0.719828	0.319277	-0.361128	0.717523	1.279	-2.35863	-0.0241439	-0.43328	0.784442	-0.581782	-1.54026	0.396866	-0.596767	-1.96773	-1.40942	-0.157849	0.640097	-0.944958	0.166974	-0.131371	0.906499	-0.294426	-0.270442	-1.0948	-1.47276	-0.477977	0.188372	0.488224	0.671438	-1.00519	0.58808	-0.736022	-0.977553	1.35644	-0.479434	-1.30455	-0.495782	-1.20603	-0.541919
1552698		Healthy	56	Female	21.38	0.721776	-0.157611	0.149367	-0.0680274	0.0426732	-0.0376124	-2.08946	0.589827	-3.36303	0.910664	0.61599	0.669331	-0.754433	-1.32942	-3.29292	1.11487	0.840374	-0.114943	0.390659	-0.220175	-3.87429	-2.83194	0.652019	0.00910922	-0.357736	1.35612	-5.41976	-0.483811	1.5694	-0.016016	-0.62896	0.390377	-0.214607	0.364934	0.0505611	-1.99082	0.677057	-0.0147661	-3.26494	0.0937852	0.760127	-0.736664	0.772804	0.358495
1564778		Healthy	40	Female	48.8	-0.554285	-1.53798	-1.38043	-0.905198	-0.381165	0.178966	0.263355	-2.01416	0.354261	-0.690138	-1.8163	-0.0264776	-0.544252	0.0362652	-0.0483886	-2.05459	0.108015	-0.160667	-0.174685	-0.0221483	0.0331575	0.0946626	0.294271	-0.35256	-0.131545	-1.00821	0.0375564	-0.189915	0.37592	-0.894445	-0.528677	-0.187245	0.305224	0.0109724	-0.472799	0.305559	-0.677506	0.590822	0.343309	0.389709	-1.9457	-0.547652	-0.833818	-0.454261
1566332		Healthy	52	Female	32.27	0.437949	0.519626	-0.268377	0.444817	-0.524054	0.409048	0.578672	0.550349	0.550781	-1.01369	-0.530369	0.206217	0.362467	0.00910198	-0.0123017	-0.42033	-0.148084	0.290162	0.0163737	-0.445289	0.358784	0.6499	-0.302238	-0.275661	-0.138811	-0.381024	0.310833	-0.442633	-0.857081	-0.329647	0.238324	0.343471	-1.17175	-1.69401	-0.587086	0.423555	-0.1025	-1.13945	0.716502	0.454545	-0.251221	0.181936	-0.43443	0.206599
1567650		Healthy	50	Female	18.9	0.866295	0.219691	0.0181665	0.00953058	0.497097	0.34839	-0.948165	1.14939	-0.648583	-1.15858	0.308247	0.487469	0.321533	-0.100336	0.132083	0.295482	-0.862434	0.460998	0.421836	2.56978	0.118955	-0.600677	1.15023	-0.406376	-0.436474	-0.714137	0.356686	-0.300654	0.796255	0.357214	0.182594	0.613458	0.220836	0.779752	0.849693	-0.936562	0.288044	-0.164316	-0.496904	0.490221	-0.0594604	0.46305	0.820541	1.358
1569807		Healthy	37	Female	35.9	0.558156	0.551738	1.70748	0.0694441	0.794497	-1.37065	0.687	0.74936	0.465962	-0.216428	-0.0761798	-0.1487	0.6961	0.458583	-0.124196	1.22787	-0.790177	0.297145	-0.199519	0.274551	-0.270641	0.307334	0.506379	0.40807	-0.159356	0.843864	-0.00869978	0.412265	-0.413899	0.298296	0.0794755	0.630597	-0.830749	0.375853	0.705757	0.608744	0.567545	0.703878	0.839397	0.489055	0.774498	-0.0532341	-0.297995	-0.0668352
1574176		Healthy	31	Male	22.47	1.5364	0.584115	-1.0728	-0.342545	-0.414247	-0.0602031	1.08408	-0.655914	0.741057	0.760781	-1.05008	0.162503	0.718002	0.543399	1.08406	2.20481	0.212882	0.0536557	0.496829	0.575431	0.369247	0.0622411	0.347022	-1.82021	0.878347	-0.578181	0.60704	0.201484	-0.616602	2.94951	-0.135667	0.0407639	-0.0361708	-0.266217	0.577375	-0.0238737	0.938214	-0.154739	-0.0431212	-1.08319	0.00150502	1.45282	1.18168	0.595229
1574520		Healthy	55	Male	26.77	0.260633	-0.510085	1.14907	-0.0464284	-0.758989	0.556993	0.187892	0.501632	-0.232669	-0.343229	-0.0329259	-0.297342	0.0604212	0.0337104	-0.16281	0.527313	0.294166	-0.0725155	-0.384021	-0.594297	-0.685891	-0.00546419	-0.0595527	0.528289	0.215001	-0.123286	0.196988	0.777091	-0.836403	0.583118	-0.128778	0.887831	0.0577939	0.152695	-0.707023	0.506958	-1.04388	0.283225	-0.426335	-0.420764	0.110478	0.231608	-0.660726	-0.793358
1575601		Healthy	47	Male	25.77	0.243351	0.756257	1.07213	0.520018	0.780497	-0.000867036	0.542085	-0.0948699	0.569858	-1.36353	1.13658	0.277406	0.689536	0.470971	0.591933	1.39982	0.234151	0.632099	0.0941199	0.473172	0.5151	0.723441	0.231845	0.469863	0.194545	0.596034	0.358447	1.93509	-0.379936	-0.0871601	0.800641	0.51624	-0.873339	-0.187163	0.483916	1.15943	0.53898	0.465709	0.468926	0.571695	1.06693	-0.983691	1.44151	-0.00913351
1584890		Healthy	44	Female	21.54	-0.238733	0.751483	-0.629568	-0.56705	0.288432	-1.02677	-0.375374	-0.149139	-0.108068	1.17852	-0.0233711	-0.144857	-0.658398	-0.416701	0.82791	0.649668	0.199219	0.00161265	0.194859	0.367959	0.758668	0.655872	-0.0890777	-0.600197	-0.492822	0.311846	0.577101	0.224236	0.0381944	0.493977	0.224591	0.720259	-0.248489	-0.931514	-0.401944	-0.0359775	-0.100945	0.146762	-0.877412	-1.15396	0.670215	-0.224308	-0.7924	0.138154
1586834		Healthy	52	Female	49.92	0.399899	0.455693	0.364481	0.501281	0.208693	0.229077	-0.0133126	0.903019	0.26306	-1.5005	-0.44879	0.494825	0.157587	0.414725	-0.523497	0.35626	-0.570736	-0.161054	1.25145	-0.415979	0.858504	0.353353	-0.791312	1.02443	0.697916	1.308	-0.0476302	-0.746051	0.200504	0.818593	0.549111	-1.40033	-0.693286	0.123604	0.122674	0.298474	0.283763	1.1258	0.586416	0.688575	-0.522383	2.7042	-0.246741	1.17119
1594640		Healthy	41	Female	24.44	0.469416	-0.730024	-0.13134	-0.108354	-0.208098	0.833104	-0.217855	-0.213724	-0.166546	-0.0156367	-2.14034	-0.299238	0.536565	-0.0995663	-0.154324	1.08365	-2.73176	-0.315566	-0.655234	-0.586202	-1.03675	0.619078	-0.119253	-0.895129	0.27527	-0.296139	0.557252	-0.525625	-1.51057	1.82436	0.682331	-1.28534	-1.13445	-1.89328	-0.139446	-0.10822	-0.254433	-0.0705352	-0.0611582	0.541685	1.20046	-0.621698	0.388008	-0.231642
1597155		Healthy	49	Female	26.39	-0.682091	0.544967	-0.949309	0.457496	-0.286021	1.16326	-0.290989	0.163514	-0.0720755	0.280213	-0.717311	-0.118955	-0.0638228	-0.229523	0.189281	-0.772797	0.776275	-0.0226428	-0.171244	-0.421327	-0.223225	0.561158	0.0532856	-0.348135	-0.987422	0.311177	0.290743	-0.347897	0.236266	-0.673216	-0.344037	-0.376465	0.482042	-0.540051	0.0572051	-0.0226055	1.28262	-0.484326	-0.177008	-1.36268	-0.103783	-0.860639	-0.203752	0.31601
1599865		Healthy	43	Male	38.87	-0.0457536	0.221988	0.596346	-0.076629	0.54801	-0.313311	1.05309	-0.0821659	0.468064	0.0965176	0.696115	-0.237888	-0.0410874	0.674008	-0.66976	0.211681	-0.174023	0.642668	-0.190833	0.234065	0.5705	0.242431	0.752599	1.57893	0.461733	-0.0678299	-0.419839	0.0195272	0.168488	0.418746	-0.497028	0.669677	-0.128447	1.32074	0.895785	0.511021	0.776184	-0.491993	1.62823	0.650097	-0.519333	2.83648	0.587128	0.585263
1605145		Healthy	47	Male	27.5	0.916305	0.327201	0.194099	0.905032	0.642998	0.612914	1.56187	-0.405259	1.28151	-0.194266	0.349783	0.300283	0.384544	0.909284	-0.705872	0.199208	-0.721472	1.12624	0.450566	-0.147802	0.928733	1.79521	0.524248	0.979542	1.27942	0.187677	-0.733947	0.656978	1.08054	1.55746	0.159234	0.568274	0.602114	1.14294	0.0425911	1.11598	1.94117	-0.230971	1.72464	-0.200773	0.563807	1.05592	0.817641	-0.095057
1611163		Healthy	48	Female	46.34	-0.0261209	-0.00627823	0.598321	-0.949288	-1.39535	-0.564764	0.518784	-1.2328	0.653754	0.843921	-0.744717	0.270135	-0.527924	0.64481	-0.476418	-1.10505	0.922225	0.114163	-0.961068	-0.944831	-0.280675	1.12051	0.555961	-0.374734	0.295791	0.311425	-0.125365	0.0620212	-0.275972	-0.355719	0.461529	0.373363	0.20106	1.7247	-0.19201	0.801621	0.556033	-1.44439	1.17384	-1.29905	-1.81653	0.385331	-0.174786	-0.157247
1618533		Healthy	38	Female	28.56	-0.524262	-0.822136	0.658491	-0.0701098	0.103425	0.963237	0.540191	-0.616559	0.375022	-1.73642	-0.33602	-0.0526962	-0.430344	0.00269136	-0.550887	-0.150564	-0.0600996	-0.440797	-0.768376	0.227055	0.460296	-0.00294618	0.131459	0.351006	0.0418622	-0.291958	-0.356558	-0.487731	-0.531288	-0.824452	-0.606138	-0.743789	0.602179	1.18674	-1.16048	0.286039	-1.13966	-0.557665	0.655517	0.696779	-0.00422051	-0.621231	-0.590089	-0.17069
1618914		Healthy	56	Female	21.24	1.37991	-0.102963	-0.16742	1.62251	0.144458	0.470863	-1.55084	-1.09811	-1.26962	0.442937	-0.306446	0.821911	0.0757674	-0.572683	-1.51464	1.5958	0.509185	0.31745	0.58746	-0.276521	1.17174	-1.84039	-0.241013	-0.953756	0.542075	-0.298226	-3.47911	0.360098	0.0288678	-0.0102037	0.937468	-1.28807	0.796301	-1.21108	0.287581	-1.31616	0.767518	-0.559593	-3.20259	0.325398	-0.0900861	0.717858	1.08494	0.866763
1620794		Healthy	38	Female	28.16	0.360872	-1.54248	0.454874	-0.555476	-0.12473	-0.204719	0.66366	1.10769	0.648074	-0.813037	0.0621809	-0.486072	0.0412846	0.256428	-0.562933	0.606893	0.707641	0.536128	-0.0249288	-0.0608889	0.0527883	0.496589	0.0135604	-0.0916644	-0.0595332	-0.869427	-0.171023	0.00728115	-0.503834	1.19252	0.0264962	0.646654	-0.2001	1.30237	-0.65982	0.822265	-0.7037	0.912481	0.969117	0.622817	0.947623	-1.6779	0.487604	-0.235178
1628142		Healthy	47	Female	22.13	-0.937987	-1.13977	-0.876303	-1.36271	-0.199315	-0.0984768	-0.71808	0.744439	-0.0376613	0.907647	-0.804265	0.0329899	-0.424986	-0.190649	0.625038	-0.773197	0.1918	-0.156243	-0.0593738	-0.0456056	-0.441566	0.401016	-0.141408	-0.708918	-0.864811	-0.240782	0.469053	-1.13578	0.100528	-0.83584	-0.649761	-1.3496	0.570428	0.0879417	-0.85979	0.0893775	-2.36318	0.0120833	0.0196556	0.819	-0.0318547	-0.132184	-0.00829485	0.269959
1628648		Healthy	41	Female	30.8	0.0699025	0.599169	0.825493	0.695114	0.025122	-0.353143	0.630943	1.09527	0.506628	1.35669	0.734937	0.934385	0.935092	-0.25653	0.0920887	0.484497	0.0538701	0.0461233	0.631431	2.11478	0.866448	1.07827	1.18298	0.471293	-0.322753	-0.815534	0.386888	0.380452	-0.308663	-0.606189	0.768549	0.609756	0.734194	0.688374	0.609685	1.03559	1.27362	1.22533	0.500136	1.17248	-0.300803	0.166762	0.673691	0.385124
1634198		Healthy	30	Female	23.6	1.52943	-0.372179	-0.614263	1.33034	-0.277593	-0.183721	-0.654158	0.427138	-0.446415	-0.463057	0.0680222	0.188178	-0.591401	-0.186048	0.0235714	-0.523696	-0.413762	-0.393688	-0.00615083	1.51951	0.17451	-0.158619	0.286537	-0.797596	0.0704131	0.359336	0.443685	0.362151	-0.303647	0.774264	0.406895	-0.168848	0.157227	-0.216816	0.00657388	0.103465	-0.400968	0.125072	-0.148647	1.2066	-0.962315	-1.27823	-0.751892	-0.105392
1634953		Healthy	32	Male	22.78	0.150367	-0.362035	1.08175	-0.588385	0.0576856	-0.334011	0.133539	0.306918	0.740504	0.856894	0.464906	-0.264964	-0.379958	0.35107	-0.0188616	-0.27461	0.224881	-0.370527	-0.693899	0.0224689	-1.12509	0.188389	-0.161522	0.068428	-0.583897	0.35334	-0.235919	-0.0933077	-0.260663	0.315691	-0.122381	-0.40858	0.253363	-0.0695196	0.600636	0.495739	-0.25167	-0.929237	0.247928	0.104783	0.551545	-0.381192	-0.126961	-0.510212
1642371		Healthy	32	Female	23.91	-0.144948	0.178773	0.359826	0.813402	0.607374	0.969367	1.20386	-0.955044	0.491067	1.07335	-0.266369	-0.257067	-0.475693	0.0893987	-0.896549	-0.457932	-0.361096	0.370307	-0.791756	-0.556744	-0.619648	0.0465945	-0.158271	1.7651	-0.0406149	-0.164468	-0.591646	1.06617	-1.0263	-0.00885947	2.08544	-0.00843823	-0.06474	-0.206436	0.22447	0.307312	2.18483	-0.163069	0.820288	-1.21026	-0.0742622	0.168468	0.0899912	-0.807454
1642695		Healthy	45	Female	25.84	-0.667802	-0.242344	-0.442002	-0.316676	-0.270079	0.268626	-0.833432	-0.452366	-1.10267	-0.70013	-0.809934	-0.463839	0.0258302	-0.573503	-0.0454275	-0.302151	-0.923057	-0.766294	-0.351003	-1.01637	-0.269541	-0.67678	-1.1985	-0.157239	-0.390435	0.621362	0.486246	0.00711028	-1.24915	0.116393	-0.583729	-0.660681	-0.157513	-1.8271	-1.29452	-0.667679	-0.670567	-0.347226	-0.457831	-2.07208	0.292171	-0.403874	0.785156	-0.154905
1643636		Healthy	58	Male	24.42	-0.0543784	-0.834132	-0.72984	-0.523371	-1.16829	-0.993754	-1.58664	-0.228481	-1.29438	-0.581738	-0.880893	-0.328584	-0.110667	-1.08636	0.0361014	-0.111233	-0.284974	-1.22232	-0.729813	0.425563	-0.151186	-1.79422	-0.645671	-0.745671	-0.712633	-0.632532	-0.982828	-1.1853	-1.0458	-0.835818	-0.0841792	-0.671898	0.0659876	-0.352626	-0.975468	-1.29709	0.804107	-1.22161	-1.6305	0.728773	-0.962472	0.0696297	-0.760107	0.742874
1645027		Healthy	49	Male	27.53	-0.329198	-0.315735	-0.249769	0.0388512	-0.387201	-0.13096	0.225738	-0.239475	0.164377	2.15643	-0.819242	0.43131	-0.0763806	0.258598	0.220043	-0.236738	0.17082	0.311269	-0.207669	-0.0999585	-0.670507	0.705464	0.201072	0.239116	-0.0889075	0.258208	0.190425	0.400893	0.378033	0.895362	-0.0680753	0.528581	0.237316	0.314866	-0.267859	0.597761	0.72999	0.133634	0.439654	0.194871	-0.525682	-1.34973	0.0995809	0.209056
1650513		Healthy	42	Male	24.3	-0.71293	1.40278	0.346426	0.222757	0.214549	-0.644596	1.05392	0.235859	0.935852	2.55496	-0.27884	-0.0264586	-0.42256	0.771012	-0.177258	0.741586	0.991337	0.734669	1.79942	-0.291705	-0.125531	1.11271	0.18807	0.321133	0.351025	0.211902	-0.0679413	-0.107265	0.44759	-0.462269	-0.56561	0.391365	0.252961	1.24123	1.03562	0.201906	0.0509109	-0.560147	1.40413	0.934157	0.78841	-0.00395961	0.120523	2.40889
1652669		Healthy	42	Male	30.41	-0.238298	0.543555	0.496383	-0.150471	0.235457	1.06541	1.17622	0.287759	1.35439	-0.966203	2.79982	0.380316	0.732945	0.741109	0.491663	0.975405	-0.280211	0.730264	-0.510743	0.932539	-0.188491	1.13537	1.04809	1.28812	0.345299	0.368452	-0.266179	0.634744	-0.304605	-0.409825	0.216638	0.572695	1.28655	0.774273	0.329515	0.520077	0.710897	-0.0814176	1.50702	1.27092	0.578816	0.367953	-0.0262166	0.558109
1654844		Healthy	38	Male	30.88	-0.115651	-0.165642	0.16869	0.234874	-0.274618	-0.908252	-1.28315	-0.518529	-0.483195	-0.543866	0.0573885	0.044648	-0.526941	0.00592597	0.197479	-1.2017	-0.729717	-0.283114	-0.40156	0.521685	0.638907	-0.153874	-0.315243	-1.49391	-0.588634	-1.18428	0.495803	-0.811335	0.291795	-1.04993	-0.286476	-0.503251	-1.13308	-0.222137	-0.766565	-0.838219	-0.440043	-0.847806	-0.239515	-0.737593	-0.779704	-0.468751	-0.220149	0.429515
1661486		Healthy	60	Female	20.01	0.0977989	-0.524564	-0.37094	0.0678633	-0.562708	0.211308	1.07204	-0.481837	1.76384	1.36336	0.0265739	-0.125263	-0.0491287	0.292051	1.15082	-0.196437	0.344545	0.0702313	0.22126	-0.486197	0.502605	1.6802	-0.301601	-0.00864873	-0.25701	0.0623114	3.56313	0.183169	-0.378087	-0.784227	-1.08797	-0.164348	0.674316	0.343256	-0.840132	1.35173	-0.624528	0.378057	1.52785	0.883575	-0.544547	0.14414	-0.250404	-0.236822
1668237		Healthy	45	Female	22.59	0.789614	-1.10085	0.31033	-0.0899808	0.362164	-0.404874	1.31455	1.47607	0.762629	0.123114	-0.383491	-0.752099	0.68518	0.516025	-0.882132	-0.234381	0.0921957	0.323285	-0.51838	-1.02959	0.119799	0.832696	0.205557	0.375037	0.700552	0.27684	-1.11252	-0.587784	-0.296757	1.16704	0.516688	0.25844	0.939788	1.9273	-0.164804	0.770775	-1.61916	0.263727	1.8398	-1.1551	0.231437	0.0107783	0.045812	-0.69197
1673643		Healthy	60	Female	22.27	0.141292	-0.591542	0.0365504	-0.57874	-0.506423	-0.183982	-0.273389	-0.274002	-0.718947	0.491711	-0.0405958	-0.159158	-0.834584	-0.317362	-0.0741074	-0.15288	-0.166971	-0.239425	-0.319807	-0.552783	-0.662031	-0.67969	-0.0798496	-0.338897	-0.757104	0.732352	0.305392	-0.420776	-0.669365	-1.03991	-0.560808	0.439709	-0.551812	-0.191387	-0.409111	-0.230091	-1.21868	-0.403129	-0.210385	-2.09574	-1.1428	-0.395624	-0.114568	-0.803621
1673724		Healthy	59	Female	48.57	-0.391945	0.100023	0.247439	-0.303979	0.147551	0.94669	-0.431585	0.467725	0.0149486	0.685299	0.288427	0.346182	0.285295	-0.0432022	0.00505935	-0.149969	1.20575	0.0197688	0.755705	0.38246	0.431623	0.392086	0.495945	-0.360108	-1.31296	0.382556	0.318393	0.51031	-0.346999	-1.50755	0.227424	1.18416	-0.287439	-0.0876372	0.798428	0.191415	-0.783873	-0.600284	-0.344076	-0.535767	0.30605	-1.32498	0.30059	0.145839
1677181		Healthy	26	Female	24.33	-0.24024	1.44017	0.087498	0.967479	1.37352	0.51461	0.685552	-0.492269	0.74965	-0.912743	0.579777	0.421535	0.517315	0.261922	0.73715	-0.93219	0.721949	0.887234	1.42385	-0.00900723	-0.620164	0.470524	0.124337	0.241338	0.337112	0.112208	0.717907	0.607362	2.36309	0.440927	-0.275694	0.844661	-0.0992066	0.146742	1.18653	0.528457	0.026737	0.270467	-0.555514	1.08733	0.796574	0.708676	0.83303	0.631622
1688579		Healthy	49	Female	36.31	-0.37196	-1.36405	-0.467195	-0.16402	0.0800804	0.252052	-0.273985	0.584429	-0.256599	-0.676718	-0.338955	0.281306	-0.222982	-0.511053	0.353749	-0.914638	-0.0818717	-0.869986	0.378031	-0.361727	-0.632335	0.0507432	-0.521679	-0.595383	-0.637642	0.677248	0.129909	-0.202297	-0.774687	-1.91529	-0.190168	-0.279336	-0.796428	-0.397993	-1.7473	0.145573	-0.317358	-0.112148	-0.285914	0.429682	-0.732412	-1.30709	-0.798603	-0.423105
1691779		Healthy	42	Female	24.45	-0.575469	0.68506	-0.175762	-0.202115	-0.690389	-0.185757	0.107993	-0.635372	-0.541139	-1.52891	-0.625037	-0.75089	0.612085	-0.368216	-0.196571	0.887222	0.87692	0.384213	-0.625546	1.78659	-0.87629	-0.118076	0.0471182	-0.399568	1.2135	-0.0692793	-0.0158368	1.24755	-1.20017	0.298384	-0.588587	0.661101	0.476345	0.0966718	-1.23082	-0.0836607	0.989811	0.383879	-0.571922	1.0599	-0.0301305	-1.17259	0.192757	-0.457503
1697929		Healthy	62	Male	31.92	-0.108797	0.0120199	-0.290676	0.153859	0.209884	0.487502	0.416861	0.419019	0.131883	-1.21294	1.49349	0.121777	0.0225065	0.193839	0.261534	-0.279058	0.395257	0.575168	0.0554554	0.0745552	0.558015	0.743566	0.158458	0.63049	-0.481856	0.0406693	0.409444	0.0761949	-0.0780735	-0.706296	-0.312047	0.199624	-0.831505	0.373401	1.0541	0.353306	0.988376	1.15959	0.470485	1.02675	0.703499	-0.422017	-0.204959	0.323009
1701400		Healthy	30	Male	35.69	0.390394	0.391486	-0.466786	-0.162825	0.313962	-0.488728	-0.292688	-0.0312166	0.0587167	-1.02097	0.461459	0.436036	0.697737	0.523499	0.353401	1.18285	0.764576	0.0459227	-0.616283	0.094287	0.225449	-0.0310751	-0.701634	0.0776858	-0.377769	0.460545	0.43587	-0.350306	0.305616	0.13331	0.414287	0.769393	-0.0714377	-0.910321	1.5525	0.296696	-1.19694	0.155271	-0.013363	1.19551	1.3358	1.85609	1.25201	-0.105612
1709242		Healthy	31	Male	36.24	0.179974	0.346649	-1.27471	-1.70677	-0.416827	0.168638	-0.309692	0.152807	-0.280085	1.31754	-0.131519	-0.152631	0.14975	0.430152	0.0195177	1.73276	0.651688	-0.429376	-0.0516786	0.225411	-2.86504	-0.257413	0.262103	-0.806565	-0.645354	-0.479121	0.538129	0.110265	0.792712	0.511329	0.00438314	1.6762	1.29337	0.230134	-0.0134912	-0.278271	2.00778	-0.827086	0.147573	1.75718	0.137049	-1.09068	-0.461059	-1.25666
1710577		Healthy	47	Female	31.24	-0.00433676	-0.548009	-0.892002	-0.32667	0.39025	0.67853	-0.615722	-0.0898209	0.0936888	0.41423	-0.960664	-0.0843101	-0.0338378	-0.0377342	0.31161	0.72558	-0.376229	-0.409625	-0.464088	-0.222921	0.0842635	-0.170214	0.0872768	-0.508199	-0.608896	-1.15261	0.371413	-0.55806	0.237749	-0.257716	0.110328	-0.0353291	0.589272	0.00528149	0.466287	-0.381877	0.567855	-0.870233	0.10013	-0.931019	-0.798278	-1.25204	0.0566771	0.317936
1711014		Healthy	33	Male	25.01	-0.263916	-2.11154	-2.09133	-0.906586	-0.970761	-0.52968	-0.811107	0.0763078	-0.515317	-0.552206	0.839019	-0.110877	-0.565864	-0.448027	0.145307	2.61038	-1.94046	-0.614969	-0.623764	-0.95902	-0.666329	-0.264524	0.17201	-0.650334	0.0589721	-0.150891	-0.157978	-0.862986	-0.358887	0.254157	-0.331144	-0.630577	-0.784926	-0.797186	-1.53159	-0.780707	0.618639	0.26366	-1.06251	-2.04803	0.269397	-1.06671	-0.753102	-0.644215
1717861		Healthy	24	Female	24.66	-0.506652	-0.300197	0.843246	0.0538963	-0.0512978	-0.661176	-0.0519878	-0.419377	0.545182	1.18592	1.45127	0.242254	0.601707	0.459165	-0.3168	-0.813702	0.636828	0.878294	0.653468	0.713213	0.954517	0.570844	0.450543	-0.205856	-0.205433	-0.847793	-0.188351	0.696652	0.218678	-0.61551	-0.452963	0.982696	0.729537	0.791489	1.19364	0.427091	-2.3802	-0.0939454	0.517297	-1.4243	0.351243	0.884796	0.411627	0.0826178
1719258		Healthy	51	Female	19.55	-0.653559	-0.744086	-0.0399286	-0.434173	-0.475039	-0.244761	0.193125	-0.210606	-0.135134	-0.574992	-1.322	-1.21572	-0.354339	-0.0854242	0.304592	-0.460522	0.176868	-0.375828	0.382774	-0.420867	0.405357	-0.811425	0.159096	0.593723	0.418301	-0.164368	0.335972	-0.223467	-0.193104	-0.46835	-0.31553	0.222639	-0.568596	0.189933	-0.00419841	-0.570691	1.26838	-1.45808	-0.936504	1.21396	-0.647809	-0.850717	-1.27399	0.499762
1726684		Healthy	48	Female	39.52	0.503821	0.228771	0.493385	0.614112	0.000699664	-0.274463	-1.03327	0.68323	-1.20878	-0.34562	-0.535745	-0.606	0.0889652	-0.428351	0.141218	0.416089	0.00225478	-0.374346	0.994935	0.0649811	0.541783	-0.409727	-0.407174	-0.425641	0.00981178	-0.137608	-0.00168828	-0.510583	-0.958635	2.3878	0.155014	0.110668	-0.395897	-0.145402	1.20375	-0.14506	0.599885	-1.05172	-1.13818	-1.33615	0.061855	-0.247166	0.216707	0.284498
1737230		Healthy	47	Female	48.57	-0.132318	0.637142	-0.482903	-0.509666	-0.647165	-0.335096	0.79875	0.139478	0.707608	0.279078	-0.000517453	-0.229751	-0.566682	-1.0405	0.358604	-0.475833	-0.29953	-1.24922	-0.0786869	-0.882175	0.237537	-0.179221	0.12436	0.240726	-0.0335577	-0.23442	-1.05354	-1.44884	-0.983833	-0.589805	-0.529176	-0.347568	2.51345	0.325524	0.0919932	-0.533134	1.54859	1.05561	-0.418563	-0.965447	0.315473	0.106106	-0.771191	-0.309619
1738614		Healthy	52	Male	26.97	-0.529497	1.79999	2.36566	-0.0295845	0.273359	1.36639	-0.261791	-0.222141	0.700139	1.80642	1.18876	0.153749	0.0615692	0.309542	1.24223	0.554536	1.15782	0.335244	1.056	1.11649	0.719097	-0.704778	0.986083	0.0692827	-0.275387	-0.0661541	2.25891	0.387218	1.24816	-0.456996	0.303168	-0.209411	-0.483339	0.790979	1.08498	0.719054	1.23772	0.723056	0.665745	1.94744	0.210321	0.0881895	1.42931	0.67621
1740524		Healthy	38	Male	34.68	0.224539	0.807789	-1.00933	0.692336	0.0145569	-0.474438	-0.0633612	0.174336	-0.0262414	0.172191	-0.429458	0.888731	1.65996	-0.580792	-0.132166	-0.712769	-0.619638	0.386632	0.642716	-0.609871	0.0113	-0.593435	-0.692451	-0.067142	-0.305764	1.49402	-0.4401	-0.166241	0.334394	-0.625056	0.660423	-0.808801	-0.763711	-0.612387	0.337593	-0.574555	-0.321756	2.99682	-1.25825	0.574802	-0.67872	1.47904	0.344356	0.419527
1746653		Healthy	40	Female	28.83	-1.31836	-0.171532	-0.446251	-0.480123	-0.545371	-0.0935379	-0.644648	-0.404653	-1.18941	1.23948	-3.00869	-0.260429	-0.166036	-0.168753	0.101369	1.94737	0.0301602	-1.1323	0.662648	0.0902476	0.982217	-0.676957	0.136168	-0.660032	-0.372921	1.59427	0.200685	1.99738	-1.21382	-1.27826	0.553172	-0.600327	-1.32415	-0.99441	-0.8696	-1.33964	0.998211	-0.371861	-1.21077	-1.36682	-1.81971	-1.16575	-0.374308	0.324597
1757224		Healthy	27	Female	27.67	1.12034	-0.430505	-1.06208	-1.19892	-0.784373	-0.865443	-1.44441	0.273595	-1.39287	-1.24414	0.141821	-0.0728553	0.416774	-0.563639	0.220704	-0.355319	0.0457614	0.0284946	0.163936	-0.463237	-0.491474	-1.36841	0.394363	-0.490114	0.20258	-1.07255	0.102824	-0.32799	-0.473724	0.616997	-0.382216	-0.0213563	1.36665	-0.0259535	0.0783397	-0.852648	0.460959	0.174784	-0.862336	0.350604	0.104607	0.84832	0.0598624	-0.323335
1765746		Healthy	62	Female	30.94	1.07613	0.597377	-0.486788	0.771464	0.848677	0.994246	1.14446	0.558269	0.930304	0.209028	-0.731649	0.469558	0.353675	0.283412	0.612688	0.583481	-1.07116	0.385281	0.0762445	0.202506	0.610571	1.04404	-0.397823	-1.8196	0.237742	0.403106	0.366831	0.424666	-1.30108	0.835944	0.300345	0.30843	1.31506	-0.674839	0.607998	0.319599	0.0329947	0.277221	1.31912	0.54177	0.328442	0.143071	-0.490395	-0.473749
1770465		Healthy	57	Female	23.02	0.215031	-0.155561	1.02861	0.92585	0.190406	0.536187	-0.85037	-0.20312	-1.77207	1.16968	0.340168	0.137231	-0.240515	-0.702234	0.198207	-0.105028	0.480303	-0.195492	0.663667	-0.949513	-2.37473	-2.67503	-1.0194	0.135882	-0.818137	0.247117	-0.659779	0.493829	-0.757503	-0.276903	-0.319889	0.050271	0.496826	-0.876563	-0.601226	-0.689975	0.574375	-0.0838349	-1.53415	-0.249955	-0.372153	-0.635421	0.932238	0.616153
1770562		Healthy	45	Male	28.69	0.0640715	0.0156915	-0.956148	1.23511	-0.452387	0.758033	-0.823775	-0.233593	-0.0793633	0.922256	-0.472086	-0.0524939	0.136686	-0.161561	0.429417	0.110592	-1.82191	0.447807	0.412567	3.48407	-0.0438006	-0.049747	0.309136	-1.38244	1.69871	1.07688	-0.021011	0.0942064	0.578435	0.776064	-0.172974	-0.483276	-0.330291	-1.1292	-1.15304	-0.892757	1.07698	-0.354824	-0.278784	0.208998	0.32334	0.175898	-1.40698	0.677204
1774716		Healthy	40	Female	31.55	0.402152	1.52253	0.230932	0.203022	0.550633	0.137865	0.427435	0.321796	0.665716	0.379881	0.550293	0.32953	1.11993	0.447421	0.390352	-0.166736	0.0311328	0.815334	1.32818	0.36024	-0.149328	0.368203	-0.235104	-0.750671	-0.185141	0.578507	0.0485502	1.01926	0.381843	-0.211001	0.479859	0.642726	1.34883	-0.910489	0.976976	0.517185	1.13047	0.204119	0.424364	1.99557	1.12018	0.430491	0.68359	0.890343
1779703		Healthy	55	Female	25.62	0.243674	0.580864	0.0368258	0.537842	0.69038	1.21373	0.806918	-0.484787	0.701365	0.716197	0.415765	0.447952	-0.102189	0.598843	-0.559456	-0.440209	0.757275	1.03859	0.2021	0.865451	0.681283	0.370183	0.455959	0.228955	0.566548	0.0336878	-0.58994	0.848364	1.20865	-0.264476	-0.0949604	0.647729	1.1547	1.05784	1.58518	0.836689	-0.0652425	-0.160021	1.33401	-1.66993	0.679225	-0.223886	1.37275	-0.977038
1781248		Healthy	51	Male	31.68	0.515901	1.12474	-0.764068	1.5159	0.812401	2.20562	-0.105567	0.916589	0.116158	0.205471	-0.734817	0.510196	-0.0216066	-0.206229	0.526665	-0.440655	-0.0288694	1.04841	0.84488	0.219969	0.151497	-0.597082	0.474541	2.56527	0.32826	0.779891	0.215311	0.860016	-0.236037	0.757384	1.01563	0.986234	1.22929	0.507945	2.14904	0.278329	0.413244	0.479018	-0.281438	0.273018	0.848897	0.0669099	1.06779	-0.0638455
1782796		Healthy	59	Female	25.42	0.493203	-0.744374	-1.54012	-0.290919	0.326789	1.119	-0.382287	-0.458643	-0.231236	-0.292288	-1.6748	0.217674	0.186006	0.0370399	0.601995	0.587975	-1.0484	-0.19981	-0.0242713	-0.739507	-0.947473	-0.141027	-0.667876	-1.03932	0.391787	-0.0962752	0.66982	-0.337345	-1.97371	0.488164	0.0378659	-0.642507	0.784195	-1.88145	-0.0458295	-0.74526	-0.606606	-0.595113	-0.0580783	0.887086	-0.823753	0.0637448	-0.67073	-0.110286
1783121		Healthy	63	Female	23.56	-0.046747	1.0658	-0.531817	0.335296	0.170002	0.955268	-0.457514	-0.788475	-1.37794	1.30212	-0.297469	0.409631	0.140224	0.122888	-0.214492	-0.721523	-0.603344	0.272381	1.5722	1.34327	1.15765	-1.08913	0.569539	-0.0191165	-0.0833568	-0.463857	-1.06082	0.0205427	0.563465	0.2808	1.00398	0.450407	0.769122	0.333295	-0.272822	-0.254564	1.49302	0.102994	-1.07828	0.055506	0.173263	0.850746	0.82723	0.452903
1788805		Healthy	36	Male	26.71	-0.0253959	-0.951252	1.01803	-0.44446	0.216151	0.513842	0.544126	-0.239816	0.449967	0.68943	-0.47048	-0.459552	0.0918852	-0.0256157	-0.0901359	-0.388395	0.255009	0.294071	0.646312	0.442695	-0.890801	1.28649	-0.0684821	-0.143653	-0.0401695	0.654382	0.285019	0.231886	-0.466023	-0.526589	0.542439	-0.247047	0.0585241	0.215965	0.417858	0.707615	0.0664936	-0.195322	0.388634	-0.237555	0.104997	-1.0848	-0.267006	0.417259
1789632		Healthy	67	Female	22.33	-0.396347	-0.565011	-2.14646	0.209683	-0.601919	-0.539473	-0.641308	0.740407	-0.438995	0.969912	-1.57665	0.156661	-0.546373	0.161272	-0.20017	0.61455	0.414048	0.0877829	0.0607074	0.334759	0.234698	0.068989	0.420363	-1.87273	0.0779337	1.1771	0.222328	0.569847	-0.982708	-0.666591	-0.115288	0.306501	0.0705696	1.56061	0.495261	0.342059	0.638476	0.0880747	-0.852611	1.26879	-0.212216	0.580418	0.00451473	-0.135809
1790845		Healthy	48	Male	29.86	0.343365	0.124746	0.107594	0.112449	-1.02975	-0.622961	0.00159054	-0.697844	-0.054716	-0.137106	-0.14681	0.0266273	0.0989021	-0.0797236	0.334604	0.876877	-0.275562	-0.106762	-1.04549	-1.11464	0.698172	-0.125101	0.28648	0.206723	-0.0207792	0.411247	0.440273	1.94733	-0.52959	0.623846	0.438135	-0.576609	0.642149	-0.377817	-0.735292	-0.272293	-0.172498	-0.0679879	-0.552311	0.0925525	-0.243177	0.45965	0.353153	0.036298
1794557		Healthy	34	Male	26.47	-0.175937	0.378483	-0.65112	0.331887	-0.161635	0.646082	0.244372	0.910314	0.127322	-0.730174	-0.763464	0.0888525	0.218434	-0.00537965	0.449438	-1.1463	-0.791752	-0.252262	0.0396712	0.734654	1.01914	0.0564141	-0.633559	-0.411449	0.0244182	1.0233	0.188789	0.0375471	-0.205866	-1.13806	-0.783895	0.842141	-0.67274	-1.59396	0.246913	-0.18454	-0.945171	0.326254	0.165834	-1.10459	-0.633115	-1.13259	-1.31932	0.482226
1796668		Healthy	56	Female	51.57	-0.146282	-1.23169	1.25541	0.0744191	-1.61667	-0.620322	0.0777869	-0.953786	0.176164	0.424539	-0.847411	0.547891	-0.0962262	0.278875	0.451173	-0.6816	-0.196766	-0.37886	-0.486657	-1.08785	0.429	0.538928	0.910395	0.157952	0.506857	0.844972	0.0697415	-0.297448	0.384768	0.142405	-1.08228	-0.94308	0.575454	0.647761	-0.17768	-0.102295	-0.381185	0.439883	0.0437202	-1.75661	-0.845618	1.73503	-0.0583208	0.717037
1816988		Healthy	63	Female	28.85	-0.573944	-0.476839	-1.26299	-0.754545	0.0119838	-0.668696	0.907793	-1.44856	1.24669	-0.239542	0.412902	-0.455517	-0.524682	-0.0509005	0.0220768	1.27084	-0.0203747	-0.345787	-0.423403	0.538801	-1.01789	0.710054	0.305196	-0.326357	-0.30223	-1.45708	0.281141	-0.0911678	-0.81852	-0.236569	0.0359826	-0.025339	-0.00682163	-0.366112	-0.00992517	0.210171	-2.63692	-1.51265	0.256286	-0.21118	-0.974467	-0.548151	-0.415554	-0.783838
1820163		Healthy	49	Female	22.8	0.341525	0.227431	0.938493	0.362803	0.683178	0.4028	-0.121236	0.969545	-0.286523	1.36444	1.13935	0.156437	-0.25105	-0.00572062	-0.255582	2.67466	-1.34317	0.173706	0.0680963	-0.552079	0.900527	0.428937	0.767983	-0.0386457	0.197119	0.664003	0.278725	0.855801	-1.12994	-0.126862	0.836272	0.888547	-0.353026	0.766181	-0.340608	0.377796	-0.217149	1.04456	-0.521664	-1.15053	0.118559	-0.840884	0.529097	0.127969
1824736		Healthy	50	Female	20.25	0.468363	-0.430775	0.981813	0.609161	-0.00372948	-0.144225	-0.328198	-1.33393	0.0646677	-2.42825	1.81954	-0.110972	-0.519359	0.045077	0.279622	0.123951	0.682187	0.075767	-0.0825289	0.292901	0.3571	0.0992752	0.177667	2.28471	0.0157051	0.567748	-0.208797	0.0634401	-0.161506	0.763029	0.3396	0.214253	-0.327924	2.22628	-0.856428	0.990014	-0.00166207	-0.556116	-0.217175	0.407754	1.64438	1.97981	0.76675	0.549494
1825216		Healthy	39	Male	23.69	0.961268	0.226919	0.745571	0.272689	0.806429	0.266565	0.10496	0.450172	0.281822	1.25104	1.07407	0.29829	0.139694	-0.213363	-0.446015	-0.0573685	0.895077	0.159124	0.233046	0.264387	0.196622	1.28959	0.268298	0.517063	1.11869	1.6007	0.184779	0.0713305	0.0501987	0.0932416	-0.668674	-0.0469115	-0.570845	0.569877	0.319726	0.235075	1.05736	0.847892	0.30582	0.393912	0.336615	1.3588	0.684545	0.335853
1826852		Healthy	35	Female	24.57	1.76089	1.59963	0.63462	0.364677	0.967328	-0.50145	1.41391	0.355151	0.639118	-1.33854	1.60776	0.606817	0.334451	0.88458	-0.381324	2.17025	0.204455	0.933372	-0.898132	-0.46939	0.464273	0.681029	-0.742998	-0.141116	0.996688	0.320398	-0.685689	-0.6248	0.258938	0.820916	0.173973	-0.110548	0.59694	1.40487	1.13118	0.570454	0.401975	1.26914	1.64079	-0.75609	-0.751749	1.97222	0.142301	-0.0524245
1829590		Healthy	34	Female	26.6	-0.406163	0.285481	0.924347	-0.159368	-0.362569	0.702094	0.749014	0.846216	0.569104	-1.11604	0.075274	0.11096	0.531297	0.630803	0.0500384	-1.51751	-0.0216523	0.0711203	-0.36085	0.336231	0.440787	0.197039	0.38361	0.162927	-0.538021	0.497982	-0.22108	0.771773	-0.396505	-0.468571	-0.23732	0.994774	0.199787	0.665097	0.285291	0.415538	-0.177504	0.280799	0.955066	1.24387	-1.44047	-0.278808	-0.472347	0.0386206
1840546		Healthy	38	Female	22.73	0.278267	-0.279754	0.589469	0.957862	1.4559	-0.0758767	-2.06553	0.733102	-2.46894	0.968982	0.352669	0.273911	0.897852	-1.63981	-1.55984	-0.441576	0.200495	0.842322	0.520756	1.03005	0.328564	-2.36328	0.144624	-0.865605	-0.0350845	-0.0563372	-4.37382	0.181616	-0.12809	0.23415	0.497197	0.271117	1.01078	-2.77369	-0.113657	-2.08911	1.38346	0.97833	-3.58941	-1.28735	1.80177	-0.731242	-0.558133	0.535381
1842136		Healthy	50	Male	23.63	0.228683	-1.22664	-0.619461	-0.51525	-0.0488099	0.872069	0.400313	-0.40885	0.366278	-1.12084	-0.319468	-0.00229689	-0.684478	0.559926	-0.31498	-0.438863	-2.09418	-0.588747	-2.20725	-0.756737	0.0492199	0.469556	-0.17392	-0.394719	-0.277101	-0.614948	-0.273786	-0.57661	-1.11429	-0.64063	0.187888	0.0341616	1.42542	0.409963	-1.57391	0.301249	-1.51759	-0.130299	1.27682	0.243825	-1.17116	-0.519263	-0.500372	-0.429081
1844101		Healthy	50	Female	21.89	0.55599	-1.29037	-0.132364	-0.223998	-0.257233	-0.983483	0.322945	-1.94093	0.204037	-1.59093	-0.848335	0.0800495	-0.525609	0.350788	0.0291585	-0.607233	-0.442293	-0.293015	-1.09172	-0.710032	0.453073	0.233293	0.72672	0.512935	8.79719	0.416813	-0.0775811	-0.544549	0.357756	-0.348601	0.0364427	-0.249048	0.870779	0.571098	-1.43853	0.43093	-0.992684	-0.0341304	0.688471	-0.143954	-0.977057	2.87208	-1.07687	0.20427
1849109		Healthy	72	Male	27.45	0.0318227	-1.41824	1.0066	-0.27662	-0.522696	0.25229	0.0608255	2.2992	0.339991	-0.275406	1.1632	0.346916	-0.056146	0.575619	0.669572	-0.456381	0.611283	0.143267	0.8929	0.138877	0.202239	0.22144	0.250063	-0.408177	-0.417837	0.465355	0.455082	-0.10279	1.69983	-0.130503	-0.481214	-0.197609	-1.07428	-0.368986	0.507759	0.0876115	-1.33098	-0.551373	-0.079386	0.55289	2.06306	-1.19849	-0.71312	-0.138393
1851524		Healthy	60	Male	25.1	0.243842	0.284676	0.332713	-0.287562	1.07783	0.645176	0.729677	0.548177	0.448224	-0.554286	0.127865	0.0971251	0.126388	0.303467	0.496379	-1.14242	-0.151545	-0.136425	-0.486357	0.176932	0.683312	0.0508815	-0.739479	-0.11336	0.416126	-0.644397	0.460588	-0.187367	0.0373498	-0.0751638	0.684346	0.767228	0.961611	0.694426	-1.18339	0.798495	0.281959	-0.0557085	1.11139	0.515005	-0.709035	0.910706	-1.44818	0.400459
1852342		Healthy	34	Male	37.52	0.0787908	-0.875103	1.39559	0.56163	0.231537	0.268362	-0.316768	-0.116134	0.268503	-0.0538185	0.575761	0.0486296	0.29147	0.212714	-0.269124	-0.297597	-0.434539	0.239274	0.289983	0.906663	0.759626	-0.623169	0.722824	0.314049	1.14716	-0.231699	0.306468	0.722838	-0.125455	1.19999	-0.145539	0.0141929	1.07091	-0.0247512	-0.307549	-0.298364	0.753645	1.21008	0.119273	0.256392	1.08519	4.41848	0.720299	0.105176
1853112		Healthy	47	Male	26.47	0.53656	0.0783868	-1.19488	-0.0478619	-0.236245	-0.497933	1.01201	-0.0832194	0.783899	-0.69537	-0.115245	-0.323931	-0.241782	0.365754	0.694723	0.692652	-0.165984	0.170632	-0.0238614	-0.685977	-0.201713	0.173933	0.0375527	0.480108	0.865875	-1.09223	-0.440879	0.904411	-0.780649	0.5015	-0.0329689	-0.721514	0.189218	1.35587	0.985167	0.952186	-0.403209	1.69486	1.63324	0.685002	0.964745	-0.378049	0.328037	-0.00583629
1853524		Healthy	39	Female	26.68	-0.539059	-0.76708	-1.22421	-1.29265	-0.98292	-0.0788306	-1.5315	-2.36005	-1.05482	-1.14131	-0.487868	-0.0200174	-0.72339	-0.284912	0.0887652	2.24229	-1.01667	-1.76333	-1.3829	-1.45011	0.404372	-2.40571	-0.696172	-0.867642	-0.835053	-0.558835	0.30497	-2.29238	0.416744	-0.374918	-0.0251863	-1.15779	-1.70571	-1.09272	-1.44709	-0.366914	-2.21827	-0.702896	-0.550563	-0.846803	-1.56666	-1.45334	-0.482224	0.125802
1859914		Healthy	51	Male	23.94	-0.0559637	-1.29646	-0.573923	-0.300041	-0.0191198	0.487797	-1.12429	0.241389	-1.68328	1.91291	-0.220436	0.0277096	-0.185863	-0.310696	-0.453842	-0.681086	0.691257	0.62151	-0.450131	-0.261304	-0.669314	-0.833346	0.191778	-0.00360111	-1.00499	-1.37234	-1.81803	0.00860578	-0.117969	-0.710639	-0.692355	0.0523364	0.648317	0.00220814	-0.212976	-1.19246	-0.438894	1.0072	-2.43166	-0.395888	-0.0649776	-0.884569	-1.0146	-0.67845
1864232		Healthy	56	Female	38.74	-1.98607	-0.926253	-0.0206388	-0.77802	-0.259222	-0.336166	-0.856078	-0.676698	-1.1286	0.570059	-0.413002	-0.290213	-0.159954	-0.849792	0.19809	-0.188612	0.117588	0.134716	0.437329	-0.290312	0.09967	-0.659672	-0.518399	-0.810579	-1.00515	-0.19523	-0.0642312	-0.198992	-0.492981	-1.299	-0.418955	0.162814	0.126886	-0.0815328	-0.624365	-0.617607	-0.114199	0.172918	-1.37901	1.26749	0.0477705	-1.15144	-0.519749	-0.324399
1865403		Healthy	64	Male	25.59	-0.102184	-1.17154	0.259182	0.462889	0.526889	-0.531766	-0.414563	0.231932	0.215424	0.0292377	0.321158	0.129709	-0.168482	0.262054	0.51823	0.844772	1.16893	0.612796	-0.261643	0.753162	0.294232	0.504415	0.934027	-0.379513	4.15931	-0.21224	0.251101	-0.0611759	-0.334407	-0.419063	0.694454	0.620368	-0.485358	0.0304189	-0.562936	0.576707	0.617819	-0.755458	0.522087	0.0733911	-0.581472	1.99454	0.261382	-0.282509
1865441		Healthy	48	Female	25.5	0.173629	-0.755629	0.695376	0.964893	1.11171	0.291169	1.28789	-0.148627	0.756638	-0.606579	0.701621	0.167684	-0.178153	0.641571	-0.988829	0.0817541	0.633823	0.428743	0.710181	1.60554	0.412112	0.238564	0.0267005	0.68027	0.454026	0.409893	-0.648552	0.382881	1.16709	-0.0127199	0.267157	0.0792066	0.41215	1.06877	0.189564	0.654562	0.207263	1.08531	1.17711	0.961006	1.43739	-0.881263	1.0036	1.10858
1866327		Healthy	54	Male	27.19	0.795862	-0.842726	0.367476	0.336769	0.419374	0.592713	1.08229	0.599977	0.882448	-0.535952	0.506403	0.199575	0.619963	0.487831	-0.156473	-0.339807	1.02741	0.509155	0.693211	1.26002	0.375316	0.812755	1.1296	0.541364	0.18028	0.404602	-0.222803	0.372767	-0.470549	0.771843	0.511114	1.06381	0.156445	0.423517	0.735396	1.13481	0.0540858	0.450864	1.38954	-1.01908	1.55423	3.23618	0.0447339	0.583457
1866490		Healthy	53	Female	42.27	0.802246	1.08285	0.536533	1.11447	-0.153473	0.350787	0.716059	0.79934	0.28062	1.03598	0.274642	0.514512	0.733067	0.307835	0.170976	1.18608	0.915501	0.772646	-0.769211	1.6787	-0.304424	0.677984	0.27834	0.14744	0.389217	0.783142	-0.271388	0.68441	0.403895	0.86533	0.838546	1.62003	-0.268878	0.454755	-0.0286293	0.199518	0.453764	-0.855386	0.63857	1.06702	0.854816	0.350383	0.578074	0.54569
1870359		Healthy	42	Female	19.3	0.198902	0.656085	0.636197	-0.056751	0.0259987	0.285917	-0.0810782	0.533121	0.195252	0.958818	-0.620993	0.470565	0.441451	0.0535603	0.481214	-0.59134	0.713067	0.296257	1.28472	0.16956	0.241643	-0.0481097	0.289142	-1.38518	-0.42294	0.357836	-0.54254	0.055115	-0.416678	-0.262398	-0.288102	0.81114	-2.04098	-0.0144036	1.16411	-0.668798	0.226656	-0.957852	-1.44676	1.08016	-0.0197529	0.388126	0.548678	0.244011
1873627		Healthy	47	Female	34.78	0.791217	-1.49224	0.98118	-0.267728	-0.235915	-0.270556	0.741633	0.788785	0.698312	0.588432	1.10142	0.0434663	0.350896	0.0643478	0.0292351	-0.922877	0.0559756	-0.631875	0.133667	0.420845	-0.410552	-0.592723	0.156397	0.823821	-0.233063	-0.60797	0.461877	-0.00138318	-0.377169	1.80811	-0.149557	0.673791	-0.643735	-0.084597	-0.950276	0.437428	-0.328851	0.120873	0.669512	0.205656	0.704271	1.23752	1.12911	0.609963
1874590		Healthy	35	Male	21.44	0.270401	0.00941629	-1.56023	0.0189167	-0.345316	-0.8548	-1.01792	-0.354859	-0.755568	0.412303	-0.826953	-0.131366	0.204562	-0.0247364	-0.0335397	3.03571	-0.00767924	-1.25513	-1.64915	1.08033	0.948517	0.601478	-1.06057	3.6283	-0.294618	-0.164239	0.0863816	-1.14681	1.15591	0.51904	0.789593	-0.521352	0.627176	-1.98173	-0.919788	-1.38954	0.908097	-1.42515	-0.521661	-0.606237	3.63891	-0.0496466	-0.521809	-0.252179
1881570		Healthy	44	Female	44.12	-0.0665838	0.579815	1.85602	0.4522	0.192844	0.195478	0.651199	0.294936	0.407967	-0.743601	1.88708	0.286932	0.446596	0.120016	0.565583	-0.80369	0.591419	1.10675	-0.0941311	0.415626	0.655866	-0.279879	0.564879	-0.0683955	-0.29026	0.650481	-0.171656	0.40847	-0.176893	0.172332	0.0566518	0.245552	0.327491	0.697237	-0.152626	0.717258	0.585803	0.397733	1.22945	-1.09097	0.970359	0.451937	-0.126869	0.200325
1891531		Healthy	31	Male	35.7	-1.01338	0.279651	0.749297	-0.809462	-0.613348	-0.426359	-0.227071	-0.905251	-0.534308	-1.06341	0.236641	-0.272484	-0.279674	-0.377707	0.376235	-1.84715	-0.762437	-0.629676	-0.626849	1.05172	-0.128365	-0.0586944	0.149797	-0.70699	-1.03569	-1.04766	0.0862755	-0.150459	-0.889103	-0.895896	0.331242	-0.480191	-1.22932	-0.511713	-1.31494	-0.474439	-2.48443	-0.836388	-0.075355	-0.00139012	-1.38246	0.282387	-0.742185	-0.157323
1891966		Healthy	74	Female	21.38	0.153247	0.999864	0.152806	0.798107	1.76298	0.347249	0.554357	-0.206363	1.04116	0.365898	0.602355	-0.546257	-0.133798	0.508916	-0.301451	1.39397	0.0968843	0.763784	-0.124299	0.701938	-0.290811	0.393678	-0.237622	1.34813	0.796697	0.587011	-0.0764562	0.546367	3.0888	0.163647	-0.666802	-0.685295	1.77971	1.0214	0.139216	0.771791	-2.14968	-0.227743	0.953277	-1.12236	0.956478	0.624583	-0.994901	-0.226886
1893068		Healthy	62	Female	39.99	-0.686904	0.640348	-0.486737	0.302241	-0.0803453	0.821111	-0.147592	0.16621	0.459867	0.742129	-0.110366	0.573989	0.424632	0.645857	0.28689	0.4423	0.571521	0.166437	-0.296264	0.513661	0.301593	-0.680615	0.756493	-0.184386	0.351151	2.37568	0.0584307	0.177675	2.70677	-0.857863	0.22914	-0.451442	-1.40108	0.477033	1.56935	0.599641	-0.696663	0.0734353	0.349578	1.69051	0.734499	0.05267	0.789376	-0.604729
1894980		Healthy	46	Female	18.65	-0.00222332	0.17197	-0.125981	0.534938	0.00409134	0.421268	0.468816	0.555016	0.057264	0.247005	0.0644089	0.354147	0.374716	-0.538684	-0.0132173	0.37016	-0.191556	-0.359951	0.281589	0.262502	0.22658	-0.171428	-0.0149551	-0.141783	-0.123892	-0.741489	-0.670442	-0.326687	0.295424	0.745587	0.679711	-0.128894	-0.103099	-0.439049	1.21365	-0.862887	0.531566	-0.0918168	-1.32241	0.258448	1.13678	-0.367658	0.405074	0.760328
1898332		Healthy	65	Male	30.02	-0.970375	-0.316232	-0.0857283	-1.45658	-0.858489	-2.51793	-0.637522	-0.581991	0.123976	-0.219102	-0.484861	-0.393573	0.242015	-0.035924	-0.040577	-0.411399	-1.20031	-0.933825	-0.430558	-1.53072	-0.0549424	0.201103	-0.434054	-0.536934	0.030997	-1.09149	0.322752	-1.31787	-0.901495	-0.0853057	-0.394701	-0.74792	-0.340081	-0.553819	0.0931707	0.215063	0.0320645	-1.26506	0.577349	0.283511	-0.0465005	2.06108	-0.565743	0.607126
1902574		Healthy	34	Male	23.68	0.610769	1.28949	-0.111569	0.499943	0.730233	-0.669556	0.735006	0.749014	0.818099	1.35831	0.44823	0.309344	0.104775	0.513804	-0.618426	0.708973	0.649116	0.571826	0.133573	-0.437561	1.20517	1.09107	0.297155	0.337333	-0.0218361	-0.249722	-0.579565	0.231971	0.463932	0.499261	0.34425	0.749607	-0.627805	0.531335	0.321936	0.502332	-0.732088	-0.479199	1.28366	-0.516529	-0.0176681	0.491274	0.33898	1.28041
1914151		Healthy	31	Female	22.4	0.121663	0.867935	0.422651	0.127878	-0.855434	0.288921	0.512369	-0.337033	0.630449	1.06976	0.784352	-0.250823	0.122584	0.295126	0.728279	-0.993188	0.835415	0.509433	0.350229	0.323804	-0.766819	1.85788	0.140311	2.45559	-0.534742	0.420376	-0.157781	0.517356	0.959433	-1.73995	-0.175947	-0.676974	1.12762	0.815248	0.411135	0.578055	-0.291681	-0.0550149	0.280284	1.08496	1.15891	0.639372	0.408152	-0.186284
1916238		Healthy	53	Male	23.37	0.765479	0.617896	0.655739	0.658513	1.4925	0.551333	0.587956	0.217208	0.414157	-0.597585	0.153028	0.508267	0.753987	0.323634	-0.0248428	0.573352	0.16777	0.797188	0.160089	-0.168921	0.704991	0.638192	-0.0810168	0.795719	0.587312	1.62464	-0.0398544	1.04543	-0.155159	-0.333111	0.58348	0.154019	0.969737	0.551693	-0.0970813	0.770329	0.0399362	-1.72042	1.25542	-1.78695	-0.320966	0.305355	0.720946	0.0638973
1918943		Healthy	34	Female	22.68	-0.290867	0.132656	-0.99029	-0.391997	0.507464	0.414395	0.452422	-0.68798	0.227583	1.18986	-0.238236	-0.436277	0.401591	0.173879	0.300781	0.0454736	-0.0616545	-0.0450232	0.184835	0.644844	1.37467	0.799286	-0.323254	-0.529524	-0.217272	0.915325	0.139497	-0.41384	1.41973	-0.648281	-0.298107	0.743047	-0.59071	-0.0378718	0.916604	0.0438181	0.00266329	-0.674554	-1.14891	0.171877	-2.04747	-0.241973	-0.199321	0.12818
1920892		Healthy	47	Female	20.63	-0.246289	0.646495	-0.608301	0.341037	-0.807665	0.671193	0.182949	0.154087	0.118259	1.1001	-0.105352	0.0885729	0.0896327	0.0971908	0.364172	-0.667357	-0.195772	-0.0826211	-0.755548	-0.270096	-0.248083	1.1807	-1.23062	-0.804537	-0.495517	0.69193	0.295009	-0.132768	-0.0332052	0.0846942	2.82965	0.000761069	1.51808	-1.58958	-0.120196	0.276902	0.7053	-0.937012	0.231198	0.465751	-0.682377	0.190336	-1.08541	0.49618
1922612		Healthy	43	Female	25.74	0.0653023	0.903844	0.0422744	0.432867	0.340181	0.895204	-0.0708183	0.766993	0.467567	1.36097	1.67099	0.510636	0.757329	0.199464	-0.0171461	-0.437668	0.738467	0.379896	0.959168	0.48277	0.800659	0.275213	0.446159	-0.317068	-0.169419	0.562444	0.0998366	0.564461	-0.421108	0.846957	0.224337	0.602163	0.0301461	0.464035	1.55968	0.884146	1.67176	0.405015	0.564445	1.40222	0.557739	-0.51306	0.408254	-0.389194
1927185		Healthy	57	Female	30.02	0.0487228	0.0233187	0.0536177	-0.562718	0.164464	-0.157985	0.690704	0.417675	0.331225	-0.928009	-0.579196	-0.0538319	0.183483	0.108754	-0.193468	0.823	0.0182417	0.430445	-1.23993	0.915436	0.261934	0.276851	-0.208638	-0.0594695	-0.0205778	-0.0712899	0.200407	-0.345987	-0.962849	1.03069	-0.269491	0.299088	0.419685	-0.508882	0.368267	0.31929	0.527624	0.566078	0.408627	0.119185	-1.21852	0.333809	-0.05358	-0.141478
1927208		Healthy	57	Female	49.77	-0.227402	-3.24194	-2.50674	-1.76511	-0.958851	0.13648	-0.772919	-0.146594	-0.575155	-0.0206141	-1.45187	0.0869516	-1.06026	0.0197744	0.132448	-0.715664	0.0937276	-1.15618	-0.721619	-1.13232	-0.997584	-0.836973	-0.831835	-1.08461	-1.19098	-1.18045	0.544066	-1.02502	-0.340736	-1.08543	-0.759203	-0.797132	0.697464	-0.108951	-1.17109	-0.176697	-0.555423	-0.970084	-0.335527	-1.66554	-1.32009	-2.40332	-0.267034	-0.514209
1931982		Healthy	51	Male	23.88	0.0770594	-0.0437439	0.392696	0.23079	-0.294795	0.689913	0.123574	0.775057	0.213563	-0.236077	1.30508	0.216929	-0.264486	0.329948	0.198151	-1.22014	0.386335	0.264469	-0.168132	-0.239078	-0.319772	-0.293732	0.238943	0.574746	-0.362922	0.552231	-0.0614559	0.119769	0.194613	0.0400168	-0.825875	0.867922	0.817836	2.05058	-0.617584	0.332521	0.407099	0.0840652	0.659607	1.22619	-1.18377	-0.14315	1.09403	-0.455015
1932120		Healthy	54	Female	30.1	1.02893	-0.399254	-0.234982	0.337653	0.22015	-0.0827828	0.333359	0.00570811	0.710278	-1.73479	0.801829	0.0848302	0.0635437	0.350493	-0.226387	-1.19782	-0.363137	-0.00286746	0.819139	-0.856546	-0.100167	0.614392	-0.859466	0.50322	0.525036	-0.0932484	0.211468	-0.81261	-0.404338	1.02465	-0.112478	-0.452296	-0.0726144	-0.169909	-0.923339	0.245689	0.275754	-0.221448	0.478614	0.07913	-1.35819	0.183581	-0.0257301	1.02575
1934177		Healthy	28	Male	28.18	0.0571782	-0.930949	-1.2489	-0.0424986	-0.642828	0.425767	-0.279692	0.164748	-0.324753	0.62951	-0.712211	0.221834	-0.28069	-0.593198	0.41784	-1.29794	1.11848	0.0219605	0.52832	-0.830716	0.324313	-0.0752374	0.198415	-1.00374	-0.160299	1.00721	0.37553	0.485722	-0.0291231	-1.05887	-0.667554	-0.533853	0.22244	0.0681597	-0.813927	-0.851577	0.00899684	0.222104	-0.755307	-1.44747	-0.156953	-0.93674	0.186745	0.357827
1936132		Healthy	46	Male	23.1	-0.953767	-0.735726	0.145917	-0.438195	0.360881	0.777623	-0.255591	0.683186	-0.475457	-0.0738922	1.91474	-0.0128599	-0.0910527	0.143505	0.145922	-0.690796	-0.53799	0.119942	0.0343608	-0.604724	-0.190909	-1.02988	0.0857092	-1.02146	-0.689585	-0.0573067	0.021398	0.528506	-0.018016	-0.663192	0.0724288	0.0577947	0.268661	0.442118	-0.125818	-0.180696	-0.0780547	-0.780539	0.445699	0.833258	-0.168559	-1.16646	0.256392	-0.208482
1943382		Healthy	64	Female	25.06	-0.872973	0.186476	0.535552	-0.726582	-1.03998	0.745114	0.150024	-0.210047	0.456794	0.419863	-0.641866	0.233314	-0.218836	0.060717	0.554324	-0.811491	0.474443	-0.660742	-0.113517	-0.723074	-0.323743	0.466084	-0.192329	-0.401319	-0.873746	-0.368251	0.358629	0.644312	0.164663	-1.14209	-0.884008	0.106321	0.152159	0.202972	-0.634284	0.442339	-1.02793	0.869909	0.139632	0.806464	-0.114656	-0.123964	-0.805387	-0.406609
1943712		Healthy	67	Female	25.39	0.857051	6.52376	-0.890672	0.640134	0.671996	0.807808	0.369438	0.255912	0.646548	-1.30742	3.19496	0.222795	0.182614	0.211647	-0.00229292	0.276501	0.255846	1.03422	0.665088	-0.14698	-2.2203	-0.378746	-0.263246	0.0292575	0.271287	0.146505	0.431041	0.342799	-0.62948	0.386462	0.850798	0.620536	1.35221	-0.834342	1.01296	-0.0661593	-0.0518026	-1.24709	0.119784	-1.15107	-0.470259	-0.283598	0.613141	0.0792512
1944447		Healthy	33	Male	27.48	0.0102736	-1.23821	0.747002	-0.724472	0.135994	1.27706	0.916332	0.313229	0.693385	-0.0887097	-0.225576	0.134946	-0.508939	0.385077	-0.455587	-0.444972	0.452646	-0.452908	-0.688013	-0.12314	0.334353	1.0627	0.17271	0.140726	-0.401912	-0.0296581	-0.641572	0.115414	-0.00119657	-1.14174	-0.970741	0.0695543	0.472025	1.61902	0.306378	0.64892	-0.0435855	-0.62214	0.600968	0.816849	-0.368551	-0.377093	-0.869175	0.00497526
1948018		Healthy	44	Female	21.7	-0.41116	0.755038	0.838334	0.274133	0.583434	0.855969	0.404273	-0.248275	0.297237	-0.144595	0.454409	-0.649545	-0.463056	0.378174	-1.46348	-1.0951	-0.198511	0.42952	0.259341	0.278199	-0.138823	0.224735	0.176246	0.184413	-0.267508	0.510409	-0.54376	0.742303	-1.24422	-0.440294	-0.301646	0.142502	-0.714617	1.13979	-0.931336	0.532191	-1.9933	0.25023	0.463698	1.10302	0.186452	-1.11672	0.397415	-0.193185
1958214		Healthy	59	Male	29.58	-0.281341	-0.437947	-0.254068	-0.610112	-1.14893	-0.880194	-0.604719	0.232087	-0.634955	-0.665928	-0.818059	-0.633632	-0.161112	-0.403483	-0.155697	1.57616	-0.365847	-0.765584	-0.621896	-0.580303	0.185899	-0.135883	-0.646348	-0.171802	-0.480526	-0.0471537	0.069431	-0.862607	-1.47534	-0.49553	-0.0947653	-1.059	-0.015173	-0.144063	-0.472345	0.102734	-0.861499	-0.481411	-1.04075	-0.189538	-0.467392	-0.33522	-0.449204	-0.216572
1962253		Healthy	54	Female	28.74	-0.723133	-2.01629	-0.796252	-0.838661	-0.230308	-0.923675	0.450952	-0.243937	0.0351613	-1.39801	-0.898713	-0.903658	-0.696107	0.190168	-0.823946	1.01451	-0.419808	-0.277469	-1.32868	-0.116427	-0.0419444	0.805248	0.791051	-0.697876	-0.359437	0.637237	-0.164323	-0.676252	-0.785471	-0.90259	0.36391	-0.202717	0.270857	1.08207	0.661969	-0.240082	-2.76861	-1.18296	0.46433	-1.12961	-0.247887	-0.000465149	0.433629	-1.14151
1962385		Healthy	48	Male	25.68	-0.250431	-1.58142	-1.26784	-1.04831	-0.209376	-0.285996	0.349693	-0.230035	0.340283	-1.08327	-1.5647	-0.0957614	-0.152498	0.140615	0.721774	-0.753109	-0.680817	-1.07675	-0.916518	-1.29424	-0.420342	0.334882	-0.342108	0.351282	0.443054	-0.5016	0.214586	-1.0305	-1.25968	-0.661244	-0.726336	-0.579889	0.320552	-2.02774	-1.27464	0.281755	-0.33355	0.281898	0.728854	-0.871367	-0.875502	-0.804836	-1.01029	0.274716
1968854		Healthy	37	Male	20.91	-0.544188	0.280247	0.0893917	0.24703	0.264083	0.312475	-0.736094	-0.707769	-1.06123	0.649753	0.537531	0.47387	-0.0987972	-0.217911	0.261873	-1.12702	-0.84151	-0.139984	0.823143	1.00895	-0.375262	-0.907307	0.283646	0.176794	-0.680005	0.0670483	-0.760882	0.893163	-0.360652	-0.169859	0.382843	0.269821	0.108004	0.0664389	-0.609158	-1.22322	0.99693	-0.289503	-1.5798	1.07713	0.163492	0.282442	-0.616831	0.405685
1974110		Healthy	53	Female	30.02	-0.210835	0.419669	-0.420117	0.048072	-0.044264	-0.0646766	0.659893	-1.0465	-0.172143	0.955684	-2.25159	0.142982	0.239597	0.126677	0.253861	-0.475396	-0.461607	0.506171	0.253958	-0.760606	-0.826417	-1.2832	-0.116593	-0.332911	-0.196661	-1.31497	0.635045	-0.675347	-1.42528	1.05292	0.190288	0.799481	-0.27699	-1.39793	0.703179	0.196172	0.442603	-0.251908	-0.609271	0.73985	-0.291033	-0.114432	-1.29004	0.290834
1975030		Healthy	49	Male	30.24	-0.090752	-1.53569	-0.179113	-0.750185	-0.381377	-0.694191	-0.280828	-0.498436	-0.218279	-0.566425	-1.07308	-0.311325	-0.610371	-0.759053	-0.304158	-0.760698	-0.457747	-1.07959	-0.763001	-0.243304	-0.204438	-0.257856	-0.375474	-2.10913	-0.905601	-2.02374	-0.384091	-1.456	-0.658969	-0.493976	-0.392993	-0.351008	0.327742	-0.796237	-0.707193	-0.74446	0.744074	2.20232	-1.06312	-0.0956617	-0.321349	-1.15239	-0.282808	-0.159335
1975130		Healthy	67	Male	24.18	-0.158787	-1.12623	-0.463561	-1.04455	-1.19883	-0.994287	-0.549701	0.604299	-0.504375	1.5563	-1.73402	-0.526499	-0.555216	0.241902	-0.103962	-0.96695	-0.125457	-0.880428	-0.878688	-1.36736	0.0132878	0.0196384	-0.136582	-0.0958998	-0.737038	0.500855	0.454053	-0.492043	0.297563	0.167958	-0.556458	-0.404883	0.947626	-0.0123861	-0.0325471	-0.949367	-0.754111	-0.307455	0.122343	-0.525417	-1.37784	0.183386	-0.825362	-0.520358
1990047		Healthy	43	Male	37.74	-0.531374	-0.690333	-0.872617	-0.670858	-0.560765	1.22003	-0.710713	0.0212929	-0.73126	0.992256	-1.12664	-0.336589	-0.498984	-0.385775	-0.0653735	-0.893076	0.183532	-0.839618	0.223602	-1.42158	0.784188	-1.23628	-0.716465	-1.45479	-0.514476	0.134547	0.0536429	-0.655852	-0.523069	-0.0840945	-0.479299	-1.32055	-0.869298	-0.573409	-1.09396	-0.221068	-1.71282	-0.470025	-0.0693386	-1.55993	-1.46797	-0.370458	-0.991515	-0.0755956
1994373		Healthy	78	Male	24.25	-0.137181	-0.335483	-0.480554	0.042512	-0.602932	-0.256478	-0.164373	-0.648735	-0.389432	1.01596	0.475254	0.622249	-0.370927	-0.0494644	0.521967	-0.0693198	0.640654	-0.0721191	1.11212	-0.0679547	0.199803	-0.168127	-0.041543	-0.406188	-0.12804	-0.449054	-0.133789	0.112945	0.326626	-0.0338756	-0.379914	0.525433	0.70157	-0.566475	0.7423	-0.966195	0.0637862	0.314221	-1.54453	-0.881745	-0.361553	-0.0893632	0.0611688	0.132404
1998999		Healthy	56	Male	19.3	0.391289	-0.92609	-0.405961	0.629853	0.142564	-0.276251	-1.47223	-0.553296	-1.15739	-0.168577	-0.128711	-0.3554	-0.117327	-0.496767	-0.305808	0.165164	0.0233249	-0.225089	-0.362172	-0.487601	0.305166	-1.60955	0.186337	-0.170052	0.43867	0.562468	0.0640172	-0.190327	-1.37905	1.18276	0.0964203	-0.16932	-0.531849	-0.246264	0.663861	0.0337308	-0.0269203	-0.549808	-0.593151	0.576727	0.710313	0.0306731	1.16044	-0.016526
INCOV001	INCOV001-T1	INCOV	77	Female	33.6578	2.66853	3.09961	0.705863	2.14179	0.757014	-0.163316	0.0695861	2.75842	0.172361	-0.78169	1.81752	0.445677	1.66375	0.0180071	-0.405907	-0.581246	0.774671	0.774105	0.618166	0.538861	1.19149	-0.987573	0.206962	0.0185513	0.251135	-1.49204	-0.399547	0.659009	0.854536	4.09201	-0.823773	-0.527321	1.71401	0.171609	3.21901	0.240299	-0.961761	0.0238658	-0.65388	-0.720681	1.67462	2.00819	1.10596	0.751641
INCOV001	INCOV001-T2	INCOV	77	Female	33.6578	2.52337	3.93628	0.29488	3.03722	1.01403	0.25013	0.520915	2.18647	0.798789	-0.413969	2.5969	0.294367	1.41869	0.0769253	-0.444474	0.143485	1.0946	1.3383	1.253	0.792644	1.19041	0.0354585	0.51216	-0.64336	1.14245	0.221062	0.117616	1.43386	1.21398	4.10532	-0.29444	0.202488	0.359093	0.507934	5.61525	0.624003	-0.743181	0.555346	-0.297537	-0.947339	1.94866	2.06223	1.42466	0.655562
INCOV001	INCOV001-T3	INCOV	77	Female	33.6578	1.46493	2.99764	3.35895	2.22066	1.62048	1.04289	0.639993	1.64207	0.600367	-1.07816	3.374	0.553186	1.62354	0.190697	-0.102838	-1.20605	1.50372	1.58344	2.67099	0.635624	1.70411	0.583151	-0.0109222	-1.06257	0.172791	-0.591106	0.147019	1.58816	7.13948	0.681531	0.771384	0.864372	0.973719	1.31955	2.82726	1.16553	0.183621	0.772176	0.863897	-0.585014	2.42253	1.8797	1.58016	1.34354
INCOV002	INCOV002-T1	INCOV	39	Male	27.9007	3.60727	1.52872	1.75001	3.13162	0.734325	-0.658784	1.07105	0.724408	0.458559	1.54627	0.256338	0.0528445	0.714627	-0.0796707	-0.568402	14.0943	-1.02054	-0.269283	-0.250634	5.60162	0.948809	0.268897	1.32278	2.50864	2.30693	-0.171199	0.130153	-0.28597	1.50846	3.79173	0.606115	-1.71496	-0.292715	0.162894	0.864576	0.33228	3.04819	-0.72232	1.05634	0.863507	0.739497	0.0888915	2.45982	0.749516
INCOV002	INCOV002-T2	INCOV	39	Male	27.9007	3.47632	2.50804	-0.377846	4.66205	1.58554	1.41603	0.0180083	0.630444	-0.456082	0.781192	1.70306	0.397362	1.28145	-1.05506	-0.0159992	12.3596	-0.0122586	1.67393	0.992187	6.1192	1.40257	-0.192479	1.62421	6.99064	4.74692	-2.98082	0.0736031	0.772852	0.140291	2.58928	-0.197585	-2.25692	0.441187	-0.118381	4.20126	0.28696	0.86698	-2.29835	-0.365879	1.35454	2.21186	8.44584	2.48182	1.58001
INCOV002	INCOV002-T3	INCOV	39	Male	27.9007	1.07512	-1.02826	2.47603	1.03209	0.328272	0.171728	2.90606	0.893755	1.01985	-1.12788	1.75759	0.285232	1.05361	-0.13604	-1.84639	0.0652356	1.32613	1.27131	0.0979146	0.907849	1.43213	1.951	0.127467	3.73485	2.17053	1.2567	-1.85916	0.832734	0.483006	1.38535	1.15653	0.643489	0.255009	3.03015	-0.533423	1.7504	0.922046	0.437967	3.33131	0.954343	5.2285	0.55433	1.24139	-0.0842417
INCOV003	INCOV003-T1	INCOV	64	Male	24.547	2.9531	4.10584	1.22129	3.71246	0.675265	-1.78647	1.30558	2.4993	0.769323	1.4875	1.78959	0.185193	0.0800438	0.216162	-0.523735	11.9414	-0.789979	-0.530169	0.334715	3.29809	0.418035	0.153775	0.990647	0.731596	2.50343	-0.925557	0.0192927	0.452695	0.835195	4.83157	0.498438	-4.35867	0.828247	-0.469525	5.19177	0.82202	3.88524	-2.16206	1.01295	-0.665561	2.32646	0.467016	3.07214	1.10247
INCOV003	INCOV003-T2	INCOV	64	Male	24.547	2.86289	3.14682	1.60504	4.29953	0.607649	-0.0275459	0.0195074	2.37406	-0.469767	1.36404	3.57476	0.598953	-0.209077	0.351965	0.174239	12.1494	1.29515	0.644407	2.11476	2.13448	1.53205	-0.257399	0.461354	2.08245	1.79656	-3.25089	0.108623	0.356612	2.42692	2.81174	-0.622131	-2.85496	0.929212	0.0933527	5.7273	-0.0740256	1.09747	-0.946734	-0.405443	0.0881479	2.81306	5.92015	2.10564	2.5377
INCOV003	INCOV003-T3	INCOV	64	Male	24.547	0.667339	1.38798	2.69105	0.690095	-0.343886	-0.115684	1.3184	0.595701	1.04717	-0.411669	2.58288	0.530455	0.0514876	0.437521	0.290106	-0.358151	1.24095	0.325463	1.04029	0.547546	1.75734	1.13553	0.174181	-0.113874	-0.296549	-0.586314	-0.405937	0.843696	1.78844	0.336808	0.630823	0.599399	0.298896	0.935671	-0.944244	1.16112	0.823288	0.250401	1.86407	-0.261194	0.272292	0.99533	1.33276	0.833939
INCOV004	INCOV004-T1	INCOV	76	Male	23.2158	3.01649	3.33075	3.31831	2.6093	3.15208	0.484088	-0.977218	-1.70411	-1.66526	-0.0979883	1.14725	2.75714	-0.477853	-0.178024	-0.795548	2.81244	-1.13614	0.529464	0.25863	3.68984	0.511497	-1.35451	0.844415	-2.15694	1.34065	-3.02417	-1.10928	-0.71035	7.13232	0.946665	0.0459046	-3.41518	0.492448	-0.000752325	6.32474	-0.207691	3.4906	-1.27645	-0.774587	1.81203	3.03928	-0.107562	2.44388	2.77606
INCOV004	INCOV004-T2	INCOV	76	Male	23.2158	2.61381	5.46362	2.3639	3.93529	5.51096	0.876741	-2.31737	-0.426144	-3.71872	0.64825	2.56074	2.48379	-0.0764279	0.00901637	-1.74862	4.36565	0.0191992	1.31059	0.950231	2.1229	0.608814	-2.06405	1.0793	-2.10588	5.41018	-0.143551	-2.59301	-0.126828	5.40728	2.71911	-0.605671	-2.97769	0.391792	-0.372451	10.0213	-0.0196539	1.80081	-1.33261	-1.23493	1.93102	3.24101	1.5906	2.23794	2.30889
INCOV005	INCOV005-T1	INCOV	75	Male	29.7031	2.6139	4.37301	2.13583	5.13929	0.381719	-0.653767	-0.00525195	0.886645	-0.620279	1.51347	2.61719	-0.141396	0.202394	0.0921949	-0.437052	9.34381	-0.232042	0.410815	0.837589	4.83744	0.55643	-1.28097	0.749499	0.854657	1.01659	-5.2805	-0.290324	2.25804	1.60969	3.08965	1.16186	-2.02219	-0.0347637	0.00906864	12.1202	-0.307319	2.23313	-0.415059	-0.713275	-0.19252	0.626145	2.62631	1.7018	0.441199
INCOV005	INCOV005-T2	INCOV	75	Male	29.7031	2.54314	3.78923	1.33634	5.06172	0.593089	-0.495564	-0.223985	-0.340975	0.211218	1.59925	2.26987	-0.0228314	1.3344	0.28468	-0.0794411	14.7849	0.0517665	0.968434	-0.15453	4.2366	0.844178	-1.10227	0.239381	2.14215	2.90975	-3.26397	0.115772	2.89597	-0.3077	2.46762	-0.651693	-3.00258	1.48523	0.00412228	4.10463	-0.446142	1.08967	-0.9767	-0.0143782	0.826482	1.19984	5.59887	1.4305	0.652668
INCOV005	INCOV005-T3	INCOV	75	Male	29.7031	1.04517	2.34145	0.206222	2.97563	0.839991	0.630233	2.06175	0.0827617	1.60477	0.691197	2.26947	0.163209	0.367064	0.278166	-0.718797	3.58842	1.64991	1.23153	-0.144272	1.41933	1.57729	0.461222	-0.108912	-0.124892	0.254967	-1.11068	-1.11454	0.329652	-1.01109	0.503241	0.470474	-0.377184	0.427371	1.10544	3.43767	1.58573	-0.0660065	1.49381	2.31722	0.0525828	0.758507	1.00214	0.431668	0.127019
INCOV006	INCOV006-T1	INCOV	26	Male	34.3898	2.65058	4.2046	1.56625	1.23919	-0.12097	0.442201	-0.521733	1.19072	-0.126773	1.77251	-0.75913	-0.0869707	-0.2126	-0.445471	-0.887586	2.38838	-0.646803	0.22575	0.316037	5.95159	0.826442	-0.318575	1.09682	2.88618	1.49139	-0.856867	-0.192853	-0.29393	-0.227046	0.870415	-1.41903	-1.70894	0.421408	0.0691794	3.48573	-0.26673	3.66925	-0.14111	-0.151528	-1.07384	-1.2402	4.02562	0.816462	1.1091
INCOV006	INCOV006-T2	INCOV	26	Male	34.3898	2.85148	3.81519	1.94336	1.52544	0.490372	0.885039	-0.482544	1.13826	0.232383	2.28317	1.18569	0.097232	-0.725728	-0.428586	-0.318902	8.65566	-0.482508	0.747179	0.328305	6.29435	0.824388	0.003133	1.76445	2.27908	3.37023	-4.13905	0.178486	-0.51669	-0.258521	1.96354	-1.32439	-2.04512	1.40243	-0.181497	3.69902	-0.0286677	1.91599	-0.623599	-0.267641	-0.856049	0.1968	4.65672	1.43669	0.761489
INCOV006	INCOV006-T3	INCOV	26	Male	34.3898	0.185283	0.674765	-0.273793	-0.407431	-0.529217	0.10384	0.986441	0.0307228	0.896682	-0.78069	-0.278023	0.382633	-0.324167	-0.065958	-0.627211	0.903741	0.898539	0.0391586	-0.214067	0.457174	0.763667	1.12956	0.463429	-0.827442	1.74571	-1.44971	-0.821723	-0.805773	1.45998	0.33363	0.0117911	0.516147	0.748849	0.667546	0.720547	1.4277	0.394093	0.694196	2.05447	-1.60279	0.931995	0.285486	0.36165	-0.576004
INCOV007	INCOV007-T1	INCOV	57	Male	23.0919	3.24213	4.96424	2.31561	2.64173	1.353	0.642808	1.36823	2.28458	1.1487	0.989228	2.84483	0.0498642	1.36108	0.336667	-0.409169	5.92707	-0.836452	0.0342184	0.243582	4.72542	0.735842	0.725554	1.30559	1.77449	0.719103	-1.55744	-0.0293813	0.258521	-1.29505	2.55592	0.379631	-1.79253	0.838574	0.391103	5.15624	0.233932	3.77626	-0.865066	0.181514	-0.427847	0.0524477	1.63191	1.37461	1.0191
INCOV007	INCOV007-T2	INCOV	57	Male	23.0919	2.42998	4.11374	3.01563	2.77983	1.12258	0.623195	1.21956	1.99908	1.02714	2.00787	2.55056	-0.330931	0.143121	0.0512478	-0.0572743	5.13401	-0.586934	-0.249482	-0.843743	3.14782	0.689751	0.385732	0.894104	-0.0983856	0.844492	-1.33383	0.0921867	-0.36189	-0.0518783	2.43153	-0.361089	-3.44713	-0.620966	-0.128012	2.24892	0.410873	2.27898	-2.54065	0.368994	-1.03169	-0.423303	0.567967	0.905712	0.817991
INCOV007	INCOV007-T3	INCOV	57	Male	23.0919	0.807521	1.55179	2.88381	1.15981	0.733327	1.35175	2.49485	1.45341	1.18501	-0.963814	2.01598	-0.337139	0.683457	0.259742	-0.941073	-0.509474	1.86921	1.51983	0.440911	0.0930945	1.23831	1.36999	0.859061	0.503171	1.85307	-1.90421	-1.48599	0.134261	0.0892531	0.924885	0.492856	-1.10783	0.697281	3.00692	2.89073	1.67574	-0.508008	0.840115	3.41292	-0.143045	0.0861026	0.732278	0.394828	0.391302
INCOV008	INCOV008-T1	INCOV	78	Male	26.7881	2.80518	4.50312	3.77866	6.16355	2.525	-1.08017	1.06617	0.722227	-4.10447	-0.0961035	1.68433	-0.637952	0.0221837	0.0544448	-0.145979	10.951	-0.30867	1.31607	1.80296	4.33887	0.701254	-2.30755	1.26925	1.5031	1.08793	-4.19779	-1.99889	3.77746	6.90431	4.17675	1.29071	-3.58792	0.867922	-0.86501	9.17251	-1.13063	2.99263	-3.58068	-2.47597	-0.622852	-2.70372	-0.00228311	2.28222	0.688131
INCOV009	INCOV009-T1	INCOV	65	Female	22.6079	1.69146	7.02066	-1.52712	5.12009	1.72017	-0.174984	-0.150199	-0.580348	0.755597	0.71258	0.708687	-0.00134677	0.792444	0.0397087	-1.07371	4.26178	-0.395076	0.402508	0.845519	4.02263	-0.271723	-0.362309	0.790618	-0.19593	1.79233	-0.479609	-2.48887	1.09669	10.1568	2.15948	0.204915	-3.19853	1.46868	1.04441	6.7932	-0.552158	1.0968	0.824813	-0.969749	0.620298	2.15624	0.773863	1.54213	2.0194
INCOV009	INCOV009-T2	INCOV	65	Female	22.6079	1.90516	6.10271	-1.21131	4.81973	1.73366	0.206209	0.583976	-0.0423595	1.2124	0.944076	0.68251	0.351869	1.80094	0.513991	-0.0586941	2.92867	0.562435	0.839469	0.884415	3.37815	0.484411	0.369248	0.371176	-0.824135	2.66043	0.686122	0.137097	0.70729	6.81052	2.29003	0.111288	-3.74956	0.766479	1.34545	6.91568	0.192617	-0.270037	1.76119	0.811589	0.0969096	1.40067	1.14492	1.82641	2.58845
INCOV009	INCOV009-T3	INCOV	65	Female	22.6079	0.632013	4.16411	2.72781	2.57315	1.58764	-0.120945	1.83973	1.95516	1.71604	-1.33704	2.85855	0.55315	2.40097	0.725489	0.264	0.667358	-1.00806	0.825642	0.555701	0.232852	1.67365	1.88776	-0.186211	-1.00718	1.64777	0.678367	-0.960961	0.0365651	-1.49657	1.07074	1.60066	0.213392	-0.091955	2.63079	-1.01168	1.67735	-1.48089	3.21338	3.01588	0.759033	0.814389	1.16439	1.23921	1.07897
INCOV010	INCOV010-T1	INCOV	40	Female	24.8489	2.51477	3.63448	0.932893	1.86309	3.60867	0.324058	1.17944	0.164541	0.377883	0.121411	3.76248	-0.469298	0.712887	0.173098	-0.463463	6.3321	-1.74296	-0.560766	0.345047	4.52911	-0.171607	0.252164	0.687129	1.17046	0.558101	-1.88362	0.0145248	0.680539	5.40947	1.43609	0.236102	-3.28688	0.0446688	1.12977	3.4898	0.0849004	1.61408	-0.473158	0.4112	-0.446404	-1.05418	0.986802	1.28449	1.11964
INCOV010	INCOV010-T2	INCOV	40	Female	24.8489	1.45749	1.06203	-0.937881	1.05955	1.79753	-0.101685	1.62838	0.678241	0.935081	-0.444124	2.4919	-0.270001	0.314439	0.20756	-0.975236	0.631063	0.0684554	0.272268	-0.122222	2.365	0.945596	1.33673	-0.123525	-0.49736	0.231574	0.180354	-0.980055	-0.019108	-0.316385	0.630854	0.196724	-0.843757	0.23496	1.65991	1.45528	1.11505	-1.93026	0.975087	1.72216	-0.954393	-1.67135	-0.0513773	-0.390573	-0.232144
INCOV010	INCOV010-T3	INCOV	40	Female	24.8489	1.04505	1.58767	1.13973	1.33727	2.22111	1.00623	2.23538	0.429243	1.17751	-0.945565	3.81861	0.2605	0.618393	0.40831	-0.39899	0.559944	0.192627	1.14453	0.464826	0.72875	0.599845	1.72531	0.239252	0.45334	0.398172	-0.730874	-1.0145	0.774912	-0.217596	1.17719	0.563086	0.324677	0.568174	2.42136	1.78746	1.99193	-0.728405	0.76379	2.54394	-0.0575142	-0.607959	0.186433	0.622883	0.625675
INCOV011	INCOV011-T1	INCOV	89	Male	17.4726	0.820399	1.61983	-0.899988	1.01552	-0.790519	-0.254158	1.27561	-2.04962	0.767425	-1.13855	-1.25285	-0.271188	-1.46938	0.263581	-0.408603	2.2599	-0.338176	0.00121536	0.363677	0.868714	-0.314892	-0.970877	-0.868139	-1.15871	0.816961	-2.10064	-0.130502	-0.778403	5.51101	2.75231	-0.430846	-4.14349	1.62024	-0.651603	1.07728	-0.937709	2.04384	-1.8398	0.0915683	-1.46036	1.9795	2.40582	1.63016	0.0260651
INCOV011	INCOV011-T2	INCOV	89	Male	17.4726	1.2656	2.82187	0.386685	1.84895	-0.421511	-0.29727	0.776426	-1.79381	0.797996	-0.409962	-0.0918018	-0.137999	-0.12414	0.299328	-0.0980003	3.9057	-0.238099	0.357531	1.61445	0.86129	0.352164	-0.680972	-1.02082	-1.20034	0.786039	-2.11327	-0.277683	-0.388754	1.25403	2.94597	-0.0515704	-2.58389	0.0449234	-0.423632	3.28986	-0.238257	1.76315	-1.38239	-0.122441	-1.24737	2.44527	0.668219	1.95409	0.0377427
INCOV012	INCOV012-T1	INCOV	73	Female	20.4688	2.38428	2.49856	-0.981246	1.92485	2.32137	-0.482456	1.94297	1.69306	1.30891	-1.69964	1.92555	-0.252602	-0.115165	0.475124	-0.541125	3.57549	-1.02651	-0.712148	-1.33712	0.952411	1.06003	0.41903	-0.464541	0.245428	2.16502	-0.541007	0.110009	-1.69625	0.0080736	2.16949	-1.68972	-1.5242	1.88426	0.663439	1.32798	0.651304	-0.115653	0.549068	0.682683	-0.703503	-0.598443	2.34279	1.52391	1.45869
INCOV012	INCOV012-T2	INCOV	73	Female	20.4688	2.3617	2.34648	-1.24293	1.92776	2.15587	-0.632142	2.31996	1.53855	1.39874	-1.27232	2.48305	-0.415124	0.00138568	0.255102	-0.4814	3.18619	-0.901114	-0.243986	-1.23608	1.2358	0.965579	0.386468	-0.510361	1.20101	2.49002	-0.0513024	-0.313138	-1.72695	-1.08708	2.40633	-1.63376	-1.35189	1.02235	1.34404	2.03888	1.21468	-0.349278	0.591189	1.83397	-1.08711	0.313344	2.74575	1.61468	0.937887
INCOV012	INCOV012-T3	INCOV	73	Female	20.4688	0.988588	1.10268	1.01112	1.26791	0.537716	-0.653481	2.83968	2.69356	1.45111	-1.92375	2.20822	-0.390655	0.88333	0.138474	-1.11456	1.2759	-0.759718	0.52567	-0.806829	-0.552311	1.13612	1.60283	-1.35549	2.14302	1.75354	2.1345	-1.57121	-1.46657	-0.966625	1.48838	0.143338	-0.723468	0.549949	3.27148	1.40576	2.03251	-1.0168	0.820568	3.79852	0.313346	0.243005	2.82022	0.931925	0.847659
INCOV013	INCOV013-T1	INCOV	71	Female	31.3104	3.31093	3.33033	2.37944	4.87212	2.08323	-1.43883	0.680939	0.93533	-0.206334	-0.795273	1.79512	-0.0322492	0.768271	0.188639	-0.199623	2.23697	0.147509	0.340832	0.150576	4.2332	0.586122	-1.60297	0.526265	0.533473	-0.133026	-0.647156	-0.0861185	1.703	-1.2227	1.22767	1.50157	-2.91634	0.833639	0.978161	5.93156	0.151715	4.07391	-2.12347	0.07631	-0.128522	0.308636	0.836006	2.15047	2.46734
INCOV013	INCOV013-T2	INCOV	71	Female	31.3104	2.71238	3.75236	2.31087	5.93844	2.24123	-0.275337	0.472109	0.244176	0.237255	0.306756	2.21289	-0.0976047	0.912775	0.193891	-0.260658	4.9605	0.412233	0.7466	0.818371	4.2788	0.833301	-1.35058	1.37769	0.570696	0.968846	-2.29479	-0.211638	1.36414	5.79901	2.855	-0.293484	-1.86105	0.32574	1.31237	7.84714	-0.064725	2.38376	-1.97023	-0.177537	0.855124	0.590634	3.15971	1.59209	2.02179
INCOV013	INCOV013-T3	INCOV	71	Female	31.3104	1.40089	1.18495	2.38472	2.98992	2.12856	1.39592	2.097	-0.316287	1.29052	0.180734	2.91957	0.641095	1.19064	0.464388	-0.279774	0.750783	1.53154	1.31762	1.04017	0.814977	1.82513	0.210431	-0.308294	0.931086	-0.460597	-0.252375	-0.683303	0.780095	3.77542	0.67641	0.426421	0.606429	0.79729	2.31283	4.22846	1.6363	-0.445464	-0.908165	2.5709	1.09409	0.319592	2.23399	2.21958	1.32933
INCOV014	INCOV014-T1	INCOV	76	Male	21.4122	2.75368	3.85048	1.22484	6.15649	1.74973	-1.20652	0.0825038	0.262058	-0.167468	-0.227498	2.15148	-0.0264243	0.354384	0.166793	-0.272024	6.22571	-0.0544911	0.681025	-0.616805	2.63989	0.919801	-0.538396	1.4152	0.893846	0.301109	-4.11452	-0.128746	0.581913	5.07913	2.9483	1.2535	-0.0282982	1.16246	0.515731	5.8772	-0.113799	4.2401	-1.27972	-0.371597	-0.523866	0.79697	0.173711	1.65875	0.284054
INCOV015	INCOV015-T1	INCOV	67	Female	27.1251	3.46727	5.06001	2.67903	2.77168	0.55884	-0.783753	-0.658394	1.3777	-0.66117	0.552308	0.119754	-0.281972	0.368036	0.352059	-0.246948	7.10289	-0.447599	-0.202206	1.72	3.93041	0.704161	-0.368669	1.35257	3.19194	0.859779	-1.59935	0.0448885	0.0141764	2.35594	3.53603	-0.341303	0.15864	1.69026	0.076847	7.77217	-0.0550354	2.78603	-0.912947	0.212026	-0.159131	-0.507476	4.07378	0.669442	1.40599
INCOV015	INCOV015-T2	INCOV	67	Female	27.1251	2.9085	3.57009	0.193896	3.04536	2.08623	0.221151	-0.286763	0.344775	0.0812256	0.557624	1.30759	-0.12603	-0.480036	0.299062	-0.718921	8.50936	-0.0697147	0.604698	0.226347	2.34602	0.746883	-1.59616	1.50566	2.11353	2.2109	-3.11614	-1.5952	0.405378	1.65383	2.16782	-0.452637	-1.29891	1.90886	0.189635	0.880343	-0.611092	-0.415231	-1.71818	-0.955409	-0.493088	-0.163197	2.30286	0.532801	0.61487
INCOV016	INCOV016-T1	INCOV	37	Male	36.6192	3.14438	8.6846	2.37409	1.70944	-0.463307	0.861421	-0.928836	1.16269	-2.11181	1.45004	3.68949	0.378288	2.30964	0.0469795	-0.490398	6.94015	0.743081	0.312814	2.41259	5.58191	0.680068	-0.301906	1.76567	1.46587	0.537589	-0.942305	-0.275134	1.30492	0.105952	3.00875	0.0534758	0.588594	0.659581	0.470441	5.94513	-0.998696	4.43958	-0.662346	-0.673327	-0.109778	0.791972	0.989959	1.64832	0.950899
INCOV016	INCOV016-T2	INCOV	37	Male	36.6192	2.77024	7.50938	0.956379	1.93039	0.0222438	0.438696	-1.73664	0.410851	-2.53477	1.86776	-0.289629	-0.123229	1.07113	-0.31293	-1.15483	4.88469	-0.19732	0.147459	0.343781	4.20852	0.212682	-1.30485	1.48799	0.187967	-0.293824	-1.33916	-0.996561	1.04073	0.34209	0.616444	-0.85809	-0.446577	0.430502	-0.263034	4.15822	-1.81565	3.10324	-0.735593	-1.23436	-0.599275	-0.965705	0.683346	0.816282	0.0286057
INCOV016	INCOV016-T3	INCOV	37	Male	36.6192	0.368802	2.70925	-0.0359396	-0.359328	1.22812	0.370431	1.3123	0.0150897	1.0448	-1.29326	0.880183	0.23939	0.464163	0.00791067	-0.231337	0.0950839	1.39024	0.398367	-0.060785	-0.573008	1.28665	1.75069	-0.636199	-1.68556	-0.375085	0.693078	-1.33944	1.65383	-0.534431	-0.00716094	-0.456015	0.286386	0.178804	1.28964	0.484163	0.984848	-1.1084	-0.674598	2.35458	-1.05438	-0.686347	-1.01071	-1.34567	0.0783115
INCOV017	INCOV017-T1	INCOV	57	Male	24.6435	2.00455	4.52889	2.12827	4.07051	0.441052	-0.732204	0.337207	1.51649	0.471407	0.153827	2.13596	-0.126255	0.66885	0.124109	-0.104206	4.81428	0.343862	0.309884	-0.550528	2.90258	1.2515	0.916147	0.727821	-0.0654057	0.921873	0.311821	-0.0796267	-0.153687	-0.0333938	2.76235	0.145243	-3.60461	0.896445	0.640001	6.56164	0.740665	0.226929	-1.3548	0.629912	0.234309	0.177414	3.14653	1.8373	0.730135
INCOV017	INCOV017-T2	INCOV	57	Male	24.6435	1.5944	3.89622	-0.444793	3.06057	0.507639	-0.493019	-0.114044	1.51823	0.0538159	0.413586	2.02523	0.100728	0.666957	0.249168	0.0749737	4.22652	1.02848	0.280551	-0.609347	2.73561	1.32318	-0.0819639	0.1962	2.40637	1.70658	1.4707	0.0398661	-0.549103	-0.846395	1.67979	-0.0754748	-3.32542	1.43487	0.421251	5.90901	0.149589	-0.906737	-1.6757	-0.202092	-0.129325	-0.0694231	5.71095	1.27208	0.828583
INCOV017	INCOV017-T3	INCOV	57	Male	24.6435	0.556382	0.642208	1.14196	1.28323	2.17008	0.200997	1.78346	1.17836	1.36756	1.56753	1.67339	0.160944	0.568217	0.323924	-0.718337	-0.172807	2.16258	1.3224	0.584131	0.806584	1.92783	2.20295	-0.215607	-0.112996	0.887455	1.5248	-1.04017	0.449951	0.993284	-0.0769681	0.475344	0.353167	-0.270837	2.16258	0.728163	1.87192	-1.58419	0.22837	2.55056	0.403107	-0.799261	-0.143488	0.682169	0.092354
INCOV018	INCOV018-T1	INCOV	69	Male	32.3603	1.93849	1.30413	-0.368935	1.4405	-0.333548	-0.2695	1.15207	3.16269	1.42286	-0.344885	-0.0612657	0.137236	0.1523	0.371959	-1.1001	7.94204	0.908449	0.0938613	-0.705419	2.49041	1.19333	0.288577	0.208468	-0.945181	3.5293	-1.46483	-2.53088	0.0536502	0.0438574	2.15973	-1.2146	-2.2256	-0.244978	0.140647	1.12871	-0.70798	-0.285178	-1.20656	-1.3672	0.324281	2.24899	1.02911	0.144448	1.41926
INCOV018	INCOV018-T2	INCOV	69	Male	32.3603	1.63719	0.584909	-1.27557	0.899545	-0.820598	-0.848818	0.605515	3.10884	1.18566	-0.770107	-0.528179	0.0554875	-0.0462189	0.347562	-0.0176515	6.74521	0.987673	-0.146538	-0.935974	1.33448	1.13352	-0.0433548	-0.136354	-1.02498	3.06123	-1.67496	0.133919	-0.32989	-0.385261	1.87179	-1.34954	-2.28586	-0.458464	0.0727291	1.03931	0.561908	-0.841781	-1.19756	1.01923	-0.0088388	1.83421	1.53245	-0.586869	1.27192
INCOV018	INCOV018-T3	INCOV	69	Male	32.3603	1.05918	1.36828	1.38826	1.01294	0.104319	0.299025	1.2767	3.91251	1.3229	-0.583809	1.46299	0.42545	0.649333	0.384373	0.132227	4.90343	2.36192	0.970495	1.43602	0.137954	1.41835	1.38034	0.670288	1.20347	3.43302	0.720736	-0.365826	0.881986	-0.316579	2.15259	0.149165	-0.0175444	-0.22157	0.884867	2.05768	1.7478	-0.976525	0.144444	2.64892	0.127848	2.1465	2.1268	0.108852	1.36614
INCOV019	INCOV019-T1	INCOV	81	Male	27.6257	2.83415	6.46882	4.49828	6.31901	2.84093	0.690755	0.756214	-0.650929	-0.227749	2.0106	3.35607	-0.118021	2.4752	0.237702	0.386546	5.01907	1.01346	1.99126	1.86319	1.59079	1.34328	0.0520689	-0.412562	-0.966604	0.0581014	1.78882	-0.419404	1.0227	10.9092	1.47645	-0.593404	-0.990849	-0.0276293	0.989698	8.89933	1.14275	1.68206	-1.75715	-0.624814	2.01769	2.3697	2.4643	2.23156	1.47092
INCOV019	INCOV019-T2	INCOV	81	Male	27.6257	2.53386	6.01423	3.25753	5.70413	2.52554	0.851082	0.759628	-0.003437	0.370934	2.1203	2.64303	0.0931411	2.62885	0.30246	0.284332	2.9715	0.959909	2.30093	1.73886	1.68474	1.44565	-0.0834501	-0.481939	-1.36847	0.179026	1.94766	-0.573621	1.50307	7.53149	0.996811	-0.217869	-0.734433	-0.174257	0.825144	6.58837	1.24466	1.62631	-1.34956	-0.75497	2.62327	2.77667	2.67138	1.98825	1.08703
INCOV019	INCOV019-T3	INCOV	81	Male	27.6257	2.24737	7.29746	4.79509	6.48608	3.21227	1.66409	2.02622	0.494717	1.55276	2.53821	4.77401	0.661234	3.47009	0.772752	0.520436	3.14511	2.43371	2.8691	2.9012	1.47623	2.09894	1.39027	0.464312	0.166996	-0.0549291	1.95376	-0.00608737	2.32731	8.30624	0.572346	0.758919	0.411346	0.201872	1.98124	6.73785	1.87248	1.45718	-1.05838	1.63426	3.16035	2.98464	4.92512	2.74519	1.87311
INCOV020	INCOV020-T1	INCOV	55	Male	31.6237	3.0799	6.43937	4.6649	7.97855	2.38742	-0.498576	-0.00769929	3.42651	-2.53062	1.88007	2.31241	-0.632312	-0.77319	-1.24003	-0.789857	12.3795	-1.36539	1.52139	1.49763	6.56175	1.19716	-0.790219	0.599215	0.952547	3.05383	-3.11418	-1.51085	2.77639	12.1122	4.19319	1.193	-4.27661	0.981813	1.50434	12.8098	0.627657	4.40075	-0.211819	-1.23689	1.18698	0.948914	0.209085	2.83372	1.20983
INCOV020	INCOV020-T2	INCOV	55	Male	31.6237	3.02687	5.86959	2.82573	7.58511	3.10157	-0.601148	0.0824704	3.7078	-2.47322	1.98207	2.49999	-0.140637	-0.897887	-0.655448	-0.614456	9.69222	-1.90081	1.568	1.45216	6.47986	1.5829	-0.930158	-0.855978	-0.273969	3.10788	-2.57157	-1.60033	1.96894	4.16245	3.5218	1.35781	-4.74123	0.463185	1.47797	12.486	0.914258	2.79046	-0.185099	-1.33303	1.36009	1.2878	1.93821	2.87148	2.06605
INCOV021	INCOV021-T1	INCOV	67	Male	22.3601	1.75619	3.15336	-0.346998	1.67484	0.852888	-0.194273	0.493164	1.27539	-0.786841	1.01425	0.219365	0.125229	0.980701	0.156162	-0.419983	3.24278	-0.713013	-0.229094	0.329416	0.360124	1.26832	0.516342	-0.629287	-1.21643	0.245258	0.831256	-1.1986	-0.742354	8.11036	1.56281	-0.229812	0.0712987	1.53142	-0.503457	0.372399	-0.510486	3.31425	0.555621	-1.31805	-1.37305	-1.13107	1.06113	1.07803	0.900087
INCOV021	INCOV021-T3	INCOV	67	Male	22.3601	0.0848839	2.36382	-3.49857	2.21765	-1.02655	1.05892	-0.402574	1.56787	-2.8609	2.34866	-1.64998	0.161961	-0.311441	0.387162	-0.178567	1.67324	-0.973895	0.0290381	1.0652	4.3538	0.615227	-1.02403	0.357152	-3.03391	0.14626	0.261536	-1.57321	-0.897016	9.33995	1.28109	-0.132339	-1.95915	0.871659	-1.11531	-0.267957	-0.634143	1.16374	-0.437597	-1.77974	-1.35335	-1.25518	4.29586	1.38015	1.22993
INCOV022	INCOV022-T1	INCOV	55	Female	27.8083	3.62735	6.64881	2.51179	4.40414	1.56444	-1.89378	1.61401	1.79989	1.08573	0.107671	1.91366	-0.151526	-0.685931	-0.226476	-0.257599	10.6931	-1.49653	1.311	1.69917	6.5692	1.31624	1.42696	1.05793	3.5956	2.01816	-6.85215	-0.153189	1.33643	0.726498	4.26084	0.594239	-5.3259	0.470763	1.29846	8.3991	1.09606	3.50091	-1.71454	1.46649	0.411394	2.19154	2.23287	2.48097	0.351299
INCOV022	INCOV022-T2	INCOV	55	Female	27.8083	3.38751	6.251	2.55449	5.55754	1.8936	-1.93782	1.52039	1.78405	0.630474	-0.232177	3.74923	-0.167971	-0.0980576	-0.27038	-0.248184	6.95288	-0.863388	0.678549	0.0129898	6.61076	1.21835	1.34865	0.992325	1.41603	1.50407	-3.43534	-0.250998	0.907007	-1.14992	3.29708	-1.23886	-5.92157	0.858819	0.884629	9.54173	0.805673	1.43892	-1.32973	1.26161	-0.201932	-0.789212	3.63043	2.22599	1.24116
INCOV022	INCOV022-T3	INCOV	55	Female	27.8083	2.03073	2.44748	1.59029	1.62054	0.963399	-0.0540428	2.18567	-0.263384	1.28659	-2.01233	4.12573	0.613366	0.965701	0.381311	-0.240233	2.23343	1.06947	0.817619	-0.128224	1.00912	2.40367	2.25508	-0.244649	1.03776	0.201991	-0.148437	-1.07806	-1.05188	-0.22561	1.90051	-0.0620004	0.502485	0.157609	1.84813	1.76036	1.81357	-1.0606	-0.421786	2.69433	0.642745	-0.823765	1.46202	0.854097	0.403864
INCOV023	INCOV023-T1	INCOV	71	Female	33.6485	2.61308	4.29833	0.225815	1.39693	4.81928	0.553133	0.98947	-2.07377	0.556968	-0.0729445	1.4874	-0.54134	0.338599	0.391099	-0.191545	3.21716	-0.193069	-0.42384	-0.418921	2.07995	0.30698	1.09689	0.546182	0.672161	2.51358	-2.19837	0.0130863	-0.702392	2.8053	3.25044	0.297851	-1.76051	1.96182	1.10074	3.00967	0.84827	1.53249	-2.46861	1.40546	-0.00470051	-1.56008	0.815436	0.822011	1.17905
INCOV023	INCOV023-T2	INCOV	71	Female	33.6485	2.08618	3.63638	-2.03235	1.44442	1.75701	0.820632	0.487215	-2.15348	0.608141	-0.659659	0.384067	-0.48388	-0.497903	0.285665	0.231343	2.99394	0.819599	-0.544476	-1.4266	1.44928	0.0150018	0.984172	0.423383	-1.56873	0.594795	-2.23542	-0.0550838	-0.558926	0.5737	2.32887	-0.385004	-3.35571	0.36764	0.785891	3.38315	0.388437	-1.08731	-2.51409	1.28224	-0.628863	-1.62038	0.179955	0.129213	-0.556427
INCOV023	INCOV023-T3	INCOV	71	Female	33.6485	1.10393	1.66108	0.654609	0.104918	1.76281	0.884128	1.47755	-1.14612	1.23429	-1.86115	1.88586	-0.226644	0.43175	0.337483	-0.355234	0.674786	1.3664	0.205263	-0.0378008	0.495622	0.456733	1.88778	-0.450685	0.414408	0.186158	-1.08595	-0.779661	0.00423863	0.554824	0.700755	1.5008	-0.41545	0.15647	1.76545	2.52585	1.45337	-0.981524	-0.00840951	2.57943	-0.112849	-1.86348	-0.136391	0.609277	-0.0692192
INCOV024	INCOV024-T1	INCOV	61	Female	40.9321	1.9713	0.965239	1.13254	2.07757	-0.299825	0.235904	-0.082283	-0.674624	-0.0040464	-1.10662	1.76331	-0.00938808	0.230082	-0.0376968	0.0539495	0.583328	0.817027	-0.244814	-1.44192	3.32039	0.489296	-0.350674	0.704558	-0.559861	-0.700024	-0.625405	0.023935	0.656989	1.81885	0.780711	-1.95196	-1.17221	-0.907851	-0.280457	0.606519	-0.0191244	-0.791114	-1.21005	0.172773	0.171349	0.0913195	1.75006	0.0289163	-0.325485
INCOV024	INCOV024-T2	INCOV	61	Female	40.9321	1.11229	0.797287	-0.471413	0.553521	-0.404009	0.413679	-1.30809	-0.496973	-1.18101	-1.11953	0.85335	-0.0745757	0.429494	-0.112101	-0.518605	0.00603198	0.593991	0.144489	-0.846853	1.53258	0.598432	-1.21663	0.0651581	-2.13999	0.0778178	0.392699	-0.0457941	-0.0220042	0.802476	0.425323	-0.580446	-0.486568	1.11435	0.0442939	2.22614	-0.79518	-1.49531	-0.69212	-0.513645	0.226595	0.149484	1.32966	-0.296663	-0.0551084
INCOV024	INCOV024-T3	INCOV	61	Female	40.9321	0.572212	0.698066	2.86872	0.22869	0.427345	0.883911	1.61158	-0.697442	1.03862	-0.679509	3.16108	0.314275	0.393163	-0.0262535	-1.05065	0.679382	1.51678	0.841285	0.0685433	0.0950845	1.05002	0.597473	-0.115539	-0.0746448	-0.124493	0.345204	-1.12418	0.249216	0.327775	-0.0312102	0.228056	0.725619	0.784616	1.41334	1.14985	1.22586	-1.39916	-0.277744	2.39603	-0.121668	1.23313	1.16067	0.291369	-0.207706
INCOV025	INCOV025-T1	INCOV	67	Female	25.3598	4.25374	9.03591	2.45053	4.76598	-0.41099	-0.357065	1.26259	-0.126918	0.789758	0.78062	2.56494	0.868831	1.81439	0.611171	-0.0997918	8.92181	-0.187307	0.687795	2.45107	4.72163	1.60439	-0.0270767	0.313255	1.23812	0.722057	-3.74914	0.277298	2.48394	13.0879	2.75637	-0.396004	-4.1848	1.58751	0.80938	14.6547	1.26674	4.20159	-0.740395	0.0822418	1.75292	1.45604	6.72845	3.51903	2.41922
INCOV025	INCOV025-T2	INCOV	67	Female	25.3598	4.00666	7.26562	1.24767	4.78715	-0.347605	0.0207229	1.43024	-0.118727	0.761392	1.41482	1.28124	0.64854	1.47912	0.260739	-0.408688	15.4233	-0.952326	1.32865	1.88474	3.97813	0.478883	0.637366	0.803986	1.58893	2.19456	-2.7912	0.0305117	4.48826	12.5137	3.49798	-0.610411	-4.33893	1.42227	1.217	4.02654	1.37056	3.88715	-1.58399	0.951077	1.8331	1.2759	3.04927	3.12464	2.06563
INCOV026	INCOV026-T1	INCOV	33	Male	43.8062	3.01888	5.12695	-0.240895	4.42707	1.10961	2.01992	0.0299008	3.48572	-1.16391	1.81524	1.90316	0.512184	1.3466	-0.460209	-0.315322	10.1699	-0.0525715	0.834284	3.48234	4.34228	1.76769	-0.374228	1.35322	1.5553	2.01194	-0.544978	0.0894145	1.17425	0.219175	2.81677	-0.378223	-0.567244	0.159342	-1.05937	4.18448	-0.000785999	2.06309	0.851696	0.17051	0.301939	1.50074	4.03141	1.58475	1.65313
INCOV026	INCOV026-T2	INCOV	33	Male	43.8062	2.8434	3.91979	0.284912	3.39819	0.770477	2.06167	-0.0638433	3.11943	-1.2797	2.61627	2.11741	0.538544	1.17564	-0.361755	-0.194978	8.72754	0.132207	0.634047	3.04889	3.80826	1.82384	-0.0876559	1.12515	-0.251538	1.27392	-1.58207	0.123323	1.16561	0.153892	2.8099	-1.13798	-0.247006	-0.27047	-0.89965	1.37353	0.088413	2.0441	0.967259	0.452766	0.399829	0.17192	2.47899	1.21284	1.29593
INCOV027	INCOV027-T1	INCOV	38	Female	39.8751	2.95222	4.75564	0.23671	2.60468	0.0946375	-0.452905	0.826817	-0.966258	0.108762	1.03915	2.27668	0.213172	0.978663	0.19132	0.260581	5.40735	-0.259384	-0.108124	1.65421	3.79357	0.225346	0.399497	1.40805	2.33133	-0.569521	-1.71389	0.160363	0.00612531	-0.798703	2.47758	0.176473	-1.02786	0.564059	0.944579	5.69127	0.828781	1.82589	-0.456014	0.88825	0.0551552	-1.25895	3.32739	0.607493	1.79437
INCOV027	INCOV027-T2	INCOV	38	Female	39.8751	2.24696	3.7031	0.362333	3.34015	2.02707	-0.387507	0.0133808	-0.0760499	-0.722181	-0.659917	1.15251	-0.030122	0.223034	0.278627	0.306703	4.63619	0.0237566	0.269212	0.740362	5.06974	0.327162	-1.30461	0.62093	0.781148	-0.200486	-0.870646	-0.0389389	0.371968	-0.24083	2.06088	0.230324	-1.61975	0.414234	0.177173	4.36012	-0.180861	0.664563	-1.87573	-0.606801	-0.117417	-1.25426	2.53291	0.436021	1.50006
INCOV027	INCOV027-T3	INCOV	38	Female	39.8751	0.665128	1.88065	0.788079	0.916657	0.680972	0.616189	2.36399	-0.868555	0.969909	-0.428531	0.947079	0.382509	0.0186154	0.171554	0.127102	-0.419326	1.02293	0.92885	0.78936	0.668174	1.29599	1.29311	-0.320872	0.93447	-0.922097	-0.277816	-1.06908	0.0333407	1.19656	0.649291	-0.147263	-0.241085	0.536737	1.8709	1.42274	1.73973	-1.33925	-0.347142	2.64659	0.686396	-1.59062	2.41748	-0.0991028	1.0561
INCOV028	INCOV028-T1	INCOV	64	Male	37.3765	3.10871	10.6048	5.0896	10.6281	-0.248312	0.0808273	1.17255	2.69534	-0.590776	2.44322	4.94839	0.0506543	1.21975	-0.0450865	-0.21019	6.96633	1.76503	3.45269	3.04162	5.06569	1.51841	0.0941011	0.409324	-0.420777	3.53964	-0.738049	-0.0274362	2.21962	15.4385	3.29783	0.968207	-1.54617	0.390675	1.45134	9.57928	1.56233	3.22756	1.22291	-0.185761	1.09978	5.36501	-0.188601	2.36322	0.798855
INCOV028	INCOV028-T2	INCOV	64	Male	37.3765	3.46021	9.5308	2.90719	9.60794	-0.0983079	0.735415	0.887645	2.36003	-0.166292	2.49346	4.01741	0.20601	1.29157	0.0874944	0.0569449	5.82289	1.50683	3.25985	2.95065	5.44773	1.60676	-0.119944	0.452958	-1.48601	3.67366	-0.354756	-0.291637	2.23665	14.5681	3.50825	-0.150633	-0.862131	0.533894	1.48526	7.67191	1.66157	2.96518	2.18398	-0.574213	1.45551	4.73137	-0.0494174	2.17701	2.20139
INCOV029	INCOV029-T1	INCOV	66	Female	36.0938	2.28883	4.89104	1.53456	1.48701	0.932901	-0.435857	-0.466111	0.695459	-0.16128	-0.343261	2.06043	-0.852473	-0.0857942	0.0491899	-0.281124	5.83058	0.530359	-0.681166	1.87666	3.62195	0.679724	-0.278511	0.348547	0.952346	0.100266	-2.8986	-0.0422529	-0.368254	3.76965	2.14526	-0.240396	-2.94338	-0.403438	0.471284	5.087	-0.498332	2.89885	-0.446909	-0.472178	0.859505	-1.3255	0.306995	0.989262	1.18502
INCOV029	INCOV029-T2	INCOV	66	Female	36.0938	2.25757	3.80315	0.17873	2.04954	1.93617	0.00830614	-0.104589	0.833443	0.502987	0.404993	1.60113	-0.421724	-0.0240377	0.162965	-0.353633	2.64486	0.765007	-0.0920986	0.101024	3.39286	0.704822	0.713219	0.103186	-0.226609	1.31964	-0.346106	0.0679913	0.0908469	-0.897178	2.88009	-1.52402	-3.56187	0.306123	0.783358	3.38967	0.314949	1.32965	-0.608616	0.347457	0.750744	-1.09723	1.92132	0.350358	1.31732
INCOV029	INCOV029-T3	INCOV	66	Female	36.0938	0.89675	2.51896	0.694553	1.20073	1.45542	0.0335723	1.71223	1.27253	1.19376	-0.0488873	2.56833	-0.130999	0.191311	-0.0314732	-1.38897	0.118913	1.63897	0.625198	0.36122	-0.021964	1.30116	1.9263	-0.966977	0.552569	1.10902	-0.0288927	-1.29069	-0.184212	0.985752	0.979247	-0.547389	-0.587213	0.276162	2.15542	0.65624	1.24282	-0.474417	0.744654	2.60071	1.53236	0.123977	0.761696	0.498764	0.142419
INCOV030	INCOV030-T1	INCOV	86	Female	25.8297	1.89466	5.19647	-0.122855	4.60296	0.440606	-0.66628	1.26697	0.222478	1.13954	-0.147291	-0.192478	-0.195457	-0.882903	0.415225	-0.382302	6.3587	-0.727642	-0.617416	0.1359	4.67425	0.532622	0.130138	-0.254499	-0.769188	0.846718	-2.26873	-0.0758191	0.634825	2.64681	3.16854	-0.23181	-2.50035	0.988597	1.08666	5.97386	-0.319248	1.65347	-2.61079	0.394715	-0.898734	1.06536	0.650386	0.835528	0.300664
INCOV030	INCOV030-T2	INCOV	86	Female	25.8297	1.59991	4.1824	0.674167	4.0607	0.641701	-0.17725	0.792018	0.675505	1.27061	-0.275069	0.645016	-0.181044	-0.208758	0.491614	0.0470144	5.37134	-0.241276	-0.269013	0.00946579	4.2954	0.571864	-0.0129656	-0.861512	-0.921899	1.43242	-3.33903	0.0896752	-0.294941	0.450191	3.43426	-0.3935	-3.45895	1.49547	0.851944	5.44822	0.371308	0.145774	-2.30158	1.29209	-0.591791	0.74306	0.850351	0.539446	0.849008
INCOV030	INCOV030-T3	INCOV	86	Female	25.8297	-0.0139604	0.680082	1.57351	2.08444	0.485169	0.694835	0.913977	0.467981	1.16946	-0.284597	1.49193	0.284818	0.941808	0.697008	0.761004	-0.348341	0.342667	-0.0134579	0.887939	0.401259	1.57254	0.0531029	-1.46454	-1.58626	-0.0544844	-3.80965	0.0731918	-0.724432	2.01432	2.27362	0.628844	0.398912	0.200612	1.47035	0.756613	1.13866	-0.749701	-0.225009	1.90858	-0.23303	-0.155459	0.514547	0.483086	0.409766
INCOV031	INCOV031-T1	INCOV	47	Male	25.6321	2.20236	5.95301	0.795314	5.98788	1.76927	-2.48942	0.120566	2.24255	0.261182	1.25092	3.34808	-0.114573	0.220924	-0.103533	-0.0814388	10.4484	-2.55727	0.390981	-0.072268	6.61579	0.94949	0.607791	1.60444	1.25495	2.59788	-6.35727	0.0114508	2.32621	-0.202273	4.75424	0.889265	-2.48019	0.0120276	-0.360187	10.5382	-0.524001	2.10537	-2.12694	0.531867	-1.32949	0.6481	3.11068	2.44672	1.09395
INCOV031	INCOV031-PD1	INCOV	47	Male	25.6321	2.70935	4.47904	1.21571	4.27538	0.132942	-0.354395	-0.0651796	2.73293	0.28354	0.374165	2.75753	0.235286	2.01421	0.0293831	0.112031	11.8418	-0.989379	0.897817	2.43393	4.06899	1.62117	0.878496	0.736101	3.25964	1.19905	-3.02092	0.0483493	0.0861178	-0.559531	1.20094	-0.932435	-2.76127	-0.933261	-0.21008	2.28354	-0.0681958	0.644094	-0.683145	0.44922	-0.971985	1.32045	3.12428	1.08982	2.09435
INCOV031	INCOV031-T2	INCOV	47	Male	25.6321	1.95736	5.3433	1.41073	5.50437	1.15474	-1.78118	0.122476	2.56944	0.679769	0.583032	3.81651	-0.0348962	0.403556	0.145923	0.327846	10.1126	-2.19416	0.450512	0.874739	6.19965	1.25613	0.73575	0.87274	1.33337	2.71195	-4.89643	0.203805	1.07795	0.688565	3.69538	1.70142	-3.32667	0.188097	-0.257388	9.54948	0.0934996	1.80322	-1.54882	0.535345	-1.53382	1.10944	5.91691	2.62799	1.7144
INCOV032	INCOV032-T1	INCOV	63	Male	33.3574	2.25723	3.77419	-0.341576	3.80919	0.224803	-1.89628	1.00779	0.979556	0.578284	0.668393	0.348775	-0.560648	-0.171816	-0.149506	-0.738324	6.36721	-0.0548916	-0.358665	-0.712827	3.89442	0.597735	0.413038	0.271875	-1.77013	0.546443	-2.37832	-0.32447	-0.854426	-0.919352	3.12065	-1.0063	-2.95693	0.251794	0.0833675	1.96487	1.27223	0.289048	-1.96256	1.29134	-1.37129	0.708562	0.679464	-0.467304	0.114897
INCOV032	INCOV032-T2	INCOV	63	Male	33.3574	2.49764	4.88143	0.00489108	4.45624	0.269786	-1.96292	1.3381	1.8823	1.05479	-0.142823	1.45836	-0.218113	0.659933	0.0405797	-0.156854	4.81243	0.70913	0.448026	-0.125755	3.25284	1.14831	0.615535	-0.0108902	-1.91107	1.00033	-0.0761387	-0.3671	-0.191728	-1.30252	3.57598	-0.525995	-1.9828	-0.299165	0.439746	2.74373	1.53043	-0.0351945	-1.3032	1.56709	-0.62215	0.783512	-0.0579748	0.080904	0.865266
INCOV033	INCOV033-T1	INCOV	88	Female	26.8417	2.55777	5.62142	2.43137	3.32761	1.23634	-0.801761	0.314748	2.13142	-1.24473	1.02799	3.26849	-0.368295	0.753399	0.449024	-0.606023	10.3992	-1.19366	-0.638271	4.31524	2.94979	0.8311	0.0204903	0.703565	1.60469	-0.305523	-1.30038	-0.388098	-0.382851	11.1492	4.49288	-0.0979964	-0.81369	0.623798	0.293981	7.9087	-0.405219	3.61956	-0.379616	-0.459034	-1.32153	2.2028	1.75058	1.89407	1.07918
INCOV033	INCOV033-T2	INCOV	88	Female	26.8417	2.35628	7.57479	0.70166	6.43762	1.52826	-0.18807	0.947751	2.10603	-0.604632	0.0667991	1.95518	-0.0772748	0.290611	0.429686	-0.527991	13.3532	-0.473827	0.555553	3.15341	3.21465	0.619169	0.118549	0.564605	0.275885	0.523638	-0.930612	-0.176858	1.44644	12.7577	4.47057	-1.11508	-3.0416	0.527502	0.612649	9.57639	-0.261401	3.72255	-1.82562	-0.202029	-1.63305	3.60336	1.48264	2.15295	0.862622
INCOV034	INCOV034-T1	INCOV	30	Male	40.5385	2.78666	7.27154	-0.00380328	1.08308	0.310081	0.794458	1.51227	1.1667	0.664079	0.748028	0.0965976	-0.43076	0.673049	-0.637689	-1.07182	3.56403	-0.51357	-0.787755	-1.4698	2.60313	0.832938	1.72797	-0.0765557	0.301755	0.625769	0.877451	-0.921506	-0.304875	-0.02257	0.187428	-0.449301	-4.97591	2.09052	0.882416	0.457783	0.727546	2.16572	-0.0103436	2.12837	0.831903	-1.33825	0.900376	-0.529546	-0.474768
INCOV034	INCOV034-T2	INCOV	30	Male	40.5385	1.39942	4.01674	-1.13793	0.149661	-0.166941	0.90244	2.01584	0.817263	0.875361	-1.10392	0.382938	-0.287804	0.819391	-0.408226	-0.876378	-0.683563	0.365628	0.0687054	0.239128	0.35564	1.18714	2.30978	-0.732961	-0.850292	0.922755	0.152007	-1.54721	-0.907302	-0.284736	0.514464	-0.127985	-4.33368	1.39255	1.54318	0.057012	0.98579	-0.0172413	-0.0623387	2.45823	-0.413597	-0.0443309	0.841942	-0.947821	0.189535
INCOV035	INCOV035-T1	INCOV	61	Male	24.9468	2.63696	5.10779	1.67654	5.07386	1.21381	-0.774316	0.444538	0.803196	-0.0473508	1.91954	3.87311	-0.0180368	1.83078	0.170623	0.0502635	12.3438	-0.41706	1.54075	2.78909	2.50834	1.81948	0.128007	0.951297	0.566518	2.46925	-1.92107	0.16245	0.225241	4.77194	2.81309	0.225284	-0.327756	0.882661	1.03172	6.09172	1.28276	1.97815	-0.475013	0.384937	0.447264	3.26716	1.33362	1.67367	1.6466
INCOV035	INCOV035-T2	INCOV	61	Male	24.9468	2.50682	4.61138	1.84452	4.34106	0.96145	-0.21522	0.880997	0.915244	0.630316	1.61108	3.79745	0.408735	1.49156	0.475704	0.651448	13.1514	1.04641	1.45051	2.86784	2.34191	1.9626	0.607916	0.634019	-0.201869	1.87785	-2.28841	0.263532	-0.0422988	1.62794	3.0465	-0.287827	0.365396	-0.207553	1.09965	6.45394	1.43444	2.16242	-0.747799	0.577469	0.459162	2.80292	1.9248	1.57417	2.28869
INCOV036	INCOV036-T1	INCOV	51	Male	29.3082	3.55389	7.62622	2.54326	6.98602	1.31078	-1.36467	0.917032	1.08354	0.517868	2.2138	2.84111	0.00900244	-0.0281678	-0.0585947	-0.238494	11.0104	-0.373806	0.402117	2.72519	5.34764	1.35115	0.599807	1.22993	3.08672	2.30838	-3.27139	-0.0112932	1.33088	-0.108582	3.3146	1.96125	-2.23669	-0.213563	0.504482	17.3796	0.822216	3.02888	-0.134383	0.940879	-0.234911	0.997929	4.01088	3.29142	1.15837
INCOV036	INCOV036-T2	INCOV	51	Male	29.3082	3.29565	7.07889	4.4736	7.83297	1.04348	-2.35876	1.46766	1.10113	1.06181	1.52622	2.72672	-0.421053	-0.496841	-0.338789	-0.175871	15.5711	-0.571675	1.37611	-0.0641027	6.30388	1.49243	0.862955	0.907026	2.10508	3.33692	-3.05051	-0.420752	1.02569	1.80565	3.2405	0.648832	-4.30215	0.489986	1.36822	12.4213	1.20918	2.79402	0.405839	1.49663	-0.118214	1.65285	5.28676	3.20274	0.829823
INCOV036	INCOV036-T3	INCOV	51	Male	29.3082	1.40047	0.582742	1.29379	2.29392	0.0428155	0.136751	1.83063	-0.10931	1.20418	1.38368	1.58685	0.433042	0.609736	0.0387877	-0.330932	-0.0134547	1.32446	1.0804	0.315216	0.867372	2.24893	1.32815	0.0878534	-0.265059	1.14338	-0.526153	-1.117	0.776386	-1.52729	0.787404	0.205219	0.64654	0.222966	1.63452	3.34555	1.6828	-0.739666	-0.482551	2.69606	0.0600338	0.215934	2.02441	1.1346	-0.284529
INCOV037	INCOV037-T1	INCOV	70	Female	28.4798	1.86888	1.98907	-0.672247	0.591214	1.37979	0.363333	0.83735	1.32876	0.978398	1.32309	1.54916	-0.516535	-1.11967	0.0940895	-0.239163	5.41286	-0.134536	-1.36066	1.50323	3.86396	0.713849	1.1689	0.671326	1.8901	0.798264	-1.77999	-0.0994105	-1.40584	5.66934	1.65349	-0.49796	-1.13777	1.23603	0.317096	1.11882	-1.09884	0.97071	-0.262378	0.590027	-0.408102	-1.09109	4.60661	-1.2971	0.954266
INCOV038	INCOV038-T1	INCOV	18	Male	28.9703	2.27956	2.19748	1.34284	1.75142	2.51582	1.21377	1.78743	1.37084	0.578596	1.98925	1.59538	0.334471	0.181566	-0.369857	-0.536376	3.2638	0.317388	0.276322	0.164651	5.27821	1.41923	0.668465	0.318944	1.21725	1.05316	-0.686492	-0.576254	-0.00980259	-0.323645	0.546091	-0.506044	-2.71987	1.02027	0.561454	1.3508	1.12848	0.393377	0.488543	2.21547	0.589482	-0.728944	2.92554	-0.190776	-1.48442
INCOV039	INCOV039-T1	INCOV	38	Male	28.2518	1.63094	1.5653	1.65756	1.60018	1.42305	-1.52314	2.87546	2.37476	1.08673	-0.822395	0.998318	0.263358	1.02602	-0.0733594	-1.39163	1.45147	1.56485	1.19881	-0.0682191	0.757663	1.18299	1.42996	-0.094594	0.603595	1.91231	0.218906	-1.8902	0.529344	-0.725565	1.37141	0.758866	0.652025	0.704205	1.15359	1.46925	1.73972	-0.592629	0.231324	2.93477	1.97378	-0.170077	-0.494105	1.47833	-0.531986
INCOV039	INCOV039-T2	INCOV	38	Male	28.2518	1.31148	2.30435	1.72949	2.28532	0.791078	-1.7077	2.56747	0.778153	1.00655	-1.67345	1.57471	0.04256	1.25304	-0.010497	-1.15716	2.79098	1.80628	1.11176	0.0616243	0.555596	1.25417	1.31067	-0.474735	0.495353	2.38246	-1.4727	-1.61693	-0.0216592	-0.771382	2.02585	0.747597	0.262774	0.764544	0.85881	8.62734	1.53711	-0.500882	0.752052	2.65763	1.72553	-0.257807	4.6167	1.97865	0.270529
INCOV039	INCOV039-T3	INCOV	38	Male	28.2518	1.14975	2.33008	1.58054	1.55697	1.4901	-1.11451	2.96758	1.51457	1.00668	-1.6014	1.56715	0.244065	1.05008	-0.45052	-2.32685	2.43484	1.76457	1.55857	-0.914733	0.834734	1.43232	1.43743	-0.277067	0.792723	2.66842	-1.00979	-2.26253	0.222777	0.488473	0.770612	0.141623	0.360294	1.0007	2.29312	2.60922	1.76321	-1.09731	0.172332	3.28595	2.16266	0.533598	1.06363	1.47545	-0.482324
INCOV040	INCOV040-T1	INCOV	76	Female	20.2513	3.28326	5.0827	1.84551	2.59629	2.51665	0.168853	0.854735	-0.869377	0.879856	-0.177147	1.58917	0.433056	1.43269	0.544476	0.216003	5.04885	-1.26339	0.0707039	0.877494	3.89143	0.975023	0.932973	0.673438	2.20206	1.98694	-2.52136	-0.103584	-0.522873	10.0915	3.00599	1.15188	-0.474571	0.713197	0.532797	5.02964	1.06837	1.21236	-0.0390616	1.5441	0.948931	0.17152	4.45921	2.32076	0.68429
INCOV040	INCOV040-T2	INCOV	76	Female	20.2513	2.72987	3.54124	0.336854	2.60076	1.3727	0.168067	1.94217	0.697906	1.70741	-1.3351	1.6019	0.822678	1.39047	0.496645	-0.940383	1.59248	-0.292555	0.715157	-0.434444	1.78114	1.42695	1.84576	0.221916	0.934981	1.26887	-0.557772	-1.13388	-0.422589	1.11869	1.92462	0.656107	-0.255395	0.832976	0.854769	1.54047	2.02645	-0.874383	0.831794	2.73647	1.11157	1.27495	2.35203	1.68506	0.197412
INCOV040	INCOV040-T3	INCOV	76	Female	20.2513	1.79828	3.48967	3.20622	2.74991	1.60208	0.228402	1.58124	1.06796	1.57519	-0.718826	3.54939	0.566899	1.59863	0.6378	-0.302654	0.981996	1.06472	1.04722	1.73146	1.15168	1.8036	1.68795	0.164761	0.9096	1.38308	1.23385	-0.672067	-0.0927219	0.84411	1.34134	0.383949	0.724053	0.340879	1.14914	2.12649	1.9086	-0.724943	1.59928	2.75024	1.51142	0.755646	3.43426	1.90923	0.755573
INCOV041	INCOV041-T1	INCOV	65	Male	33.5494	2.80261	2.12626	1.22286	-0.0195653	-0.995829	-1.46337	0.468376	1.31663	1.06093	0.296444	2.73712	-0.240956	-0.206181	0.0732263	0.103899	15.6281	-0.279984	1.09866	2.04872	1.1348	0.490488	1.05754	0.263703	-0.351659	2.39139	-2.08467	-0.185418	-0.0234568	5.67143	4.05203	1.42735	-1.08021	-0.631104	0.278768	4.32186	0.929764	2.33923	-0.589023	1.22095	-1.32431	2.7548	2.42965	2.09601	1.91171
INCOV041	INCOV041-T2	INCOV	65	Male	33.5494	3.97796	3.41242	3.32688	2.75198	1.51375	-0.409433	1.91802	0.807941	1.53121	-0.354089	3.2318	-0.0129381	1.18318	-0.466319	-1.17004	13.1253	-0.343784	1.92631	2.57149	3.67926	0.985053	1.69727	1.00506	2.51151	2.25567	-1.62447	-1.00821	1.5259	3.29095	2.8484	0.0628539	-2.22854	0.753266	2.1541	4.58555	1.28532	1.42208	0.360634	2.36174	-1.49479	2.83289	1.37295	1.98867	1.78457
INCOV042	INCOV042-T1	INCOV	60	Female	30.6332	1.62062	0.00386189	-1.83243	-1.40169	-0.688384	-0.109802	-1.30429	-0.698913	-1.13998	0.593759	-0.262123	0.281757	1.26346	0.0447067	-0.305514	1.68906	0.260029	-0.618111	0.0561237	-0.559434	0.446431	-0.287518	0.467161	-3.36397	-1.97612	-0.819353	0.152322	-0.0343909	-1.71895	1.55716	-0.207682	-0.31496	0.57005	-0.320244	0.262843	-0.496575	0.741379	0.835992	-1.0572	1.70657	-1.38722	0.298026	0.851039	0.182604
INCOV042	INCOV042-T2	INCOV	60	Female	30.6332	1.98247	0.463091	-1.1509	-0.376622	-0.214645	-0.332088	1.65076	-0.349917	1.20925	-0.355058	-0.296843	0.223784	1.24205	0.213219	-1.74273	-0.644981	-0.117664	0.151889	-0.748476	-0.0373616	0.563902	1.89536	0.897706	-0.5923	-0.343842	0.104089	-1.36251	-0.299098	-1.51897	2.77057	0.182631	-0.510814	0.443698	0.890229	0.278103	1.3221	0.0314324	0.333612	1.81067	1.32047	-0.0791144	1.34915	0.0515541	-0.48866
INCOV042	INCOV042-T3	INCOV	60	Female	30.6332	-0.141661	-0.716207	1.41731	-0.706611	0.0427063	0.176992	1.72468	-0.353803	1.05659	-0.0962926	0.218809	0.113676	0.56381	0.169308	-0.954973	-1.92572	0.78308	0.77802	0.218794	0.271771	0.7388	2.02711	0.418125	-0.119568	-0.931992	-2.09132	-1.27713	-0.114699	0.0277331	0.196676	0.345172	0.144946	-0.0277963	1.34279	0.869393	1.53206	-0.279005	0.351687	2.24728	0.98307	0.23365	-0.00671168	0.280252	-0.293332
INCOV043	INCOV043-T1	INCOV	75	Male	21.1617	1.11275	3.19185	0.851772	1.96218	1.1345	-0.900492	0.503687	0.547037	0.244806	0.421386	2.05062	-0.101297	1.642	0.245248	0.0415103	0.195077	0.633318	0.728296	0.799497	0.331939	1.23693	-0.446745	-0.73271	-1.91565	0.701589	0.114188	0.0926705	0.686274	-1.40774	0.748678	1.29468	0.164865	0.713454	0.234471	2.27353	0.747257	1.00687	0.261164	0.269872	-0.917478	2.19459	0.608358	2.09206	0.158006
INCOV043	INCOV043-T2	INCOV	75	Male	21.1617	1.045	2.60814	1.3599	1.66716	1.08482	-0.983245	0.802958	0.204626	0.664232	-0.557391	1.89807	0.0529944	1.64303	0.268745	-0.289517	0.807505	0.380443	0.443337	0.762191	0.173919	1.22275	0.506287	-0.873929	-0.991838	0.699212	0.752323	-0.0831312	0.253672	-0.78661	0.628406	0.783812	0.0120316	0.657164	0.257374	2.24015	1.43911	0.826568	0.107546	1.20065	-0.957358	1.87428	0.846696	2.05141	-0.159833
INCOV044	INCOV044-T1	INCOV	82	Female	25.4541	1.2286	0.786751	0.979729	0.648599	0.915408	-0.830552	-0.756376	1.9268	-1.09452	0.408377	1.06675	0.213385	-0.528335	0.141442	-0.30508	3.52357	-0.510293	-0.26295	-0.0406784	0.900979	0.794739	-0.787667	0.295705	-1.8725	-0.133534	-3.84528	-0.639362	-0.543549	14.2478	2.127	0.0793411	-0.379554	0.91509	0.197423	1.3539	-0.259776	0.0161308	-1.00401	-0.514852	1.44936	0.227936	1.45141	1.07112	0.764003
INCOV044	INCOV044-T2	INCOV	82	Female	25.4541	0.956914	1.26127	-1.27847	0.859561	0.743165	-0.544858	-0.204316	1.73034	0.0816768	-0.511895	-0.0441157	0.0699593	-0.576216	0.392886	-0.169587	1.58925	-0.458283	-0.513801	-0.565462	0.436348	0.680474	-0.0409544	0.257896	-1.42931	-0.228249	-3.49449	-0.03841	-0.716375	10.1673	1.78347	0.346393	-0.708404	2.05778	0.147334	3.4229	0.138899	0.145287	-2.86326	-0.033677	1.32644	-0.0347733	1.58842	1.13896	0.350426
INCOV045	INCOV045-T1	INCOV	48	Female	22.5048	3.335	3.10344	1.24574	2.80062	2.40895	0.456289	1.6553	1.50513	0.806704	0.286597	2.90626	0.102205	0.959999	0.354843	-0.106823	7.61455	-0.271566	-0.0160195	0.516997	4.26094	1.13479	0.137454	1.46174	2.31439	1.1415	-0.42235	0.028716	0.16355	0.06835	1.91463	0.0089164	-0.445833	1.77052	1.36443	1.81543	0.905503	2.24007	-1.30039	1.40438	0.962753	-0.110931	-0.334055	1.84434	0.307997
INCOV045	INCOV045-T2	INCOV	48	Female	22.5048	1.52856	1.02652	0.471944	0.955646	0.729929	0.196242	2.57737	1.61954	1.25305	-1.39828	2.00525	0.0682204	0.293298	0.343555	-0.577607	0.234728	1.14631	0.733916	-0.317539	0.940732	1.60863	0.781989	0.293436	-0.0533339	-0.205858	-0.691833	-1.11326	-0.000208928	1.39937	1.59023	0.558865	0.379086	0.643806	1.32724	0.143289	1.51041	-0.473002	-0.288308	2.56317	1.29196	-1.54616	-1.05038	0.362493	-0.310054
INCOV045	INCOV045-T3	INCOV	48	Female	22.5048	0.625449	0.654042	0.972308	0.514408	0.519083	0.667223	2.46365	1.91687	1.25123	-1.71726	2.36633	0.212817	0.718817	0.354079	-0.292399	-0.750637	0.977721	1.07223	0.896031	0.439974	-0.0827554	0.770601	0.450381	2.7258	-0.661066	-0.379461	-0.783986	1.6629	0.918364	1.00517	1.57288	1.1109	0.499699	1.5673	0.60144	1.81895	0.107072	0.625274	2.48325	0.741017	1.89595	-1.05114	0.832111	-0.0592638
INCOV047	INCOV047-T1	INCOV	61	Male	34.4222	3.63681	4.56659	2.23775	6.00074	0.0939705	0.289395	2.54704	0.973619	1.3402	0.776783	1.34384	0.272209	1.07078	-0.261567	-1.2348	5.77188	0.543072	0.810711	0.494283	3.7634	0.262852	1.14292	1.07875	2.37352	-0.220011	-1.81095	-1.31122	2.07217	1.01787	1.06237	0.223102	-0.83553	0.652082	1.37765	6.75424	1.58022	2.11726	-2.13631	2.2928	0.161569	0.976214	2.65737	1.31352	0.42981
INCOV047	INCOV047-T2	INCOV	61	Male	34.4222	3.98719	4.62677	1.54718	5.57389	-0.192472	0.587016	2.80676	0.185518	1.44281	1.31193	1.12546	0.392181	0.52874	-0.128587	-1.19176	6.24437	0.59305	1.04834	1.74983	2.65517	0.698283	1.33118	0.662677	0.742528	0.455426	-1.37937	-1.46505	1.11841	2.05613	1.4743	0.68145	-0.587849	0.740818	1.30582	4.29603	1.84467	1.47054	-2.53579	2.67794	-0.0405202	0.861712	0.0368532	1.03256	0.403738
INCOV047	INCOV047-T3	INCOV	61	Male	34.4222	0.640086	1.36385	2.90939	0.860689	-0.567546	0.872522	1.81835	-0.325739	1.4675	-1.37007	1.2773	0.530237	1.61644	0.523511	0.0560907	0.0866663	1.54749	1.29068	1.23251	-0.155202	1.07879	1.09574	-0.218646	-1.4602	-0.0338927	-1.24551	-0.667667	1.06802	1.20792	0.173493	-0.0556254	1.14435	-0.349061	1.78244	2.01535	1.82678	-0.730442	-0.176134	1.79261	0.960743	1.44848	0.904657	0.580925	0.699709
INCOV048	INCOV048-T1	INCOV	64	Male	21.8509	2.44553	8.01359	3.95838	6.1174	2.73251	-0.697759	1.92395	2.16835	1.32802	1.60223	1.92851	0.333094	-0.189738	-0.270101	-1.02505	6.74152	0.156984	1.75707	1.81035	3.34153	0.742428	1.68544	0.652938	1.59548	2.79861	-0.973733	-1.22591	0.332606	-0.227508	3.59491	0.920658	-3.66532	1.07244	1.11873	4.75866	1.59576	2.24736	-1.22165	2.7966	-0.448964	2.36596	0.560669	2.61955	1.5704
INCOV049	INCOV049-T1	INCOV	82	Male	25.7785	2.56744	5.519	3.76179	3.41217	1.57359	0.0313656	1.73147	0.663177	1.1826	0.789095	1.81394	0.134004	-0.230189	0.327089	0.16021	7.70755	0.393885	0.779712	3.66369	4.56211	1.28002	0.500892	0.695099	0.368015	0.813566	-1.0739	-0.236321	1.46171	7.02567	3.13385	1.17438	0.202537	0.677118	1.44225	3.2724	1.00489	3.31514	-1.74264	1.83629	-1.66059	-0.877347	1.21821	1.05593	1.12589
INCOV049	INCOV049-T2	INCOV	82	Male	25.7785	2.06009	5.80418	1.18297	4.20414	1.28034	-0.540718	1.86489	0.691065	1.24383	1.32621	0.67749	-0.192166	-0.445529	0.0363845	-0.323384	10.2915	-0.063399	0.693897	3.24926	4.54652	1.04547	0.579328	0.686783	0.249576	0.957766	-2.56593	-0.686377	1.03757	3.01636	4.08066	1.14379	-0.631824	0.813314	1.20732	2.95662	1.061	3.06053	-2.85415	2.34659	-2.46442	-0.587574	0.834919	0.635113	0.452462
INCOV050	INCOV050-T1	INCOV	89	Female	17.7282	1.71259	1.34929	2.31866	3.58244	1.49299	-0.531545	2.10883	0.338875	1.763	0.690791	1.06453	0.239181	0.991742	0.665492	-0.440131	3.54974	-0.294396	0.498129	0.159802	1.47149	1.61201	1.28907	-0.692227	0.572933	2.97903	0.797189	-0.56256	-0.0425062	7.13527	2.71543	-0.073911	-0.920361	1.01915	1.59619	3.68182	1.57902	0.611938	0.215074	2.95144	-0.457412	0.885006	0.660924	1.83465	0.516031
INCOV050	INCOV050-T2	INCOV	89	Female	17.7282	1.56338	1.59596	3.06859	3.62872	1.53256	-0.658085	2.19033	0.362797	1.66727	0.420271	1.7476	0.104017	1.15106	0.623849	-0.620049	3.57006	-0.146097	0.288152	0.216559	1.42879	1.57214	1.30629	-0.9964	0.202879	2.85122	1.58504	-0.640558	-0.109378	3.73621	2.64519	-0.289029	-0.845253	0.992059	1.45836	2.50951	1.5509	1.274	0.429181	2.81795	-0.496712	2.12257	0.915692	1.70724	0.196779
INCOV051	INCOV051-T1	INCOV	34	Male	29.6156	3.60885	3.70848	0.983612	3.48694	1.57512	-2.21124	2.59069	0.918221	0.964827	1.24523	1.32346	0.216245	-0.451438	-1.17645	-1.72259	5.63302	-1.19958	0.469555	-0.351874	5.14711	0.736362	1.39681	0.538239	3.35967	1.90776	-3.57733	-1.76155	0.921846	0.785808	1.80907	0.3969	-2.98881	1.45438	1.54288	1.16613	1.68382	2.30992	-1.13308	2.8943	1.52073	0.865956	3.00553	0.911502	0.315573
INCOV051	INCOV051-T2	INCOV	34	Male	29.6156	3.36371	4.46178	-0.97385	4.27053	1.00268	-2.95135	2.29111	0.808471	1.01308	1.12235	0.541585	0.353388	-0.0411118	-0.950353	-2.02929	5.65662	-1.32157	0.330489	-0.638817	5.42984	0.678796	1.36586	0.551586	1.88278	1.39358	-3.07288	-1.39432	0.95597	0.0983841	2.10108	0.625161	-2.46774	1.1263	1.3716	1.63415	1.67326	1.49981	-2.55772	2.62831	0.825219	1.8833	1.39828	0.0613791	-0.0940088
INCOV051	INCOV051-T3	INCOV	34	Male	29.6156	0.59298	1.7229	1.15343	1.05205	0.107623	-1.83006	1.91292	0.168568	1.41737	-1.38984	1.24628	0.537635	0.533105	0.0541011	-0.166254	-0.768044	0.148013	0.608036	0.622021	0.21988	1.47992	1.25357	0.341304	2.9488	2.66913	-0.872222	-1.27368	0.745056	-0.189094	1.74655	1.75128	-0.253848	0.456213	2.39843	1.03012	1.74026	-1.58247	1.16256	2.40895	1.41422	0.887827	2.94056	0.836044	1.07415
INCOV052	INCOV052-T1	INCOV	89	Female	27.8241	2.60075	1.30825	2.3251	2.24568	-0.0397769	-0.584615	1.84463	1.07067	1.1771	-0.698228	1.76469	0.481904	-0.386622	0.397537	-0.524156	3.90843	-0.220923	-0.248122	5.10019	2.71231	0.617495	1.29218	0.952339	1.42186	-0.593543	-0.912758	-0.625793	-0.165443	8.85531	3.44789	0.0477363	-0.62574	1.59118	1.2615	4.47937	1.1617	0.239585	-0.554175	2.51905	1.02721	0.340353	1.62802	1.63922	0.98336
INCOV052	INCOV052-T2	INCOV	89	Female	27.8241	2.6842	1.93571	1.38565	2.32594	0.469526	0.205527	2.17331	1.01074	1.30198	-0.226089	1.27218	0.563428	-0.206255	0.420304	-1.06748	3.7928	0.23918	0.373541	4.13377	4.28655	0.662019	1.4131	1.17297	1.21954	-0.177326	-0.98998	-0.905626	0.850877	6.82529	1.73423	0.0689217	-0.432552	1.59994	1.42516	6.79687	1.53671	-0.18194	-0.384155	2.91395	0.949507	-0.227465	0.340239	1.19695	1.45769
INCOV053	INCOV053-T1	INCOV	86	Male	30.5781	3.63904	5.13722	4.90443	5.05974	1.06665	-0.0536307	2.02614	1.25239	0.988813	1.26518	4.22692	0.716363	1.56565	0.287622	0.0406446	6.73929	1.48152	1.23535	1.47769	5.02633	0.722325	0.589661	1.14232	1.96062	0.627682	1.22264	-0.154199	2.50015	8.37106	3.41511	1.16498	-0.153361	-0.50967	1.47522	5.44466	1.64086	4.12192	0.818377	1.48139	2.59649	0.683462	0.140811	2.26497	1.99148
INCOV053	INCOV053-PD1	INCOV	86	Male	30.5781	3.33258	5.75791	1.74191	8.67459	1.34111	-1.75429	1.51465	1.35187	0.751334	1.10186	2.72765	0.313172	1.05672	0.133117	-0.168192	6.77639	1.40475	1.11518	-0.093607	3.72695	0.89787	0.35858	1.08574	-0.67755	1.63108	1.23227	-0.122045	2.60091	3.99337	4.00488	0.86385	-2.21822	0.158685	1.39119	5.08035	1.50039	2.89215	-1.13331	1.49186	0.532211	1.23045	0.216148	2.06718	0.774688
INCOV053	INCOV053-T2	INCOV	86	Male	30.5781	3.41991	5.076	3.34039	5.7635	1.03881	-0.351444	1.76285	0.802351	0.859899	0.474334	3.02514	0.130664	0.840171	-0.00585567	-0.351044	6.93604	1.25414	0.630671	-0.208222	3.96425	0.34079	0.615846	0.595472	1.37576	0.52907	0.59982	-0.360794	2.4289	6.697	2.21629	0.289177	-1.3692	0.437343	1.66176	7.01993	1.44965	2.90338	-0.287672	1.85557	0.67292	-0.256003	-0.0716162	1.81711	1.33778
INCOV054	INCOV054-T1	INCOV	72	Female	32.7223	3.07039	4.19165	3.58472	2.31796	1.34977	-0.411265	1.65433	1.65007	1.10684	0.0734794	3.44487	0.601266	1.5549	0.254765	-0.13651	4.6332	0.303071	0.593782	2.21916	3.82706	0.973249	0.388673	0.854079	2.63327	0.794067	1.68007	-0.339872	-0.0111691	3.18611	3.50235	-0.171341	-0.0354598	1.7107	1.79317	3.60431	1.32192	2.44168	-0.783137	1.99043	-1.44813	-0.16172	1.37018	1.56102	1.37454
INCOV055	INCOV055-T1	INCOV	67	Female	38.259	2.52012	0.195238	1.58775	5.098	-0.594512	-0.241154	1.26668	1.61495	1.09844	-0.349728	3.67715	0.490492	0.481317	-0.101629	-0.805342	2.08295	0.756957	0.881305	1.98316	2.20003	1.28731	0.313701	-0.570108	-0.633023	1.28628	0.501535	-0.899033	-0.215793	-1.20985	3.53924	-0.5578	-0.608342	1.54701	0.217965	1.17061	1.01748	-0.265076	0.470222	1.98525	-0.568776	1.53723	0.408085	1.21571	-0.0320536
INCOV056	INCOV056-T1	INCOV	61	Female	28.9703	0.243495	-0.0521161	1.12115	-0.309049	-0.372388	-0.636597	2.25314	-1.20712	1.38489	0.818396	0.131596	-0.21226	0.87894	0.345259	-0.464849	-0.653792	1.20276	0.344086	-0.424766	0.0835995	0.887541	1.41989	-1.39999	3.86602	-1.72025	-1.08593	-1.40356	-0.034801	2.6422	-1.09666	-0.329504	-0.826744	0.499018	1.22984	-0.146195	1.95474	-1.49437	2.00118	2.30341	1.13684	0.807682	-0.479975	-1.05788	-0.559667
INCOV056	INCOV056-T2	INCOV	61	Female	28.9703	0.0736535	0.0818412	-0.772232	-0.00488073	-0.0601438	-0.54289	2.10941	-1.10971	1.25526	0.0191423	-0.973558	-0.30746	0.344211	0.318201	-0.394596	0.153339	1.25019	0.632014	-0.787413	0.728623	1.0265	1.33368	-1.50555	0.966367	-1.87612	-1.2176	-1.44981	-0.192649	4.93943	-0.933463	0.0189259	-0.38121	0.0253789	1.42937	-0.479874	1.75748	-2.97345	2.12609	2.5024	1.02809	-0.0465564	-1.07209	0.183956	-0.468586
INCOV056	INCOV056-T3	INCOV	61	Female	28.9703	-0.00172819	0.297907	1.87104	0.0471403	-0.0754419	-0.325953	2.08425	-0.394987	1.24596	0.29207	0.281903	-0.273196	0.581976	0.310851	-0.772561	0.523852	1.6055	0.325266	-0.463817	0.372847	1.11008	1.25706	-1.04195	0.848168	-2.04467	1.74317	-1.46119	-0.0386856	4.67838	-1.38291	0.701492	-0.674432	-0.0753891	1.27798	-1.81531	1.7683	-1.95538	2.12156	2.26074	1.17558	-0.408855	-1.23281	-0.509278	-0.535886
INCOV057	INCOV057-T1	INCOV	39	Female	29.1617	2.32816	0.633078	-0.635696	0.561703	0.493824	0.0751128	2.09989	-0.71838	1.24088	-1.03671	-0.0699627	0.642857	0.740453	0.159042	-0.638497	0.143871	0.403506	0.82062	-0.180341	0.244349	0.229231	1.06498	-0.185754	-0.988276	0.249384	0.192633	-1.20377	-0.254754	0.831831	0.59838	-0.347389	-0.521587	0.502145	1.37786	-0.41491	1.61364	-0.259551	0.41779	2.0553	0.211118	-0.116009	0.416083	0.0223547	-0.00995071
INCOV057	INCOV057-T2	INCOV	39	Female	29.1617	1.60482	1.50485	0.0178657	0.68854	0.0161777	-0.828902	1.5842	0.854893	1.24592	-0.0556269	0.0424874	0.904932	0.879099	0.346061	0.17791	0.387955	0.864004	0.598245	-0.249515	0.142946	0.205189	0.946318	-0.272174	1.9679	0.512037	0.743249	-0.810069	-0.164044	-0.852979	0.836384	0.687852	-0.0319069	0.430583	1.11528	-0.699797	1.39989	0.203282	1.2011	1.55391	0.591403	3.22736	0.809625	1.25702	0.451712
INCOV057	INCOV057-T3	INCOV	39	Female	29.1617	1.01279	0.552763	2.90736	0.71294	0.287575	-0.489498	2.8144	-0.874287	1.01158	-1.70205	1.02154	1.1987	0.739999	0.0842872	-1.31143	-0.155017	1.16653	1.64286	0.655009	-0.0159651	0.361661	1.19628	0.0192945	2.97444	0.969538	-0.232673	-1.98117	0.202116	-0.312794	0.714129	0.476156	-0.0562664	1.57736	2.55245	-0.189885	1.59051	-0.109711	0.683319	3.11001	0.444595	3.50771	0.715766	0.18224	-0.12416
INCOV058	INCOV058-T1	INCOV	63	Female	39.3046	0.813093	5.61597	2.91624	2.36885	0.125054	0.287324	2.06073	1.38675	1.2169	0.5346	1.87366	-0.209158	0.934929	-0.273517	-0.775076	-0.192876	0.428375	0.897297	2.9551	0.551316	1.35344	0.968799	-0.468085	4.98363	-0.208548	-0.0152629	-0.873393	0.650675	3.08565	1.465	-0.0180188	-1.71681	0.933277	2.17163	5.07046	1.18594	-0.071378	2.21041	2.4796	1.17904	1.67414	4.89784	0.966121	0.434077
INCOV058	INCOV058-T2	INCOV	63	Female	39.3046	0.803821	5.02232	3.19383	2.65848	0.185176	0.60886	1.68949	1.47259	1.13168	-0.294193	2.25755	-0.194346	0.885128	-0.104808	-0.730735	-0.754392	0.665738	0.840313	3.01675	0.572717	1.47006	0.865699	-0.144396	2.58324	-0.192584	-0.335331	-0.826642	0.928353	4.43827	1.31215	0.629251	-1.28678	0.716377	2.20991	6.30686	1.05266	0.996968	2.37586	2.43404	1.73446	1.85195	3.94278	1.05094	0.815706
INCOV058	INCOV058-T3	INCOV	63	Female	39.3046	0.797284	4.90202	2.14704	2.07329	-0.127716	0.566084	2.15315	1.29255	1.22034	-1.03965	1.86385	-0.142785	0.91209	-0.299591	-1.00971	-2.43621	0.420322	0.866781	2.7077	0.354038	1.45004	0.951492	-0.419883	2.0574	-0.353787	-0.248494	-1.12338	0.408587	4.22394	1.34427	0.220372	-1.5922	1.21615	2.65333	1.89747	1.26091	0.294331	2.10621	2.78831	2.08632	1.66471	3.7032	0.532759	0.775285
INCOV059	INCOV059-T1	INCOV	82	Female	17.9785	0.613331	1.0537	0.144421	1.70354	-1.15755	-1.23769	2.13992	2.20232	2.03476	0.700076	-0.14775	0.645331	0.957043	1.05103	0.0685251	5.72146	0.981263	-0.151002	-0.624594	1.38138	1.00713	1.51247	-0.00992281	-0.744309	1.54651	0.133997	-0.333453	-0.326695	2.20246	0.230291	0.371855	-0.778642	1.15393	0.325842	1.05624	2.03085	0.809002	-0.612159	1.96912	-0.151508	1.23407	0.401177	0.809764	0.657484
INCOV059	INCOV059-T2	INCOV	82	Female	17.9785	0.587207	1.72547	-0.0420426	1.2355	-1.43301	-1.14499	2.72031	2.09561	2.13337	-0.369128	-0.253897	0.749184	0.636563	0.98542	-0.698104	2.92887	1.02529	-0.18038	-0.532853	1.69183	1.24622	1.83588	0.0932307	-0.413771	2.41904	0.730281	-1.02117	-0.526367	2.52203	0.133652	0.57604	-0.828561	0.152794	0.815595	0.304038	2.331	0.0336056	-0.14809	2.56449	0.319199	0.547686	-0.124582	0.517592	0.693165
INCOV059	INCOV059-T3	INCOV	82	Female	17.9785	0.557767	0.876216	2.27686	2.63366	-0.752394	-0.643953	2.49171	-0.549341	1.99268	-1.16061	0.480555	0.549334	0.19744	0.863663	-0.164664	1.84149	0.834801	-0.155908	-0.504269	0.910878	0.857743	1.46929	0.115677	-1.04229	0.645416	-1.6032	-0.574016	-0.720915	10.5561	0.0273381	-0.410973	-1.56245	0.645482	0.938129	-3.12077	1.83288	1.52238	-1.07531	1.9553	0.0171107	0.647941	0.877764	1.64795	0.21961
INCOV060	INCOV060-T1	INCOV	39	Female	28.9703	1.60311	1.71537	2.67661	1.49022	0.79849	0.508675	2.6496	0.337311	1.15807	-1.58403	2.21514	0.822732	0.902143	0.18768	-0.947104	-1.1465	0.953894	1.11596	0.351985	3.3105	1.45229	1.04396	-0.408136	2.44867	1.32342	2.17114	-1.69875	0.789832	0.0324348	-0.359271	0.27929	0.131393	-2.84749	2.21597	1.19556	1.78817	-0.621693	0.755917	2.74474	-0.520669	0.517148	0.304358	-0.215133	-0.179613
INCOV060	INCOV060-T2	INCOV	39	Female	28.9703	1.26866	1.84356	3.68875	1.33009	1.18602	0.630406	2.3198	0.621291	1.21422	0.481492	2.64168	0.509051	0.918733	0.243017	-0.410225	-0.032636	1.18176	0.758645	0.338398	2.36249	1.27087	0.939004	-0.334644	3.45088	0.918285	2.45455	-1.39823	0.562058	0.552479	-0.0577328	0.0888133	0.271575	-2.81684	2.16658	0.680595	1.86002	-0.0940667	0.534125	2.55987	0.124128	1.41703	-0.00781341	0.363773	-0.37122
INCOV060	INCOV060-T3	INCOV	39	Female	28.9703	0.189162	1.04393	2.33398	0.976566	0.257418	-0.0882352	-0.408657	0.453237	-1.09318	-0.267929	1.57402	0.324633	0.488964	0.136417	0.123838	-0.63488	1.11548	-0.111436	0.390222	0.196633	1.15823	-0.900349	-0.245978	-0.757078	-0.893247	1.54416	0.159347	0.502453	-0.761733	-0.646722	0.245539	-0.0637573	-3.17667	0.298638	-0.706955	0.458189	-0.288551	0.388619	0.0456527	-0.530472	0.657623	-1.28608	-0.376828	-0.439821
INCOV061	INCOV061-T1	INCOV	61	Male	29.6534	1.49053	0.338686	1.6482	0.604079	0.611491	0.192495	1.41613	-0.0500904	1.42163	-1.41025	1.57505	0.464516	0.967288	0.408582	0.91784	-0.052042	2.18279	0.405353	0.71737	1.25083	0.41613	0.851732	0.0552439	1.03437	0.479726	0.348736	-0.580336	0.446529	0.134223	1.35137	0.119091	-2.21393	0.252282	1.46364	1.94064	1.38548	-1.47042	2.67774	1.98043	0.365496	-0.783085	0.744098	0.447145	0.256768
INCOV061	INCOV061-T2	INCOV	61	Male	29.6534	1.33302	1.34046	2.22007	1.30397	0.655568	-0.020632	2.15677	0.157033	1.57187	-0.769283	1.91245	0.506732	1.09878	0.269988	-0.36111	0.279883	2.08538	0.935031	0.861088	1.49322	1.16258	1.08537	0.245538	0.448773	1.29249	-0.664303	-1.32106	0.748188	-0.502077	1.1267	0.283218	-2.35752	0.622185	1.92451	2.6259	1.59217	-0.890474	3.49307	2.85061	0.779591	0.25121	1.15258	0.736881	0.109901
INCOV061	INCOV061-T3	INCOV	61	Male	29.6534	1.29487	1.09718	1.14788	0.937027	0.844261	0.20737	2.27147	1.44632	1.49583	-0.423196	1.90832	0.369732	0.969176	0.269767	-0.688493	0.157134	2.18979	0.744942	0.554969	1.06394	0.589836	1.07745	-0.0508787	0.84454	1.00168	-0.246225	-1.36815	0.664866	-0.226485	0.885499	0.394483	-2.39789	0.290085	2.27667	2.1136	1.74046	-1.32166	3.11889	2.893	0.274342	-0.209199	-0.144364	0.427812	-0.120446
INCOV062	INCOV062-T1	INCOV	77	Female	27.9929	2.94772	3.53122	0.0918366	1.96292	0.558456	0.551761	0.336201	1.01506	-0.271501	-0.146651	1.6057	0.621425	0.253911	0.467162	0.523399	4.04987	0.0315518	-1.19101	0.565804	1.70552	0.754391	0.0452168	0.423301	-0.207859	0.457917	0.263908	0.208102	0.136061	8.79037	1.71832	1.05745	-0.469436	0.948552	0.0100954	2.59708	0.287977	0.824162	0.295323	0.33044	-0.0673499	-0.702857	0.248117	1.7003	-0.0605565
INCOV062	INCOV062-T2	INCOV	77	Female	27.9929	2.5339	3.56881	0.832819	3.03249	2.07535	0.407229	1.42282	1.44514	1.13821	0.809114	1.48646	0.567224	0.634205	0.334828	-0.110612	4.1133	0.413759	-0.558865	0.0979922	1.05696	0.891674	1.43296	0.458898	0.225528	0.72878	0.234323	-0.536946	0.839899	4.63565	0.641714	-0.1044	-1.18465	-0.356286	0.322361	3.22168	1.42091	-0.732343	0.823126	1.77005	-0.226972	-0.416764	-0.704745	1.19771	0.175054
INCOV063	INCOV063-T1	INCOV	81	Female	28.9703	1.96277	2.96866	4.03239	2.53738	2.28414	-0.797261	2.01887	0.637858	1.52465	0.700321	3.32482	0.589707	1.44544	0.613102	0.120419	1.51094	1.08123	1.08082	2.01935	1.82226	1.48648	1.28802	-0.560761	1.30505	0.928595	0.705945	-0.990475	1.61966	4.90076	0.424873	0.305493	0.319771	0.51257	1.87618	3.29997	1.93332	-1.01399	1.53171	2.6394	-0.449802	0.688145	1.1006	2.02175	0.621553
INCOV063	INCOV063-T2	INCOV	81	Female	28.9703	1.81847	1.46388	3.67911	1.52715	1.90832	-1.74933	1.25282	0.825221	0.934339	0.40097	2.82734	0.187727	1.28098	0.493137	0.308427	2.05818	1.07511	0.599414	1.30483	1.30599	1.41183	0.76948	-0.905181	0.745117	0.594253	0.55326	-0.668641	1.0267	4.3878	0.0238127	0.374145	-0.0464424	0.0817919	1.1534	2.50906	1.30289	-1.56433	1.0933	1.96422	-0.670508	-0.113941	0.377282	1.64123	0.0471864
INCOV063	INCOV063-T3	INCOV	81	Female	28.9703	1.75534	2.69258	4.07581	2.54971	2.2276	-0.708663	1.98483	1.06144	1.46261	-0.146033	3.4219	0.23298	1.46358	0.514007	-1.41158	3.6949	1.34561	1.20362	2.09578	2.17487	1.56392	1.159	-0.32583	1.23614	1.55988	0.737256	-1.08509	1.73866	7.46524	0.601035	0.757771	0.361597	0.0306573	1.82895	3.4814	1.72542	-0.917166	1.93842	2.80101	-0.164879	0.128239	0.592576	1.97781	0.881153
INCOV064	INCOV064-T1	INCOV	76	Female	18.6469	3.78199	12.3001	6.26783	16.7982	3.36738	0.232645	3.47098	4.36062	-0.215076	0.326925	8.48514	1.4255	1.19076	-1.22313	-0.39955	10.7411	1.75006	3.78198	2.69459	6.12821	2.19978	1.68515	1.63055	10.4841	4.40499	2.66731	0.211142	2.92191	-0.027834	4.87782	2.73512	-2.56311	2.57882	1.78887	16.3176	1.90337	3.68201	2.2894	0.148634	3.2576	7.46608	9.90628	1.17082	-1.3134
INCOV066	INCOV066-T1	INCOV	53	Male	28.9703	2.53665	1.45925	0.792437	0.151501	-0.33661	0.794934	2.37411	1.25217	1.33706	-1.34286	0.875819	0.076842	0.381163	0.0882431	-0.177129	-1.0399	0.948824	0.44971	-0.69497	0.0174977	0.615074	1.19658	0.361585	3.18053	-0.79334	-0.0925494	-1.15308	0.118622	-0.308818	0.153661	-0.385711	0.341478	0.0780722	1.10267	-1.13713	1.59192	1.4085	0.394976	2.54827	-0.35279	1.17799	0.383836	-1.26404	-0.210408
INCOV066	INCOV066-T2	INCOV	53	Male	28.9703	0.70337	0.880041	1.49096	0.259197	-0.0903587	0.852813	1.6913	1.43187	1.33641	-1.75198	0.523783	0.248518	0.720017	0.265502	0.407391	-0.26838	1.8939	0.474295	0.440461	0.148474	1.00596	1.01717	0.0598574	-0.805923	-0.600016	-0.601726	-0.732902	1.0452	-0.421393	-0.526236	0.118372	0.677756	0.635959	1.29397	0.705103	1.60278	-0.133192	0.892849	2.20142	-0.0813543	-0.475126	1.24144	-0.337217	-0.0966984
INCOV066	INCOV066-T3	INCOV	53	Male	28.9703	0.188717	-0.205344	1.92986	-0.277969	-0.457527	0.957487	1.14649	1.36877	1.0661	-1.31537	0.297972	0.174429	0.391398	0.296242	-0.0483895	-0.416389	1.81734	0.374713	0.328022	-0.295154	0.703392	0.952158	0.531489	0.111437	-1.1857	0.205061	-0.540121	1.01384	0.167474	-0.131656	0.0599205	0.661982	0.528043	0.878476	-0.0723318	1.54832	0.469114	0.952614	1.77715	-1.01125	0.0832016	-0.0567249	-1.42366	-0.19186
INCOV067	INCOV067-T1	INCOV	41	Female	25.0698	1.35392	1.1989	1.97563	0.818071	1.12912	0.449818	1.64887	0.290724	1.11514	1.08506	1.77426	0.261741	1.07616	0.241007	-0.32562	-1.233	0.94063	0.656513	0.356763	0.358289	0.588798	1.22531	-0.694511	5.56853	0.0202073	-0.00257774	-1.1536	-0.367336	0.629207	1.4505	1.27483	0.0777084	0.3414	1.26219	1.85444	1.38192	0.101959	0.300986	2.08362	-0.778805	3.32265	0.668386	0.059655	0.315178
INCOV067	INCOV067-T2	INCOV	41	Female	25.0698	0.779952	0.913799	1.69434	0.730635	1.46922	0.104697	-0.703617	1.10499	-1.0105	1.41588	1.85467	0.304654	1.29906	0.111644	0.452167	-0.867864	0.810154	0.153721	0.103462	0.297103	0.835666	0.197832	-0.986759	-1.89894	-0.981799	0.495395	0.313303	-0.635454	0.749215	0.939395	0.888522	-0.105676	0.283793	0.394477	1.43775	0.318531	-0.767539	0.44188	0.3291	1.04624	0.279681	-0.188944	-0.0332359	0.525743
INCOV067	INCOV067-T3	INCOV	41	Female	25.0698	1.05349	1.28944	2.56528	0.792195	1.21281	0.1923	1.31692	0.394835	0.810615	0.4686	1.61122	0.361138	1.01987	0.314602	-0.414948	-0.535086	0.697606	0.688764	0.223836	1.03628	0.810741	1.16852	-0.872774	0.587469	0.259721	0.855954	-0.904104	-0.592402	0.433158	0.431312	0.587397	0.176045	0.0156062	1.36477	1.34239	1.39888	-0.829336	0.175324	1.88735	0.106502	0.706426	0.11127	0.23616	0.0624303
INCOV068	INCOV068-T1	INCOV	66	Female	33.2746	1.63498	0.32666	0.830482	0.597987	1.45261	-0.550641	1.42141	0.598779	0.837251	-1.1433	1.76094	0.362413	0.574864	0.376269	0.0759124	1.55331	0.523062	0.794536	0.112974	3.01539	0.888735	1.14364	-0.0383884	0.302152	0.535717	-3.0171	-0.125146	-0.351225	-0.143353	1.36675	0.586356	-0.624753	1.7939	1.67146	0.785847	1.1288	-1.12535	0.805971	1.8198	-0.844415	1.48078	3.17329	1.04474	0.391677
INCOV068	INCOV068-T2	INCOV	66	Female	33.2746	1.40285	0.38257	1.25321	-0.158593	0.956576	-0.604892	2.10561	0.842184	1.08997	-1.57181	1.86832	0.400791	0.488554	0.406287	-0.877102	0.226377	1.15912	0.82088	0.296288	2.86092	0.832195	1.52059	-0.179161	0.402979	0.0232311	-1.87351	-0.955337	-0.318077	0.470726	1.17004	1.0563	-0.486697	0.609576	2.20558	0.80237	1.39344	-1.58044	0.612573	2.31629	-1.01426	1.05812	1.78737	0.0723874	0.585217
INCOV068	INCOV068-T3	INCOV	66	Female	33.2746	0.741852	0.404501	1.31237	-0.218433	0.96421	-0.499942	1.83181	0.616759	1.08629	-0.0842663	1.76066	0.366903	0.251643	0.250965	-0.831117	0.0856102	1.31034	0.919656	0.824275	1.36676	0.901912	1.42708	0.0852327	1.26626	-0.265937	-1.87222	-0.981126	0.0588776	3.73619	0.869751	0.352511	-0.33395	0.990038	2.25661	0.47075	1.35054	-0.935044	1.08402	2.37142	-0.750077	1.3032	1.99686	0.129507	0.497933
INCOV069	INCOV069-T1	INCOV	61	Male	31.2637	3.11937	1.03242	-0.351082	1.27859	-0.417773	0.923825	1.97533	0.158808	1.24794	1.66101	1.56573	0.129666	0.591854	0.106821	-0.436871	5.69563	0.484279	-0.320414	0.442123	1.56384	0.536214	1.24545	0.606937	0.594512	-0.374376	-2.13524	-1.00481	0.593397	0.12607	1.08407	1.46442	0.448454	0.606696	0.907362	1.71653	1.54137	2.50071	0.885702	2.06023	-0.762107	-1.17231	0.0325864	0.640171	0.611924
INCOV069	INCOV069-T2	INCOV	61	Male	31.2637	1.71567	1.80735	1.31547	1.13626	0.911886	-0.103198	2.01702	0.433225	1.29587	-0.269347	1.82365	0.248983	0.802757	0.274421	-0.384119	1.15054	0.898462	0.789384	0.40783	1.15408	0.984947	1.26052	0.150361	0.671153	0.576963	-0.871413	-0.98111	0.0630716	0.429119	1.13804	0.274914	-0.287775	0.277464	1.53368	1.66678	1.6221	-0.236909	0.439051	2.38748	0.281351	0.249464	0.904871	0.633926	0.414256
INCOV069	INCOV069-T3	INCOV	61	Male	31.2637	0.495665	-0.457667	0.385711	0.017841	-0.640496	1.58154	1.60894	-0.288197	1.06186	0.0427982	2.32329	0.0700546	0.352132	0.309299	-0.219807	-0.135004	1.82284	0.272952	0.51829	0.0518766	0.906394	1.16929	0.099945	-0.471355	-0.155956	-3.26574	-1.10776	-0.172301	0.797973	0.49017	0.0913896	0.566276	0.0576984	0.9224	-1.76253	1.36969	-0.18561	0.93695	1.96906	-0.449383	-0.229374	-0.400177	-0.155246	0.0999553
INCOV070	INCOV070-T1	INCOV	42	Male	30.3637	2.50514	6.84103	-0.0715193	6.07593	2.70981	-0.64619	1.74813	1.91682	0.751649	1.95379	4.33452	0.114381	-0.362022	-0.581964	0.040392	9.60315	-1.37377	1.18798	2.45323	7.45176	1.41565	1.29606	0.741614	2.81795	4.9511	-3.8571	-0.440799	2.54342	3.00036	3.97511	1.67987	-3.8793	0.423199	0.909318	8.47733	0.900098	2.73835	-0.289083	2.41594	0.601114	2.36094	2.80233	2.39461	0.98749
INCOV070	INCOV070-T2	INCOV	42	Male	30.3637	2.47993	7.28407	1.99925	5.70344	2.02318	0.206721	1.68574	2.06846	0.817299	1.32289	5.72325	0.409119	0.766911	-0.505201	-0.454588	9.49404	-0.839899	1.19331	2.17849	7.51516	1.52428	1.25955	0.448965	1.81495	2.91163	-2.28185	-0.350981	0.492765	2.86881	3.78747	0.300721	-4.61491	1.49081	1.10323	11.1864	1.13907	1.65857	0.410291	2.37878	-0.552383	2.96095	4.866	2.28941	1.01975
INCOV070	INCOV070-T3	INCOV	42	Male	30.3637	1.48901	2.6862	2.41697	2.33041	0.750773	1.31675	2.27541	1.59021	1.29133	-0.201578	3.55661	0.735751	1.3025	0.251959	0.223642	1.92209	0.517337	0.891631	1.72993	3.16462	2.31092	1.50089	-0.72403	-1.02972	1.96636	-0.029465	-0.968289	0.0465299	-0.0882511	2.01367	0.291535	-0.743654	0.61552	1.83474	1.69253	1.57542	-0.0786697	0.316654	2.71577	1.99433	-0.00491814	2.93146	0.628969	0.396305
INCOV071	INCOV071-T1	INCOV	80	Female	18.3975	2.73009	4.70301	4.13183	2.37241	0.171027	0.658198	0.651761	3.20153	-0.966543	0.295134	2.75298	1.32023	1.50294	0.596369	0.119584	6.69799	1.36204	1.10158	1.4385	4.58292	1.51815	-0.232866	1.48487	-0.346534	1.65115	-0.333005	0.00309109	0.10983	16.779	3.11908	0.63686	-1.75924	1.34731	1.39796	10.333	0.595936	-0.676691	-1.78909	0.90942	-0.126175	-0.79982	2.70049	2.98268	1.01197
INCOV071	INCOV071-T2	INCOV	80	Female	18.3975	2.34822	5.20779	4.37122	2.68294	-0.00208635	-0.392021	0.786604	3.4972	-1.03775	0.0582137	2.31698	0.631135	1.28287	0.417966	-0.133114	5.34186	1.35427	1.02769	2.37944	4.8611	1.45843	-0.455617	1.22256	-0.648977	2.61034	-0.209373	-0.266813	0.205659	15.1097	2.90911	1.38321	-1.62007	1.01973	1.09388	9.29738	0.572159	-0.380671	0.890678	0.703066	-0.543985	-0.52288	3.49992	2.46203	0.453838
INCOV071	INCOV071-T3	INCOV	80	Female	18.3975	2.69917	5.47374	0.0231976	1.94256	0.387425	0.275309	1.04756	2.17018	0.328965	0.717441	0.377227	1.4813	1.72161	0.945371	0.269804	5.9327	-1.21588	0.910449	0.689174	2.68476	1.308	0.732808	0.819177	-0.428138	1.80922	-0.993579	0.29816	-0.428403	13.9406	2.91315	-0.774524	-0.828463	1.27819	0.464608	3.94569	1.06197	0.750842	-2.22	1.39931	0.219886	0.210518	0.683994	2.13821	0.904643
INCOV072	INCOV072-T1	INCOV	84	Female	13.8675	3.86028	7.1239	5.34418	6.56597	-1.26148	-1.66815	3.20875	1.9618	1.47991	-0.0586713	4.98945	0.582431	1.02443	0.796439	-0.0260306	9.87413	-0.732135	0.805282	2.1866	6.67289	1.29279	1.52788	1.5779	1.71856	2.56907	-4.06734	-0.229436	-0.304811	14.2294	5.27627	1.7235	-2.60915	0.768589	0.916871	7.14986	1.91789	2.45199	-1.23505	2.79726	-0.376585	6.23981	2.6005	3.73216	-0.0331113
INCOV072	INCOV072-T2	INCOV	84	Female	13.8675	4.17296	6.95949	7.2147	7.54344	0.388712	-1.05005	3.26537	1.69487	1.25207	0.577567	4.94118	0.688631	1.90738	0.819241	-0.152809	9.6736	0.0283407	1.02319	1.45294	6.49747	1.17573	1.48191	1.37769	2.32877	2.77556	-3.3647	-0.0973506	0.206447	7.80053	4.53023	0.261011	-2.27504	1.27804	1.56607	10.5975	2.2813	1.28643	-0.766331	3.20488	0.0329205	5.13117	3.76957	3.99003	0.532286
INCOV073	INCOV073-T1	INCOV	55	Female	27.9954	1.23648	1.73894	0.0579617	0.877466	1.08982	-1.64615	2.6854	0.107829	1.36285	-1.80221	0.714809	-0.303446	0.98918	0.188325	-0.291463	2.81117	-0.285273	-0.0659058	-1.63728	1.1517	1.10999	1.52066	-0.0288832	1.29313	1.43748	-0.177294	-0.857922	-0.965169	-1.95427	2.50544	0.275085	-0.786189	-0.12822	1.41817	0.839504	1.5437	-1.33635	-1.57915	2.6099	0.0124084	-0.918631	3.88878	0.388632	0.748395
INCOV073	INCOV073-T2	INCOV	55	Female	27.9954	1.46671	1.79081	2.98796	1.64544	1.71823	-1.38458	2.96852	1.09699	1.4132	-1.79541	2.41855	-0.230658	0.943862	-0.0181238	-0.93924	1.59542	0.0655438	0.69497	-1.41909	1.59413	1.28643	1.87435	0.655236	1.99947	2.44804	-0.686443	-1.44603	-0.445891	-1.56547	3.46502	0.329541	-0.59431	0.948498	2.15947	0.282283	1.33283	-1.14534	-1.11774	3.05804	0.0344965	0.520021	2.50725	0.727112	0.139838
INCOV073	INCOV073-T3	INCOV	55	Female	27.9954	-0.236363	0.41632	1.55378	0.283063	-0.000109824	-0.885255	1.8412	-0.312028	1.17329	-0.898524	2.32203	0.0667928	1.32068	0.344033	0.572162	1.45971	0.786354	1.00383	0.5555	0.19649	1.3761	1.16394	0.0607379	-0.249726	0.609604	0.998258	-0.360189	0.0358255	-1.36212	2.09982	1.10632	0.568893	0.66307	1.55386	-1.8164	1.53969	-1.17959	0.208477	2.23046	0.663915	-0.288628	1.31858	0.703834	0.527501
INCOV074	INCOV074-T1	INCOV	30	Female	28.9703	0.359805	0.152368	1.46244	1.12245	0.566208	0.38116	1.58381	-0.163027	0.941036	-0.84858	1.93458	0.212172	0.619169	0.151901	-0.310898	-1.77249	1.51039	0.793926	0.743499	0.138891	1.08038	-0.498325	-0.0168792	3.52976	0.0283755	1.32704	-0.515265	0.483993	0.238522	-0.44051	1.42078	0.179218	-0.0547566	1.56846	1.26719	1.79194	0.404649	0.757234	1.67758	1.76068	0.898271	-1.47748	0.635654	0.667978
INCOV074	INCOV074-T2	INCOV	30	Female	28.9703	0.636987	0.418505	1.05602	0.634574	0.309123	0.678718	2.31105	-1.09655	1.14666	0.241388	1.62551	0.291082	0.425508	0.335946	0.258142	-2.28969	1.99591	0.942284	1.38911	-0.0304619	0.902469	-0.285225	0.0860259	3.02781	0.0920779	-0.10794	-0.876	0.76489	1.34887	-0.0191234	0.161593	0.0041502	0.734725	1.94012	0.601144	1.8157	1.90851	0.542121	2.07802	1.75624	1.64351	-1.42907	-0.266017	0.757351
INCOV075	INCOV075-T1	INCOV	57	Male	23.2291	3.31752	10.2631	4.72682	6.91431	2.35912	-0.127634	2.45602	2.55165	1.45694	2.05308	4.19593	0.76638	0.297882	-0.304338	-0.890339	10.6234	-0.338822	1.68975	3.67223	5.82768	2.09676	1.63356	0.165038	3.24911	4.20871	-2.837	-1.08248	1.25099	3.72346	4.1259	2.87938	-3.3681	0.380837	0.942583	6.94413	1.68669	2.49178	-0.581034	2.53353	-0.603	1.61419	3.64195	3.68692	0.846542
INCOV075	INCOV075-T2	INCOV	57	Male	23.2291	3.77231	10.8236	5.0176	9.81428	2.89399	-0.201327	2.75212	2.58537	1.62249	2.6963	5.90355	1.04651	-0.162244	-0.214763	-0.750374	12.0446	0.357163	2.38372	3.13527	6.62254	2.2754	1.84307	0.162669	2.35935	4.24356	-1.9023	-0.998816	1.32985	12.1966	4.54832	0.861949	-2.69884	1.17466	2.17957	5.72288	1.87584	2.60632	0.104545	2.67937	0.443292	3.70434	2.98868	4.13367	0.424833
INCOV075	INCOV075-T3	INCOV	57	Male	23.2291	1.23188	4.46609	2.74053	3.76106	1.79835	0.649374	2.56295	2.76116	1.52347	0.649183	3.62812	1.11046	2.31915	0.316968	0.592967	0.215942	0.942304	1.81333	2.71628	1.29367	2.87405	1.97667	-0.49927	0.769868	2.09512	0.815063	-1.00405	3.70535	5.90582	1.32992	1.20407	0.816216	-0.06813	1.40589	2.84166	2.22222	-0.312808	1.13466	2.60984	0.0586655	1.68295	4.98382	2.09117	1.07621
INCOV076	INCOV076-T1	INCOV	47	Female	28.9703	2.71472	1.7378	0.853404	0.674464	0.340962	-0.408961	2.26216	-0.554894	1.24222	1.75108	-0.157962	0.216307	0.508133	0.371182	-0.347243	-1.64829	0.661621	0.0319925	-1.58252	-0.659923	0.808525	2.45227	-0.298112	0.0865533	-0.00163956	-3.48426	-1.11727	-1.24278	1.30901	3.15229	0.94212	-0.661367	-0.692005	1.85891	1.05162	1.96734	0.209951	-2.56524	2.70243	0.157639	-0.739534	1.60398	-1.18187	-0.857407
INCOV076	INCOV076-T2	INCOV	47	Female	28.9703	1.28665	2.09976	1.05904	0.766338	0.541041	-0.669954	1.73281	-0.173109	1.22039	-1.38496	-0.344375	0.130565	0.427098	0.25042	-0.257937	-0.492542	0.744935	0.0484238	-0.836424	-0.850061	0.94588	2.18289	-0.206142	-0.380443	0.0227167	-2.88234	-0.922623	-0.884949	0.319097	2.20039	1.15515	-0.856846	-1.79721	1.57045	1.68076	1.71263	0.304005	-1.55614	2.31976	0.500294	-0.18747	0.196117	-0.194315	-0.777753
INCOV076	INCOV076-T3	INCOV	47	Female	28.9703	0.649726	1.62125	0.598782	0.634211	0.387725	-0.285069	1.81652	-0.394013	1.22553	-0.69263	-0.19683	0.404132	0.775422	0.35169	-0.771142	-1.39442	1.47823	0.314658	-0.397089	-0.800474	0.850707	2.28713	-0.0770127	-0.19381	0.190665	-3.11328	-0.95184	-0.702727	1.59112	1.68876	1.47356	-0.365041	-1.29387	2.06045	2.31402	1.97546	0.371099	-1.45363	2.72015	0.654718	-0.0062515	-0.604129	-0.714034	-0.734333
INCOV077	INCOV077-T1	INCOV	51	Female	28.9703	0.156736	1.91665	2.07452	-0.412199	-0.0670285	0.452748	1.63895	-0.0146216	1.14701	0.782567	1.50465	0.345737	0.511599	0.469786	0.123646	-1.20066	0.683154	0.614742	-0.936973	-0.563192	1.09886	0.622041	0.618845	-0.975064	-0.792247	-0.104733	-0.554035	0.390805	-0.439086	-0.744549	-0.759846	-0.067426	0.395757	0.819979	1.97466	1.70043	-1.11508	-0.0244164	2.23221	-0.99989	-0.694231	0.898682	0.322214	0.5235
INCOV077	INCOV077-T2	INCOV	51	Female	28.9703	0.40544	2.89732	1.60175	-0.0117133	0.639705	0.935008	1.87204	0.51202	1.4227	-1.12564	1.73147	0.40595	0.495162	0.600385	-0.0354231	-1.00843	0.384247	0.879978	-0.392998	-0.475211	0.948241	0.678088	0.737876	0.803968	-1.12722	-0.340248	-0.499891	0.776805	1.94973	-0.0395916	-0.417779	0.25024	0.81563	1.11431	2.70479	1.88895	-0.90495	0.799664	2.44723	-0.465487	0.489012	1.77032	1.32089	0.686356
INCOV077	INCOV077-T3	INCOV	51	Female	28.9703	0.00711782	2.10196	1.77142	-0.350007	0.181135	0.292399	1.76104	0.612187	1.16052	0.13057	0.867673	0.283415	0.939918	0.640583	-0.00558063	-0.281316	0.618504	0.481723	-0.439302	-1.06591	0.581702	0.526701	0.51848	-0.224695	-1.58308	-0.128646	-0.427234	-0.206623	3.61724	-0.419019	-0.316994	-0.327727	0.0692893	0.870374	0.451545	1.76582	-0.300383	-0.984711	2.24308	-1.04653	0.187088	0.64128	0.622579	0.503342
INCOV078	INCOV078-T1	INCOV	58	Female	28.9703	-0.0731096	-1.10372	-1.74457	-1.73938	-0.463221	-1.41214	1.15678	-1.32613	0.363041	0.6692	-1.93568	-0.256749	-0.0275959	0.536106	0.409663	-0.591916	1.54079	-0.37835	2.27373	0.0695655	0.0386771	1.1802	-0.738388	-0.93807	-0.853153	-0.113942	-0.251559	-1.52738	0.343377	-0.0546845	-1.19821	0.127515	0.143542	1.59773	-0.34195	0.743647	-2.51912	-2.09841	1.61424	0.0222982	-0.972438	-0.979606	-1.3101	0.643625
INCOV078	INCOV078-T2	INCOV	58	Female	28.9703	0.124684	0.730444	0.291915	-0.00463108	0.327219	-0.149921	0.790208	-0.888728	0.125901	-1.53509	0.614577	0.135071	0.772565	0.388044	0.562938	-0.378397	1.76301	0.181813	3.92663	1.31256	0.80252	0.918594	-0.33451	-1.55554	0.0441313	-0.832535	-0.0529669	-0.133076	0.26361	1.02498	0.0509931	0.802738	0.12294	1.525	2.48378	0.572777	-2.64804	-1.70615	1.18028	0.0278899	-1.25339	-0.630208	0.747707	1.88138
INCOV078	INCOV078-T3	INCOV	58	Female	28.9703	0.941638	-0.59341	-2.75364	0.00350184	0.574606	-0.947812	-0.239353	-1.06366	-0.700123	-0.555737	-1.07943	-0.103444	0.561938	0.413988	1.0484	-0.428717	0.596448	0.114646	3.01359	1.21822	0.43143	0.0981827	-0.128073	-2.22857	0.150118	0.00337395	0.394971	-0.523313	2.08535	2.3545	0.190152	0.977296	1.01235	0.962165	0.197868	-0.133066	-1.7237	-1.7939	-0.0451386	0.5355	-1.63274	-1.03572	0.423962	1.34645
INCOV079	INCOV079-T1	INCOV	83	Female	27.2706	3.55193	6.69451	2.89481	5.32449	0.202268	0.976121	2.72923	1.63802	1.81807	-0.464947	3.97471	1.38191	1.3377	0.587319	-0.383528	7.87323	1.04764	1.82535	3.04604	3.43885	-0.175796	1.46177	1.1114	2.35453	0.2718	-0.893712	-0.561564	1.55882	4.69218	4.24616	-0.171076	0.306764	1.68774	1.49609	10.8228	1.76001	3.55053	-1.56272	2.42534	-0.56866	2.6487	1.38918	2.64823	1.29254
INCOV079	INCOV079-T2	INCOV	83	Female	27.2706	3.49195	5.63757	3.50993	4.92884	-0.367898	0.890491	2.41278	1.60227	1.67928	0.367494	1.88754	1.0852	-0.207348	0.235687	-0.224262	4.28548	1.27592	1.24888	1.80026	2.07689	-0.46071	1.39152	0.229676	0.489606	-0.375921	-2.41539	-0.474655	1.36091	6.16711	2.14197	-0.97672	-1.29719	1.25127	0.919334	7.53492	1.60704	1.57003	-1.66035	2.43227	-1.46665	0.980011	3.03389	2.16467	1.30616
INCOV079	INCOV079-T3	INCOV	83	Female	27.2706	1.43353	4.31732	0.460987	2.68462	-0.908622	0.463151	2.43246	1.45286	1.68367	0.454462	1.61545	1.18072	0.565544	0.535849	-0.272529	4.42653	0.962853	1.38024	2.05111	1.8557	0.326535	1.63951	0.846651	0.443768	0.00889778	-0.639507	-0.559487	0.517227	5.91241	2.4724	0.673426	-0.587164	0.680508	1.43069	5.38314	2.23374	0.521486	-1.24131	2.79479	0.222485	1.67154	1.64706	2.56911	1.73952
INCOV080	INCOV080-T1	INCOV	66	Male	27.6166	0.965654	2.45732	1.47455	3.95892	1.92355	0.699194	2.67001	0.245819	1.48614	1.13437	2.87285	0.0425542	-0.321499	-0.0059189	-0.898445	3.74775	0.684243	1.12843	-0.885397	2.91474	1.76842	1.34973	0.737058	-0.248745	0.767254	-0.291762	-1.1206	0.114373	5.41348	0.888369	-0.180563	-1.57506	-0.0375472	1.94746	1.57033	1.8679	1.39204	-2.99351	2.75025	-0.682011	2.02997	-0.0248333	-0.369564	-0.351606
INCOV080	INCOV080-T2	INCOV	66	Male	27.6166	0.992138	2.73789	0.905742	3.54566	1.93354	0.62082	2.46519	0.241739	1.55435	2.09192	2.90618	0.130935	-0.000936465	0.171295	-0.553961	1.65566	1.59567	1.24053	-0.777018	2.83157	1.61174	1.27533	0.388245	-0.00942922	1.23089	0.248841	-0.83249	-0.022307	2.82542	0.880945	-0.121505	-1.28481	0.356761	2.01039	3.99608	1.68683	0.283819	-2.61158	2.56506	-0.77873	2.03057	1.16807	0.0614194	-0.67756
INCOV081	INCOV081-T1	INCOV	23	Male	28.9703	1.04585	2.37509	2.13698	0.894368	0.0105027	-1.112	2.14527	0.499266	1.07254	-1.84234	1.59689	0.227301	1.41836	0.157596	0.166706	1.74299	0.710457	0.352563	0.751997	0.912803	1.82759	1.6987	0.591656	1.04929	1.3543	-1.35893	-0.938332	-0.503169	-1.09268	1.61128	1.19103	-0.635531	0.613707	1.475	1.24806	1.70168	-1.09564	0.73375	2.56271	1.27337	-1.19667	5.56696	1.20508	0.951587
INCOV081	INCOV081-T2	INCOV	23	Male	28.9703	0.550896	1.70398	1.94299	0.548481	-0.837043	-1.63354	1.7879	0.526692	1.02403	-1.86691	0.990047	0.166608	1.24061	0.309567	0.286594	1.17572	0.904217	-0.407145	0.605903	0.423536	1.79735	1.61038	0.0235063	-0.057898	0.643068	-1.27968	-0.633053	-1.0914	-0.366291	0.678904	0.826186	-0.888483	0.229643	1.11704	2.35721	1.70327	-1.57751	0.510389	2.19028	1.26455	-1.33136	5.12461	0.73548	1.11318
INCOV081	INCOV081-T3	INCOV	23	Male	28.9703	0.46588	0.0547143	-2.29366	0.02143	-0.840539	-1.30497	1.90447	0.263029	0.763969	-1.82405	-0.38588	0.0897807	1.06077	0.0885212	0.583257	0.901211	-0.306695	-0.0599052	-0.00954561	0.252457	0.97188	1.58323	0.0808596	0.347409	0.761591	-1.20733	-0.716724	-0.705549	-0.486985	1.21906	0.767023	-0.812556	0.775188	1.02434	-1.23521	1.52686	-0.54595	0.26915	2.2548	1.30113	-0.832846	3.93663	0.0263137	0.539865
INCOV082	INCOV082-T1	INCOV	60	Female	28.9703	1.27779	1.91354	1.48579	0.0456049	0.311478	0.534232	1.03001	-0.44267	1.09489	-1.29916	2.18822	0.344665	1.0862	0.468837	-0.188068	0.832055	0.975916	0.760891	0.744627	-0.307673	0.882214	0.447342	-0.129525	0.156561	0.556019	0.0743278	-0.218525	-0.339169	1.16098	0.815333	-0.246398	0.199658	0.870954	1.222	0.958887	0.984433	-1.3907	-0.0284062	1.35987	1.9771	-0.0671485	1.72569	0.733324	0.585885
INCOV082	INCOV082-T2	INCOV	60	Female	28.9703	1.10386	1.10574	1.62924	-0.568446	0.422131	0.641741	0.109887	-0.859978	0.170122	-2.43667	2.04115	0.109152	0.888597	0.316311	-0.117113	-0.0774863	0.677433	0.628785	0.934315	-0.4739	0.753168	-0.758721	-0.105367	-2.14228	-0.379017	-0.671124	0.180828	-0.0440889	2.08134	0.794016	-0.690025	0.366971	1.12654	0.892748	-0.315523	0.473124	-1.40272	-0.118584	0.435	1.75595	-0.374578	1.67559	0.310973	0.470345
INCOV082	INCOV082-T3	INCOV	60	Female	28.9703	1.29261	1.54613	1.68031	-0.0413899	0.308023	0.600911	1.28118	-0.493443	1.21796	-1.25229	1.94687	0.465307	0.89196	0.599586	0.193664	0.269426	0.936207	0.745718	0.725146	-0.225814	0.828508	0.714833	-0.0845237	-1.55792	0.857464	-0.515169	-0.416315	-0.212343	1.02133	0.524527	-0.14831	0.352369	0.276442	1.59713	-1.36903	1.08325	-1.36983	0.0612029	1.48418	1.67613	-0.896701	1.4502	0.57767	0.7511
INCOV083	INCOV083-T1	INCOV	42	Female	28.9703	1.91585	3.0577	3.08718	1.43851	1.89045	-1.28827	2.73346	0.464098	1.45671	-0.835668	3.27574	-0.304452	1.37569	0.30228	-0.113853	3.29966	0.350186	1.94564	-1.13388	0.78904	1.80297	1.82474	0.35581	-0.332968	3.71986	-0.0558664	-1.76136	0.198619	-1.90559	2.85861	1.98039	-0.438456	0.190305	2.63629	2.80499	1.67672	-1.07371	-0.149537	2.50999	0.787659	0.636636	1.29699	1.32661	0.632631
INCOV083	INCOV083-T2	INCOV	42	Female	28.9703	1.40973	2.1518	2.44228	0.573297	1.15832	-1.71333	1.437	-0.486902	1.30745	-0.441713	2.37344	-0.0863279	1.30117	0.446755	0.364831	2.0644	0.318183	1.20999	-0.725483	0.373844	1.53182	1.32721	-0.0702999	-1.0455	2.5151	-1.18696	-0.587674	-0.467128	-0.425266	2.74304	1.683	-0.846141	0.155281	1.23915	3.27523	1.33469	-1.06208	-0.138647	1.62817	0.796171	0.273436	0.915965	1.00234	1.32708
INCOV083	INCOV083-T3	INCOV	42	Female	28.9703	1.51304	2.64008	2.23393	0.412168	1.49547	-1.93935	2.6639	-0.849485	1.5513	-0.58681	2.33126	-0.329122	1.14834	0.468513	0.152008	2.24671	0.292336	1.58746	-0.756669	0.17574	1.47104	1.8901	-0.0855679	1.11391	3.48485	-1.37745	-1.53247	-0.284269	-0.81054	2.91183	1.06807	-0.625715	1.05438	2.65216	-0.454132	1.76229	-0.294013	-0.518371	2.47645	1.18238	0.569545	1.69792	0.905617	1.17538
INCOV084	INCOV084-T1	INCOV	57	Female	28.6322	3.08513	7.64031	4.3993	6.82485	1.16798	-1.20168	1.54904	1.59801	1.10915	1.36736	3.75564	-0.196556	0.283053	-0.389903	-0.782249	9.79813	-0.635945	1.4214	0.775775	5.4423	1.41258	0.955955	1.1997	1.81952	2.57757	-3.91069	-0.892446	1.58245	0.459836	3.54782	1.46859	-4.23165	0.522715	1.00618	12.6374	1.01371	1.47341	-0.93175	2.51434	-1.3286	2.40072	0.997407	2.01784	-0.1083
INCOV085	INCOV085-T1	INCOV	36	Female	28.9703	0.345383	0.828655	3.21012	0.754002	0.412369	0.226545	2.0826	-0.940553	1.27154	-0.588134	2.07398	0.617422	1.23436	0.423491	-0.0453534	-0.200282	1.22228	0.830719	-0.310466	0.860444	0.545482	1.13103	0.967209	-0.549651	0.316489	-0.669716	-0.755077	-0.432492	-1.64724	1.11643	2.47878	-0.245531	0.411391	1.8185	1.43355	1.79473	-0.472255	-1.29908	2.63645	1.09826	0.4657	2.75046	0.386273	-0.622187
INCOV085	INCOV085-T3	INCOV	36	Female	28.9703	0.0954203	1.34408	3.33399	0.514484	0.229254	0.429698	1.23967	-0.767479	0.929191	-0.566585	1.78809	0.446146	1.559	0.360643	0.781401	-0.0727141	1.80523	0.591635	0.87841	-0.183228	0.615976	0.820946	0.738313	-1.75089	-0.276573	-1.39025	-0.216651	0.351044	-2.02085	0.358873	0.827397	-0.43587	0.658576	1.05567	-0.544149	1.45307	0.00220848	-0.702897	1.98844	0.762025	-0.634277	1.68104	0.374529	-0.138713
INCOV086	INCOV086-T1	INCOV	71	Male	17.502	2.77582	2.62129	3.96953	4.06356	-6.57664	0.191785	2.2585	1.62422	0.154381	-0.0825087	0.561475	1.66441	-0.115864	0.299723	-0.566257	4.14259	1.46254	0.884613	1.30805	2.75739	-0.0039131	1.03798	1.33539	-1.6794	0.246322	-0.463663	-0.221595	0.843124	1.79662	3.50447	0.801666	-2.89501	1.21895	-0.149106	6.24216	0.793305	2.39494	-0.919045	1.38776	-1.8049	1.20158	4.71447	1.86193	0.157895
INCOV086	INCOV086-T2	INCOV	71	Male	17.502	2.74781	1.80881	4.19362	3.65307	-7.19561	-0.457947	1.95405	1.72073	0.220121	-1.11052	0.43249	1.46983	-0.217878	0.343273	-0.159168	4.07526	1.46012	0.321096	-0.389823	2.24428	-0.0471065	1.16206	1.30461	-1.82991	0.724889	-2.29708	-0.0981254	0.160233	0.457933	2.63981	-0.323057	-3.02354	1.45983	-0.155018	3.10524	0.689083	1.68176	-1.28428	1.65038	-2.13677	1.07303	3.2203	1.2671	0.136342
INCOV087	INCOV087-T1	INCOV	56	Male	27.1932	3.10674	5.23014	1.734	3.47867	3.34585	0.459489	2.12617	0.634228	1.24837	1.06888	2.04087	0.106954	0.713912	-0.164216	-1.00772	6.60378	0.0784147	0.482815	-0.159574	2.45939	0.951325	1.50737	0.892982	1.28037	0.991934	-1.12001	-1.21874	0.102502	3.15127	2.02591	-0.169528	-1.07159	0.370752	1.43226	7.35296	1.57187	1.56417	-2.76649	2.63454	0.539161	-0.722655	1.66795	0.792317	0.48322
INCOV087	INCOV087-T2	INCOV	56	Male	27.1932	2.38302	3.62337	1.8967	2.75807	2.26166	0.013228	2.82531	1.10176	1.45817	1.67113	2.15303	-0.00283994	0.897208	-0.0447666	-1.56885	2.66368	0.154346	1.26858	-0.341649	1.96153	1.7513	1.80913	0.0792791	0.939041	2.14122	0.651776	-1.91231	-0.101501	-0.971785	2.19578	0.23591	-1.59742	0.16602	2.34477	2.49586	1.38512	0.827083	-1.78194	3.04841	0.364202	0.562037	3.31963	0.0360501	0.464857
INCOV087	INCOV087-T3	INCOV	56	Male	27.1932	0.408279	0.76609	-3.8793	-0.682453	1.01948	-0.305323	1.35328	0.545422	0.958881	-0.537874	-1.08869	0.136398	0.290347	0.529626	0.793934	-0.0557479	0.341457	0.53204	0.177328	-0.470828	0.582138	1.5213	-0.531444	-1.50347	0.49212	-1.19171	-0.590547	0.0612702	-0.0304745	0.158173	0.0508019	-0.0420582	0.224611	1.42183	-2.13258	1.30377	-2.06938	-0.716104	1.55006	0.43964	-0.793601	0.309676	-1.01916	0.282321
INCOV088	INCOV088-T1	INCOV	24	Male	35.2112	0.989468	1.75495	1.89816	0.178422	0.221326	1.51285	2.27526	0.360073	1.19036	-0.564718	0.919072	0.57468	0.278011	-0.0360848	-0.821893	0.0288373	0.95653	0.168023	0.0888711	0.125076	0.927036	1.29969	0.227127	-0.222719	-0.210095	-0.94115	-1.38956	-0.526928	-0.263079	-1.10949	-0.535492	0.106719	0.270742	1.05304	-0.439363	1.3247	-0.4154	-0.493028	2.58465	0.284522	-0.614456	0.259322	0.941318	-0.621331
INCOV088	INCOV088-T2	INCOV	24	Male	35.2112	-0.674441	0.954802	2.07286	-0.923961	-0.628199	0.844127	1.30424	-0.124747	1.11794	-1.07982	0.341912	0.389394	0.0189033	0.21026	-0.290384	-0.426737	1.28638	-0.643733	0.0154733	-0.107032	0.795103	1.25437	0.0278446	-1.4452	-0.898923	-0.430472	-0.599612	-1.19857	-0.20189	-1.23945	-0.910685	0.324755	-0.111755	0.411477	-0.608505	1.11405	-0.900764	-0.109889	1.99708	-0.0568115	-0.959614	0.774773	0.0374371	-0.443301
INCOV088	INCOV088-T3	INCOV	24	Male	35.2112	1.32623	1.68962	2.71117	0.324779	-0.247199	1.19946	2.35065	0.367685	1.23153	-0.892685	2.68011	0.533772	0.282661	0.233634	-0.314705	0.145492	1.09432	0.261049	0.59402	0.279239	1.22819	1.4353	0.268384	4.2516	0.612131	-1.20283	-1.20502	-0.632168	0.114389	1.40669	-1.47891	0.403766	0.308232	1.44166	-2.93073	1.53025	0.522994	0.0586245	2.70264	0.314579	2.39605	2.1801	0.176229	-0.422177
INCOV090	INCOV090-T1	INCOV	69	Female	37.5781	2.70322	10.6005	10.2625	10.5359	4.14184	0.976738	1.99252	1.11318	0.850425	0.293775	6.72871	0.207789	2.49417	0.0654939	-0.788929	6.21887	2.0029	2.3595	4.61301	3.00895	1.38008	0.0203161	1.31161	2.58843	2.11425	0.265413	-0.26709	3.13104	14.4225	2.89948	0.466959	0.221826	0.906415	2.59797	11.6376	1.0679	2.78606	3.00737	1.70423	1.41936	4.67142	2.37067	2.6411	1.07113
INCOV090	INCOV090-T2	INCOV	69	Female	37.5781	2.82236	9.42462	9.59253	10.2837	5.04553	0.518911	1.78347	1.01468	0.977606	0.699355	5.41304	0.0834097	2.37471	0.103149	-0.883096	4.19747	2.01473	2.37274	3.90126	2.03847	1.54186	0.134848	0.680388	1.50985	2.23857	-0.137658	-0.349051	2.94843	11.439	3.09715	0.0923836	-0.207201	0.924871	2.1645	11.4643	1.06163	1.49496	2.38871	1.85276	1.33554	4.39342	3.68954	2.37595	0.850049
INCOV090	INCOV090-T3	INCOV	69	Female	37.5781	3.07253	8.71968	7.13061	9.51135	2.30097	-0.103976	1.17	1.31694	-2.28445	1.07661	5.6004	0.296575	2.89052	0.198851	0.289195	1.98173	2.04919	2.66124	5.36495	2.95652	1.89146	-2.25769	0.937546	-0.0456719	1.34243	0.124034	-1.59612	3.36979	5.716	3.16447	0.45081	0.987573	1.11369	1.58312	8.63326	1.44525	2.25254	3.5952	-1.18414	1.04207	5.98644	7.04352	2.70722	1.92273
INCOV091	INCOV091-T1	INCOV	81	Male	27.3462	3.7886	6.5119	3.89611	5.89891	1.42714	0.627631	2.67033	1.83424	1.43784	1.26259	3.29476	0.0882855	0.703487	0.229667	-0.152535	6.50986	1.8037	0.923313	0.487816	2.84737	0.817587	1.05327	1.54848	1.1569	1.93175	1.13328	-0.374153	1.23457	8.30245	2.36767	0.0565542	-2.41223	0.739834	1.57043	5.45782	1.2467	3.31978	-1.20296	1.95508	0.690895	1.69071	0.67024	1.92301	1.59469
INCOV091	INCOV091-T2	INCOV	81	Male	27.3462	3.05425	5.40543	3.32465	4.73816	0.845539	1.17672	2.15424	1.23914	1.32315	0.291119	2.97186	-0.070129	0.329565	0.0933266	-0.244147	5.4254	1.60279	0.444452	0.687556	1.97204	0.982561	0.893738	0.785618	-0.192378	1.21911	0.767059	-0.383083	0.401081	11.651	2.61298	-0.109008	-2.90298	1.03192	1.20037	6.08387	0.876363	0.90004	-2.35664	1.72938	0.100427	1.70741	0.253935	1.70786	0.997259
INCOV092	INCOV092-T1	INCOV	75	Female	26.4153	0.608892	1.45687	2.47234	1.22692	0.790002	-0.0423444	1.09693	0.679944	0.811646	-0.227702	2.34236	0.397043	1.54014	0.537282	0.196731	0.388072	0.773047	0.77849	1.10188	0.237164	1.99116	1.46494	0.472493	-1.57736	-0.532075	0.0817561	-0.0481423	0.383675	2.08856	0.736931	0.192414	0.162537	-0.281398	1.16588	1.06647	1.35904	-1.2502	2.30122	1.45958	-0.34276	0.468766	0.246406	1.31617	0.619121
INCOV092	INCOV092-T2	INCOV	75	Female	26.4153	0.660942	0.916676	2.76362	0.911982	0.525777	-0.0727098	1.67014	0.874528	1.28831	-1.07696	2.39171	0.378768	1.48768	0.660808	0.109546	0.000130711	0.787013	0.740138	0.479361	0.386248	2.04733	1.86201	0.284709	-0.859655	-0.524374	-0.649552	-0.305827	0.0597834	0.86132	0.843731	-0.261419	0.128006	-0.00414065	1.56714	-0.721095	1.63486	-1.43275	2.5457	2.02367	-0.415247	0.526582	-0.66807	1.35715	0.583494
INCOV092	INCOV092-T3	INCOV	75	Female	26.4153	0.813796	1.76022	3.18011	1.53908	1.21757	-0.14105	2.03719	0.919728	1.51191	0.496375	2.86063	0.131518	1.27985	0.488226	0.119204	1.27495	0.682041	0.915576	0.56571	0.740943	1.91394	1.96285	0.226737	0.325604	-0.00839614	-0.653504	-0.720597	0.26982	-0.14116	1.41548	-0.386361	0.0638045	0.0532919	1.81007	-0.917999	1.61611	-1.49266	2.12173	2.326	-0.622525	0.883551	0.543307	1.87881	0.352385
INCOV093	INCOV093-T1	INCOV	66	Male	27.7542	3.49345	4.46284	3.98976	2.44418	1.04908	-0.571392	2.59475	2.28738	1.56769	1.22706	2.22799	0.0947101	0.671256	-0.0962307	-1.12521	4.82036	-0.820779	0.224968	0.234432	2.31006	1.26777	1.15258	0.230833	1.70615	2.37571	-1.7966	-1.28334	-0.282869	1.18647	2.14407	-0.385116	-2.11149	0.0850194	1.28092	-2.22194	1.78324	2.01982	1.02464	2.66674	-0.00014357	0.316975	1.85051	1.24929	0.896007
INCOV093	INCOV093-T2	INCOV	66	Male	27.7542	1.60592	2.20987	3.14358	1.32355	1.01749	-0.515493	1.77779	2.11931	1.60022	-1.15252	2.64753	0.0362934	1.17386	0.254155	0.190636	1.22852	0.981684	1.07551	0.477307	0.346973	1.60523	1.03976	-0.221457	-0.644772	1.16753	1.26084	-0.583691	-0.498008	0.989516	1.14483	0.395778	0.13181	-0.177949	1.40819	-1.26746	1.53652	0.0756045	1.02755	2.08008	-0.348771	0.624966	1.56725	0.884319	0.997796
INCOV093	INCOV093-T3	INCOV	66	Male	27.7542	1.35804	2.10768	2.09788	0.864622	0.544993	-1.06615	1.90123	2.62315	1.5428	0.13776	1.52316	0.106327	0.693628	0.25722	0.122784	0.430707	0.65089	0.935656	0.58265	-0.267972	1.30623	1.01126	-0.152944	-0.252702	1.10321	0.682421	-0.79159	-0.2041	-0.0618541	0.640264	0.380287	-0.0974907	-0.471837	1.1488	-2.07876	1.64085	-0.61433	0.900045	2.19455	-0.292515	0.84223	0.470229	0.709838	0.479793
INCOV094	INCOV094-T1	INCOV	38	Female	28.9703	2.51509	0.304663	1.86783	1.00853	0.714588	-0.144767	2.1137	0.893867	1.29143	0.328639	1.13771	-0.0920683	0.372239	0.258849	-0.583218	2.44015	0.852526	0.181441	-0.854987	0.674083	0.518081	0.228301	0.659012	0.287976	1.31308	-1.15825	-0.860703	-0.540991	-0.51015	0.296187	-0.0600767	-0.450265	0.571002	1.92253	0.727722	1.66091	-0.24371	-0.692948	1.87194	0.355267	-1.16619	1.41732	0.459903	0.410444
INCOV094	INCOV094-T2	INCOV	38	Female	28.9703	0.826256	0.801204	2.60107	0.893466	1.01932	0.288642	1.83624	1.12098	1.25945	0.781094	1.66196	-0.0869666	0.520036	0.381751	0.387625	0.45549	1.21149	0.364064	0.364046	2.1522	-0.489464	0.132488	0.465377	-0.122192	1.14682	-1.70194	-0.641081	-0.681979	0.0844213	-0.572283	-0.0320535	0.0350041	0.207044	1.80944	0.606655	1.67297	-0.955579	-0.0651709	1.70331	0.685343	-1.74519	0.371025	0.487058	0.203436
INCOV094	INCOV094-T3	INCOV	38	Female	28.9703	0.659701	0.0900825	1.71528	0.171091	0.332626	0.140549	2.13382	1.47298	1.35205	-0.792053	1.43622	-0.374	-0.139496	0.294668	-0.394367	-0.578891	1.11225	0.0387751	-0.356504	0.825756	1.00188	0.299904	0.169534	-0.843724	1.67913	0.59999	-1.10268	-0.923257	-0.312454	-1.17979	-0.20047	-0.600826	0.588901	1.90082	0.103478	1.68372	-0.544007	-0.0278694	2.05476	0.0481889	-2.19116	0.964336	-0.142218	0.243325
INCOV095	INCOV095-T1	INCOV	47	Male	28.9703	2.70361	5.44696	3.67911	2.94737	1.8376	-0.152216	2.27096	0.880799	1.2448	-0.0499952	0.936279	0.273532	1.5767	0.157235	-1.21391	1.10418	0.487833	1.40732	0.742852	3.71835	0.866362	1.42036	1.01473	1.59436	1.7319	-1.49541	-0.663974	1.98787	1.28048	1.04393	0.453019	-0.371249	0.429342	1.03779	5.79702	1.76892	3.39093	-1.09484	1.94978	1.52426	0.922463	1.99774	2.09084	0.197764
INCOV096	INCOV096-T1	INCOV	72	Male	32.6073	3.59588	6.18161	3.16699	5.11726	1.67441	-0.615626	2.75914	2.08192	1.88089	1.20249	2.17091	0.634236	0.487674	0.236196	-0.518998	6.05145	-0.0377811	2.2576	1.02077	1.29261	1.35942	1.40517	0.270899	0.355309	1.41693	-3.20503	-0.517375	0.914366	-0.709402	2.5922	-0.137833	-2.93756	0.227445	1.0336	5.6255	1.65744	2.71758	0.339319	1.83968	0.307164	3.52057	4.55817	2.28216	0.334551
INCOV096	INCOV096-T2	INCOV	72	Male	32.6073	3.74969	4.71863	2.23443	4.87008	0.399642	-0.764131	3.16538	2.08537	1.96602	1.3448	1.56583	0.636559	1.72007	0.0789389	-1.04822	6.64668	0.564222	2.38369	2.09724	2.02565	1.3235	1.98415	-0.189252	0.368319	0.83096	-1.66943	-1.11226	0.680225	0.276942	1.8252	-0.428719	-3.18779	0.447919	1.93997	4.9122	1.89551	2.91414	-0.133133	2.37247	0.734208	3.8159	4.30851	2.24097	0.681737
INCOV097	INCOV097-T1	INCOV	26	Female	20.7969	1.25678	1.38186	3.02617	0.230183	1.20811	0.24986	1.56403	1.46343	1.11929	-1.05861	2.52605	0.457614	0.0908645	0.195808	0.0769482	-0.199755	1.281	1.11996	2.20995	0.449268	0.854816	0.761633	0.658398	1.8846	6.09012	-1.451	-1.50401	1.1304	0.790434	1.37743	1.44734	0.430677	-0.5644	2.00038	0.375277	1.47138	-1.91241	0.350122	1.34844	0.0161679	-0.278136	-0.932474	0.54335	0.304055
INCOV097	INCOV097-T2	INCOV	26	Female	20.7969	0.768365	1.71705	2.58391	-0.328579	0.725005	0.594023	1.43627	0.400508	1.0954	-1.50733	2.21837	0.645776	0.416704	0.249967	0.148983	-0.996328	1.68073	0.805922	2.1863	0.22523	0.818323	0.77742	0.572955	-0.607784	6.24612	-0.0929456	-1.14875	0.811586	1.75569	0.385686	0.950926	0.37795	0.19004	1.88625	0.184302	1.55561	-1.41798	-0.432399	1.46243	0.237608	-1.38958	-1.26226	0.309174	0.260493
INCOV097	INCOV097-T3	INCOV	26	Female	20.7969	0.520548	-0.417801	-3.42265	-0.510952	0.00978432	0.013951	1.11431	-0.416295	0.75784	-0.86541	-1.25743	0.46327	-0.560095	0.12804	0.620813	-0.741036	0.550507	0.46392	1.46996	0.00793088	0.367016	0.532597	0.191978	-2.354	6.2322	-0.180376	-1.13595	0.689316	0.69073	-0.189456	0.745541	0.249594	0.663724	1.26693	-1.28629	1.25972	-1.64561	-0.41823	0.906766	-0.192964	-1.54874	0.930187	-0.117609	0.217868
INCOV098	INCOV098-T1	INCOV	50	Female	43.7993	1.8547	2.66222	3.61525	2.09725	1.29545	-0.413561	2.43081	0.868802	1.22398	-1.05298	1.83448	0.162336	0.752563	-0.324573	-0.351954	-1.19351	0.844677	0.920268	1.68159	1.88674	1.05432	1.31511	0.411685	1.60695	-0.435516	-1.78532	-1.45521	0.410732	4.23886	0.881751	0.653328	-3.24488	0.716524	1.90679	2.47405	1.42777	2.76555	0.945595	2.33263	1.92526	0.379224	2.16641	0.426471	0.539562
INCOV098	INCOV098-T2	INCOV	50	Female	43.7993	0.979902	2.36759	1.37211	1.64297	0.087465	-0.763878	2.07179	1.41442	1.24396	0.546744	1.14588	0.284823	1.05617	-0.0111874	0.0498109	-0.608888	0.373448	0.844184	1.81769	1.28779	1.62378	1.26504	0.217247	0.892431	-0.441784	-0.396676	-0.886864	0.0920985	0.584361	2.15813	0.609394	-1.97904	0.536696	1.59652	2.93781	1.5129	0.430191	0.0442407	1.90969	1.9135	2.38691	2.90203	0.0527005	1.17911
INCOV098	INCOV098-T3	INCOV	50	Female	43.7993	0.836597	1.72101	1.54231	1.63215	0.676324	0.0391169	2.51572	0.653932	1.45886	-0.583336	1.88222	0.204897	0.802996	0.00184731	0.0165	0.250009	0.433341	1.56915	2.14325	1.13686	1.99824	1.56918	0.269763	2.43536	0.509984	-0.299602	-1.53335	-0.326403	0.189776	3.10199	1.0521	-0.796361	0.437306	2.23042	3.38995	1.36144	-0.297729	0.524268	2.31629	1.74876	0.992073	3.43557	0.14887	0.734319
INCOV099	INCOV099-T1	INCOV	83	Male	26.5945	3.165	5.48696	4.43916	4.65377	2.46348	0.301013	2.69458	0.155354	0.853911	0.35778	2.45064	-0.137685	1.07126	0.210159	-0.489609	6.06508	0.132573	1.61257	3.74266	4.80035	0.72723	0.998783	0.975564	2.16814	3.13049	-1.80632	-0.193652	1.5807	1.83329	2.85473	0.851221	-1.42444	1.12766	0.489924	4.58632	1.19294	4.00178	-0.481598	1.42014	-0.13332	2.71239	2.68046	2.02677	0.84846
INCOV100	INCOV100-T1	INCOV	32	Female	23.0469	0.757997	1.79315	3.68352	0.826326	1.32065	1.02666	1.69532	-1.14246	1.33555	-0.999509	2.22298	0.125895	0.0560462	0.325642	0.205436	-0.00236596	1.43229	0.754681	1.83808	0.703494	1.85437	0.0749983	0.429543	0.116879	2.10276	0.606072	-1.0179	0.405243	-0.6781	0.669019	0.791005	0.0891573	0.0768779	1.3099	0.395254	1.78307	-1.67835	0.0177492	1.95638	0.692005	0.0225664	2.92623	-1.34758	0.479959
INCOV100	INCOV100-T2	INCOV	32	Female	23.0469	0.743676	2.53189	3.69803	0.60273	1.33721	0.984039	1.73371	-0.828441	1.40496	-0.0332894	2.60007	-0.0701464	0.619115	0.282041	0.0829173	0.482041	1.52845	0.746529	1.83117	0.924501	1.73414	0.123087	0.4873	0.327204	1.76904	-0.728769	-1.38563	-0.184916	-0.985089	0.731649	0.814898	0.289494	0.567131	1.52075	-2.50551	1.80965	-1.92324	0.0616727	1.59034	0.473633	0.125955	2.1742	-1.49701	0.149394
INCOV100	INCOV100-T3	INCOV	32	Female	23.0469	-0.355558	1.64367	-0.794752	0.125112	0.924597	0.923149	1.10343	-1.42912	1.0958	-0.106456	0.127348	-0.0202347	-0.223008	0.266683	0.483102	-0.471961	0.904276	-0.267163	1.62092	0.402731	1.5611	-0.139157	0.16737	-1.3662	1.17162	-1.23247	-0.874277	-0.365509	-1.00899	-0.312243	-0.530716	0.326464	0.817367	0.99481	-1.58096	1.64814	-1.71182	-0.365675	1.12982	0.777139	-0.74984	0.535754	-2.41069	0.114353
INCOV101	INCOV101-T1	INCOV	19	Female	23.7848	1.62437	1.29625	1.21909	0.40621	0.187601	0.756844	1.46534	-0.351903	0.868077	-1.79004	0.394288	0.0647517	1.11549	0.237235	0.00451614	1.72705	1.28319	-0.209621	0.316755	-0.035958	0.615148	0.366909	0.85889	0.0284461	0.0648737	-2.61464	-0.255429	-0.969219	0.151862	0.58375	1.38611	-0.113008	0.112761	0.966893	-0.450396	1.33495	0.312691	-0.85893	0.306762	-0.62941	-0.369141	0.390864	0.287727	0.815252
INCOV101	INCOV101-T2	INCOV	19	Female	23.7848	1.12008	0.454815	4.03767	0.153231	0.428751	0.645493	1.5619	0.691231	1.01189	-0.00940027	1.93233	0.139432	1.29069	0.183294	0.0177656	0.296118	1.791	0.261599	0.782455	0.507708	0.779741	0.506075	0.514467	-0.195931	0.318827	-2.14327	-0.474449	-0.567663	0.000700649	0.415064	0.289986	0.247069	0.188	1.00264	0.516578	1.36494	-0.319734	0.188215	0.377241	-1.24521	-0.269465	0.314845	0.380095	0.613258
INCOV101	INCOV101-T3	INCOV	19	Female	23.7848	0.434224	1.07728	2.55127	0.289535	0.00553572	0.39125	1.21313	0.541669	0.849179	-1.98981	1.42031	0.430368	1.44311	0.293551	0.303339	0.709307	2.02191	0.394783	1.26861	-0.00191342	0.689727	0.366617	0.842198	-1.16248	0.853916	-1.97909	-0.296172	-0.256542	0.0220272	0.297889	0.206127	0.308332	-0.289822	0.651065	-0.0508586	1.47468	0.595452	0.559468	0.217387	-1.27105	0.296544	-0.460831	0.807563	0.322289
INCOV102	INCOV102-T1	INCOV	55	Female	23.4793	-0.0122168	0.875117	2.36105	0.269036	0.118295	0.090482	0.545197	0.196736	0.277867	-0.456836	1.31557	0.526233	0.645344	0.379693	-0.000448626	-0.215389	1.37723	0.0370059	0.176676	0.564849	0.878925	-0.241877	-0.133169	-1.91807	-0.0341332	1.07665	0.0318999	0.364941	2.31255	-0.371096	0.316826	0.206437	-0.239122	0.335372	0.260559	0.833495	-0.87748	1.29408	0.606722	-1.941	0.426532	-0.601491	0.600168	0.177118
INCOV102	INCOV102-T2	INCOV	55	Female	23.4793	0.173293	1.98171	2.57218	0.538028	0.436755	0.3492	1.0118	0.485699	0.786394	-0.0795209	1.35183	0.404919	1.0133	0.519115	0.181284	-0.909834	1.55244	0.381864	0.243219	0.979544	1.16171	0.145444	0.186485	-0.73081	0.556119	0.541825	-0.164151	0.98367	1.11768	-0.181012	1.83118	0.40212	-0.825536	0.642914	0.430301	1.49669	-0.678774	1.83767	1.20162	-1.50516	-0.166067	0.234024	1.03027	0.406939
INCOV102	INCOV102-T3	INCOV	55	Female	23.4793	0.0380559	0.801877	3.12422	0.0978757	0.496543	0.166245	-0.57379	0.746125	-2.43481	-0.333754	2.1634	0.630085	0.772956	0.371441	-0.0528939	-0.551049	1.23853	0.301238	1.00395	0.71038	0.935976	-2.25581	0.467096	-2.59338	-0.190606	0.673332	-0.551504	0.776793	1.22754	-0.229425	-0.0542103	0.414507	0.24688	0.124356	-0.651371	-0.163795	-0.817984	1.67508	-1.08653	-1.48916	0.470818	0.281475	0.891386	0.343405
INCOV103	INCOV103-T1	INCOV	25	Female	36.5634	-0.0936811	1.26088	3.62097	-0.0171359	0.19072	-0.485235	1.22164	0.359215	0.842405	0.982909	0.382096	0.206269	0.200528	0.462014	0.696514	0.769416	1.84668	-0.552835	-0.604513	1.41569	0.760679	0.80895	0.56931	-0.6974	-0.724833	-1.76796	0.0261121	-0.4934	1.73184	0.409815	2.05611	-1.49725	-0.0896369	0.873775	2.06493	1.58292	-1.47304	-0.220701	1.8625	1.71843	-1.9945	2.7536	0.672615	0.449991
INCOV103	INCOV103-T2	INCOV	25	Female	36.5634	-0.143333	1.21879	2.98702	0.449431	0.12333	-0.680854	1.48131	0.354204	1.02202	0.836975	0.362218	0.438788	0.222599	0.344938	0.35813	0.526682	1.32353	-0.248865	-0.332783	1.27999	0.775593	0.818068	0.705417	-0.911755	-0.103112	-1.21967	-0.461402	-0.434561	0.97837	0.478576	2.50599	-1.6081	0.687622	0.661483	0.709392	1.55287	-1.91933	-0.0492214	2.01062	1.62289	-1.71654	2.54362	0.775466	0.347667
INCOV103	INCOV103-T3	INCOV	25	Female	36.5634	0.0492432	1.00742	-2.26726	-0.0399823	-0.338332	-0.782798	1.23319	0.108902	0.714406	0.490893	-2.06245	0.319168	-0.318475	0.270076	0.779507	-0.104981	0.175901	-0.57211	-0.586712	1.5628	0.476428	0.687163	0.763456	-1.29621	0.204797	-0.426213	-0.290055	-0.970529	1.04413	0.820825	2.5983	-1.48537	0.798656	0.00552298	1.80943	1.34138	-1.12021	-0.159257	1.48936	1.32881	-2.05941	2.55181	1.19077	0.557145
INCOV104	INCOV104-T1	INCOV	32	Female	28.8234	2.78611	4.71616	1.30563	1.86104	0.486997	-0.239825	0.901787	-0.299595	0.370688	0.255738	3.30933	0.288646	1.86379	0.351279	0.209959	4.71133	0.240312	0.0106676	1.26366	3.1082	0.86623	1.70055	1.2678	1.48182	0.277133	-1.70398	-0.0593595	-1.17495	-0.148777	3.19515	1.16052	-1.11635	0.114573	1.26871	4.37216	0.911056	2.78107	0.186622	1.37565	-0.992858	-1.56005	1.59692	1.22291	1.05987
INCOV104	INCOV104-T2	INCOV	32	Female	28.8234	0.917476	1.96942	0.755327	0.49937	-0.387615	0.557537	1.55781	0.264941	1.05587	-1.5313	1.00703	0.0937289	1.0043	0.316133	0.290984	0.566443	-0.660728	0.200129	-0.504284	1.61653	0.935002	2.28125	0.154226	-0.401081	-0.816784	-1.09955	-0.6936	-1.31097	-0.555749	1.99664	1.24219	-2.21548	0.43026	1.5235	-2.51529	1.17942	-0.927457	0.872934	1.6654	-1.13139	-1.01972	0.170651	-0.0552501	-0.14631
INCOV105	INCOV105-T1	INCOV	27	Female	40.5946	3.19506	2.26674	3.13681	1.14381	0.50264	-0.255354	2.18331	0.602145	1.42792	0.236494	1.99243	0.432878	1.07382	0.178206	-0.0922224	2.20564	0.209185	-0.0883773	-1.33672	2.83115	0.905399	1.46981	0.906478	1.53453	0.759885	-2.38182	-0.825683	-0.284958	1.85349	2.20405	-0.403188	-1.30135	0.759111	1.9313	-0.329873	1.88242	1.93399	-1.04627	2.2462	0.583607	-0.703353	2.67892	-0.112375	0.656872
INCOV105	INCOV105-T2	INCOV	27	Female	40.5946	1.17058	1.11583	3.93121	0.864281	0.287936	-0.441891	1.26601	-0.357475	1.14634	0.869843	1.73467	0.420543	0.608442	0.303063	0.523977	-0.61028	0.595464	0.333075	0.413096	0.785342	1.09119	1.12805	0.557042	-0.582891	0.223466	-0.249367	-0.480602	-0.258709	1.35628	2.67386	-0.754447	-0.786995	0.126387	1.95534	-0.732375	1.58867	0.205827	-0.515827	1.77194	0.920229	-0.58906	0.762156	-0.0532715	0.277652
INCOV106	INCOV106-T1	INCOV	81	Female	24.032	3.72314	6.4506	1.13138	6.46627	0.946059	-1.30797	2.68274	1.51195	1.56459	-0.0670478	1.21276	0.325199	-0.325863	-0.0392869	-0.61405	5.78346	1.60576	1.81887	1.26245	5.30521	1.28539	1.19423	0.743043	1.1962	2.80727	-0.575134	-0.827211	1.49984	6.2259	3.7338	-1.22222	-3.03257	0.798282	1.17324	5.104	1.56306	1.55692	-3.03532	2.52028	-0.0416575	3.09754	6.185	1.95109	0.943256
INCOV106	INCOV106-T2	INCOV	81	Female	24.032	3.44221	6.10975	1.1769	6.15029	0.51784	-0.400342	1.88956	2.43048	1.33188	-0.36405	2.93019	0.524786	1.88903	0.652154	-0.308079	9.00591	1.71072	1.69083	1.53754	4.46765	1.83156	1.03937	0.513919	-0.563016	4.00417	-2.68706	-0.309274	1.5889	5.44975	4.04886	1.4617	-2.58866	1.12075	1.02667	5.97022	1.69566	1.14854	-3.66646	2.37262	-1.10869	3.07796	3.66331	2.63017	1.31175
INCOV106	INCOV106-T3	INCOV	81	Female	24.032	2.59318	5.47802	5.14266	4.75591	0.836782	-0.257375	2.25118	1.19671	1.69429	0.203595	4.07644	0.92118	1.00488	0.655524	-0.157361	5.43986	1.09785	1.44042	1.90676	3.00575	1.91358	1.10013	0.306224	0.759154	2.63075	-0.0188835	-0.754066	-1.09156	6.3546	2.87304	-0.675806	-1.88635	0.47297	1.19067	1.51028	1.76285	1.12921	-1.52764	2.80464	-1.74404	3.06512	1.67007	2.79121	1.31146
INCOV107	INCOV107-T1	INCOV	71	Male	30.2725	2.22841	2.35991	2.05984	1.69664	0.372239	1.47721	2.15366	0.301461	1.84308	-0.745714	1.33816	0.670504	1.03105	0.552694	0.284461	2.41391	-0.666306	-0.229997	0.255208	0.0584618	1.02646	1.45137	0.222328	0.629843	1.09027	0.335581	-0.861123	2.2355	8.24195	-0.0681165	-0.015772	0.0542024	0.0809634	1.63934	1.99841	1.97214	0.773787	-0.247677	2.42429	-1.64882	-0.524289	1.43342	0.696436	1.3114
INCOV107	INCOV107-T2	INCOV	71	Male	30.2725	1.13557	1.07061	3.44805	1.62293	0.395401	1.26035	2.11052	-0.550788	1.56205	-0.255694	1.94306	0.382537	0.610357	0.343314	0.362991	0.00817607	-0.243907	0.109043	0.681945	-0.249242	1.20174	1.34884	-0.361269	0.978615	1.47194	1.33001	-1.05875	1.49131	10.244	-0.0231117	-0.371122	0.343562	0.108746	1.79567	-0.023631	1.8463	0.285819	-0.416179	2.3456	-1.56687	0.0319218	2.12035	0.735619	1.24846
INCOV107	INCOV107-T3	INCOV	71	Male	30.2725	0.273029	0.49651	-2.75994	0.706663	-0.378728	0.823275	1.35005	-0.296294	1.30586	-0.52686	-0.920314	0.322836	0.535719	0.400517	0.607974	-0.560357	-0.842816	-0.326078	0.280823	-0.368011	0.791223	1.07306	-0.322831	-1.18529	1.18282	1.60865	-0.628722	1.46305	7.75686	-0.999278	-0.302368	0.553283	0.178719	0.906122	1.9212	1.5992	0.068331	-0.300303	1.28565	-1.45439	-1.1715	0.957021	0.220775	1.04966
INCOV108	INCOV108-T1	INCOV	57	Male	27.7202	2.11567	1.58335	1.20329	0.374704	-0.365833	-0.0556028	2.01389	3.19911	1.34696	0.120896	1.0083	-0.314237	0.538956	0.126112	0.492498	4.95835	-0.158226	0.407709	-0.324241	0.33927	0.762565	1.51096	0.839337	0.156979	0.252924	0.180328	-0.763636	-0.222225	-1.39314	0.716726	0.323947	-0.665167	0.0886906	1.4661	-0.302162	1.31949	1.48104	-3.01428	2.50329	-1.20706	0.101352	-0.119913	0.652494	0.0851858
INCOV108	INCOV108-T2	INCOV	57	Male	27.7202	0.566403	1.39022	1.65893	0.27655	-0.359419	0.551977	2.11052	2.86614	1.47097	0.545152	1.05804	-0.143033	0.478459	0.282728	0.496164	0.135563	0.910482	1.18095	0.415546	0.79937	0.904705	1.54588	0.704022	-0.928777	0.308412	-1.47482	-0.681424	0.473747	-0.59289	0.971448	-0.0264177	-0.1342	0.418118	1.66	0.664732	1.40215	-0.0127652	-2.5947	2.72678	-1.53564	-0.806755	-0.428761	0.427197	0.611981
INCOV108	INCOV108-T3	INCOV	57	Male	27.7202	1.08924	0.666784	-1.79326	-0.208303	-0.814351	0.131876	1.6005	2.93205	1.09922	-0.336524	-1.30903	-0.175957	0.263216	0.325818	0.814285	0.0577915	-0.299279	0.412653	0.123938	0.19902	0.166785	1.2751	0.565592	-1.1616	0.0394264	-1.22485	-0.450845	0.317567	-1.53613	0.559709	0.385766	-0.248925	0.299462	0.938173	0.0483324	1.28422	0.212782	-2.8394	1.82316	-0.909367	-1.15662	-1.00972	0.061155	0.183216
INCOV109	INCOV109-T1	INCOV	36	Female	34.9622	2.40773	1.82691	1.14306	1.09664	1.88711	0.682106	2.50809	0.0649697	1.22634	-1.93869	0.561002	0.220351	0.00525025	0.00164388	-0.651174	0.811229	0.35794	0.565035	-0.84795	0.633311	1.36215	0.822496	1.13652	0.430325	0.718294	-0.958155	-1.25245	-0.426994	1.30835	0.255711	-1.37169	-1.2364	-0.0327843	1.47405	-0.0577679	1.63696	-1.89737	-0.479171	2.68817	0.71334	-0.767113	0.0417099	0.124613	-0.0687775
INCOV109	INCOV109-T2	INCOV	36	Female	34.9622	1.04557	0.617058	3.26274	0.369204	1.45787	0.453381	2.61282	0.463649	1.33476	-1.8496	1.31225	0.42523	0.421918	0.127527	-0.189495	0.674576	1.94021	1.17699	0.382056	-0.0850729	1.26984	0.885878	0.130453	-0.341847	0.787928	-0.735815	-1.4054	-0.505808	-0.0925799	0.0197722	-0.286118	0.144546	0.67814	1.74843	-0.824994	1.56722	-3.49465	-0.00113606	2.84582	0.790142	-0.241948	-0.463684	0.0519138	0.228948
INCOV109	INCOV109-T3	INCOV	36	Female	34.9622	-0.45437	0.95046	-2.50598	-0.435484	-0.185749	-0.58188	1.187	-1.05174	0.503247	-1.62611	-1.82848	0.715438	0.185979	0.510314	0.89594	-0.334031	0.979493	0.378327	0.251095	-0.675728	0.681529	0.30438	-0.00703456	-1.9532	-0.230181	-2.13258	-0.256782	-0.640431	1.39295	-0.759933	-0.707488	0.697441	0.120909	0.296504	-0.106229	1.16043	-2.48543	-0.315068	1.25602	1.17904	-1.82938	-0.508411	-0.903458	-0.0203276
INCOV110	INCOV110-T1	INCOV	41	Female	28.0374	2.42939	2.82742	4.98562	0.323107	0.754396	0.368769	1.2766	0.930155	0.950302	-2.08322	2.32099	0.46207	1.45519	-0.0522261	0.389195	2.96416	1.03269	0.749829	0.154368	0.00740739	0.141265	1.36475	1.04636	0.300797	0.171263	-0.745445	-0.245375	0.252957	-1.67637	2.84572	2.58169	1.13482	0.438024	1.28429	3.18403	1.78755	-0.413005	0.051376	1.71701	0.604884	2.00608	2.98643	0.782124	0.716909
INCOV110	INCOV110-T2	INCOV	41	Female	28.0374	1.62136	1.99629	3.39106	0.16497	0.365435	0.42976	1.98861	0.192278	1.51005	-1.7737	1.27318	0.492369	1.37363	0.429868	0.424802	-0.0174782	1.11943	0.432127	-0.558161	-0.202358	0.479329	1.54151	0.847361	-0.34237	-0.523862	-0.547346	-0.66196	-0.462327	-1.17289	1.22655	0.563216	0.873543	-0.796723	1.75217	0.154105	1.85628	-1.39724	-0.0311732	2.41936	0.31304	0.182982	2.10136	0.000344817	0.830655
INCOV110	INCOV110-T3	INCOV	41	Female	28.0374	1.06444	1.36894	-2.51146	-0.464033	-0.357869	0.0179275	1.00058	0.0441364	1.10415	-1.89169	-1.39851	0.349516	1.07459	0.523395	1.26098	-0.104074	0.536214	0.308477	-0.476713	-0.207679	0.038589	0.908612	0.304856	-1.61012	-0.746411	0.0171883	-0.110011	-0.558914	-1.68644	1.43659	0.117347	1.13796	0.479935	1.04685	-0.611572	1.51073	-1.72768	-0.0796756	1.29308	0.55372	-0.00630183	0.769707	-0.545233	0.443827
INCOV111	INCOV111-T1	INCOV	28	Male	48.5466	2.63747	5.02113	0.745969	1.29729	3.0607	0.190075	2.48739	1.14117	1.07896	0.641751	3.78391	0.509225	0.498815	-0.753649	-1.80744	-0.909763	0.384369	0.295891	0.388707	1.66421	-0.106829	1.09614	-0.331656	0.239484	1.42995	-1.71718	-1.84343	0.125759	2.33379	-1.02482	-1.99926	0.221805	1.42447	0.853449	-0.390772	1.21207	3.58478	-0.102687	3.33662	0.844324	0.92373	-0.43832	-0.784184	-1.52144
INCOV111	INCOV111-T2	INCOV	28	Male	48.5466	2.31137	4.0458	-0.692782	0.724079	0.909429	0.282046	2.35721	1.69049	1.11715	1.43085	3.65684	0.651256	0.244876	-0.550451	-0.985765	-1.09246	0.730282	0.360723	0.709234	0.486668	0.108027	1.07747	-0.64005	-0.219359	1.84264	-0.546266	-1.65863	0.00914123	0.0282044	0.219197	-1.35388	-0.457494	1.29154	0.486614	-0.59613	1.25505	2.09848	-0.241244	2.95275	0.378519	2.0752	0.386744	-0.686259	-0.868004
INCOV111	INCOV111-T3	INCOV	28	Male	48.5466	-0.0315458	4.20159	-0.236321	0.658644	0.603231	1.23645	2.33197	1.47229	0.867573	1.08602	0.815184	0.803997	1.23906	0.0491756	-0.211403	-0.466947	1.2442	0.562967	1.41766	0.63835	0.720805	1.07515	-0.153773	-0.628166	3.02466	2.22452	-1.14315	0.608041	-0.503225	0.0219776	0.3289	1.9163	1.87158	1.72102	1.34192	1.59566	1.01604	1.34549	2.55925	1.02819	0.944663	0.673177	0.538028	0.862102
INCOV112	INCOV112-T1	INCOV	32	Male	28.9703	-0.422239	-0.14733	-0.787007	-1.67711	-0.159358	1.37726	1.17049	0.230234	1.43908	-1.02344	-0.585147	-0.111327	0.411714	0.342211	0.0439049	-0.943015	1.47131	-0.435639	0.33764	0.565975	1.01096	2.1466	-1.09719	0.00635313	10.839	-2.53003	-0.702913	1.00695	-0.873867	-0.578597	1.54487	1.10732	-0.127842	1.54445	0.322806	1.98539	-1.94076	-0.284842	2.33484	1.14364	-2.13022	-0.658609	-0.564415	-0.949001
INCOV112	INCOV112-T2	INCOV	32	Male	28.9703	-0.218375	-0.155644	-1.07368	-0.597921	0.212529	1.67576	1.24332	0.104223	1.3234	-0.661438	0.101299	-0.186439	0.365411	0.166479	0.0327108	-0.399646	1.18693	0.0215041	0.130151	0.953069	1.24919	2.08562	-0.752397	-0.50552	10.6774	-1.52705	-0.855602	1.45557	-0.536567	0.237646	0.672247	1.36602	-0.845957	1.61059	0.300851	1.82362	-1.2253	-0.375196	2.45429	0.949689	-2.15475	-0.573358	-0.088576	-1.01731
INCOV112	INCOV112-T3	INCOV	32	Male	28.9703	-0.881047	-0.860014	-4.63059	-1.56989	-0.512805	0.667921	1.08285	-0.338191	0.828987	-0.234706	-3.13127	-0.529186	-0.0437243	0.186701	-0.150144	-0.837492	0.341816	-0.491294	-0.159007	-0.129801	0.791649	2.05357	-1.2744	-1.40581	10.6534	-0.702813	-0.897274	0.678313	-1.41631	-1.05529	0.288045	0.914988	-0.624371	1.59035	-1.06184	1.76603	-1.74272	-1.39833	1.95987	1.04402	-2.81561	-1.2545	-1.60101	-0.748527
INCOV113	INCOV113-T1	INCOV	33	Female	21.9207	4.22929	0.505283	2.42601	1.14787	1.69	0.911732	2.21706	0.802744	1.52738	1.39088	3.43132	0.843589	1.21011	0.49613	0.363417	0.146785	0.674968	0.870258	1.78348	1.11365	1.00262	1.1641	1.78093	4.24444	1.75676	0.680759	-0.927249	0.395049	2.14029	1.57353	-0.288084	0.61992	0.880587	1.56905	1.76336	1.85787	0.279058	1.34698	1.94459	-0.776349	1.26073	-0.107493	0.894968	1.42504
INCOV113	INCOV113-T2	INCOV	33	Female	21.9207	1.69178	0.130019	1.53546	0.507999	1.06027	0.688602	2.16505	-0.010144	1.53978	-0.447533	1.94998	0.824069	0.32549	0.453371	0.101525	-0.665451	0.19259	1.01323	1.43039	0.803837	0.88756	1.15705	1.07563	0.549347	0.925357	0.351066	-1.22153	0.314932	1.75432	0.420817	0.251461	0.892754	0.356888	1.85492	1.67827	1.76405	-0.340114	0.866213	2.1321	-1.12457	-0.314222	-0.239668	-0.0110307	1.12064
INCOV113	INCOV113-T3	INCOV	33	Female	21.9207	0.698146	0.369783	-2.40627	0.43997	0.968677	0.0165199	1.28005	-0.00619613	0.865453	1.30874	0.679284	0.139732	0.433017	0.196392	0.79267	-0.181746	-0.297428	0.38929	1.78906	1.4134	0.555326	0.69804	0.771557	-1.35449	0.9742	0.228186	-0.70269	0.336143	-0.511166	0.752721	0.893528	0.70255	0.728129	1.4296	-0.260039	1.48037	-0.0377572	0.714013	1.20687	0.422704	-0.0670784	-0.662565	0.537129	0.705234
INCOV114	INCOV114-T1	INCOV	32	Female	39.262	2.33008	4.73878	3.3764	3.91394	1.14731	-0.865003	1.32318	1.28127	0.855221	0.997095	1.25465	0.372285	0.946274	0.352947	0.346396	1.85228	0.184991	0.932011	-0.378955	1.38075	1.30535	0.640331	0.873928	-0.405356	1.07737	-0.926892	-0.249928	-1.78936	-1.16407	0.971425	2.66959	-1.66935	1.493	-0.112954	11.6203	1.24674	2.208	-1.23368	1.58826	0.362155	0.703672	3.77478	2.99475	1.58278
INCOV114	INCOV114-T2	INCOV	32	Female	39.262	1.47913	4.06429	4.11071	3.314	1.18362	-1.03619	1.74531	0.684428	1.12429	0.882935	0.512903	-0.0249243	0.858456	0.310356	-0.0579086	0.0708142	-0.941084	1.08538	-0.714114	1.24275	1.04174	0.998868	-0.118907	0.555236	1.56856	-1.80795	-0.361561	-1.772	0.263874	0.830064	1.63699	-2.25683	1.34719	-0.930192	3.81775	1.42683	1.67705	-1.91162	1.86524	1.02473	0.651199	4.46743	2.76383	1.38647
INCOV114	INCOV114-T3	INCOV	32	Female	39.262	1.24049	2.96474	3.08191	3.32171	0.596416	-0.812704	1.33529	0.874549	1.00823	0.93889	-0.4959	0.230348	1.27378	0.33038	0.524752	0.358942	-0.917267	1.02527	-0.825255	0.970111	1.24678	0.568375	-0.380925	-0.800021	1.02256	-0.32965	-0.0125594	-2.15077	-0.68481	1.62949	2.06261	-1.15003	1.42726	-1.20454	5.07914	1.0311	2.19858	-1.52771	1.51882	0.339862	0.426907	2.75579	3.32723	2.03001
INCOV115	INCOV115-T1	INCOV	69	Male	32.4939	2.58622	1.71388	3.9378	2.28994	1.31578	1.20838	2.42195	0.55198	2.0515	1.25545	3.26072	0.404096	1.87466	0.561705	-0.544414	2.15396	1.13863	0.94399	0.936132	1.37648	1.23435	1.57977	1.04099	-0.0977006	0.149631	-0.868453	-0.528468	-0.2756	7.71972	1.30723	-0.0283387	-0.169487	-0.302567	2.18658	0.304955	1.78564	1.6548	0.36294	2.39512	0.89761	0.540642	1.70286	1.01356	1.42337
INCOV115	INCOV115-T2	INCOV	69	Male	32.4939	1.73627	0.831361	2.15702	1.71432	0.730245	0.862893	1.88911	-0.169615	1.72194	1.95795	1.86146	-0.179789	1.03627	0.291785	0.301627	2.34729	0.839052	0.188313	1.8264	0.405569	1.02862	1.22584	0.625373	0.865999	-0.0481837	-0.743926	-0.408318	-0.53199	5.78133	1.10139	0.67585	-0.105624	-0.14979	1.52748	0.956442	1.47597	0.994888	0.0175404	2.02388	0.89987	0.048841	4.20146	0.343054	0.906172
INCOV115	INCOV115-T3	INCOV	69	Male	32.4939	0.199854	0.576625	-2.76418	0.484321	-0.186449	0.194886	1.51091	0.871311	1.26782	-0.45898	-0.987455	-0.255137	1.14298	0.40843	0.433087	-0.585477	1.45005	-0.0319252	0.228222	-0.516583	0.624799	1.12465	-0.0798893	-2.76032	-0.708945	-0.955361	-0.433644	-0.541863	0.796756	-1.38115	-0.391851	0.355318	0.133879	1.08088	-0.656428	1.32812	0.511716	0.613189	1.53035	0.312531	-1.1562	0.66694	-0.41832	0.0926956
INCOV116	INCOV116-T1	INCOV	27	Female	21.4458	-0.147954	0.521536	1.14047	0.414078	1.00833	0.20325	1.77874	2.35537	1.2887	-0.294109	1.52516	0.279424	0.788965	0.189665	0.013877	0.070765	1.81354	0.858899	1.96433	0.130465	0.882086	1.2542	0.107496	0.191254	-0.98821	-0.90147	-0.977223	-0.0447381	0.177584	0.527045	-0.0409207	0.926591	0.940391	1.38248	-0.931401	1.26702	-1.10957	1.24648	2.03891	0.816146	-0.525913	-0.844319	-0.140039	0.348697
INCOV116	INCOV116-T2	INCOV	27	Female	21.4458	-0.44621	1.50749	1.99496	0.669956	0.562811	0.994382	1.81836	1.72212	1.23263	-1.4974	2.47376	0.221246	0.93605	0.116089	0.252755	-0.199046	1.96314	0.965729	2.34967	0.171696	1.33745	1.19073	-0.0467252	0.820659	-0.975853	-1.20149	-0.972213	0.278999	1.75551	0.406381	-0.238887	0.807624	0.440615	1.75538	-0.0136224	1.24591	-1.04898	1.47314	2.24932	1.22455	0.0826618	0.00218578	0.615101	0.377623
INCOV116	INCOV116-T3	INCOV	27	Female	21.4458	-0.473122	0.518235	-3.72883	-0.344803	-0.108158	0.259076	0.978394	1.39453	0.778394	0.420572	-0.757003	0.456533	0.272524	0.259467	0.54281	-0.577072	0.876574	0.257068	1.47179	-0.259596	0.665828	0.866862	-0.220892	-0.833747	-1.20457	-1.27156	-0.555177	-0.140023	-0.0703887	0.230382	-0.548069	0.593404	0.591872	0.495841	-0.307709	0.936971	-1.95917	0.980904	0.936329	0.973635	-0.67961	-0.262967	-0.574845	0.0707499
INCOV117	INCOV117-T1	INCOV	39	Male	20.518	3.54145	2.37786	-0.127446	2.65274	3.13692	-0.217944	2.12062	1.59124	1.20856	0.781246	0.317046	0.0962204	0.539778	0.130289	0.623911	1.87411	-0.932884	0.687651	-0.367231	2.19375	0.593712	1.94416	0.257401	1.20553	0.173565	-0.574288	-0.357648	-0.24804	4.66591	2.17699	-0.0347437	-1.84509	0.792346	1.41359	1.87807	1.66853	3.33179	0.83096	1.91849	-0.221431	0.494949	0.486704	0.859698	-0.962261
INCOV117	INCOV117-T2	INCOV	39	Male	20.518	3.35222	1.81778	-0.133569	2.65179	2.41438	0.708507	2.39419	1.26063	1.50773	1.44819	0.324698	-0.152778	0.368599	-0.132477	0.260719	1.29861	-0.722006	1.18577	0.986651	0.974397	1.02834	2.13826	-0.179848	1.78857	0.756472	-1.61162	-0.84094	-0.11326	2.52588	2.50785	0.503119	-2.61397	1.0536	1.62938	0.843669	1.67778	1.70711	1.5446	2.37778	0.495651	1.16449	3.98469	0.384814	-0.629739
INCOV118	INCOV118-T1	INCOV	50	Female	25.2281	3.8929	4.98888	2.51808	1.77666	2.01235	1.17441	3.24653	-0.63419	1.29834	-0.458667	1.45372	0.184692	1.65834	0.403561	-1.65701	-0.02677	-0.0227211	1.76471	0.612665	4.75005	1.50835	2.65774	1.5959	3.0562	2.33828	-1.00597	-1.50995	-0.0269614	5.90049	1.04961	0.924365	-0.556453	1.10631	2.28451	2.20673	2.3533	3.06218	-0.291435	3.18505	0.912415	-0.567874	5.62445	1.29954	1.11357
INCOV119	INCOV119-T1	INCOV	53	Female	33.2746	0.774135	1.49701	3.15126	0.274295	1.24089	1.05982	1.51536	1.33487	1.55117	-2.07956	3.10345	0.176874	0.817501	0.395126	0.259918	1.81597	1.58072	1.03969	0.598603	0.933491	1.16378	1.63356	0.119628	1.23278	10.4446	-0.559085	-0.903982	2.33901	-0.435853	2.21677	0.0365357	0.647186	0.316704	1.34067	-0.749698	1.7935	-1.67597	-0.185163	2.31129	1.03398	-0.547608	0.543027	1.52203	0.475745
INCOV119	INCOV119-T2	INCOV	53	Female	33.2746	0.55569	0.79513	1.95178	-0.248319	0.73777	0.260036	1.48019	0.704066	1.50383	-0.87802	1.97427	-0.166803	0.41582	0.202974	0.327284	0.998828	1.62822	0.654819	-0.0402023	0.658085	1.27622	1.61937	-0.192093	0.425454	10.4732	0.75755	-1.12918	1.6359	-0.764671	1.60779	0.44125	0.165546	0.483977	1.44667	0.871728	1.69541	-1.98879	-0.528254	2.5547	0.276627	-0.821819	-0.0218243	1.0611	0.230188
INCOV119	INCOV119-T3	INCOV	53	Female	33.2746	0.0980351	0.0753543	-3.04196	-0.579503	0.405617	-0.248352	1.10375	0.925655	1.14721	-1.2725	-0.5823	0.125666	-0.0161462	0.378358	0.255197	1.01272	0.806673	0.123149	-0.207323	0.454995	0.740288	1.39026	-0.0713072	-0.981829	10.4444	0.732697	-0.927969	1.20728	-1.72954	0.795057	0.197988	0.185087	0.290023	1.05089	-1.37705	1.5457	-2.9591	-0.611706	1.75327	0.702548	-1.79228	-0.193437	0.505806	0.267702
INCOV120	INCOV120-T1	INCOV	26	Female	23.7843	1.30333	1.99932	4.57649	1.22428	0.617409	0.720716	1.67831	0.798948	1.48372	-0.961668	2.7674	1.08838	1.1922	0.493484	0.781246	-1.0016	1.76862	0.521084	0.554626	0.460473	1.51259	0.730225	0.291776	0.273433	0.65367	-1.65575	-0.629345	0.417629	-1.08643	0.0593418	1.03552	-0.0796913	0.431362	1.81123	-0.694304	1.75229	-0.760769	1.74306	1.77498	2.48285	-0.0876122	-0.0136738	2.1505	0.453494
INCOV120	INCOV120-T2	INCOV	26	Female	23.7843	1.00153	1.00268	2.84683	0.863757	0.857474	1.3299	0.984149	-0.179618	1.28711	-1.16294	1.26579	1.07547	0.950983	0.304819	1.23911	-0.642782	0.102199	0.394539	1.04802	0.454712	1.49318	0.204111	0.635672	-0.375487	0.408822	-1.002	-0.140216	0.409166	2.33782	0.240991	0.00208596	-0.313211	1.13744	1.36992	-0.282147	1.3243	0.270304	1.70272	1.21671	1.90349	0.0304477	0.017083	2.55717	0.354762
INCOV121	INCOV121-T1	INCOV	86	Female	21.5025	3.70491	4.61454	5.22455	3.80809	0.619431	1.05446	2.39932	1.28191	1.94261	1.63212	2.1852	-0.354226	-0.513706	0.578295	-0.812017	8.27757	-0.816303	0.461412	2.14805	3.14283	0.447003	1.14288	1.63569	1.76211	2.52364	1.3685	-0.808411	0.483146	17.9494	4.11524	1.30752	-0.089567	2.50968	2.32551	5.84761	1.56271	4.22649	-0.657181	2.99956	0.288573	1.43154	3.57142	2.72502	1.73563
INCOV121	INCOV121-T2	INCOV	86	Female	21.5025	3.57329	4.96223	2.47458	4.33124	1.94561	1.20352	3.16885	2.93018	1.76871	0.496038	1.40977	-0.318155	-1.20857	0.25088	-0.784698	2.58683	-0.649015	1.44469	1.29436	4.39679	-0.0451622	1.14861	1.19871	1.02195	1.29093	1.15609	-0.900606	1.31262	12.9919	1.79531	0.211622	-1.05667	2.2027	2.32583	5.52239	1.50661	4.25348	-0.988067	3.09895	0.402316	1.66406	4.29309	2.60633	0.548356
INCOV122	INCOV122-T1	INCOV	53	Female	29.1291	2.68708	1.59526	1.11478	0.0323915	0.473103	0.866013	2.48796	-1.42457	1.78639	-2.14939	1.40435	0.542881	0.946744	0.631987	0.245274	-0.758367	0.0888407	0.465482	0.152881	0.723715	1.43478	1.43456	0.129383	0.384627	0.299101	0.267058	-1.01336	0.20184	3.42956	0.606489	0.649836	-0.0316274	0.565695	1.8037	-0.62157	1.89394	-1.29201	-0.151359	2.9409	0.885926	-0.667579	1.34291	-0.941429	0.251114
INCOV122	INCOV122-T2	INCOV	53	Female	29.1291	0.797999	0.699233	0.665739	-0.408267	1.13955	-0.239866	1.56152	-0.950625	1.41376	0.0210779	0.47637	0.13408	0.420651	0.305936	0.465382	0.392345	0.0414124	0.266993	0.12007	0.443692	0.902634	1.05402	0.331418	-0.504189	0.099601	0.972513	-0.80041	-0.0599639	1.27889	0.163907	1.20728	0.14029	0.722991	1.3797	0.16132	1.53984	-2.3308	-0.338359	2.14105	0.533454	-0.283024	1.57789	-1.11732	-0.433925
INCOV122	INCOV122-T3	INCOV	53	Female	29.1291	-0.136137	0.0488933	-4.1467	-1.60065	-0.351293	-1.05249	1.12871	-0.75833	1.10987	-2.61478	-2.22119	-0.278618	0.253268	0.482763	0.657071	-0.235134	-0.248791	-0.27547	-0.666681	-0.521325	0.478	0.83529	-0.241165	-2.2577	-0.598597	-0.961596	-0.616544	-0.431342	1.37985	-0.624723	-0.131291	-0.154562	0.815133	0.800528	-2.35481	1.36915	-2.27066	-0.540229	1.52528	0.770005	-0.870494	0.15756	-2.18575	-0.596613
INCOV123	INCOV123-T1	INCOV	42	Female	30.6332	0.0461842	2.46712	3.36426	2.08992	1.52629	0.607655	1.60075	-0.18029	1.38953	-0.753341	1.96863	0.848102	1.32716	0.273571	0.0438792	-1.20855	1.41238	1.29287	0.987058	0.0391389	1.63709	0.618719	0.41821	0.353407	1.20748	1.31419	-0.399232	0.740844	2.65111	-0.00973671	0.275599	-0.239917	0.279952	1.62746	0.812982	1.62564	0.146277	1.58753	1.90983	1.44326	1.14658	2.47656	1.07945	0.143196
INCOV123	INCOV123-T2	INCOV	42	Female	30.6332	-0.444333	2.01702	2.86106	2.01795	1.00623	0.57757	1.42359	0.0797161	1.45729	0.616138	2.36605	0.801205	1.38303	0.344553	-0.820643	-1.0219	1.33157	1.54892	0.981097	0.215061	1.67279	0.626205	-0.000540664	2.79085	1.41191	-0.125772	-0.466039	0.613023	2.27382	0.0814719	1.08116	0.251417	0.364548	1.73856	1.21833	1.6081	0.75042	1.78868	2.10441	1.58207	2.32397	1.6898	1.323	-0.0793592
INCOV123	INCOV123-T3	INCOV	42	Female	30.6332	-1.0547	0.0862447	-2.67223	0.743914	0.0404631	-0.0368821	0.895808	-0.355288	1.04445	0.0191299	-0.913231	0.714118	0.910755	0.340425	0.540809	-1.35609	0.731252	0.905496	0.213907	-0.264529	1.15831	0.384825	-0.286731	-1.5658	0.86074	0.176066	-0.202336	0.197871	1.84826	-0.82026	-0.231678	0.267922	0.509631	1.20354	0.716643	1.41377	-0.166327	1.53028	1.2554	1.56025	-0.343715	-0.135653	0.171555	-0.129402
INCOV124	INCOV124-T1	INCOV	48	Male	28.4062	3.97472	4.98255	1.93961	3.03658	1.08755	-0.113938	2.66869	0.287308	1.48178	1.50771	1.80624	-0.235411	0.692648	0.12748	-0.178718	2.60925	0.575918	-0.0824061	-0.820587	2.01167	1.08801	1.32235	0.487574	1.89314	0.379934	-0.691042	-0.849035	-0.392983	0.237251	2.01137	-0.48598	-0.467072	1.02742	0.851082	1.18713	1.71288	1.43624	-1.13061	2.72612	-0.49102	-0.207102	3.98371	1.23692	0.800733
INCOV124	INCOV124-T2	INCOV	48	Male	28.4062	4.45589	3.96524	1.92691	2.24649	1.52894	0.699651	3.10352	0.00993577	1.4547	1.81696	2.34654	-0.161235	0.319766	0.103129	-0.878985	0.307954	0.772494	0.542331	-0.37865	0.200814	0.892091	1.47077	0.261848	1.32999	0.150458	-1.83104	-1.66202	-0.256148	0.00987607	1.18962	-0.165309	-0.872864	0.322216	0.61702	-1.64088	1.62265	-0.909591	-1.97097	3.12335	1.35535	0.901081	2.81412	0.314821	0.217722
INCOV124	INCOV124-T3	INCOV	48	Male	28.4062	0.643581	2.33201	-2.57783	0.343293	0.201389	0.113479	1.67625	-0.177785	1.21153	-1.18366	-0.31023	0.0645666	0.545446	0.293979	1.0314	-0.36085	0.620591	0.0695418	0.239007	-0.736298	1.09904	1.1601	-0.570291	-1.5947	-0.431056	-0.188299	-0.566988	-0.0553911	-0.760124	-0.106222	0.174141	0.190024	0.604171	0.407154	-0.674997	1.87467	-1.69766	-0.553718	2.04597	0.610844	-0.248988	1.26382	0.0446211	0.7024
INCOV125	INCOV125-T1	INCOV	50	Male	24.4929	3.83083	4.58846	2.54877	3.55772	1.31689	-9.91032	2.66425	1.14695	1.40904	0.325377	1.31318	-0.0593379	-0.919338	-0.519195	-1.08018	2.59667	-1.02672	0.0497173	-0.347801	4.29936	1.02871	1.25824	-0.125375	1.41832	1.87454	-2.75795	-0.996768	-0.252449	0.782713	3.07162	0.284532	-5.10669	1.16844	1.30982	8.25964	1.66151	3.70519	-0.499715	2.77883	-1.2729	0.735617	4.71651	0.827388	0.0199722
INCOV125	INCOV125-T2	INCOV	50	Male	24.4929	3.74649	4.64323	0.35222	4.22575	1.04355	-8.49546	2.27891	1.06368	1.30672	2.27549	1.33425	0.186547	-0.472558	-0.165996	-0.34721	5.27938	0.682705	0.42049	-0.335066	4.18438	1.39186	1.23451	-0.20546	4.39779	3.72344	-1.20666	-0.557474	0.0874173	2.72191	3.06297	-0.131441	-4.5204	1.50213	1.03675	7.35933	1.79784	0.968334	-2.39618	2.24964	-1.41497	1.13651	6.24745	0.833785	0.493742
INCOV125	INCOV125-T3	INCOV	50	Male	24.4929	0.181721	1.2953	0.48845	0.00392351	0.140555	-9.57057	1.81932	0.581571	1.2824	-1.58663	0.485691	0.420769	0.404185	0.59905	0.50174	-0.341807	0.720011	0.322189	0.0377999	-0.0451348	1.54602	1.12136	-0.290752	-1.14633	0.325161	-1.69607	-0.249474	-0.628562	-1.14035	-0.653009	0.28197	0.833024	1.0381	0.622409	-0.834464	1.97474	-1.92066	1.41394	1.82023	-0.802039	-0.176716	0.0785874	0.0459581	0.0121945
INCOV126	INCOV126-T1	INCOV	36	Female	24.4407	0.345254	2.24609	1.06032	1.29781	0.968698	0.325205	1.49179	0.346174	1.07302	1.53333	1.41258	0.221157	0.542498	0.103285	-0.108265	-0.638464	-0.00277471	0.869791	0.539125	0.323488	1.21276	1.51837	-0.237379	-0.689463	1.24924	1.68158	-0.64669	1.87904	0.96958	0.402257	0.80425	0.0163953	0.566645	0.960909	3.4846	1.56571	-0.0313379	0.804208	2.04343	1.15409	1.08236	1.03026	0.576369	0.50783
INCOV126	INCOV126-T2	INCOV	36	Female	24.4407	0.763188	2.40068	0.471296	1.37901	0.70767	0.658698	2.04172	0.847328	1.633	-1.14534	1.34741	1.21078	1.24015	0.752119	0.967604	0.159908	1.08288	1.19526	0.453561	0.982474	1.28913	1.87236	-0.117547	0.0655159	1.36133	1.76516	-0.58657	1.54116	0.208277	0.346351	-0.169717	0.820356	1.24351	1.1662	2.78127	2.16662	0.52363	1.27665	2.48708	1.82243	1.56815	0.926668	0.22941	1.17142
INCOV126	INCOV126-T3	INCOV	36	Female	24.4407	-0.14142	1.05793	-2.81581	0.0928087	0.0525565	-0.0495333	1.73121	0.252649	1.04368	-0.963065	-0.496155	0.437092	0.352095	0.320661	0.176128	-0.358036	-0.187114	0.509526	-0.225693	0.255472	0.641075	1.63547	-0.234548	-1.45758	1.69523	0.555841	-0.93293	0.999636	-0.0910345	-0.264612	-0.625563	0.496986	0.510473	0.914163	-0.288384	1.68625	0.486639	0.657282	1.77458	1.55964	0.972868	0.150552	-0.820021	0.247545
INCOV127	INCOV127-T1	INCOV	63	Male	29.2365	1.39608	3.63705	1.34832	1.87176	0.914747	1.34488	2.03618	0.794406	1.97961	0.28746	2.4681	1.11354	1.79246	0.955789	0.456131	1.22177	2.29927	1.23349	0.464549	1.51716	1.55421	1.60007	-0.230466	-0.445462	-0.730468	2.12899	-0.393016	-0.0570661	0.584831	-0.174068	-0.15493	0.0620285	0.165925	1.83555	1.58167	2.10039	-0.117867	0.619454	2.25836	1.11263	1.71195	1.13262	0.742712	1.28279
INCOV127	INCOV127-T2	INCOV	63	Male	29.2365	0.555655	2.13785	1.00976	1.08517	0.264605	0.730105	2.0267	-0.0301488	1.82698	-0.980557	1.01833	0.385515	0.723287	0.39951	-0.253004	0.816717	1.28101	0.624638	-0.661034	0.825975	1.12842	1.30057	-0.887615	-0.545391	-0.879565	-0.858919	-1.07802	-0.904279	-0.0998443	-0.560543	0.671399	-0.758476	0.360836	1.54875	-0.273998	1.77113	0.0253559	0.338216	2.52403	0.393533	1.16369	0.794082	0.0856309	0.275658
INCOV127	INCOV127-T3	INCOV	63	Male	29.2365	0.288725	2.21994	-3.07314	1.18351	0.29605	0.364067	-0.0311027	0.549444	0.34428	-0.40854	-0.24677	-0.056901	0.60312	0.220508	0.996144	0.787029	0.854957	0.230021	0.0963622	0.794112	0.689262	0.365357	-0.636496	-1.61843	-1.05977	0.262532	0.179222	-0.381331	-1.644	0.239915	-0.0452205	-0.726424	0.950589	0.466993	-0.576991	0.719346	0.395631	0.454438	0.207908	0.444204	2.36379	0.852088	-0.287016	0.0921641
INCOV128	INCOV128-T1	INCOV	62	Female	28.9703	2.00355	1.50016	1.07838	1.28689	1.37401	1.45567	1.79667	0.368104	1.64204	-1.36508	1.77722	0.649561	1.11435	0.58133	-0.483359	1.21022	0.649078	0.688991	0.637519	1.47081	1.40698	1.40263	1.2638	1.05856	0.361407	-1.88209	-0.628677	0.117337	0.538558	1.39641	1.14664	0.902967	0.855941	1.87031	0.861142	1.78633	0.138383	1.78345	2.71435	-0.239291	0.762085	2.42456	0.543397	1.6214
INCOV128	INCOV128-T2	INCOV	62	Female	28.9703	1.17239	1.07189	1.17528	0.194374	0.52975	1.09082	0.845945	-0.435679	1.2964	-1.60358	1.31509	0.583288	0.919298	0.501607	0.0323612	-1.01434	0.661717	0.509796	1.01329	1.6659	1.3914	1.09336	0.820158	-0.2742	0.324602	-1.36048	-0.0868438	0.318424	1.26859	1.93769	0.890329	1.19616	0.672358	1.54837	-0.670505	1.13749	-0.0614417	1.93832	1.87229	-0.0551591	0.87366	1.76988	0.564823	1.84213
INCOV128	INCOV128-T3	INCOV	62	Female	28.9703	0.0850421	-0.411358	-2.24361	-0.373016	-0.299632	0.433186	-0.0650029	-0.00740209	0.537273	-0.940986	-0.674065	0.170992	0.459071	0.374187	0.754032	-1.32474	-0.257534	-0.314795	0.643006	0.121751	0.548824	0.5991	0.465802	-1.03573	-0.3781	-1.35295	0.097826	0.169903	-1.76788	0.7405	0.813611	0.739186	0.343244	0.842279	-3.44147	0.61171	-0.410509	1.84769	0.925488	0.264164	-0.251629	0.774487	-0.562252	0.968323
INCOV129	INCOV129-T2	INCOV	27	Male	26.0968	-0.418425	-0.912223	-3.1698	-0.183613	-0.317427	0.410831	1.76446	-0.0278193	1.19088	0.266851	-1.18224	-0.151377	0.193431	0.0369335	0.775146	-1.95493	0.783145	0.0790701	0.645226	0.25381	-0.232098	0.911551	0.0189347	-0.349919	-0.683805	0.779155	-0.815255	-0.0960807	-1.30471	-0.295486	-0.658644	-0.0515138	-0.269444	1.21179	-1.21013	1.62672	-1.48868	0.534335	1.97112	1.24506	-0.677248	-0.507153	0.230631	-0.218371
INCOV129	INCOV129-T1	INCOV	27	Male	26.0968	0.811613	0.289604	-1.82838	0.313499	0.0902072	0.410801	-0.60569	0.579139	-0.533102	-0.386165	-0.51262	0.377455	1.09919	0.210431	0.568086	-0.560447	0.849453	0.02731	0.663183	0.35979	0.733528	-0.643948	0.287942	-1.68803	-1.26418	-0.130922	0.50479	-0.167616	-1.28502	0.28621	0.555927	-0.550548	0.347266	-0.262628	-0.79193	0.0926414	-2.05558	0.382032	-0.463055	1.55921	-0.595164	-0.04556	0.800438	0.287173
INCOV129	INCOV129-T3	INCOV	27	Male	26.0968	-0.332283	-0.817241	-2.3303	-0.074368	-0.394423	0.159526	1.88854	0.591701	1.1607	-0.345978	-0.75364	0.145626	0.375887	0.137676	0.543229	-1.08521	0.194734	-0.0145081	0.0300111	-0.0171968	0.824156	1.05893	-0.221155	-1.39892	-0.198209	0.0324837	-0.718272	-0.158023	-1.30429	-0.327704	-0.602792	-0.266597	-0.00914757	0.960933	-2.53026	1.6844	-2.19968	0.8146	2.00883	1.20599	-0.761037	-0.977623	0.00107357	-0.142891
INCOV130	INCOV130-T1	INCOV	44	Male	22.8958	2.85369	3.84692	1.12514	3.09596	1.3265	1.6969	1.44412	0.444652	0.903253	2.32864	1.39743	0.475956	-1.15385	0.159968	0.0578894	4.77251	1.66027	0.571926	2.13195	4.31635	1.07409	0.824618	0.44427	-1.03512	0.101529	-0.741859	-0.325306	0.556015	16.4709	3.88409	0.454839	-5.66309	0.986251	2.52879	4.88895	0.993463	4.79255	-1.46571	1.74513	0.341167	2.10929	1.48935	3.53518	0.839571
INCOV130	INCOV130-T2	INCOV	44	Male	22.8958	2.35461	1.97257	0.518362	3.64334	0.752019	1.50704	1.59884	-0.657172	0.348696	2.48098	0.79932	0.64958	-0.925239	0.192503	0.411529	0.398034	1.73612	0.806834	1.43958	3.41147	0.587534	0.592732	-0.487005	-0.967114	-0.0581357	1.64862	-0.293606	0.555241	15.0227	2.3362	0.383788	-5.51791	1.08575	1.40611	3.27406	0.702399	3.33731	-3.0559	1.22637	-0.15468	3.5675	1.28981	2.25858	0.184797
INCOV131	INCOV131-T1	INCOV	55	Female	30.7773	1.17092	0.557446	0.938338	0.478238	0.767999	0.874879	2.28808	0.67703	1.561	0.841563	0.524499	0.295027	0.396782	0.254	-0.284952	-1.26406	2.02956	0.825424	0.523834	-0.166789	1.06204	1.1393	0.719734	3.26124	0.420686	0.778788	-1.32226	0.286878	0.379152	-0.602463	-0.157919	0.260971	0.258278	1.75002	0.949485	1.69437	0.0199371	0.538189	2.45174	1.10551	1.12785	1.50919	0.941099	0.260497
INCOV131	INCOV131-T2	INCOV	55	Female	30.7773	0.549205	1.06132	0.699113	0.319387	0.660682	0.800775	1.9473	0.0222211	1.2705	0.57333	0.970641	0.383144	0.256945	0.400834	0.362384	-1.57751	1.8879	0.707286	0.948512	-0.067145	0.579697	1.11849	0.832245	1.18413	-0.367381	0.495881	-0.949654	0.12576	-0.0426699	-1.12161	-0.195568	0.532472	0.63442	1.33183	-0.344514	1.65488	0.042065	0.244736	1.77457	0.851565	0.672456	1.43405	0.581538	0.292961
INCOV131	INCOV131-T3	INCOV	55	Female	30.7773	-0.0631065	-0.541007	-2.90095	-0.414485	-0.0961579	0.0985623	1.24415	-0.167917	1.07291	-0.590151	-1.23146	0.377456	0.353916	0.706958	0.744924	-2.14342	1.3513	0.182234	0.299341	-0.329647	0.661999	0.780582	-0.427728	-1.94819	-0.44102	1.21786	-0.458384	-0.261739	0.46506	-1.43777	0.0809162	0.336126	0.45337	0.787968	1.18026	1.39316	-1.17511	0.21947	1.16002	0.597182	-0.629399	-0.0594323	0.872558	0.220082
INCOV132	INCOV132-T1	INCOV	37	Female	28.9703	2.66004	-0.0641784	2.23338	0.241906	1.07222	-0.521144	2.22335	0.465992	1.42494	-2.03433	1.39464	0.00725929	1.23574	0.394832	0.325361	0.552518	2.13796	0.59805	-1.08288	-0.0909909	1.56204	1.83604	0.132857	0.795831	-0.522498	-2.93195	-0.917269	0.216809	-1.55053	0.452075	0.314712	0.662963	0.511401	1.21312	0.336765	1.5543	0.298201	-0.50418	1.9835	0.230265	0.00753857	0.269292	0.392898	-0.398369
INCOV132	INCOV132-T2	INCOV	37	Female	28.9703	2.35891	1.71121	2.24346	1.87544	2.61312	0.419108	2.50736	0.99642	1.7199	-1.54503	2.03227	0.624006	1.67453	0.643417	0.185684	2.05905	2.51891	2.04445	0.427855	1.48239	1.59066	2.19157	0.289197	1.58062	0.812646	-2.00033	-0.724375	1.34403	0.31762	3.14335	-0.138921	0.922059	1.58688	1.54043	2.79352	1.91612	-0.986501	-0.230669	2.14054	0.723721	1.60462	1.46035	1.82032	0.402801
INCOV132	INCOV132-T3	INCOV	37	Female	28.9703	0.757886	-0.0894995	-4.47777	-0.0993683	0.733887	-0.863693	1.0156	0.127668	0.966181	-1.54237	-1.80884	-0.227591	0.507053	0.369118	0.721633	2.11842	1.17299	0.292076	-1.19455	0.0517148	1.17445	1.042	0.0120309	-1.35228	-0.151292	-2.55517	-0.357669	-0.496296	-1.21024	1.17713	-0.200114	0.49546	1.45172	0.0637993	-0.0971245	0.714653	-1.15142	-0.840442	0.641967	0.684501	1.31366	-0.0147609	0.474894	-0.579398
INCOV133	INCOV133-T1	INCOV	63	Female	29.3427	2.91371	2.66968	0.651956	2.21674	-0.574964	-0.0968021	2.15911	2.44829	1.22769	-0.59574	2.01361	0.301561	0.256467	0.395123	-0.17499	1.50516	-0.0515411	-0.331982	-0.31664	1.52521	0.352735	1.31175	-0.224425	0.805626	0.834711	-2.07832	-0.505949	-0.809226	5.68173	1.68606	-0.428053	-2.23342	1.26907	2.0134	0.20051	1.60354	2.92048	-1.71392	2.34108	0.26885	0.363967	2.33955	0.999145	-0.700178
INCOV133	INCOV133-T2	INCOV	63	Female	29.3427	2.20289	3.1312	-0.335275	2.96344	-0.456161	-0.0744946	2.22943	1.95703	1.26797	-0.45147	2.124	0.0532098	-0.0437755	0.276059	-0.986079	4.3345	-0.182767	0.372268	-0.224898	0.598168	0.945634	1.58834	-0.584677	0.19256	2.35988	-1.86841	-0.589438	-1.10649	-0.0154344	2.60999	-0.379133	-3.07245	0.936418	1.62858	2.87793	1.68204	-0.22745	-2.68766	2.1266	-0.0915042	2.06245	2.74809	1.33793	-0.845286
INCOV134	INCOV134-T1	INCOV	28	Female	27.7902	2.71856	1.11969	0.87322	0.345061	0.72936	-0.296927	1.87101	0.611574	1.35858	-0.43262	2.15171	-0.0265406	0.0547441	0.194857	-0.0587527	2.79636	0.484892	-0.574713	-0.0494343	0.420673	0.924035	1.63901	-0.637214	0.774273	-0.0336473	-2.48999	-0.778309	0.412241	-1.01737	0.297484	2.5329	0.458938	0.155668	1.21425	-0.41656	1.96113	-0.792771	-0.0168954	1.79418	-0.284249	-1.53817	-0.0289555	1.03077	-0.41492
INCOV134	INCOV134-T2	INCOV	28	Female	27.7902	1.60787	1.54813	0.648875	0.803413	1.42951	-0.134881	1.43659	0.504471	1.22892	-1.23106	1.64575	0.231679	0.262681	0.179683	0.838868	1.87597	2.32	0.201627	2.27039	0.692648	0.809172	1.46864	-0.91097	-0.163184	-0.115638	-2.95193	-0.799901	0.634385	1.2054	1.91206	-0.688171	-0.275205	0.0988342	1.13295	2.74044	1.89236	-2.6827	0.0863731	1.59773	-0.280536	-0.446184	0.276795	1.12896	-0.10205
INCOV134	INCOV134-T3	INCOV	28	Female	27.7902	0.825069	0.599682	-3.33199	0.482568	1.25191	-0.332735	0.991232	0.579492	0.914549	-0.0460951	-0.340349	0.320263	0.0243121	0.248143	0.278543	2.27887	1.23803	-0.134297	0.51353	0.378065	0.916899	1.13714	-0.817255	-1.78538	0.236046	-2.05053	-0.467042	0.536476	0.323119	0.320471	-0.19422	0.2717	0.328271	0.52706	-0.629648	1.55193	-2.15883	-0.185978	0.862472	-0.0204105	-0.686381	-1.03424	1.03742	-0.0359956
INCOV135	INCOV135-T1	INCOV	50	Female	27.2947	3.03029	0.321514	0.462253	0.142911	0.591387	-0.278482	0.331817	0.955501	-0.0349993	-0.169391	0.853292	0.124152	0.837209	0.317267	0.693584	0.50377	0.528476	-0.362855	0.348536	1.14161	0.0985438	0.282556	0.199696	0.00714447	0.308902	-0.2624	0.0105915	-0.470402	-2.15435	1.88026	0.237255	0.604702	0.560901	0.973192	-1.1925	0.904833	0.725471	0.906937	0.578125	1.01723	-0.65762	3.1032	1.0829	0.522491
INCOV135	INCOV135-T2	INCOV	50	Female	27.2947	2.51636	-0.0711001	1.32987	0.979845	1.28773	0.582539	1.51083	0.465937	0.776326	0.672968	1.58936	0.146282	0.829579	0.499953	0.821624	1.69548	1.56376	0.284988	0.493112	1.93387	0.411029	1.10542	-0.420911	0.407171	0.640116	0.206534	-0.29867	-0.380918	1.3926	3.23242	-0.951498	0.640999	0.516922	1.51298	-0.691202	1.60216	-0.674519	0.520886	1.54384	0.567232	-0.34865	2.61059	0.851146	0.81488
INCOV135	INCOV135-T3	INCOV	50	Female	27.2947	0.551047	-0.0854348	-2.35589	0.238995	0.173439	-0.255847	0.848612	-0.410043	0.740112	1.04629	-0.663954	0.102107	0.32982	0.244584	1.05383	-0.958374	0.753016	0.0484121	0.365101	0.7379	0.133986	0.8169	-0.383472	-2.25897	0.960825	0.497999	-0.408408	-0.407089	-0.970476	0.469295	-1.11381	0.301646	0.487417	1.01806	-1.50796	1.27756	-0.528103	0.494057	1.3251	1.09864	-0.91849	1.31719	0.609656	0.419347
INCOV136	INCOV136-T1	INCOV	42	Female	56.0584	1.50234	3.05442	3.19985	2.48098	0.960753	-0.204747	2.58157	0.640756	1.47715	0.942233	0.697175	0.133541	-1.20605	-0.263706	0.0310523	0.541082	1.09191	1.2133	0.0569942	2.4359	1.46308	0.587473	0.75078	0.900485	1.17297	-0.0849131	-1.28619	0.169299	3.24749	1.65971	0.186481	-2.02819	0.312066	2.46375	0.951766	1.6395	1.39631	0.731264	3.27639	-1.61894	-1.6584	1.70417	-1.31672	0.0500314
INCOV136	INCOV136-T2	INCOV	42	Female	56.0584	1.25831	1.83143	2.6315	2.21066	0.589642	0.317258	2.36577	-0.076032	1.48886	1.16985	1.16804	0.332673	-1.06304	-0.0408379	0.408085	-1.85297	1.40105	1.15064	0.304421	1.8989	1.51765	0.51443	0.2331	1.07088	0.825642	0.918902	-0.989036	0.659191	2.06611	1.62469	-0.630735	-2.1697	1.24926	2.06978	1.80829	1.81594	0.303678	0.316559	3.11244	-1.40283	-0.416848	3.07034	-1.86272	0.0598972
INCOV137	INCOV137-T1	INCOV	53	Male	53.1272	3.44964	4.08812	3.36808	4.70409	2.28365	0.513641	2.86737	3.74977	1.76984	0.980718	1.04259	0.720516	1.0831	-0.265657	-0.90959	2.15392	2.3965	1.79965	2.09414	2.01277	1.51165	0.789282	0.256802	-0.78689	0.911061	1.56724	-1.1111	3.00342	-0.368078	-1.19296	-1.04034	1.45694	0.101775	1.33213	1.15092	1.65266	2.1135	0.229283	2.45877	1.33962	2.57918	-0.458379	1.57894	0.6053
INCOV137	INCOV137-T2	INCOV	53	Male	53.1272	3.50758	3.45985	2.82953	4.13332	1.48226	0.781256	2.74358	3.51358	1.66553	2.91959	1.0894	0.934162	1.37889	-0.0600671	-0.587193	1.47749	2.59435	1.90469	2.57853	1.43227	1.66812	0.926956	-0.141117	-0.627408	0.815265	1.55605	-0.894387	2.58138	-1.13267	-1.29201	-0.785813	1.52903	0.0604781	1.04062	2.18592	1.73141	1.24833	-0.219408	2.26953	1.41791	1.66872	1.35328	1.14446	0.729446
INCOV137	INCOV137-T3	INCOV	53	Male	53.1272	1.33299	3.51103	3.50871	3.05945	2.0081	0.238075	1.576	3.70142	1.1085	0.81658	2.25439	0.623786	0.449597	0.00606986	0.599124	2.6283	1.86603	0.641141	2.3476	1.6204	1.62563	0.14687	-0.643728	-1.24619	0.285197	2.0284	-0.493443	1.43392	-0.115272	-1.0028	-1.16637	1.85172	0.393005	0.609143	3.24804	1.48123	0.520115	0.778358	1.52102	0.806357	1.78968	-0.371539	1.5331	2.15024
INCOV138	INCOV138-T1	INCOV	52	Male	25.3728	0.436009	3.01709	-0.149968	0.425622	-1.09162	0.676596	0.27683	-0.0378051	0.919877	-0.3777	-0.499723	0.0892562	-0.221314	0.175926	0.480735	5.6916	0.834884	0.238177	0.615147	0.3959	0.509146	0.449892	0.964573	1.66728	2.00941	-1.21883	-0.504504	-0.270551	-1.48776	1.19958	-0.183218	-2.38669	0.966136	-0.705303	1.565	1.70437	1.25921	0.154361	1.62439	1.00293	1.09168	2.56664	1.27173	0.8669
INCOV139	INCOV139-T1	INCOV	66	Male	20.6871	1.87299	2.60627	1.72359	1.69234	-0.179073	0.293754	2.56878	-1.24077	1.80257	0.852777	1.35762	0.0938612	0.581153	0.535506	-0.406619	-0.368353	2.32866	1.72556	1.90069	0.745911	1.80527	2.05423	1.15941	7.80284	0.157052	0.384094	-1.04084	0.855725	-1.05268	3.79055	0.525456	1.10498	0.761814	2.01932	2.77955	1.96996	3.1269	0.222629	2.89536	0.465932	7.38942	0.0809438	1.25882	0.819413
INCOV139	INCOV139-PD1	INCOV	66	Male	20.6871	0.0842876	3.01745	-1.89497	2.05953	-1.27465	0.515169	0.868934	0.0764586	-0.584239	1.50276	0.0724605	-0.0117169	1.26177	0.374257	0.819269	-1.45145	2.84597	1.85831	1.1317	0.0128345	1.51102	-0.76414	0.610478	-2.10617	-0.932609	0.607307	-0.0943576	1.96344	-0.808575	1.66357	0.650028	0.47318	1.76115	0.692797	3.36694	0.121869	1.67254	-0.919926	-0.41836	0.435346	2.70827	0.1578	1.68506	-0.0486961
INCOV139	INCOV139-T2	INCOV	66	Male	20.6871	0.220624	2.37945	-1.49465	1.90146	-1.17089	0.492955	1.61754	-0.0857009	1.06912	2.28799	0.461388	0.276729	0.897476	0.76469	0.885755	-1.01621	2.98571	1.75722	0.579923	0.460549	1.45779	1.29021	0.692595	-1.18006	-1.21825	0.801648	0.0654836	1.83239	-0.825759	1.37928	0.19571	1.12919	0.635488	0.96455	3.85729	1.58815	-0.034342	-1.5283	1.45751	1.02953	0.340121	1.61402	1.32928	-0.181635
INCOV139	INCOV139-T3	INCOV	66	Male	20.6871	0.0328819	1.18586	-7.2301	-0.257195	-1.0762	-1.29513	1.1626	-1.47626	0.942714	0.8492	-2.08267	0.147026	0.163703	0.386927	0.192843	1.09789	0.818023	0.431066	-0.672791	0.360657	1.04905	1.37786	0.168483	-1.58135	0.284528	-0.673673	-0.458257	-0.412966	-1.77788	0.880989	-0.269517	0.280983	0.382882	1.00305	0.167286	1.31536	-1.94859	-0.662846	1.59928	0.180397	-2.43467	0.54321	0.707927	0.0661151
INCOV140	INCOV140-T1	INCOV	54	Male	30.6747	1.66994	3.03098	0.999259	1.29938	0.930818	0.600913	2.50583	1.14926	1.64567	-1.36299	2.27698	0.287571	1.25859	0.641399	0.459754	3.27432	1.61207	0.825194	0.602328	1.51149	1.38371	1.45175	0.375403	1.40341	0.421243	0.516787	-0.349883	2.50584	-0.576152	1.06438	1.8999	-0.275156	0.638283	1.69748	-0.129995	1.9199	-0.0351666	0.601597	2.13183	0.343013	0.661673	1.08546	1.24874	1.07761
INCOV141	INCOV141-T1	INCOV	31	Male	26.5751	3.41917	2.68751	0.0429346	0.558378	0.436299	1.38405	2.00206	0.626978	1.64502	0.88235	1.86403	1.11622	1.62837	0.564175	0.81684	3.17609	1.64816	0.902583	1.74206	0.697176	1.13724	1.4612	1.49733	3.32792	1.1385	1.84932	-0.308514	1.04323	0.118311	2.45366	-0.559744	0.775785	0.379204	1.5002	1.21704	2.11863	1.09624	0.737102	1.97715	1.88054	-0.145474	-0.435543	1.71729	0.588472
INCOV141	INCOV141-T2	INCOV	31	Male	26.5751	1.81744	1.05819	-0.458253	0.684211	-0.0510031	1.10077	2.17996	-0.84879	1.46171	0.207862	0.574445	0.220053	0.48005	0.161684	-0.122989	-0.478887	1.37723	0.658138	0.698791	0.177016	0.972205	1.32281	0.815046	-0.715165	1.29103	1.75993	-1.03301	0.435081	-0.280026	0.147129	-0.411908	-0.788779	-0.397993	1.2915	1.74902	1.82936	-0.121129	0.00513686	2.29632	1.63036	-1.22544	-0.497738	0.699388	0.187243
INCOV141	INCOV141-T3	INCOV	31	Male	26.5751	0.173628	1.32443	-3.69181	0.579297	-0.647957	0.248977	1.28812	-0.706706	1.09535	-0.470868	-1.13057	0.2875	0.513524	0.141526	0.611875	-0.0645005	0.964399	0.269008	0.554521	-0.0417146	0.558384	0.978516	0.345046	-1.78223	1.57655	1.90511	-0.598902	-0.133799	-1.34074	-0.347654	0.192309	-2.19318	0.464304	0.621367	0.378027	1.62829	-0.6762	0.162875	1.52037	1.54985	-1.59962	0.267511	-0.189647	-0.0727894
INCOV142	INCOV142-T1	INCOV	64	Male	28.6669	4.12688	4.80301	4.29171	3.61985	2.36538	-0.583272	2.34523	1.70599	1.44101	-1.50179	1.98586	0.0912019	-0.311282	0.164867	0.270518	3.06193	-0.57229	1.34813	1.48739	4.76657	0.600251	1.03061	1.28547	1.95029	1.8339	-2.78149	-0.109306	1.88719	6.59743	1.8894	1.23315	-0.950682	1.56258	0.62868	2.46626	1.40051	5.54676	-1.43732	1.8796	0.657878	1.90751	0.857405	1.01281	0.579711
INCOV142	INCOV142-PD1	INCOV	64	Male	28.6669	3.44253	4.61672	3.96391	6.14501	1.81683	-1.93867	1.95798	1.72409	0.317933	-0.527332	3.04156	-0.164407	0.313406	0.106682	0.185007	6.65349	-0.71436	1.50697	1.34035	3.86837	1.17984	0.0408349	1.4823	2.6535	3.44808	-1.23206	0.035255	2.21415	1.049	3.02443	1.24847	-1.1317	1.09098	0.767761	3.36201	0.215534	2.77701	-1.86962	0.409729	0.361925	3.78953	6.12295	1.42265	0.50414
INCOV142	INCOV142-T2	INCOV	64	Male	28.6669	3.09332	3.50903	0.24058	4.47949	-0.217224	-1.18593	2.12388	2.29472	1.58249	-0.287555	1.11121	0.179558	0.732782	0.337652	0.555209	5.09664	1.26167	1.27278	2.36948	1.60691	1.26357	0.871988	0.573497	-0.686421	2.70137	-0.485768	-0.0874501	0.399281	3.77975	2.90346	1.42616	-0.847135	0.582355	0.887282	4.28062	0.963917	2.90146	-1.69894	1.70262	0.184955	3.80618	1.31477	1.17558	0.8632
INCOV142	INCOV142-T3	INCOV	64	Male	28.6669	2.01335	3.11003	-1.17753	2.8977	1.38407	0.417257	1.99525	0.330817	1.51456	-1.15559	1.80119	0.498579	0.771312	0.424241	0.97604	0.103165	0.645086	1.4813	0.773336	1.1842	1.61191	1.28186	-0.162094	-0.728968	1.9074	-0.622843	-0.610106	-0.409911	-0.0449204	2.03044	0.000267379	0.845646	0.346712	1.8271	2.08125	1.64752	0.668775	-0.169681	1.99234	0.260237	1.55233	1.4119	0.589867	1.42046
INCOV143	INCOV143-T2	INCOV	35	Male	35.7142	0.750681	2.44984	-4.34406	0.209787	-0.0338687	-0.488233	2.20885	1.11582	1.05252	-1.13476	-0.415506	0.402655	1.08661	0.103231	0.183659	1.47883	-0.0901957	0.482744	-0.0496956	0.38779	0.49926	1.16274	-0.79227	-1.45579	-0.400778	-0.732118	-1.10981	-0.763393	-1.03391	1.63695	0.460284	0.198186	0.301582	0.43395	2.09894	1.37485	-0.622774	0.489328	1.79902	0.43967	0.00445806	0.415303	0.0271772	0.474664
INCOV143	INCOV143-T1	INCOV	35	Male	35.7142	1.90895	2.06071	-3.65937	-0.0130707	0.215628	-0.133011	2.23216	1.73331	1.04248	-1.15383	-0.644429	0.393249	1.01459	-0.0786055	-0.174241	0.865803	0.0108709	0.365007	-0.176483	-0.144415	0.652206	1.18198	-0.602109	-0.718807	-0.60906	-2.94288	-1.09326	-0.505904	-1.7939	1.55118	-0.686081	-0.395505	0.337285	0.525558	1.75855	1.47583	-0.151332	1.30339	1.90886	0.494084	-0.653021	-0.116808	0.129774	0.543343
INCOV143	INCOV143-T3	INCOV	35	Male	35.7142	0.257257	2.10238	-4.47345	0.184239	0.341314	-0.281159	2.16487	1.14917	1.10315	-1.15307	-0.87053	0.385211	1.02041	0.151741	-0.0133189	0.168522	-0.228175	0.550596	-0.409006	0.205494	0.496016	1.16478	-0.606068	-1.0143	-0.294222	-0.574242	-0.997415	-0.642057	-0.836711	0.673738	0.513338	-0.0194775	0.329008	0.725184	1.3202	1.5129	-1.25428	0.724215	1.91457	0.879187	-0.161835	0.585434	0.215364	0.290787
INCOV144	INCOV144-T1	INCOV	67	Female	23.426	1.77054	1.40924	1.79584	-0.730125	0.895179	0.496387	1.42077	0.474157	1.24452	-0.701183	1.14674	0.421776	0.858484	0.36528	-0.438507	7.22972	1.1582	-0.352286	-0.340009	-0.128288	0.763825	0.594432	0.67632	0.0712275	0.422148	-1.23747	-0.608135	-0.663745	0.303464	0.355205	0.341986	0.0329062	0.198196	1.20265	0.386236	1.61844	-0.740191	0.915584	2.26941	-1.60218	-0.280445	0.764034	0.0828426	0.414465
INCOV144	INCOV144-T2	INCOV	67	Female	23.426	1.08411	2.03613	2.2951	0.485391	1.17663	1.09597	1.77339	0.681695	1.57769	-0.614083	2.11674	0.549077	1.23653	0.422067	-0.595797	7.5816	1.70497	0.874666	1.03853	0.691426	1.25054	0.691917	1.18131	0.368507	1.14652	1.14339	-0.759159	0.53542	3.02893	0.803554	0.590724	0.259429	0.0204525	1.64434	1.49491	2.07362	-1.55676	1.56435	2.64585	-1.58099	0.43054	0.717253	0.930637	0.686616
INCOV144	INCOV144-T3	INCOV	67	Female	23.426	0.0146042	0.496062	-2.95596	-0.718775	0.0391254	0.00214141	1.43549	0.4413	1.23086	-0.395691	-0.749567	0.095958	0.699666	0.66431	-0.341614	6.36791	0.515553	0.232312	0.497266	0.206235	0.118361	0.573763	0.851852	-0.299988	1.74098	-0.858401	-0.832084	-0.277115	0.633879	-0.0656079	-0.568502	0.200449	1.29174	1.2362	-1.34736	1.84758	-0.700879	1.28235	2.2957	-0.970736	-0.229893	-0.490326	-0.210967	0.194204
INCOV145	INCOV145-T1	INCOV	55	Male	35.3337	4.58932	6.02856	8.20403	10.5647	1.84893	0.268279	2.763	1.9801	1.73454	-0.423238	5.12326	1.08203	2.31606	0.486391	-0.366487	2.77278	2.28919	2.98268	2.30534	1.65772	2.42197	1.8084	1.19979	1.22681	0.471088	-2.59586	-0.835575	3.15122	4.96216	0.807481	1.71084	-0.183233	1.19421	1.77432	3.46699	2.08643	4.50636	2.11796	2.36034	2.21045	3.72256	4.25374	3.82525	1.38356
INCOV145	INCOV145-T2	INCOV	55	Male	35.3337	4.33055	6.20466	6.40708	10.8375	1.40704	0.484546	3.10233	2.37683	1.85482	1.03595	4.82389	0.934948	2.54025	0.432771	-0.118285	3.11147	2.74764	3.39208	2.91653	1.01542	2.14282	1.81738	1.06338	1.33147	1.6697	2.49443	-0.951417	3.37924	6.57335	1.06662	1.04872	0.437254	1.16512	1.63954	3.19529	1.94554	3.59011	2.09971	2.24212	3.20476	3.58695	3.06887	3.7072	1.3478
INCOV145	INCOV145-T3	INCOV	55	Male	35.3337	2.42085	4.83756	4.49068	6.19301	0.986558	0.485718	1.54327	3.0612	1.17435	2.58331	3.99467	1.08236	2.39918	0.192157	0.279181	2.81383	2.00725	2.47838	2.18427	1.27537	2.29478	1.29518	-0.501902	-0.38679	1.83873	1.86403	-0.753605	1.99424	4.1112	1.92039	1.23165	0.255661	0.585919	1.1744	3.83821	2.09692	0.679202	2.5858	1.70062	1.72491	3.85892	0.706381	3.10091	1.7804
INCOV147	INCOV147-T2	INCOV	62	Female	33.9668	2.09589	6.63202	3.6887	8.6876	1.20309	-1.87846	1.01399	2.86658	0.778867	0.18201	2.95355	0.57783	0.138315	-0.347713	0.0509052	8.58299	0.0251437	1.23747	3.38167	4.90888	1.25578	1.37486	0.469397	0.661724	2.43222	-1.6992	-0.494261	0.965302	6.13001	3.34107	2.20484	-0.902629	1.07478	0.510159	6.97046	1.1272	3.002	-0.490851	1.74995	0.816355	2.93247	0.617753	2.1917	0.407181
INCOV147	INCOV147-T1	INCOV	62	Female	33.9668	2.40884	4.46384	-0.357246	5.87468	0.0984907	-0.579397	1.40941	1.87479	1.06985	0.464347	0.8841	0.553757	0.898155	-0.0879453	-0.258635	4.71017	0.343016	1.53304	3.81642	4.49561	0.673281	1.79747	0.54125	-0.0944127	0.376713	-2.68796	-0.821566	1.93994	1.6276	3.05286	0.718161	0.893255	0.70358	1.06313	2.66952	1.39737	2.73986	0.0757504	1.87687	1.20304	1.98357	0.792684	1.25727	0.6021
INCOV147	INCOV147-T3	INCOV	62	Female	33.9668	2.48693	4.77816	-0.00963204	4.32601	1.5084	0.66527	1.76324	0.21426	1.24503	-0.436645	1.19667	0.922374	1.15472	0.125551	-0.315233	1.22668	0.584549	1.59703	1.82839	3.15107	1.32922	1.87807	-0.254973	-0.334114	1.96675	-1.54964	-1.18067	1.05818	-0.197989	2.27667	0.0938877	0.388959	1.02365	1.91005	2.28793	1.47805	1.16696	-0.733125	2.26202	0.911385	0.943343	0.945474	1.73465	0.844842
INCOV148	INCOV148-T2	INCOV	41	Male	23.517	-0.174151	0.253527	-3.21455	0.497082	0.4722	0.704729	1.55374	-0.259369	1.24626	0.0731863	-1.10902	0.566498	0.446007	0.313293	0.451461	-0.316408	1.14061	0.384748	0.673542	-0.652807	0.811064	0.344804	-0.150454	-1.28326	-1.50885	-0.158345	-0.452638	0.90237	-0.346097	-0.326316	-0.170438	0.0335326	0.348903	1.04542	-1.67785	1.64277	-4.13794	0.433082	1.49522	1.46474	-1.73467	1.66289	0.155326	0.0575004
INCOV148	INCOV148-T1	INCOV	41	Male	23.517	0.752354	0.352297	-4.37209	0.464214	0.543722	0.833644	1.61761	-0.0413186	1.09624	0.611159	-1.20675	0.403293	0.387349	0.178683	0.496022	-1.093	1.1261	0.10082	0.322359	-0.786879	0.627435	0.268148	-0.0612241	-1.43425	-1.91017	-0.394744	-0.521661	0.854296	-0.0669569	-0.757749	-0.552555	-0.112535	-0.103143	0.949964	-2.20196	1.51701	-3.23431	0.190238	1.48348	1.36182	-2.0056	0.966618	-0.546141	-0.00198296
INCOV148	INCOV148-T3	INCOV	41	Male	23.517	-0.458408	0.0947175	-3.6647	0.489734	0.134461	0.860276	0.959294	-0.235073	0.897145	-0.497582	-1.1635	0.425119	0.258877	0.27914	0.908401	0.850634	0.089492	0.278814	0.697396	-0.822246	0.601359	3.52905e-05	-0.0215586	-1.85772	-1.73722	-0.356409	-0.13272	0.877888	-0.124902	-0.429441	1.2038	-0.177647	0.0548754	0.904831	-0.995297	1.49292	-3.22012	0.541681	1.10151	0.958582	-1.39746	1.78792	-0.0308506	-0.0331985
INCOV149	INCOV149-T2	INCOV	68	Male	2.84925	2.33054	4.05228	-1.09695	5.76679	1.15355	-0.975495	1.14137	0.982893	0.815104	0.311016	1.05063	-0.378683	-0.413838	-0.0365069	-0.276925	8.93073	-2.05583	0.0851916	-1.39811	3.62051	1.04868	0.907673	0.592432	-0.426401	2.10718	-3.15919	-0.388091	-0.38234	2.44509	6.02765	1.55701	-5.80976	0.64417	-0.154206	8.70479	-0.0868281	1.97479	-2.37295	1.85144	-2.01582	1.67246	2.6623	2.30096	0.192856
INCOV149	INCOV149-T1	INCOV	68	Male	2.84925	3.57293	4.29331	-4.32807	6.07957	2.40746	-1.39698	1.11757	-0.267537	0.379791	-0.383935	0.306615	0.119815	0.431818	0.147163	-0.481088	10.7649	-2.00251	0.340727	0.268707	3.69723	0.759533	0.96887	0.961548	2.19035	1.27266	-0.902852	-0.161484	3.30214	2.79655	6.45209	0.560679	-3.77276	1.55722	-0.303407	5.54876	-0.297559	3.2746	-3.32847	1.44783	-1.5116	1.31457	6.28385	2.60912	0.497828
INCOV149	INCOV149-PD1	INCOV	68	Male	2.84925	3.36291	3.7122	-2.26211	6.79659	1.03775	-2.24594	0.448792	0.790351	-1.43976	-0.67828	0.497885	0.290712	0.55592	0.533576	0.0945149	10.1516	-1.70032	0.580339	-0.723339	4.47574	1.1165	-0.539	1.03065	-1.04344	1.1197	-3.7985	0.410912	2.26035	2.30206	5.45266	-0.531652	-4.95477	1.18597	-0.7573	5.12575	-1.44113	3.55037	-3.39053	-0.322608	-1.74092	1.6023	1.58723	3.0973	0.410047
INCOV150	INCOV150-T2	INCOV	89	Male	11.7474	2.60278	4.73652	-0.988744	5.44439	0.0392849	0.533634	1.61532	-1.26663	0.897965	0.811005	-0.469008	0.239789	-0.467582	0.0356269	-1.21385	11.7314	-0.380019	0.476537	2.39818	5.5257	-0.323944	1.94779	0.25203	-0.932015	2.73844	-0.588165	-1.15929	2.24949	5.82084	3.93908	0.614532	-2.63515	2.03792	0.840108	4.24105	0.641753	4.36891	-2.02389	2.19524	-1.33061	4.29608	1.68943	1.51491	0.142399
INCOV150	INCOV150-T1	INCOV	89	Male	11.7474	2.17402	4.14893	-2.02308	4.27951	0.796593	0.586133	1.43045	-0.923163	0.736299	0.959143	-1.24728	0.345478	-0.843811	-0.0820407	-0.905624	11.4975	-1.1802	0.23722	1.47021	4.80389	-0.330882	1.67078	0.362212	-1.14751	2.78624	-0.279522	-1.23768	2.02956	5.6226	4.59296	-0.252642	-2.63305	2.34917	0.525545	3.3764	0.524956	3.76103	-2.7233	2.17439	-1.5778	3.88646	1.27916	1.2295	0.13953
INCOV151	INCOV151-T2	INCOV	55	Male	28.3142	0.0408266	0.979292	-3.48347	-0.196824	-0.572042	0.356288	1.81789	0.0841938	1.08416	-0.564056	-0.473938	0.233149	-0.153989	0.398585	0.798425	-1.04031	0.417572	-0.00525144	-0.304221	1.24649	0.399364	1.23187	-0.525904	0.371027	2.72934	-1.62673	-0.635652	-0.738014	0.416397	-0.716157	-0.0751464	-0.0966497	0.0861257	0.91558	-1.67071	1.44985	-1.72317	0.886083	1.24129	0.048176	-0.653715	1.55669	-1.03081	-0.0594583
INCOV151	INCOV151-T1	INCOV	55	Male	28.3142	-0.0478921	1.12918	-3.73274	-0.795927	-0.574714	0.197135	1.86593	-0.124574	1.09372	0.173457	-1.43986	0.0740562	-0.305924	0.160794	0.699623	-0.570269	0.0523565	-0.103499	-1.06345	1.63827	0.648487	1.35138	-1.00708	-0.958387	2.03229	-2.8181	-0.787146	-1.40509	0.251006	-1.06877	-0.353183	-1.2034	-0.00970542	0.744776	0.841929	1.35701	-1.6246	0.48151	1.58226	-0.799641	-1.66874	1.66303	-1.86866	-0.417959
INCOV151	INCOV151-T3	INCOV	55	Male	28.3142	-0.259669	0.865504	-3.53927	-0.423636	-0.326103	-0.196031	1.80985	0.289376	1.15505	-0.0556389	-1.27652	0.312446	-0.225395	0.389361	1.105	-1.19311	0.383748	0.0329871	0.119768	0.493627	0.560363	1.30184	-0.213691	-0.245611	2.84777	-0.160887	-0.549838	-0.559192	-1.59734	-0.996429	0.471967	0.163041	0.0872712	0.837122	-0.156023	1.6172	-0.99377	0.856873	1.36106	-0.484828	-0.0511724	0.590653	-1.39229	-0.129336
INCOV152	INCOV152-T2	INCOV	32	Female	21.0041	0.684299	-0.908897	-2.38023	-0.375271	-0.413884	0.199557	1.37333	0.225191	0.987301	0.594698	-1.18657	1.26145	0.040438	0.284492	0.308526	-0.55275	0.887937	-0.130107	0.19837	-0.0307765	0.373571	0.883724	0.587454	-1.64096	1.33767	-0.779628	-0.693964	-0.182828	-0.101749	-0.361683	-0.445264	-0.281588	0.218298	1.31885	-1.77421	1.31805	-1.26461	-0.211075	1.14629	1.08565	-0.672785	-1.91633	-0.318481	0.795694
INCOV152	INCOV152-T1	INCOV	32	Female	21.0041	2.77957	-0.670278	-2.29764	-0.262605	0.297466	0.546834	1.5184	-0.201427	1.13088	-0.0278521	-0.870697	1.31742	-0.137044	0.480851	0.490807	-0.197732	0.505946	-0.229216	0.761128	0.183373	0.540568	0.863869	0.216224	-0.958756	1.10324	-2.18841	-0.599301	-0.597348	0.726572	-0.394409	-0.0202649	-0.592089	0.99035	1.27184	-2.49606	1.32249	0.0254194	-0.2219	1.10849	1.25729	-1.42696	0.125525	0.988694	1.34439
INCOV152	INCOV152-T3	INCOV	32	Female	21.0041	0.378292	-1.78198	-2.5023	-0.161922	-0.36002	0.323765	1.53625	0.687484	1.11955	-0.859718	-1.05696	0.776369	0.610984	0.299178	0.556095	-0.441025	1.06276	0.0545071	0.930112	0.146551	0.634449	0.793115	0.7081	-1.60413	1.43853	-0.19801	-0.749627	-0.185262	-0.200265	-0.0478087	-0.482108	-0.114558	0.610901	1.26962	-3.66974	1.56055	0.38848	-0.0393901	1.26025	1.18112	-0.389534	-1.20871	0.516883	0.94339
INCOV153	INCOV153-T2	INCOV	75	Female	44.518	0.314229	0.508799	-3.29456	0.354228	0.437706	0.99121	0.0493481	0.387242	0.512029	-0.396797	-0.761539	0.0184857	0.0794498	0.016333	0.599512	0.636965	-0.392023	0.217135	1.22234	-0.156707	0.221904	0.44339	-0.862831	-0.997471	-0.937905	-0.900475	-0.257792	-0.438537	7.64493	0.711551	-0.148799	-0.621131	0.624173	1.42076	2.21665	0.431351	0.00367259	-0.895296	0.682189	-0.453102	1.66068	1.44536	0.130358	1.45571
INCOV153	INCOV153-T1	INCOV	75	Female	44.518	1.05084	1.27754	-2.64197	1.25667	0.864598	0.984701	1.06001	0.656822	0.876639	1.69005	-0.0444358	0.0980573	0.235321	-0.0299478	-0.146416	0.447374	0.0726826	0.66523	1.68975	-0.0867142	0.450315	0.887055	-0.889454	-0.316037	-0.325833	0.358301	-0.85821	0.0122351	6.80679	1.71515	0.402026	-0.699714	0.676782	2.18497	2.34632	0.938923	0.0909344	-0.664482	1.43048	-0.828312	1.10533	1.19092	0.544317	1.49801
INCOV153	INCOV153-T3	INCOV	75	Female	44.518	0.160861	0.549131	-3.66719	0.291707	0.349396	0.665288	0.62352	1.00436	0.665415	1.91417	-1.6991	-0.181656	0.170261	0.0315254	0.3711	-0.321144	-0.130998	0.317916	1.50152	-0.142948	0.248792	0.693067	-0.978587	-1.61951	-1.08712	0.716407	-0.629421	-0.0440932	3.89224	0.0405324	-0.213819	-0.00794479	-0.0326054	1.79458	3.68761	0.678158	0.253551	-0.836367	1.11657	-1.03746	0.732292	0.91314	0.00231681	1.517
INCOV154	INCOV154-T2	INCOV	56	Male	28.6083	0.0773423	0.806742	-3.84882	-0.637232	2.05895	0.0298633	1.26517	0.00376153	1.25124	-1.33481	-1.84608	0.146707	-0.300073	0.266341	0.403905	-0.603783	0.698764	-0.0168332	-0.532899	-0.0989856	0.0498147	1.02632	-0.892915	-2.57462	0.736918	-1.11908	-0.545697	-0.286603	-2.06672	-0.192629	-0.141457	0.547323	0.590411	0.722782	-2.9597	1.07192	-2.14638	-1.14836	1.32665	0.776854	-1.64914	-0.718685	-0.981917	-0.24059
INCOV154	INCOV154-T1	INCOV	56	Male	28.6083	0.43344	1.47323	-3.88411	-0.273886	2.47188	0.272008	1.63311	-0.143449	1.19702	-1.23277	-0.799651	0.214624	-0.206307	0.271221	0.0322155	0.126845	0.772004	0.255982	-0.43419	0.606229	0.126516	1.17392	-0.722956	-2.0683	1.13852	-1.13296	-0.775317	-0.059451	-0.60451	-0.109674	-0.10977	0.599473	0.73042	1.06266	-2.9789	1.43839	-1.85653	-1.20464	1.5767	0.797478	-0.747442	-1.11833	-0.596588	-0.0105592
INCOV154	INCOV154-T3	INCOV	56	Male	28.6083	-0.191609	0.775972	-4.51919	-0.768573	1.90143	-0.290743	1.19364	-0.173433	1.1477	-1.12252	-1.7738	0.0584554	-0.534332	0.297913	0.539428	-0.284377	0.380887	-0.15801	-0.0832958	-0.0687862	0.0683417	0.99645	-0.535396	-2.53424	0.728487	-0.224009	-0.520328	-0.18395	-0.944704	-0.792658	0.573024	0.702815	0.771346	0.776119	-0.953268	1.13277	-1.54312	-1.14998	1.33978	1.01069	-1.06619	-0.334392	-0.842389	-0.189278
INCOV155	INCOV155-T2	INCOV	49	Female	32.7082	1.12752	0.0351186	-2.33743	0.0878119	1.72389	-0.604834	1.14908	0.0780565	1.05534	0.926182	-0.239757	0.456684	0.674699	0.538457	0.337642	-1.45312	0.931759	0.413703	0.105658	0.00329905	0.390971	0.719645	-0.43306	-1.66688	0.717044	0.781259	-0.857462	-0.566479	1.10551	-0.141911	-0.518703	-0.156308	0.799733	1.39454	0.994726	1.68044	-0.550153	1.34688	1.56435	0.308288	0.0337994	-0.253368	0.10867	-0.142654
INCOV155	INCOV155-T1	INCOV	49	Female	32.7082	1.89714	0.0195727	-2.16592	0.415456	2.08376	-0.215143	1.85012	0.064149	1.31696	1.647	-0.127004	0.215098	0.508818	0.466767	0.0183707	-2.07237	0.496976	0.620407	-0.0479614	0.287794	0.481192	0.879501	-0.231719	-1.01573	1.32602	0.301661	-1.21364	-0.675571	2.28202	0.0107202	-0.725631	0.013535	0.402493	1.9373	1.09175	1.77066	-0.750053	1.22095	2.00027	0.268127	-0.888535	0.278904	0.0907987	0.138195
INCOV155	INCOV155-T3	INCOV	49	Female	32.7082	0.47891	-0.106036	-2.99684	0.117725	1.53316	-0.0804816	1.05562	0.34063	0.981471	-0.732998	-0.523819	0.354718	0.60085	0.453649	0.746971	-1.12163	0.814243	0.346055	0.517938	-0.118122	0.316631	0.581947	-0.312345	-2.25923	0.54787	-0.276724	-0.673586	-0.500223	1.31076	-0.954914	-0.310275	0.179851	0.295479	1.40742	-0.262051	1.56007	0.235865	1.82027	1.48286	-0.0255958	-0.603314	0.216923	-0.0875492	0.0952144
INCOV156	INCOV156-T2	INCOV	34	Male	30.62	0.07887	2.54452	-1.52901	2.16644	-0.796657	-1.43628	1.61399	1.74849	0.629774	0.629769	-0.0277483	-0.266896	0.0996665	-0.0935529	-0.158918	1.81434	0.534416	-0.21127	-0.164987	3.75302	0.251232	1.24231	0.317381	-0.87515	0.38955	-1.12102	-0.545568	0.858443	0.150714	1.115	-0.52869	-1.80884	1.1955	0.211812	2.69808	1.6446	0.329324	-0.659257	2.07805	0.751669	0.906351	1.13213	-0.907209	-0.887047
INCOV156	INCOV156-T1	INCOV	34	Male	30.62	2.35674	3.15679	-0.702315	3.06841	2.67244	-0.437378	2.7662	2.16187	1.02013	-0.181159	1.21567	0.27571	0.0266138	0.149972	-1.00394	2.13723	-0.555546	0.64692	0.109581	6.02229	0.2247	1.57738	1.49849	1.20891	1.63411	-1.66546	-0.875169	1.5158	0.533334	1.74827	-0.208748	-1.34011	0.477554	1.0433	1.1547	1.95088	3.34918	-0.61084	2.7006	0.810092	-0.109487	0.175548	0.23961	-0.0467191
INCOV156	INCOV156-T3	INCOV	34	Male	30.62	-1.28802	1.27046	-1.07486	0.962898	0.471551	-0.0130749	1.81186	1.65492	0.946211	-1.31369	0.854435	0.0584831	0.559079	0.215994	-0.0655212	0.331175	1.22545	0.750168	0.934213	0.836739	0.961208	1.28663	0.85639	0.742205	1.88982	-0.521557	-0.683708	2.34003	-1.504	1.69566	0.207345	1.01362	0.952317	1.11197	0.29782	1.93189	-1.64853	0.856159	2.16621	1.34234	-0.657958	1.99145	-0.274481	0.587859
INCOV157	INCOV157-T2	INCOV	72	Male	28.9703	1.76958	2.93031	-3.06551	3.01845	0.281926	0.43497	1.96449	0.154625	1.32275	-0.106487	0.945973	0.329184	0.326035	0.323571	-0.0611907	2.19935	0.0981164	1.05974	0.18691	0.26877	0.751796	1.19526	-0.206223	-0.381913	2.11744	-0.654383	-0.91313	0.0556134	7.52784	2.29899	0.0261809	-0.633401	0.406458	1.61901	4.69828	1.38626	-0.376703	-1.97344	2.17837	-0.366485	-0.502981	2.47329	0.899932	0.764466
INCOV157	INCOV157-T1	INCOV	72	Male	28.9703	2.53594	2.65003	-2.80443	3.00902	0.280466	0.377034	2.06454	-0.03571	1.40816	2.21297	0.834167	0.510467	0.549734	0.427215	-0.0962199	1.9686	0.180626	1.08191	0.185802	0.463646	0.600775	1.08595	0.253427	0.362708	2.39343	-1.77595	-0.71445	0.220394	7.36123	2.71881	-0.29571	-0.796883	0.0265417	1.50497	5.60346	1.41409	-0.129647	-2.08014	2.07006	-0.236733	-0.182091	0.753154	0.734194	0.545233
INCOV157	INCOV157-T3	INCOV	72	Male	28.9703	0.957848	1.8988	-4.38102	2.12958	-0.0497334	0.10678	1.79418	-0.0412339	1.34846	0.362057	0.249253	0.179827	0.178667	0.313041	0.239945	1.96235	0.425357	0.605843	-0.784158	-0.705879	0.828261	1.05517	0.160015	-1.43354	1.87304	-0.756632	-1.01876	-0.157579	6.87391	1.11493	-0.176127	-0.515568	0.376578	1.70686	1.66905	1.39872	-0.99302	-1.71005	2.04973	-0.304166	0.14144	1.07598	0.31336	0.335125
INCOV158	INCOV158-T2	INCOV	71	Female	26.098	2.06177	3.36127	2.11847	3.59639	0.546768	-0.133041	2.61788	0.0462847	1.42844	-0.737408	1.82527	-0.0751209	0.432183	0.31286	-0.977663	3.44469	-0.78173	0.876915	-0.0306338	5.05445	0.503697	1.77428	0.320442	0.901722	2.50373	-1.57184	-1.59969	-1.03507	6.07852	3.95156	1.26732	-2.59395	0.673944	1.45745	2.44833	2.092	1.58567	-0.628864	2.85338	-1.43821	1.99536	1.48279	0.469655	0.697828
INCOV158	INCOV158-T1	INCOV	71	Female	26.098	2.5138	3.46354	0.963894	4.87125	0.427896	-0.789309	1.89836	0.0820661	1.24062	-1.03166	1.7396	-0.136028	0.628342	0.239465	-0.591101	6.3081	-0.405145	0.830275	1.43147	4.20918	0.852877	1.6496	-0.0838127	-0.427172	1.72165	-2.18638	-1.05289	0.332501	2.50921	2.39023	0.0187085	-2.23679	0.631691	0.797523	6.45254	1.51034	0.673614	-0.758748	2.12854	-0.969725	2.69668	1.84298	1.45958	0.643347
INCOV159	INCOV159-T2	INCOV	53	Female	28.9703	0.146209	0.0149764	-2.87645	-0.0189733	-0.139126	0.380164	1.50633	0.380731	1.23193	0.730921	-0.331419	0.383167	0.0825658	0.508249	0.528781	-0.950098	0.940569	0.64568	1.10714	0.291469	1.00841	0.391572	-0.196662	-1.52973	0.895613	-0.115446	-0.786059	-0.0218573	4.3968	-1.12243	0.156808	-0.271135	0.936995	2.10172	-1.02623	1.67283	-0.000927307	1.4399	1.64818	1.24021	-0.698333	-0.648815	-0.317292	0.0461125
INCOV159	INCOV159-T1	INCOV	53	Female	28.9703	1.19401	-0.566484	-3.93394	-0.606479	0.00904473	0.1156	1.2632	0.145022	1.11669	0.731235	-0.824978	0.218402	0.338908	0.456077	0.707554	-1.47069	0.54993	-0.263556	-0.32068	-0.223751	0.406468	0.342421	-0.499898	-1.62299	-0.917831	-0.476251	-0.512455	-0.540123	1.78155	-0.310135	1.44883	-0.966221	0.76929	1.66544	-0.518905	1.50022	-0.559248	1.25731	1.49127	0.806471	-1.15704	-0.729882	-0.404174	-0.0575242
INCOV159	INCOV159-T3	INCOV	53	Female	28.9703	-0.335606	-0.777962	-2.82548	-0.265882	0.347685	0.245081	1.31605	0.287951	1.26075	0.323543	-0.379354	0.318619	0.139477	0.395879	0.836398	-1.81571	0.842819	0.328486	0.620703	0.45241	0.666942	0.416152	-0.246833	-1.26818	0.133542	-1.22655	-0.573873	-0.0326573	2.30288	-1.0235	-0.240442	-0.625279	0.791806	1.97066	-1.55236	1.7197	0.77435	1.49263	1.5013	1.07873	-0.0561698	-0.631011	0.159002	0.103345
INCOV160	INCOV160-T1	INCOV	37	Female	28.6154	2.68939	3.87686	-0.453415	2.02105	0.797988	-0.0465123	2.45727	0.622311	1.0893	-0.50264	0.639299	0.176764	1.44525	0.429123	-1.05916	-0.133999	1.28057	1.63747	0.220139	2.64872	0.570429	2.36715	0.372326	1.27226	1.85046	-1.27642	-0.997352	1.92871	2.00386	1.07447	-0.352954	0.301648	-0.0944651	1.21281	5.37889	1.70158	1.81194	0.692495	2.23581	-0.10459	0.595078	2.98378	0.207679	0.327782
INCOV161	INCOV161-T2	INCOV	47	Male	29.9745	3.51369	4.17184	3.6404	8.19824	1.5528	1.78141	2.57859	3.14552	1.34823	1.7689	2.17885	1.248	2.86219	0.251235	0.475257	3.79522	1.83398	2.56322	4.31506	2.91659	1.23064	0.929744	0.177276	2.2298	1.68493	1.36362	-0.12388	2.78821	4.93686	0.558879	0.936931	0.883658	1.36482	1.46336	7.47707	1.63433	2.89295	-0.124673	1.41195	1.24048	5.17053	3.03468	3.56902	1.01494
INCOV161	INCOV161-T1	INCOV	47	Male	29.9745	3.68627	6.82993	5.05638	9.76311	6.54546	2.04343	3.1027	2.81186	1.19032	0.560797	2.49847	1.17662	2.5678	0.287154	-0.618697	3.26473	1.65524	2.86461	4.25654	4.66845	1.06218	1.48694	0.646301	3.04713	1.28106	0.66251	-0.976905	4.0081	7.25503	1.30722	1.20027	-0.376584	1.30139	2.58016	6.24142	1.96071	3.75638	0.570778	2.77415	0.837517	4.69972	2.73582	4.04336	1.07867
INCOV162	INCOV162-T2	INCOV	48	Female	35.708	0.736674	1.25009	-3.22972	0.309417	0.877655	0.352937	1.9513	0.816425	1.05098	0.119397	-1.22087	0.300834	0.222298	0.13945	-0.435607	1.36063	-0.0564449	0.647991	0.769952	0.665805	-0.330026	1.25426	-0.139401	1.29142	-0.641353	-1.80423	-1.04098	-0.77825	-1.23273	0.982648	-0.103848	-0.793919	0.93346	1.11482	-0.179069	1.37881	-0.0573253	0.735685	1.89595	0.694163	1.10161	2.13782	-0.209998	0.515186
INCOV162	INCOV162-T1	INCOV	48	Female	35.708	3.31525	2.84453	-1.91426	1.05102	1.0412	0.161172	2.37159	-0.097943	0.93341	-0.89537	0.00455776	0.310117	-0.229278	0.0921931	-0.456902	1.44835	-0.147828	0.0774744	1.22496	1.72988	0.611235	1.4242	0.998976	0.365777	0.36838	-3.52589	-0.835442	-0.78327	-2.13737	1.1259	0.625704	-0.638656	0.744023	0.917245	3.4464	1.70601	1.32783	0.128028	2.0096	0.915513	0.345391	3.53966	-0.0864044	1.64029
INCOV162	INCOV162-T3	INCOV	48	Female	35.708	-0.792182	-0.411496	-4.84607	-0.705759	0.170605	0.60903	1.86319	0.48952	1.05252	1.24833	-2.20518	0.0739126	-0.0118507	0.316933	0.1528	0.218399	0.385874	0.0420862	0.163348	-0.630474	0.438525	1.30376	-0.812368	-2.55013	-1.26212	-0.0848268	-0.688234	-0.981756	3.065	-0.392037	-0.356317	-0.142144	0.714485	1.07564	-2.22286	1.49824	0.0916972	-0.139971	1.78397	0.324594	1.41808	-0.474481	-0.248726	0.11964
INCOV163	INCOV163-T2	INCOV	47	Male	29.1929	2.27873	2.33191	-4.23999	2.24378	-0.598754	-1.77777	2.25114	0.511158	0.890154	0.0765961	-1.18941	0.0477332	0.419922	-0.346269	-0.327734	0.281191	-0.370176	-0.10812	-0.251494	0.348467	1.12849	1.65372	-0.912928	-0.235945	1.10538	-0.519552	-1.52792	-0.816563	-0.403375	0.181192	-0.72075	-2.50531	0.879228	0.682926	1.13338	1.73561	1.71678	-0.452083	2.21541	0.180044	2.33931	0.800412	-0.99251	-0.381842
INCOV163	INCOV163-T1	INCOV	47	Male	29.1929	3.05576	2.48665	-4.61256	3.03013	0.0558194	-2.02074	2.71194	0.348186	0.812699	0.266385	-1.51591	0.0186208	0.211761	-0.876814	-1.44735	4.57213	-1.10335	0.501292	-1.12752	0.67027	1.01754	2.01432	-0.403185	0.481041	1.46649	-2.32356	-2.25878	-0.946705	-0.938633	0.260972	-0.823903	-2.8966	0.327127	1.03641	0.0136866	1.58892	0.527542	-1.27659	2.54035	0.359755	0.267867	0.707249	-0.799683	-1.33663
INCOV163	INCOV163-T3	INCOV	47	Male	29.1929	0.21799	1.35568	-3.31201	0.198895	-0.0246532	-0.349221	2.63564	0.0551117	0.850026	-0.10477	-0.110112	0.110436	0.578461	-0.0299637	-0.910378	1.72403	-0.270575	0.536504	-0.913367	0.390127	1.47146	1.7365	-1.36296	-0.20354	2.1734	-1.96123	-2.20222	-0.751747	-0.997091	0.989646	0.137477	-1.07172	0.438533	2.28059	-0.152205	1.57969	-0.981653	0.847285	2.57561	0.551827	-0.00429271	-0.172681	-1.00963	0.644172
INCOV164	INCOV164-T2	INCOV	57	Male	24.0409	0.595266	0.592456	0.795581	0.481723	1.12487	-0.256998	1.75135	0.760766	1.38193	-0.466154	1.6382	-0.0432849	0.443355	0.306202	0.0583485	1.44027	1.02489	0.309598	0.46436	1.9628	0.615936	1.20637	0.349268	-1.20323	1.40268	-0.182297	-0.943734	0.312736	-1.32306	0.57982	0.266072	-0.817544	0.465401	0.937956	-0.50513	1.65968	-0.339387	2.81724	2.01073	-0.576811	0.103763	0.681327	0.243197	0.377277
INCOV164	INCOV164-T1	INCOV	57	Male	24.0409	0.689244	0.168204	1.08705	0.203396	1.07148	0.151028	1.51809	0.123151	1.20375	0.466305	1.44795	-0.377424	0.72053	0.264267	0.207952	0.586757	0.888269	0.427531	0.966748	2.41359	0.401123	1.00664	0.374926	-0.80919	1.24016	-0.0207182	-0.702275	0.463136	-2.27231	0.943091	0.256407	-0.571292	0.211555	0.806657	1.70084	1.52143	0.26821	2.78261	1.73389	-0.383821	0.418885	-0.704423	0.0570825	0.81238
INCOV165	INCOV165-T2	INCOV	46	Female	32.0081	1.72362	2.29245	0.126021	2.15434	0.914385	0.266797	1.39033	-0.835295	0.810055	-0.96895	0.680766	-0.0888843	0.949681	0.21779	0.208137	0.37806	0.656461	0.401086	-0.106421	2.07565	0.658081	0.729852	-0.0913157	-0.187153	-0.0181096	0.489942	-0.404314	0.72581	0.572002	1.24923	-0.718538	-1.90699	1.32188	0.0533424	2.81999	1.22129	-0.421318	-2.94433	0.886386	-0.292839	1.03898	2.06911	0.831071	-0.677535
INCOV165	INCOV165-T1	INCOV	46	Female	32.0081	3.07288	2.53803	0.0616604	2.3465	1.49118	-0.759587	2.00631	-1.09149	1.08018	-1.10254	0.468344	0.134641	1.00017	0.0535417	-0.601381	4.16106	-0.80795	0.219502	0.544331	3.33671	0.415657	1.03922	0.57783	2.03954	1.32334	0.387775	-0.497068	-0.0482695	5.98673	3.39094	-1.08643	-1.50339	1.38443	0.711502	6.46349	1.72405	1.99347	-2.43658	1.97512	-0.175103	0.132738	5.24175	1.46704	-0.205941
INCOV165	INCOV165-T3	INCOV	46	Female	32.0081	0.734215	1.33555	1.15243	1.00865	0.87379	0.792172	3.00173	-0.628199	1.30054	-0.649704	1.4891	0.804486	1.83696	0.454316	-0.115928	0.157932	0.796603	1.57968	0.321564	0.705133	1.88743	1.32744	0.233206	1.00325	1.55533	1.67008	-1.36217	-0.0814105	-0.522881	1.22516	0.896365	-0.417416	0.995873	2.29758	1.90689	2.30144	-1.22538	-0.427498	2.87885	0.221301	0.201813	4.56381	0.252138	0.738203
INCOV166	INCOV166-T2	INCOV	46	Male	24.2681	3.82295	4.68382	0.39626	2.42984	0.529146	0.297852	2.70913	1.0396	1.21712	1.82144	1.55144	0.659094	0.403465	-0.0288869	-0.816411	1.28627	0.52816	0.134731	0.00485493	1.42013	1.65827	1.41027	0.881106	2.29763	1.25757	-1.7258	-1.27149	-0.378876	-1.16157	1.02288	-0.288989	-0.0978177	0.604245	1.52145	2.97579	2.22306	-0.074907	-0.870184	2.73705	-0.0200368	0.375366	2.83119	0.585693	0.307786
INCOV166	INCOV166-T1	INCOV	46	Male	24.2681	3.98685	3.77259	0.962308	1.94789	1.33674	0.156923	2.92473	1.43082	1.08003	0.729471	2.04262	0.642725	0.56074	0.207011	-0.6815	1.41378	-0.337996	0.285485	0.808819	2.01154	1.81625	1.50124	0.780348	2.28189	1.07917	-1.85943	-1.2846	-0.33552	-0.507751	0.778843	-0.767926	0.0109698	0.83507	1.68669	0.554713	2.17295	0.767642	-0.434434	2.90574	0.490543	-0.147373	1.58768	0.551105	1.09799
INCOV166	INCOV166-T3	INCOV	46	Male	24.2681	0.658598	1.4186	-0.681843	0.320793	0.150747	0.410505	2.53696	1.58324	1.3448	-0.998524	1.28271	0.828544	0.82393	0.450535	-0.692882	-0.0983996	1.11795	0.758261	0.267491	0.272525	1.8449	1.4424	0.271138	-0.188884	0.860414	-1.85244	-1.00172	0.0504166	-1.60515	0.259947	-0.732084	0.679201	0.0375195	2.30559	-2.07748	2.19102	-0.583463	0.843175	2.6887	0.443726	0.56111	-0.122956	-0.372014	0.502874
INCOV167	INCOV167-T2	INCOV	49	Male	23.2059	2.8697	2.70106	-0.397947	1.58686	0.504854	1.15534	1.59032	0.031977	1.01471	1.69133	0.544277	0.232884	0.795895	0.245068	0.546173	3.6209	1.01041	-0.27901	0.212812	1.9327	1.18681	1.42247	0.826978	1.30903	1.18924	1.12341	-0.0251246	0.637119	3.06066	1.32136	-0.315185	0.00770219	1.08202	0.416663	-0.0628256	1.0347	0.830418	-0.430617	1.35614	-0.473037	0.396531	2.02875	0.688199	-0.579908
INCOV167	INCOV167-T1	INCOV	49	Male	23.2059	3.64147	2.71294	-0.745923	0.49787	-0.431039	1.09001	2.78117	-0.752202	1.39151	1.27297	0.0517591	0.282976	1.05231	0.224489	-0.443064	5.58608	0.595444	0.173112	-0.206734	2.78997	1.22872	2.36988	0.822385	2.74006	1.34556	0.17203	-0.90189	0.446789	3.73725	4.05173	1.21038	0.39547	0.920533	1.23067	3.02287	2.02183	1.65355	0.72803	2.64362	-0.878775	-0.308489	2.42067	1.07833	0.0506526
INCOV167	INCOV167-T3	INCOV	49	Male	23.2059	-0.305599	0.0341165	0.716002	-0.311074	-0.223562	1.154	1.79477	-0.163374	1.35535	0.377513	0.134877	-0.0932052	0.541885	0.251846	0.811262	1.19052	1.82011	0.403874	0.594197	0.438512	1.49756	1.81884	0.245736	-0.851759	0.233774	-1.0401	-0.469377	0.694404	-0.601619	-0.349837	0.916294	0.255125	0.530098	1.18617	-1.55324	1.8431	-1.03917	0.330208	2.04393	-1.07139	-1.01418	0.597321	-0.52093	-0.157319
INCOV168	INCOV168-T2	INCOV	26	Female	28.8281	2.16485	1.97649	-3.92618	1.33271	0.714935	0.732832	1.52378	-1.99933	1.01837	-1.4995	0.189693	0.562816	0.395294	0.411625	0.729905	1.82052	0.0542035	0.132555	0.371322	2.08965	1.10372	1.58294	0.955583	-0.890811	1.7877	-2.88696	-0.658635	0.100484	3.251	3.07302	-0.972196	-0.391038	0.448484	0.773346	-0.802945	1.5366	0.413183	-0.911955	1.44113	1.04555	-0.156978	1.98421	0.0265832	-0.0627468
INCOV168	INCOV168-T1	INCOV	26	Female	28.8281	2.17017	1.4776	-3.66273	0.949255	-0.382377	0.140343	1.74323	-1.44561	0.981309	0.0303747	-0.321306	0.377288	-0.27404	0.125488	0.466899	0.427566	-0.860674	-0.0359416	0.136722	2.22955	1.17089	1.63318	1.05763	-0.795199	2.66238	-0.96667	-1.01024	-0.363019	4.84751	2.69659	0.924094	0.0130645	-0.0661353	0.999695	-0.30084	1.55687	-0.0884672	-0.630153	1.77134	0.752061	-1.04762	2.49891	0.0336891	0.614691
INCOV168	INCOV168-T3	INCOV	26	Female	28.8281	0.775489	2.02627	-3.28459	0.0365776	1.4847	0.32727	1.88696	-0.636584	0.899298	-1.83236	-0.423689	0.418978	0.454574	0.334876	0.377394	0.640447	0.464682	0.491441	-0.269993	1.26025	0.738833	1.82946	-0.0254894	-1.54895	1.37529	-0.64884	-1.14796	-0.139335	1.05407	0.810841	-0.776175	0.375582	0.583163	1.43343	-0.220591	1.80099	-0.516452	-0.141192	2.03473	0.508735	-0.251636	0.265686	-1.25518	-0.266408
INCOV168	INCOV168-PD1	INCOV	26	Female	28.8281	1.25941	0.191544	-3.77064	-0.142017	0.721416	-0.407724	-0.966089	-0.646205	-0.695027	-0.14105	-0.979673	0.239638	-0.0689568	0.336404	1.30214	0.0500328	-0.641573	-0.488473	-0.517909	1.26415	0.795017	-0.111341	0.278731	-3.18924	-0.283217	-0.662317	0.614746	-0.517395	0.425915	1.40794	0.859164	0.168029	0.509197	0.295249	-1.5647	-0.188659	-1.25676	-0.491782	-0.144379	0.472012	-0.689036	0.860375	-0.982198	-0.348686
INCOV168	INCOV168-PD2	INCOV	26	Female	28.8281	0.908108	1.0324	-3.5983	0.00682171	0.528635	-0.219749	-0.292684	-0.716777	-0.0737232	-1.57107	-0.582773	0.444263	0.430847	0.345578	1.21922	1.02108	-0.0376352	-0.223944	-0.258118	1.18958	0.97501	0.496545	0.0858249	-3.67419	0.243233	0.331806	0.280054	-0.535399	0.0973946	0.962337	-0.315408	0.0420046	0.705938	0.101899	-0.816806	0.35336	-0.833611	-0.245043	0.337709	0.411733	0.0899432	0.436581	-0.920528	-0.536484
INCOV169	INCOV169-T2	INCOV	76	Male	33.5542	3.0506	4.44018	-1.05087	6.79567	-0.591619	-2.1511	2.53918	2.56149	1.48387	0.56165	1.42503	-0.102209	0.740114	0.0511528	-0.0336013	5.19231	0.293095	1.47625	1.72319	5.87038	0.712543	1.86439	1.0138	0.608382	2.65115	-4.73513	-0.506413	2.63925	1.61935	1.77346	0.85265	-1.97443	0.180224	0.900697	9.62485	1.20967	3.45202	-1.56944	1.33215	-0.897949	2.97554	1.76722	1.35706	1.39434
INCOV169	INCOV169-T1	INCOV	76	Male	33.5542	3.37413	5.36579	0.737216	7.27743	0.570327	-2.90426	2.70165	1.42095	1.46109	-0.534358	1.10854	-0.0122993	0.632434	0.188845	0.244374	5.28329	0.155408	1.5765	1.48026	5.37939	-0.0391584	1.82058	1.13736	0.709707	1.63417	-2.39217	-0.0886954	4.15501	2.96178	0.57836	0.134282	-3.49953	0.274319	1.09791	4.18059	1.10893	3.79128	-1.28984	1.32721	0.332959	2.88293	0.9651	1.41953	1.30982
INCOV170	INCOV170-T2	INCOV	89	Male	23.2557	1.86555	3.791	2.64105	2.40086	-0.516026	0.504128	2.65232	0.586329	1.57636	-0.501991	1.47997	0.135524	1.36415	0.520213	-0.55803	1.34176	0.854114	0.68821	0.191005	2.87502	1.59724	1.38792	1.30512	-0.3195	0.0393086	-0.620295	-0.836927	0.398844	9.75113	1.71476	0.556547	-0.294643	0.776449	1.28835	2.41358	1.62757	3.0145	-0.966594	2.30908	-0.755581	1.39366	-0.235647	1.71909	0.630664
INCOV170	INCOV170-T1	INCOV	89	Male	23.2557	2.04747	4.70932	0.736519	1.79109	-0.0774678	0.56107	2.33712	0.914994	1.3777	-0.486181	1.79653	0.243152	0.891225	0.571933	-0.852224	2.38277	1.20164	0.393358	-0.121607	3.65095	1.46097	1.74794	0.560108	0.163579	0.0376882	-0.620771	-1.13778	0.687135	10.6592	1.70155	-0.432432	0.835899	1.11075	1.49973	1.52118	1.47553	2.78942	-0.130878	2.36557	-0.635687	0.166803	0.714369	1.00966	0.65292
INCOV171	INCOV171-T2	INCOV	57	Male	36.3356	1.94348	2.3107	-0.453974	2.54065	0.0445695	0.743019	1.29086	2.5408	0.846985	2.35238	0.402214	-0.528943	0.254853	0.264112	0.699052	1.74049	0.766321	0.170323	1.54801	1.37475	0.864771	0.952164	-0.188838	-1.52192	1.82018	0.661657	-0.0304211	1.14641	2.0234	0.136137	-0.0533522	-0.291984	1.16574	0.231104	0.402726	0.503001	1.37151	1.17613	0.383873	0.703694	2.33427	-0.719181	0.255232	0.106215
INCOV171	INCOV171-T1	INCOV	57	Male	36.3356	3.0255	3.83976	0.516874	0.777956	0.652171	-0.471382	2.23718	2.66832	1.2415	0.96727	0.371152	0.0483841	-0.158399	0.123711	0.303047	2.65277	0.171562	-0.390642	1.42618	2.65132	0.157476	1.64756	0.43727	0.526333	2.15834	-1.60823	-0.851255	0.4837	0.388698	0.920985	-0.741509	-0.53166	1.01914	1.02349	2.52231	1.51286	3.27151	0.995017	2.14564	0.678821	-0.507131	0.492265	0.206068	0.312502
INCOV171	INCOV171-T3	INCOV	57	Male	36.3356	0.839834	2.23875	0.425528	0.909798	0.759955	0.538788	0.494579	3.38012	0.39782	-0.42855	1.78745	-0.485792	0.593902	0.0217927	-0.0756541	1.58716	-0.264264	0.160178	2.19781	0.363931	1.35302	-0.224007	-0.255063	-2.84394	1.84179	-0.780199	0.0252485	0.604605	-1.0164	0.469068	0.0107045	0.525822	1.1559	0.30115	-0.453224	-0.438588	0.354149	2.27382	-0.219106	0.604754	1.55455	0.329309	-0.0300145	1.86415
INCOV172	INCOV172-T2	INCOV	30	Female	32.6143	0.856075	0.990168	1.52445	0.523447	0.371658	0.939179	2.07017	0.471874	1.18352	-1.21857	2.17545	0.489324	1.24718	0.475215	0.383683	0.222027	1.05754	0.765448	0.820653	2.0197	1.70595	1.28802	0.614598	0.500378	2.19016	-0.41524	-0.718165	1.76418	0.159099	-0.152988	1.35646	0.763974	0.8905	1.71867	-1.22844	1.84973	0.498764	0.529407	1.79292	-0.375839	0.158215	0.499521	0.163089	0.914949
INCOV172	INCOV172-T1	INCOV	30	Female	32.6143	0.0135382	1.39856	2.57393	-0.820693	-1.10163	0.397087	0.0054152	-1.81233	-0.00242031	0.285428	0.40515	0.124741	-0.707854	0.116954	1.30923	-0.215296	-0.367749	-0.856583	0.208597	1.18417	0.94029	0.242913	0.805596	-1.62226	-0.0292018	-1.66044	0.148165	0.973233	5.36584	-0.948779	0.566751	0.078443	1.12576	0.488351	1.19669	-0.223537	3.14371	-0.19068	0.208921	-0.407271	0.297456	1.44887	-0.87183	0.281616
INCOV172	INCOV172-T3	INCOV	30	Female	32.6143	0.592087	1.31423	0.766601	-0.300564	0.176612	0.741296	1.89459	0.0827302	1.31213	-1.16663	2.01732	0.573743	1.01807	0.567161	0.550514	0.199113	0.796661	0.507809	0.915411	1.03445	1.38773	1.25442	0.112335	0.255048	1.85328	-0.566337	-0.462318	1.08658	-0.57854	-0.0320705	0.902198	0.805903	1.00862	1.65983	-0.554052	1.71169	0.0937217	0.790199	1.77747	-0.42552	-0.0533419	-0.154209	-0.694138	1.17139
INCOV173	INCOV173-T2	INCOV	57	Female	34.4792	-0.308518	2.03149	1.1418	1.98598	0.669114	-1.23905	1.66058	1.08236	0.980442	-0.248275	2.09874	0.122242	1.0288	0.228189	-0.048556	2.527	-0.108901	0.699523	2.06721	6.41405	1.17127	1.76977	0.672126	0.361096	2.30438	-2.12392	-0.623822	0.52108	1.71177	2.52466	0.800863	-0.979917	-0.42354	1.74437	0.997115	1.27227	-0.361	-0.729084	1.96812	-1.0292	-0.927483	1.8832	0.2873	0.0664811
INCOV173	INCOV173-T1	INCOV	57	Female	34.4792	-0.0945375	2.64781	0.786953	2.65834	2.06277	-2.00556	1.67215	0.88983	0.885129	0.108178	0.646137	-0.0710057	0.173999	0.177313	-0.430431	4.81106	-1.10864	0.482075	1.20947	5.97667	0.347278	1.5753	0.736638	0.333082	5.05105	-2.81856	-0.378473	0.89818	7.97087	3.71023	0.968527	-2.12062	0.30688	1.00481	2.80873	1.32252	1.21667	0.604846	1.91493	-1.25458	-1.04042	1.1794	0.728326	1.47153
INCOV174	INCOV174-T2	INCOV	89	Male	22.7841	3.27078	5.68155	4.05102	5.56165	1.39411	-0.0762975	2.94019	-0.811483	1.24206	-0.533686	1.94785	0.1926	0.304977	0.570557	0.210377	5.25662	0.600078	1.17882	1.60674	3.08143	1.28953	1.12782	0.82661	0.853668	0.78274	-0.937767	-0.114242	2.10158	9.47506	3.39376	0.869054	-0.0122786	1.24948	1.31682	4.77575	1.25301	4.59968	-0.397705	1.91514	-0.700687	2.74482	1.98704	2.78491	1.57609
INCOV174	INCOV174-T1	INCOV	89	Male	22.7841	3.12025	6.9388	4.12642	4.96386	0.679699	0.419243	1.88197	-0.34108	1.21467	1.71014	3.8327	0.100572	1.13981	0.188748	0.0271191	7.34393	0.541318	0.74775	3.45946	3.06776	1.17451	1.04592	0.724484	3.39464	0.773368	-0.784198	-0.52174	1.45325	9.4266	4.37022	0.931677	0.316336	0.718254	1.24	6.52317	1.03499	3.75654	0.151358	2.1256	-0.476396	1.68087	2.27352	2.47627	1.19051
INCOV175	INCOV175-T2	INCOV	63	Male	23.0659	2.99124	7.68976	1.45585	5.95018	2.96583	0.750951	2.11749	1.34784	0.928949	1.39014	2.19781	0.50354	1.59667	-0.176102	-0.584555	6.54782	0.680051	1.86455	1.71587	2.27405	0.646415	1.28964	0.5859	0.969808	1.14224	0.151146	-0.761852	1.10899	4.95269	3.37683	-0.365889	-0.869242	1.19987	1.1666	8.50413	1.62635	1.6017	0.299842	2.16949	0.464184	2.88528	3.6077	2.42275	0.483087
INCOV175	INCOV175-T1	INCOV	63	Male	23.0659	3.38572	9.00658	4.80764	7.47322	1.46404	0.197784	1.41975	1.66589	-0.0839526	-0.427799	4.10803	0.758787	1.55707	0.230244	0.419872	9.72342	0.478457	1.51234	4.5206	4.37637	1.33953	0.253289	0.97328	2.98832	1.99841	-2.48939	-0.304773	0.851565	1.69316	4.81321	0.464886	-0.428042	1.07982	0.432481	13.92	1.089	3.56537	2.00207	0.600559	0.0815616	4.0126	5.24761	3.32316	0.58203
INCOV176	INCOV176-T2	INCOV	78	Female	23.1209	3.40082	6.99367	4.11917	4.37601	2.72457	0.226716	2.43339	2.6041	1.49605	-0.631318	5.86273	0.50159	1.94911	0.760326	-0.507673	5.92224	0.0339699	1.5946	1.55565	3.23639	1.89885	2.57958	0.967623	3.09674	3.10971	-1.36121	-0.774269	-0.416971	6.84411	4.52593	1.62248	0.821015	0.375611	1.76475	3.47105	2.14036	2.14175	0.404228	2.77132	2.00703	3.41827	4.06472	2.80007	1.16043
INCOV176	INCOV176-T1	INCOV	78	Female	23.1209	3.0292	4.11309	1.99059	1.91625	1.13612	-0.0733229	1.86083	2.6489	1.28527	-0.199339	3.86053	0.31438	1.35183	0.677854	-0.0365674	2.89782	-0.29444	1.1549	0.679291	1.5556	1.78299	2.21937	0.212086	0.0749165	2.88251	-0.671007	-0.592332	-0.933647	8.43398	4.34178	0.957548	0.0420578	0.683861	1.29073	1.23436	1.96565	0.155808	0.0872739	2.60272	1.96366	2.77944	3.54084	2.31181	1.37617
INCOV176	INCOV176-PD1	INCOV	78	Female	23.1209	3.60988	5.78402	2.99207	5.29395	2.35552	-1.22451	2.8309	2.15046	1.00103	-0.784094	3.63232	0.537131	1.62366	0.635435	0.102315	5.84813	-0.218833	1.39235	1.52667	2.72006	1.49472	1.83542	0.770178	1.07738	3.08872	-1.94572	-0.212567	-0.776817	8.6858	3.25808	0.480174	0.123851	0.490143	0.906408	2.96217	1.6566	3.03825	-0.685391	1.77973	1.98973	3.66482	2.72272	2.673	1.17296
INCOV177	INCOV177-T2	INCOV	55	Female	26.5519	3.64752	7.11164	0.600684	5.82806	-0.828732	-2.28109	3.05526	2.03682	1.19787	-1.4418	2.65963	1.54778	1.49502	-0.743507	-1.26593	9.4581	-0.637964	1.8722	1.284	6.06152	1.82459	2.19547	0.543635	1.40833	4.77905	-5.17441	-1.75744	2.26721	0.115302	4.88801	-0.468187	-5.00826	0.852528	2.74739	1.40152	2.0652	2.66127	-1.57747	3.12499	1.85896	4.44842	1.40175	1.45171	0.73495
INCOV177	INCOV177-T1	INCOV	55	Female	26.5519	3.12928	5.29598	0.889317	3.56052	-2.6678	-0.56022	2.57783	0.235895	1.09163	-1.44748	1.77536	1.40528	0.715367	-0.348837	-0.528119	5.76003	-0.362055	0.872637	0.88879	6.80274	0.477434	1.6409	0.487657	1.12692	2.55962	-0.906245	-1.3303	4.02677	7.27331	1.60018	0.214862	-4.08272	0.567164	1.90314	1.15671	1.70723	2.28287	-3.54138	2.67785	1.33999	1.21909	0.868806	0.801398	0.415909
INCOV177	INCOV177-T3	INCOV	55	Female	26.5519	2.54257	2.36983	-0.331675	1.48138	0.103637	0.725543	2.39373	0.133479	1.46342	-0.924227	2.46278	1.59163	1.80542	0.585429	0.611436	0.381096	0.517078	1.26203	1.07458	2.69814	2.00998	1.98734	0.215456	-0.634378	3.35439	-2.45111	-0.908977	0.258797	4.42435	2.18738	0.918713	0.192124	0.18985	2.25899	-0.515997	1.96077	0.398277	-1.8546	2.68845	1.70853	-0.506849	0.690356	1.55482	1.30318
INCOV178	INCOV178-T2	INCOV	73	Male	24.05	0.991582	2.68601	0.204003	2.0811	0.901834	0.451151	0.859319	0.763258	1.29006	-0.876404	3.03555	-0.145711	0.211945	0.477568	0.107622	3.6933	0.262102	0.688797	-0.615479	1.66608	1.43566	1.55543	0.512166	-0.745319	1.9997	-0.789586	-0.932675	-0.555699	1.36092	2.02887	-0.348307	-1.34465	0.445061	0.415258	2.93625	1.26982	0.96627	-0.465384	1.72584	-0.880196	1.58143	0.678707	0.656506	0.344345
INCOV178	INCOV178-T1	INCOV	73	Male	24.05	2.9602	5.33156	2.04513	3.30067	1.96914	0.119278	1.62066	1.04495	1.26996	0.138064	2.72081	0.564301	0.0684394	0.398065	0.120881	3.7975	0.976092	0.706499	0.896329	1.66537	0.680365	1.68681	0.778222	2.87806	1.95092	-0.0419646	-0.639023	0.23871	3.96586	2.49881	-0.823238	-1.89842	0.954293	0.684886	5.93426	1.80061	3.42516	-1.9321	2.33015	-0.365149	1.28033	4.25307	1.19308	0.364423
INCOV178	INCOV178-T3	INCOV	73	Male	24.05	0.717033	2.1231	0.57427	1.41535	1.18536	0.649693	0.622758	0.190477	1.1097	-0.0513068	2.58589	0.296731	0.0766471	0.527438	0.38361	0.939514	0.852791	0.864408	0.168291	1.30306	1.65344	1.19654	0.214036	-0.972002	1.22958	0.0676942	-0.415346	-0.343716	0.21376	0.734875	0.518857	-0.423801	0.177615	0.205602	2.57576	1.08245	0.162228	-0.623574	1.34327	-1.0616	0.468614	0.467476	0.414805	0.615077
INCOV179	INCOV179-T2	INCOV	76	Male	30.5238	3.2018	3.47102	1.57865	3.39759	1.84042	-0.397321	2.24857	0.175794	1.26511	0.935645	2.0092	0.364085	0.596838	0.199163	-0.42316	2.50877	0.629619	0.882289	0.396017	1.56797	0.697506	1.02238	0.142836	0.189581	2.43592	-0.53522	-0.618947	0.676774	1.66452	3.51937	-0.841197	-2.5	0.746834	0.640643	3.79683	1.58669	1.9462	-1.23348	1.87336	1.58026	1.27321	3.47101	1.24881	0.39325
INCOV179	INCOV179-T1	INCOV	76	Male	30.5238	3.26076	4.21536	3.09414	2.64258	0.191621	-0.418285	1.92494	0.0788322	0.937877	0.17788	2.5067	0.16722	0.916892	0.301454	0.247086	6.45164	0.469193	0.679491	1.67232	2.79312	0.613214	1.01456	0.300864	0.884049	0.34544	-0.973722	-0.260847	0.174857	1.92477	3.86591	-0.425042	-1.74564	0.453561	0.993744	7.27014	1.44599	2.87421	0.0684763	1.93474	2.86156	0.14072	2.47544	1.7417	0.71048
INCOV179	INCOV179-T3	INCOV	76	Male	30.5238	1.51027	1.7452	4.20667	2.22584	1.50862	0.170161	1.02045	0.320637	0.552072	2.17274	2.73615	0.31034	1.52591	0.333377	0.992524	1.00805	0.990358	1.11287	1.07299	0.853142	1.7376	0.435385	-0.0970829	-0.318939	0.18231	0.781785	-0.153917	0.279292	0.0795499	2.44192	-0.400125	-0.885942	0.7657	0.413498	-0.779323	1.18486	1.33167	0.539699	0.920717	0.905542	0.96119	1.88117	1.54114	1.83479
INCOV180	INCOV180-T2	INCOV	54	Male	22.2295	1.60003	4.29395	6.40774	3.04506	-0.640579	0.248195	1.68654	0.42108	1.27402	-1.0441	1.60711	0.0892414	1.22559	0.310569	0.0540027	3.10161	1.02391	0.99686	0.157967	2.58202	1.60581	2.16026	0.578444	0.554074	1.93327	0.897003	-0.548875	0.172869	-1.12613	1.65707	2.83538	-3.32688	0.771234	0.529304	5.66121	1.61073	0.174201	0.0294804	1.76222	0.502179	1.92778	5.61794	1.55549	1.10374
INCOV180	INCOV180-T1	INCOV	54	Male	22.2295	3.5065	5.47746	6.22298	3.85282	1.74337	1.16863	2.92663	0.887371	1.32544	1.3499	1.83207	-0.100395	-0.0674548	-0.0493835	-1.43189	3.06484	-0.302057	1.21476	-0.119446	5.10679	1.23873	2.66726	1.22643	2.71348	3.35382	-1.78775	-1.30969	0.815831	2.59709	3.07522	-0.267673	-2.91516	0.716104	1.43836	2.33407	1.95518	1.45752	-0.755561	2.79995	0.733591	1.68333	5.17467	1.29425	-0.09754
INCOV180	INCOV180-T3	INCOV	54	Male	22.2295	2.08686	3.12288	6.17802	1.56712	0.995975	0.774689	2.16957	-0.0504792	1.46102	0.216568	3.08795	0.562603	1.27604	0.677974	0.61247	0.369133	0.0413529	1.14812	0.879985	2.47868	2.08248	2.40782	-0.0386534	0.92003	2.76898	1.09065	-0.571415	-0.00931665	-0.406379	0.332275	0.772699	0.492374	1.10556	2.10468	1.49434	2.14921	-0.152709	0.938397	2.46683	1.27621	0.191321	3.40936	1.58573	0.930889
INCOV181	INCOV181-T2	INCOV	77	Male	26.326	3.31929	9.04048	11.0284	7.9993	2.94311	0.424233	3.20498	-1.61555	0.980318	0.520708	6.07747	0.204131	2.60244	0.486975	0.0486609	5.93231	2.15057	2.4524	4.38519	3.09949	0.525687	0.758242	0.919759	1.55187	2.02437	1.41784	-0.12241	2.73468	9.35565	3.99283	0.989498	0.55305	1.08349	1.40948	5.79629	1.6999	3.9092	1.15218	1.21464	1.17917	6.19269	2.68479	2.77731	0.832112
INCOV181	INCOV181-T1	INCOV	77	Male	26.326	3.20247	8.80503	9.73127	7.86866	2.48042	0.500529	2.72375	-1.70039	0.544434	-0.315707	5.74137	0.204558	2.21477	0.387639	0.272071	2.95583	1.95992	2.15272	3.88247	2.73506	0.737724	0.385186	0.404773	-0.369273	1.96485	0.749296	-0.0267737	2.66498	10.0534	1.59933	0.0895583	0.613654	0.893804	1.5898	6.84257	1.76188	3.70163	1.79463	1.0268	1.58355	5.94098	2.71629	2.41135	1.11057
INCOV182	INCOV182-T2	INCOV	37	Female	30.0695	2.47508	2.18882	0.490046	1.54127	0.725106	-0.623158	2.2792	-0.581282	1.11643	0.651629	2.70253	0.63574	1.48509	0.47241	-0.352116	3.37908	1.04774	1.30745	0.444389	3.58488	1.58544	1.04571	0.925538	0.349587	2.88374	-1.76236	-0.969823	0.370473	1.54317	3.69326	0.766593	-0.177042	0.784931	1.55381	2.81319	1.85793	0.290391	1.12958	2.42095	0.123352	1.86499	3.17394	2.64383	0.741522
INCOV182	INCOV182-T1	INCOV	37	Female	30.0695	3.3889	2.09583	0.342333	1.12526	0.500566	-1.21005	2.4579	-0.93546	1.12634	-0.359934	2.58868	0.409059	1.121	0.361445	-0.0453374	1.54781	0.601654	0.610528	0.211896	1.8028	1.23942	1.05578	0.764263	1.19074	1.56593	-0.992233	-0.933096	-0.0689933	1.67365	3.10951	0.151052	-0.634253	1.28147	1.42973	2.39167	1.8553	-0.101058	0.47677	2.20668	0.311021	0.128333	3.65122	2.31017	0.696567
INCOV182	INCOV182-T3	INCOV	37	Female	30.0695	2.25843	2.51985	1.06675	0.633765	-0.0324146	-0.719779	2.48862	-0.397297	1.28659	-1.20859	2.50478	0.744906	1.29687	0.628927	-0.325357	1.78517	0.629664	1.08851	-0.0710596	2.84407	1.21494	1.18399	0.569423	-0.0139816	1.84255	-1.78034	-0.689853	-0.107801	4.19901	2.79689	1.01241	-0.914993	0.602313	1.88529	1.37093	2.11434	-0.239442	0.875478	2.47396	1.03191	1.25141	1.53867	2.62291	0.478246
INCOV183	INCOV183-T1	INCOV	48	Male	23.5559	3.09217	5.90225	-1.36297	4.43627	3.36825	0.21772	2.16778	2.17421	1.07238	1.32988	4.03022	0.257687	0.541925	0.233442	-0.431909	5.17742	-1.71602	0.734691	-0.35381	2.33194	0.95037	1.50981	0.523615	0.22565	2.87838	-3.43118	-0.635327	0.231159	6.86858	3.44193	1.62037	-3.6062	0.557596	1.11752	3.54295	1.33386	3.22832	0.240702	2.19594	0.204486	0.259973	2.45498	1.86335	0.783676
INCOV184	INCOV184-T2	INCOV	39	Male	28.4882	2.35489	0.410856	-0.444861	1.80022	0.554026	1.68713	3.12803	1.12596	1.12908	0.19967	1.55751	1.47513	1.93221	0.101029	-0.854421	2.01154	1.33727	1.56418	-0.022141	4.80436	1.34723	2.06853	0.0134343	1.44831	3.18281	-0.629557	-1.3114	1.29984	-1.06056	0.88407	0.452149	-2.0264	0.492265	2.8152	0.246187	2.38355	1.3458	-0.160214	3.08025	1.91016	3.1793	0.955835	1.98094	0.284941
INCOV184	INCOV184-T1	INCOV	39	Male	28.4882	1.16542	1.5405	-0.122402	1.57442	0.0051017	-0.448128	1.79246	0.224271	1.11454	1.95858	0.554475	0.45599	-0.0275053	0.178963	0.0408567	7.94236	-0.301499	0.585572	0.415304	5.5435	1.21757	1.25831	0.958666	0.708293	2.95806	-1.49115	-0.559531	0.364183	5.48001	4.19856	1.29847	0.206709	0.68404	0.991504	2.34129	1.52565	3.20105	-0.769379	2.16598	1.06524	2.7661	2.22018	3.18579	0.154324
INCOV184	INCOV184-T3	INCOV	39	Male	28.4882	0.395505	-1.01206	0.937344	0.20886	-0.457626	-0.296325	1.81888	-0.0393878	1.30932	1.3153	0.256327	0.13073	0.583158	0.119072	0.0834457	0.316907	-0.338393	0.198673	-0.847553	0.826761	1.22122	1.14591	0.0884793	-1.34984	0.718965	0.318415	-0.548733	0.0644488	0.0492145	0.321124	0.211636	0.699947	-0.193185	1.25421	-0.730546	1.45996	-0.418394	-0.428978	2.01641	1.08572	0.584411	-0.396534	1.70129	-0.58512
INCOV184	INCOV184-PD1	INCOV	39	Male	28.4882	0.744633	-0.322414	-0.191411	0.264312	-0.398636	0.223904	1.37368	0.0715548	1.03011	-1.15489	0.133035	0.551573	1.07754	0.365179	0.504386	1.44766	0.929206	0.14345	-0.408133	1.85653	1.40002	1.0991	0.57989	-2.27146	0.479944	0.497628	-0.124579	0.451884	-0.897575	-0.198941	0.374536	-0.364202	0.0206811	0.705766	-0.923521	1.32004	-0.379477	-0.743476	1.65145	1.15603	0.432602	-0.158304	1.67595	-0.0550364
INCOV184	INCOV184-PD2	INCOV	39	Male	28.4882	0.860381	-0.693793	1.45692	0.612454	0.0511749	0.122029	0.984912	0.301247	0.6655	0.047001	0.680242	0.121221	0.978578	0.184716	0.0754335	0.159497	-0.197046	0.371625	-0.367977	1.26787	1.5233	0.749341	0.167252	-1.43684	1.2555	-0.800263	-0.0573054	1.01987	-1.66335	0.603491	1.24513	0.838271	0.207055	0.46713	-0.694032	1.30306	-0.270625	0.0738558	1.38938	1.06718	1.07599	0.384009	1.72795	-0.59067
INCOV185	INCOV185-T2	INCOV	48	Male	30.506	1.83135	2.17978	0.0255641	3.02606	-1.0538	0.0131805	2.39003	2.05519	1.19501	0.0103321	-0.351847	0.0340287	0.449963	0.0534265	0.05641	0.86596	1.19024	0.90908	0.739209	4.39999	0.691141	1.17406	0.0535803	-0.37025	1.72996	0.215464	-0.506586	1.11107	-0.495003	1.89104	0.119241	-2.4889	0.932634	0.697517	0.730736	1.67395	2.06345	0.019772	1.89531	1.33387	1.9201	1.22014	0.802944	0.413783
INCOV185	INCOV185-T1	INCOV	48	Male	30.506	2.51466	2.05784	-0.346123	2.97465	-0.232792	0.663578	2.85098	2.23068	1.28109	0.65693	-0.383482	0.0345362	-0.0722587	-0.027777	-0.160771	0.881959	0.275016	1.11531	0.394933	4.69817	0.501364	1.33818	0.0556059	-0.55245	1.16982	-1.89943	-0.846481	1.03486	-0.129981	1.82495	0.460841	-3.20994	0.646204	0.805671	1.40536	1.96064	1.90417	-0.252447	2.20047	1.21695	1.56338	2.48465	0.315725	0.233127
INCOV186	INCOV186-T2	INCOV	63	Male	21.6791	1.70358	4.53371	-1.26833	3.27519	-0.875266	-0.284058	1.84856	0.462014	1.10994	1.71678	0.847568	0.0809484	0.0978889	-0.260204	0.00661269	-0.22444	1.28512	0.707816	-0.468781	3.90174	0.800394	1.38968	-1.64972	-0.044926	0.234975	0.169324	-0.724031	0.384212	0.993162	1.2693	-0.202551	-3.62308	0.483898	0.38695	0.0449877	0.991313	1.99566	-3.65196	2.09471	-2.31327	3.3142	3.02028	1.36151	-1.15166
INCOV186	INCOV186-T1	INCOV	63	Male	21.6791	2.78611	6.28828	0.482444	4.85069	0.962706	0.0559013	2.16363	0.311335	1.21672	0.401135	1.80245	-0.0255874	-0.574907	-0.269276	0.0122283	1.17671	-1.15111	0.1932	-1.08286	5.16386	0.947727	1.44544	0.0345516	0.976525	0.464737	-2.16624	-0.676422	0.135507	4.83098	1.428	0.852639	-5.30764	1.08583	0.705597	1.0608	1.22703	4.13785	-3.6917	2.59177	-1.45225	1.84259	5.08045	1.34912	-0.463059
INCOV187	INCOV187-T2	INCOV	34	Female	31.9922	1.11788	1.72523	0.918777	0.447176	-0.0460638	-0.116255	1.97463	0.906423	0.919971	-0.131511	-0.483102	0.489441	0.173791	0.208075	0.126883	1.02956	0.786347	0.103821	0.633469	3.62022	0.167743	1.36451	-0.843956	-0.670392	-0.03157	-0.650188	-0.674105	1.6531	-0.125912	-0.14606	-0.956891	-2.44047	0.750946	0.945414	1.20222	2.08288	-0.147625	-0.787354	1.95577	0.823926	0.941138	1.66607	-0.383029	-1.10985
INCOV187	INCOV187-T1	INCOV	34	Female	31.9922	1.96709	1.34215	-0.755936	0.48463	3.57463	-0.257916	2.19328	0.567227	0.941302	-0.281647	-0.750002	0.223917	-0.834026	0.00717365	0.285795	0.538189	-0.145425	-0.543997	-0.781156	4.16469	-0.38485	1.088	-0.498266	0.371436	0.11716	-1.51573	-0.549533	0.614474	0.27848	-0.0965553	-2.0017	-3.2324	0.724233	1.14709	-1.6779	2.00448	2.80013	-1.85732	2.12633	0.673802	-0.256788	-0.0896702	-0.31607	-1.7477
INCOV187	INCOV187-T3	INCOV	34	Female	31.9922	-1.32302	0.460332	0.109345	-0.60276	0.0564888	-0.461373	0.353971	-0.334346	0.39176	-1.07297	-0.498918	0.29734	-0.741052	0.349166	0.975268	0.64287	0.5277	-0.0808477	0.527734	-0.0779765	0.70276	0.371088	-0.680331	-0.645103	-0.924617	-0.513444	-0.0770441	0.663489	1.3351	-0.847152	-0.580196	-0.7372	1.35652	0.686051	-0.85023	1.47679	-2.41954	0.965458	1.1038	0.600475	-1.01657	0.837974	-0.377021	-0.389128
INCOV188	INCOV188-T2	INCOV	41	Male	29.4501	3.9729	3.7972	0.544006	1.9959	-0.179331	1.03666	3.18749	1.03939	0.825422	1.94945	1.53012	0.209932	0.847234	-0.702439	-2.24257	2.53254	0.820198	1.69703	-1.00446	2.30634	1.09665	1.96511	0.372762	2.01387	2.68153	-0.105416	-2.18648	0.272027	-1.19269	1.08766	0.144244	-2.92435	1.3188	2.46943	3.09469	2.04345	1.83385	-1.40272	2.11676	0.861175	3.84206	1.42926	0.525844	-0.228616
INCOV188	INCOV188-T1	INCOV	41	Male	29.4501	2.44443	3.03166	1.22068	1.9775	-0.178348	0.368226	1.58495	0.632283	1.12281	1.31671	0.929652	-0.278161	0.662057	-0.147966	-0.600784	3.89576	0.395547	0.405337	-0.0293541	3.87512	0.243919	0.420978	0.130954	1.22203	0.416036	-4.06419	-0.48618	-0.240123	3.97164	1.98264	-0.66631	-3.04946	1.01921	0.421464	1.04277	1.39182	3.63329	-0.94129	0.689666	0.596431	2.8013	3.07434	1.18727	0.117633
INCOV188	INCOV188-T3	INCOV	41	Male	29.4501	-0.224236	0.11254	0.85577	-0.158582	-0.427889	0.720755	2.00756	-0.0273153	1.26819	-1.44831	1.69689	-0.0384766	0.249825	-0.0185545	-0.124242	0.486942	0.752195	0.852032	-0.499753	0.263851	0.641356	1.44153	-0.100806	-0.168531	0.413315	-0.651706	-0.983268	-0.276458	-1.55952	0.013363	-0.39262	0.22912	0.918951	1.06184	0.352117	1.86792	-0.666541	0.18079	1.47446	0.274591	1.89774	0.313773	-0.874273	-0.0502849
INCOV189	INCOV189-T2	INCOV	83	Male	36.3159	3.61721	6.12299	4.29064	8.03409	1.93597	-0.428786	2.97924	3.60417	1.92944	0.73183	2.77669	-0.0816875	1.97754	0.31763	-0.188952	3.66995	1.78971	3.02148	3.49544	6.23717	0.651551	1.79605	1.18799	1.36745	1.59974	-1.96849	-0.557178	3.63332	4.09476	1.08644	1.88005	-0.906036	0.636533	2.03071	7.20508	2.14051	2.86931	1.33685	2.02418	0.78538	3.77206	3.09659	1.61392	1.04142
INCOV189	INCOV189-T1	INCOV	83	Male	36.3159	3.53903	7.77866	3.14902	6.8246	4.78542	-1.15427	1.93632	3.43393	0.683354	1.06968	1.31189	0.467216	1.07668	0.500648	0.911235	5.01121	1.91243	2.51668	3.41717	4.90231	0.450626	0.545706	1.07638	0.346443	1.47163	-1.02227	0.274947	3.20573	5.9419	0.306932	0.805272	-0.670508	0.843944	1.67364	6.58067	1.59284	3.92691	1.32564	0.620351	1.13344	2.95433	1.05101	2.04591	2.49937
INCOV190	INCOV190-T2	INCOV	43	Female	27.6969	3.25605	3.57463	2.54884	2.68792	1.05547	0.466978	2.4546	1.46498	1.18079	-0.348726	1.616	0.433712	1.08332	0.297394	-1.12477	2.58544	0.193157	1.10836	0.600279	2.86667	2.08611	1.64748	1.0209	0.465364	0.803317	-2.09506	-0.901993	1.04656	8.99548	2.58766	0.236448	-0.504451	0.484303	1.44505	3.15655	1.58139	0.522379	-0.280644	2.21586	0.998733	0.877004	-0.0379897	2.23337	0.524161
INCOV190	INCOV190-T1	INCOV	43	Female	27.6969	3.79664	9.15661	6.47225	9.68736	1.80179	-0.00282366	2.16213	1.1618	1.15931	1.2167	4.771	0.831009	0.46548	-1.99636	-0.405687	8.61608	0.215819	1.97691	3.42816	6.45207	2.04581	1.37361	0.994743	9.20418	2.69358	-1.33751	-0.748076	1.63934	14.727	4.12268	1.92061	-0.140519	2.19119	1.64802	11.4743	1.44317	4.28712	0.640879	1.90219	1.71896	4.00208	9.19531	3.78252	0.735616
INCOV190	INCOV190-T3	INCOV	43	Female	27.6969	2.45822	2.81947	2.89681	2.95104	1.6912	-1.18923	1.37287	1.61098	0.963563	-0.314677	1.73377	0.184585	0.533405	0.0891823	0.684556	2.20131	-0.00447484	-0.270574	1.22073	1.46965	1.69087	-0.253226	0.975721	-0.664625	-0.438929	-1.2255	0.128353	-0.855056	2.0294	3.5918	1.69416	-0.43164	1.6771	0.903295	2.00241	-0.0506358	3.46943	-0.525147	-0.266	0.720075	4.15541	0.689707	2.28119	0.224055
INCOV191	INCOV191-T2	INCOV	69	Male	24.4521	1.58153	2.77359	-0.505494	3.83382	-0.940611	0.619556	1.50232	0.277978	0.6169	0.857492	0.835715	-0.179729	-0.835698	0.0015576	-0.488221	1.72937	2.05954	1.14927	0.3169	1.40844	-0.119822	1.51917	0.2949	-0.876808	0.566732	0.326685	-1.14502	0.425846	9.51999	1.96284	0.760357	-1.98063	0.71752	0.641341	4.55369	1.18815	1.7846	0.968585	1.9346	-0.378856	2.1278	0.656609	1.60316	0.671308
INCOV191	INCOV191-T1	INCOV	69	Male	24.4521	2.1966	4.37492	-0.967622	4.29542	0.444258	0.322396	2.17276	-0.442948	0.889386	0.323153	0.111735	0.0631496	-1.20314	0.0956647	-0.73389	3.10351	1.27899	1.20618	0.648527	1.39304	-0.576574	1.5189	0.500674	-0.373586	1.63294	-0.7321	-1.25603	1.12003	10.4256	2.28388	1.20521	-2.00605	0.313355	0.453557	5.10927	1.33384	3.29843	0.571953	2.33851	-0.571008	2.67969	0.978224	1.58126	1.08065
INCOV192	INCOV192-T2	INCOV	49	Female	40.0152	1.05415	0.930029	1.57858	0.235746	0.65016	0.19854	1.6241	-0.377706	1.12258	-1.97228	1.36924	0.675873	0.865761	0.328627	0.251416	0.219209	1.13879	0.702314	2.23464	0.753877	1.48387	1.62737	-0.357307	0.258527	0.913057	-1.38357	-1.37615	0.279385	-0.600593	-0.0702738	0.974986	-0.0187806	0.696284	1.97311	11.0949	1.67985	-0.619642	1.05983	1.81132	0.87595	-0.55452	0.23493	-0.382	1.41567
INCOV192	INCOV192-T1	INCOV	49	Female	40.0152	2.22453	2.83452	0.960756	1.36793	1.49346	0.30088	1.2185	-1.54856	0.68468	-1.5667	2.10132	0.365018	0.18392	0.208364	-0.169684	-0.401542	0.898974	0.483712	2.12761	1.39831	1.62797	1.2879	0.400943	1.48615	1.20909	-1.45757	-0.957407	0.411243	-0.0387289	1.33224	-0.320963	-0.534576	0.562622	1.14644	9.61275	1.29671	-0.243557	-0.201214	1.35587	0.439065	0.312304	1.92631	-0.163471	0.683851
INCOV192	INCOV192-T3	INCOV	49	Female	40.0152	0.885212	0.536735	1.00216	-0.139398	0.93242	-0.109819	1.52031	-0.529443	1.01047	-2.36413	1.34989	0.211131	0.596126	0.330382	0.434538	-1.17185	0.686209	0.869128	1.04698	0.307381	1.13052	1.45331	-0.159289	-0.0053306	0.660347	-0.741599	-1.49779	0.401725	-2.41605	0.192702	1.31742	0.0680817	0.491421	1.49688	11.0493	1.26333	-0.393587	0.266319	1.78319	0.490923	-0.766967	-0.241056	-0.816297	1.36697
INCOV193	INCOV193-T2	INCOV	74	Male	27.4934	1.44999	1.94328	1.45877	2.6548	0.696139	0.69923	0.959509	1.27276	0.958821	-0.714925	2.27601	0.291512	0.984874	0.342027	0.217462	2.52292	0.67094	1.22633	-0.306842	4.021	1.44698	0.88022	0.390467	-1.44724	1.36834	-0.128506	-0.219803	0.991944	0.12868	1.49031	-0.492622	-0.615702	0.563621	1.12853	1.70275	1.06774	-0.0526854	-1.16593	1.07768	-0.0865734	2.35547	0.848139	1.64489	0.920746
INCOV193	INCOV193-T1	INCOV	74	Male	27.4934	2.8247	4.39574	2.43516	3.02111	0.864835	-0.00297768	1.9417	1.06974	1.14521	0.24902	2.62907	0.285256	0.675363	0.200584	-0.298117	5.15761	-0.983229	0.979567	-0.20087	4.93447	0.66196	0.947349	0.168826	0.590831	1.17917	-0.529944	-0.1309	1.06679	7.4583	2.91748	0.239129	-2.36065	0.741707	0.864822	5.82172	1.29625	2.40198	-2.25417	1.7172	0.483158	1.70975	1.90542	2.17587	0.859281
INCOV193	INCOV193-T3	INCOV	74	Male	27.4934	1.47402	2.14921	0.917204	1.78731	0.67979	0.701282	1.04609	0.528911	0.819553	0.401377	2.45479	0.74743	0.709053	0.498208	0.976903	1.95625	0.635684	1.23057	0.345996	4.57001	1.32241	0.480196	0.00363153	-0.964718	1.08416	-0.289122	0.0518587	0.968701	1.16902	0.94711	0.421589	-0.264073	0.913926	1.09971	4.15265	0.798057	0.294847	-1.23	0.65377	-0.141089	1.25263	0.661836	1.1184	1.2127
INCOV194	INCOV194-T2	INCOV	60	Male	31.3116	1.11742	3.55078	0.905518	2.09359	0.826091	0.506818	1.58096	0.996939	1.08354	-0.244571	1.44009	-0.407483	1.39889	0.395308	0.884909	1.72842	0.606071	0.348309	0.763088	2.11473	1.05919	-0.390765	0.0333168	-1.86003	1.16317	0.924093	0.481531	0.769719	-1.12444	2.27037	0.688683	-0.573948	0.223481	1.64656	2.00127	1.38303	0.639786	-0.825284	1.8582	0.4875	-0.203758	0.60398	0.370475	1.05448
INCOV194	INCOV194-T1	INCOV	60	Male	31.3116	2.78244	4.24325	0.10282	3.51187	0.920736	0.0405794	2.09245	1.16238	1.00047	1.75839	0.520274	-0.407629	0.205394	0.356559	0.509991	2.97429	0.203664	0.251636	1.09274	3.71335	0.0318637	-0.993157	0.248682	-1.12524	1.06643	-0.875694	0.946462	0.911261	4.09885	2.73293	0.202094	-1.82719	1.18126	0.899145	4.01062	1.08632	3.18629	-1.51115	0.945967	0.809356	3.43219	0.766697	0.219349	-0.523146
INCOV194	INCOV194-T3	INCOV	60	Male	31.3116	0.788763	3.43751	1.70127	1.86809	0.827185	0.739849	2.26994	1.30153	1.33763	0.693607	1.85526	0.26538	1.32017	0.408138	-0.182799	0.916011	1.12368	0.941647	1.53571	0.250389	0.992149	-0.185588	-0.0372458	-1.09092	0.638951	1.88676	-0.166796	0.663224	-0.935914	1.85763	0.157338	0.193105	0.260437	2.21562	1.62272	2.18145	0.142269	0.534221	2.34481	1.36526	0.0709095	0.654227	0.035491	1.82427
INCOV195	INCOV195-T2	INCOV	70	Male	25.0479	3.12782	6.99656	-0.427178	6.58308	0.384121	-1.32983	1.91541	1.60028	-0.734922	1.15388	1.47336	1.11228	-1.38412	0.4107	0.794205	11.2209	0.242071	1.71323	4.02693	3.09617	1.20345	0.582395	0.0663724	-0.210145	5.54046	-2.90923	0.297006	0.985826	5.39452	3.68739	-0.754684	-2.64063	0.740685	0.573883	4.43868	0.889461	3.45256	-1.47459	0.236868	0.125001	4.16627	1.02954	2.53856	0.916031
INCOV195	INCOV195-T1	INCOV	70	Male	25.0479	3.08166	7.11841	-0.607015	7.13913	0.629602	-1.02195	1.83403	0.897054	-0.644255	0.901408	1.50298	0.100286	-0.331383	0.249906	0.453844	6.31484	-0.241884	1.09838	1.06369	4.23846	0.395236	0.44863	1.02562	2.1869	3.52898	-1.50691	0.192724	2.68536	0.752347	3.51316	0.0677125	-3.35019	0.99278	0.789955	4.45698	-0.210989	3.74132	-1.61328	0.417721	-0.398644	4.1117	0.861498	1.47874	0.625224
INCOV196	INCOV196-T2	INCOV	54	Female	21.4222	2.42795	4.13047	-0.61783	5.44516	0.85199	-3.49366	2.37834	0.290422	1.34348	0.140022	0.680377	0.484432	-0.268021	0.292676	-0.0276819	8.86697	-2.2069	1.43653	1.38389	4.64989	1.25019	1.46357	0.40783	0.0400333	3.56048	-0.747101	-0.555275	0.81215	1.995	4.88692	0.0156204	-2.31826	0.443962	1.61036	3.76586	0.956688	1.85241	-2.02604	2.35401	0.234616	3.06402	1.8359	2.0806	0.280976
INCOV196	INCOV196-T1	INCOV	54	Female	21.4222	2.51017	5.31675	-0.167997	5.93775	0.475805	-3.77799	2.57362	1.44266	1.31908	-0.690088	0.698699	-0.0638339	1.27684	0.316961	-0.285221	7.95277	-1.37518	2.08612	1.89874	6.16904	0.645158	1.42808	0.922531	0.768467	3.00037	-2.17836	-0.680435	4.33178	-1.32185	2.81763	0.0840424	-4.12901	0.769378	1.68324	0.386235	1.08687	3.33777	-1.95025	2.39636	0.14823	4.00732	0.257796	1.93682	0.569561
INCOV197	INCOV197-T2	INCOV	66	Male	4.53842	1.18944	4.13015	-2.47556	4.65378	-0.135097	-0.0221452	1.59444	1.03634	0.79879	0.401547	0.537021	-0.618176	-0.305144	0.427813	0.433666	8.74087	-1.58036	0.247038	3.18956	3.98105	1.41468	1.29684	0.200934	-0.523227	2.10308	-2.1456	-0.330049	-1.39529	4.27893	6.05357	1.19844	-4.48955	1.01484	0.374166	3.88711	0.705905	2.04815	-1.92347	1.69564	-0.893618	2.96361	4.44747	1.92938	-0.260687
INCOV197	INCOV197-T1	INCOV	66	Male	4.53842	2.49022	2.87015	-1.9284	4.54941	1.3346	-3.18276	1.53311	1.06094	0.691297	0.527453	-0.848037	-0.202097	-1.3319	0.277913	-0.179233	4.95671	-2.24055	-0.180434	-0.0494463	3.92864	1.39122	1.18582	0.366198	0.852655	1.18277	-2.93584	-0.522104	-0.0456349	3.32191	4.06961	-0.0162769	-5.29916	0.537113	0.418291	-0.57855	0.187488	3.38693	-2.11305	1.86282	-0.934287	0.65689	1.57129	1.54953	0.651975
INCOV198	INCOV198-T2	INCOV	40	Female	48.9062	2.63794	7.59311	4.01422	6.34115	1.45875	-2.04384	2.73851	2.43546	1.12474	0.782548	3.08868	0.821743	1.26957	0.114724	0.0940639	0.692796	0.621426	1.99058	3.60335	4.49448	1.79997	1.56365	1.1389	2.16524	2.74109	-3.02507	-1.14247	1.19527	-0.380338	2.39377	0.883506	-0.153691	0.964162	2.49402	0.262223	1.38314	3.27202	2.51762	2.53354	-0.524759	2.97536	2.94133	0.94119	0.802982
INCOV198	INCOV198-T1	INCOV	40	Female	48.9062	2.72486	10.0077	5.67332	7.68103	4.99465	-0.588822	2.59523	2.7083	0.988327	0.210103	3.74933	0.695113	1.41851	-0.079651	-0.493738	6.46596	1.14486	2.12822	3.13684	4.82699	1.63676	1.27252	1.34929	4.56043	4.59213	-1.52322	-1.09148	2.55883	2.23644	1.76219	0.526658	-1.35804	1.37888	2.83492	3.02437	1.04394	4.0853	1.78985	2.53525	-0.0379955	3.75348	0.314264	1.75788	0.763335
INCOV198	INCOV198-T3	INCOV	40	Female	48.9062	1.36423	4.27798	2.58766	2.34433	2.85262	0.366905	2.1391	1.06447	1.31027	0.120242	2.65098	0.617082	1.64895	0.271149	0.89126	-1.12284	1.70824	1.22514	0.6808	0.805539	2.02161	1.01743	0.539766	-0.119487	0.944764	1.16677	-1.03256	0.143105	1.16713	-0.795191	0.765804	1.31041	1.37552	1.46365	1.69337	1.81954	-0.398095	2.90852	2.05298	-1.00277	-0.443779	-0.117444	0.596532	0.322103
INCOV199	INCOV199-T2	INCOV	57	Male	28.0957	3.22878	5.79743	-0.194584	6.50624	-0.0623	-0.939483	1.93421	2.40883	1.09391	0.427495	2.17257	0.278332	0.226939	0.103784	-0.133499	5.06808	0.363157	2.00442	1.69933	6.1339	1.74901	1.53484	0.419038	0.690132	4.73805	-0.406786	-0.200417	2.2936	6.53636	4.14321	0.906918	-0.345601	0.973335	1.26835	12.1713	1.13808	2.99382	-1.16151	1.69293	0.771113	3.99514	3.64073	2.13004	1.02553
INCOV199	INCOV199-T1	INCOV	57	Male	28.0957	3.11767	6.40612	3.42838	5.97697	2.20769	-0.799334	2.72676	1.8321	1.23402	0.670868	2.21398	0.537223	-0.0383224	-0.256166	-0.546627	10.5314	-0.445374	1.46795	3.26005	6.19699	1.46189	1.58926	0.484549	4.5828	4.48785	-3.33313	-0.822396	3.53669	10.5587	4.26964	0.894781	0.317876	0.637067	1.31403	3.77083	1.27734	3.9721	-1.69268	2.40362	0.486227	3.98466	2.49155	2.51985	1.0502
INCOV200	INCOV200-T2	INCOV	51	Male	31.5773	3.28641	8.25946	5.45699	9.33898	2.34716	-0.912376	1.98396	3.41978	0.723296	1.60998	6.02871	0.759731	0.988216	0.252288	0.716679	6.88317	0.107303	2.49936	4.04018	5.69451	1.76229	1.13816	0.709384	0.32189	3.90144	-1.74684	0.17212	1.61964	3.45792	4.22271	1.11349	-2.63388	0.118313	0.546817	3.01802	1.17877	3.53274	-0.09288	0.858356	-0.602499	3.84529	2.61317	2.64278	1.14921
INCOV200	INCOV200-T1	INCOV	51	Male	31.5773	3.49496	7.67559	4.11979	9.44979	1.70347	-1.53126	2.65199	3.46223	1.12804	0.955643	4.45907	0.325995	0.404335	0.155725	0.440445	7.3688	1.2568	2.41166	3.54489	7.15037	1.34598	1.27279	1.06728	0.73088	3.16619	-3.22181	0.0477252	2.32637	8.71887	3.45895	1.84344	-3.66694	0.973184	0.769529	2.12456	1.27913	4.01247	-1.86874	1.0811	-0.807529	3.91657	4.47365	2.72496	1.15463
INCOV201	INCOV201-T2	INCOV	50	Female	39.3046	0.609426	0.0633544	-0.585217	1.26514	0.33218	-2.60929	1.64649	0.472129	1.12989	0.369487	-0.158096	0.250627	0.0230303	0.26253	0.505002	0.597484	-0.480532	0.619318	0.151714	3.54922	0.550536	0.651202	-0.0274413	-0.736775	1.13826	-0.289611	-0.365541	0.428649	2.50787	1.45763	0.746474	-1.90059	0.935882	0.674858	1.7216	1.27953	3.31402	-0.725701	1.44632	0.677875	0.863348	0.648352	-0.627488	-0.199825
INCOV201	INCOV201-T1	INCOV	50	Female	39.3046	2.15252	0.860845	-1.97191	1.57679	0.841904	-2.33811	1.91678	0.509971	0.946188	1.38452	-0.942653	0.342215	0.0231633	0.143819	0.381341	2.73067	-0.918546	0.822073	0.605599	3.76284	0.51304	0.539642	-0.0804125	-0.902814	0.590307	-2.02836	-0.154562	1.73482	1.03534	1.87909	-0.232808	-2.25589	1.02656	0.428575	3.88122	1.18074	1.99972	0.436293	1.28553	0.491937	0.507789	1.1488	0.369562	1.30338
INCOV201	INCOV201-T3	INCOV	50	Female	39.3046	1.26702	0.412284	-0.291116	0.886914	-0.344165	-1.92884	1.88951	0.0545423	1.47019	-0.430708	0.56269	0.467786	-0.163919	0.299565	0.535166	0.321981	0.220577	0.638062	1.44942	2.28574	1.42948	0.901456	-0.186319	-0.283993	1.62977	0.107015	-0.523597	-0.451602	-0.515373	2.18921	-0.115918	-1.71171	0.710523	1.29973	2.4234	1.86845	0.531062	1.19184	2.00961	0.603021	-0.677711	1.1605	0.351523	0.910887
INCOV202	INCOV202-T2	INCOV	60	Female	31.5068	2.72779	6.5169	0.537807	5.69879	2.9203	0.558583	2.54018	1.65831	1.18782	0.233264	0.108398	1.02218	1.19627	0.319236	0.252831	2.31096	1.08585	2.52676	1.46256	3.26426	1.02963	1.69171	-0.108956	0.883395	1.88309	0.351992	-0.768721	2.21246	5.44711	3.65371	-0.951304	-1.63363	0.898965	0.724509	4.09253	1.56741	2.05183	1.41403	2.67445	1.08499	3.53592	0.146399	2.28884	-0.102476
INCOV202	INCOV202-T1	INCOV	60	Female	31.5068	2.75054	7.04661	1.24966	5.50961	1.06659	-0.608867	2.00114	2.31664	0.763831	-0.355777	1.05511	1.04992	1.65645	0.333987	0.227718	8.98224	0.662397	2.07574	1.44838	3.24047	0.703139	1.0705	0.371357	1.83113	2.2345	-1.82824	-0.283087	1.50151	5.69817	3.76794	-0.416718	-1.129	1.156	-0.0330787	4.54094	1.32335	3.29812	1.41972	1.86887	1.01454	2.55855	-0.0347443	2.62117	0.896641
INCOV205	INCOV205-T2	INCOV	63	Male	27.5521	3.87395	9.98815	12.6148	12.8547	1.40797	-0.811891	3.02461	3.1024	1.32754	1.74144	7.74419	0.892749	0.512989	-0.582161	-1.38255	8.95756	0.691639	3.38169	3.80927	3.69422	1.84309	2.75742	1.5272	5.20389	5.20793	-0.0505816	-1.56283	3.05019	11.6309	3.45879	1.80434	-2.66709	1.23828	2.51225	9.21159	2.15702	4.03556	-1.63241	3.07446	1.78513	5.94828	2.91961	3.54342	-0.434527
INCOV205	INCOV205-T1	INCOV	63	Male	27.5521	4.08467	6.32656	9.34239	7.11286	0.283185	0.570415	3.13905	1.94804	0.356955	1.08133	6.62888	1.37429	0.560977	0.193091	-0.187946	7.43682	-0.0949983	2.97642	1.86981	3.19771	1.11037	0.90966	1.46686	3.54905	3.7627	0.496124	-0.267061	1.84607	5.35235	3.86723	1.12399	-1.01776	1.42272	1.27895	7.8115	2.27739	3.8334	-1.99001	1.60179	2.25823	5.08883	2.85701	3.22064	2.00855
INCOV205	INCOV205-PD1	INCOV	63	Male	27.5521	4.17776	11.7542	10.3636	15.5074	0.110211	1.07284	3.21488	3.30522	0.391905	1.98258	5.79177	1.52874	0.344845	-1.09278	-0.11251	7.92132	1.09937	3.76848	4.05548	6.70741	1.62916	1.2218	1.83212	2.92353	5.39832	-1.52326	-0.164563	4.0417	16.1422	5.08503	3.56153	-2.47173	1.37206	0.977197	8.78153	2.39218	4.7087	-1.29835	1.93048	2.62457	6.53793	11.6634	3.27266	-0.339082
INCOV206	INCOV206-T2	INCOV	67	Male	33.0375	3.34047	4.30245	3.16779	4.96885	0.501037	-2.03418	2.41066	2.5954	1.05106	-0.550218	1.87921	0.280135	0.423619	-0.0707402	-0.241718	5.18522	1.32065	1.40124	1.00976	4.58343	1.1079	1.55189	0.103052	-0.69546	1.02111	1.56998	-0.508064	1.98448	1.86225	2.18841	1.21095	-2.57068	0.430208	0.481004	4.69914	1.75736	1.64138	-6.13384	1.93349	0.138692	2.68507	1.19721	0.262272	0.0192783
INCOV206	INCOV206-T1	INCOV	67	Male	33.0375	3.9257	4.48134	2.95099	4.42456	1.45023	-3.93331	2.49789	2.34197	1.01651	-0.47579	1.58939	0.00794209	-0.0789367	0.00733334	0.403807	5.73366	0.171542	0.928711	1.43711	4.76661	-0.233904	1.22402	0.760502	-0.0236543	-0.193662	-1.4866	-0.316806	2.34403	5.01214	1.33683	1.64878	-3.14804	-0.171055	0.398149	3.98605	1.55209	4.27821	-6.80041	1.9319	-0.0548383	1.008	0.35719	0.882482	1.21326
INCOV206	INCOV206-T3	INCOV	67	Male	33.0375	1.59546	3.7808	4.44473	5.16338	0.437275	-0.850902	3.28038	3.36174	1.73882	1.34723	3.36971	0.566086	-0.82877	-0.416311	-0.241867	6.63979	-0.137662	1.32875	1.21817	3.89632	1.61264	1.89326	0.972963	0.162926	0.638929	-2.42258	-1.22839	0.951202	2.73407	2.78418	2.73577	-2.05947	-0.451873	2.08188	5.09392	2.17236	2.54286	-4.3096	2.91039	0.0920668	1.41393	1.37717	0.841825	1.96365
INCOV209	INCOV209-T2	INCOV	35	Female	40.8545	3.7116	10.2837	8.79	14.229	4.50422	-1.51088	3.03937	-2.84524	-0.31055	0.0486907	6.52009	0.800484	2.9103	0.0200456	0.316373	2.82105	1.94062	3.09943	5.37927	6.59482	0.893783	0.0589062	2.07268	2.54181	2.83845	-1.05964	-0.0164093	4.63481	10.3764	0.690045	0.0210047	-0.633364	2.23963	1.9347	7.43838	1.62617	2.31471	-0.165981	0.89066	1.68629	6.06918	6.26902	3.21791	2.22213
INCOV209	INCOV209-T1	INCOV	35	Female	40.8545	3.53292	13.356	10.0404	14.3697	2.58197	-0.440582	3.03483	-1.40658	0.328899	0.586208	7.63594	0.258077	2.23195	-2.60767	-0.214571	5.42217	1.90654	3.24569	5.15679	6.80613	1.27844	-0.0123571	1.80787	8.67878	2.04779	2.30765	-0.10381	6.03013	11.555	3.5533	1.68153	-0.201136	2.82238	3.52604	15.5819	1.57426	4.34655	2.53092	1.32715	1.81104	6.38153	12.302	2.67555	-0.372015
INCOV210	INCOV210-T2	INCOV	43	Female	37.5309	-0.736378	2.39484	0.664647	1.12013	0.216115	1.54853	1.46695	-0.457133	0.715028	1.08087	0.77382	0.905955	-0.40802	0.26817	0.638965	0.291355	0.6454	0.605609	1.57841	3.1205	1.34359	1.27627	0.413084	-0.963209	0.586143	1.12656	-0.183622	1.79951	6.75079	-0.0243679	1.56489	-0.564721	0.589633	0.794976	2.37471	2.11646	0.122436	-0.333606	1.1929	0.750527	2.27523	2.63913	1.75576	1.14642
INCOV210	INCOV210-T1	INCOV	43	Female	37.5309	-0.622214	0.5561	0.752388	0.668038	-0.65516	1.19952	2.04717	-0.8183	0.491092	0.187098	-0.126438	0.974326	-0.740673	0.198424	0.606418	-0.0699092	0.524424	0.602024	1.70544	3.00771	0.997272	1.25977	0.416302	-1.41376	-0.0715056	-0.48269	-0.493116	0.80298	9.39918	-0.727506	0.029945	-0.0859956	0.344927	0.681772	0.283498	1.88843	2.33699	-0.537198	1.58872	0.757373	1.97867	0.478629	0.136291	1.30452
INCOV212	INCOV212-T2	INCOV	42	Female	41.4195	2.25581	3.86435	3.5327	3.14039	2.79684	0.0078031	0.409692	2.42265	0.031109	0.327226	3.52319	0.701709	1.62151	0.182461	1.13243	0.509492	0.765667	1.60306	2.53733	1.14787	2.23877	0.748563	0.894497	-0.921883	1.51096	0.750327	0.101594	0.691326	0.0631748	1.09141	0.409842	1.50689	1.22695	1.04694	1.83134	1.47659	1.12815	1.6221	0.704133	1.48394	0.694937	0.780039	1.87775	1.60634
INCOV212	INCOV212-T1	INCOV	42	Female	41.4195	3.28948	5.587	5.19288	5.30307	2.83756	-0.617006	1.56121	2.88909	0.674091	-0.109526	3.57129	1.22951	1.70536	0.144921	0.677705	1.35913	1.14049	1.71666	2.85079	1.78526	1.87957	1.23137	1.68942	-0.393218	2.31982	1.15299	-0.0933663	1.32206	-0.881787	2.46941	-0.242962	1.29403	1.17427	1.29165	7.18618	1.56528	4.46516	1.127	0.764739	1.13998	3.53274	4.36164	2.54669	1.08536
INCOV213	INCOV213-T2	INCOV	42	Male	33.927	2.8077	2.9445	1.35353	5.7371	0.816108	1.29643	1.45511	2.22587	0.717895	1.49433	0.764411	0.496772	0.761015	-0.0828921	0.426679	1.1764	-0.622123	1.10045	1.2355	4.79511	2.024	0.397022	0.0774171	-0.475673	0.0184697	0.03816	0.0969806	2.58757	-0.490146	1.20075	0.647657	-1.02337	0.706606	0.32526	3.75487	0.504907	3.13345	-1.39075	0.776329	-1.36063	1.743	3.74682	0.692468	1.21562
INCOV213	INCOV213-T1	INCOV	42	Male	33.927	3.83887	4.27643	2.58215	5.22197	1.44583	1.14166	2.41822	2.38038	1.08246	0.95109	1.23044	0.757795	0.596819	-0.272528	-0.353997	2.40301	-0.0885815	1.32856	1.43311	5.37629	1.75527	1.13403	0.220849	0.824641	0.134037	0.994462	-0.995985	2.97061	1.71707	0.633921	1.08997	-1.07892	0.731682	1.60638	6.29229	1.8326	4.08379	-1.56023	2.77989	-0.500559	0.891075	2.17384	1.18273	0.917594
[truncated: 410 more columns]

## Sheet: S2.2 Metabolomics
Patient Subject ID	Blood Draw	Healthy or INCOV	age	sex	BMI	S-1-pyrroline-5-carboxylate	spermidine	1-methylnicotinamide	12,13-DiHOME	alpha-ketoglutarate	kynurenate	3-hydroxyisobutyrate	3-hydroxy-3-methylglutarate	3-phosphoglycerate	cholate	5,6-dihydrothymine	hypoxanthine	9,10-DiHOME	linoleate (18:2n6)	laurate (12:0)	quinolinate	N6,N6,N6-trimethyllysine	N-acetylputrescine	N-formylmethionine	S-adenosylhomocysteine (SAH)	adenosine 3',5'-cyclic monophosphate (cAMP)	adenosine 5'-monophosphate (AMP)	5-methylthioadenosine (MTA)	arachidonate (20:4n6)	arginine	aspartate	3-(4-hydroxyphenyl)lactate	phenylpyruvate	beta-alanine	biliverdin	succinate	3-hydroxybutyrate (BHBA)	cholesterol	choline phosphate	cortisone	creatinine	cysteinylglycine	cystine	sphingosine	deoxycholate	cystathionine	sphinganine	flavin adenine dinucleotide (FAD)	fumarate
1003758		Healthy	32	Female	23.78	-0.622529	-0.394431	0.698251	1.47789	0.0863499	-0.90996	-0.297681	0.647491	0.423637	-0.14888	-1.33215	-1.65122	1.23972	1.42244	0.524449	-0.404558	-0.402228	1.86408	-1.30271	-1.51116	-0.27794	-0.679934	0.24763	1.39238	-1.03984	-0.506057	-0.616007	0.146235	-1.33927	-0.949937	-0.179211	0.545145	-1.12184	-0.272301	-0.683306	1.14911	1.01751	0.0292493	-0.332471	-0.533114	0.469574	-0.42015	0.25694	0.374355
1008097		Healthy	59	Male	31.46	0.156314	-0.194857	0.479207	-1.66925	0.492495	-0.43597	0.0295618	-0.715453	-0.737447	0.975435	0.505976	0.6378	-0.472156	-0.907225	-1.65614	-0.839755	0.871432	-1.36807	-0.318525	-0.262214	0.189281	-1.16324	-0.0304844	0.0221624	-0.456884	0.399535	-0.442451	0.467514	0.389931	0.184803	-0.00709789	-1.10149	0.281066	-0.00537487	1.136	0.0207223	0.679614	1.10252	-0.545269	-0.637008	0.46657	-0.411018	-1.83487	-0.151773
1008631		Healthy	68	Female	28.83	0.435353	-1.31127	-1.09988	-0.26572	-0.617532	-1.41817	0.0680477	1.03243	-0.719578	-0.593007	-3.99794	-0.517752	0.10876	-2.23514	-1.06143	0.71705	0.0227668	-1.61547	-1.5879	-0.238626	-0.460769	-0.727536	-0.0421351	-1.39242	-0.593429	-1.04229	-2.36904	-0.0863837	-0.608049	-0.392066	-0.162357	-1.32831	-2.12344	-0.531666	-1.7484	-0.816459	-0.439334	0.218636	-1.55806	-0.797517	-0.304514	-0.692599	-0.630293	-0.677759
1012545		Healthy	65	Female	21.12	-0.804976	-0.144867	1.08742	1.5638	0.253838	0.849425	0.711111	0.895349	-0.358233	-0.889173	-0.326383	-1.03043	1.26836	0.38532	0.386193	0.441994	-0.0652235	1.73577	0.022273	-3.02219	-0.22989	1.35356	-0.214617	-0.150211	-0.485546	0.715564	0.123699	-0.849071	0.805117	1.27269	0.0624683	1.02497	-0.00138193	1.0035	-0.200847	0.130092	-0.607467	-0.0388269	0.634627	-0.134313	0.084018	0.0924332	-0.734354	-0.155415
1022407		Healthy	60	Female	39.95	-0.867989	0.929882	1.16252	-0.548043	0.155163	-0.018732	0.842562	-0.650138	-0.621946	-0.468291	1.74218	-0.174719	0.0243883	-0.646876	1.01682	-1.58084	0.275415	-0.735499	-0.998427	-0.777622	-0.218129	-0.695912	-0.496002	0.0502429	0.338114	-1.21458	-1.54858	-0.239858	0.402411	0.390436	-0.00556852	1.58604	1.41806	0.599301	0.488405	-2.33181	-1.85368	-1.84985	0.0622413	0.360888	-0.761079	-0.126621	-1.35905	0.198075
1026607		Healthy	28	Male	26.75	0.0575364	-0.407493	-2.04646	-0.530388	-0.668187	1.02348	1.53257	0.0785439	-1.9518	0.592583	0.424325	-1.94338	0.258227	-0.417787	-1.27951	-0.311967	1.02288	0.338923	0.504539	-0.136557	-0.239747	-1.49112	0.831812	-0.426753	0.889999	-0.600443	1.00323	0.343564	0.417615	0.566754	-0.50623	1.10504	0.295542	-0.229062	-0.0603952	0.806934	0.74388	0.287869	-1.70845	-0.198088	0.610946	-1.29722	-0.251046	1.22629
1027537		Healthy	55	Male	28.58	0.419911	-1.20671	1.07173	0.430928	0.599853	2.33763	-0.02747	0.756714	-0.0754847	-0.122542	-1.82582	0.0544673	0.605505	1.91671	1.63735	-0.205983	-0.121255	1.06812	0.0121827	-0.786205	0.153222	-3.93933	0.34678	2.12586	-0.853056	-1.08898	0.645046	1.85878	-1.19304	-0.339849	-0.246662	-0.849101	0.215195	-0.0795504	0.738113	-0.99341	0.594032	-0.602423	-1.8781	0.0264565	-0.473356	-1.908	0.933796	0.019634
1030956		Healthy	51	Male	24.86	0.412514	-0.429613	0.0230885	1.44663	0.534541	-0.094411	0.545445	0.682808	0.127352	2.54743	-0.465066	-0.0395123	0.828259	0.00253431	-0.475982	0.379492	0.393919	-0.549286	1.4682	0.0499847	-0.0857009	0.0859704	-0.0912428	-0.489107	0.15472	-0.707628	0.140606	0.705226	1.78067	1.36279	-0.274284	0.518196	-1.50487	-0.179837	-0.178368	-0.0396019	0.194278	-0.00694716	-1.65091	0.937877	-1.21432	-2.085	-1.52591	0.249165
1035670		Healthy	33	Female	29.32	-0.581399	0.309126	0.215583	-0.58466	-1.40439	-0.829997	-0.522191	0.0736048	1.71109	0.173073	-0.831031	0.0334935	0.175182	-0.412739	-0.613013	-0.286612	-0.977288	-0.480295	0.202837	1.7002	1.55001	1.30499	-3.00316	-0.258081	-0.0187347	0.904871	-0.30757	-1.24924	0.870571	0.0544996	1.02617	-0.39868	0.597745	0.924826	0.727702	0.189854	-0.393097	0.414156	1.47712	-2.52577	-0.0835748	1.32666	1.50818	-0.0162545
1047962		Healthy	64	Female	41.75	-0.225779	-0.59767	1.25544	1.20083	0.622638	1.2321	0.0412441	0.546671	-0.116519	-0.194664	-0.613017	0.86742	-0.114209	0.167835	-0.763951	0.483043	-1.17579	0.115277	0.0612473	0.703878	-0.0307322	-1.01629	0.469666	-0.432079	-0.223778	0.491869	0.173305	0.978536	0.0208511	-0.634373	0.0211462	-1.11609	-0.745258	0.378571	0.184016	-0.225102	0.368039	0.00457894	0.470402	-0.00769186	0.316006	0.207337	0.0939285	-0.564955
1053715		Healthy	40	Female	21.78	0.114477	0.135275	1.4328	0.174126	-0.0851028	0.538902	0.0448571	0.16853	0.784797	0.29229	-0.539643	0.303294	-0.786431	-1.83388	-1.28244	0.529	0.554826	1.37488	0.389378	-0.266063	0.109433	-0.108789	-0.5202	-0.665279	0.29235	0.4437	1.12148	-0.243944	1.09486	1.41849	0.106926	-1.82343	0.697437	0.640717	0.314687	0.311377	0.579186	0.738196	0.653719	0.803947	-0.0358816	0.874009	0.399869	-0.658016
1054953		Healthy	62	Female	19.8	-0.872142	1.31893	0.354159	-0.722735	-0.379222	-0.410011	1.33199	0.537191	2.13623	-1.12	0.152927	-0.209157	1.63209	0.494417	-0.38023	0.667523	0.105481	-0.452239	0.435351	1.63229	0.184588	1.51423	-0.889705	0.487549	-0.608547	1.20069	0.377856	-0.722901	0.457439	-0.0711438	0.309632	1.80911	1.41694	0.854251	0.523484	-0.717496	0.0749355	-0.60927	2.00894	-0.0607166	0.0576916	2.10126	0.913813	-0.45435
1056512		Healthy	61	Female	24.89	-1.5541	-0.367905	-1.89331	-1.19732	-1.10568	-0.386382	0.119502	-0.63657	-1.18446	-0.986645	-1.94106	0.693824	-0.071313	-0.203591	-0.561602	0.163867	-1.38161	0.818107	-0.79608	-1.96463	-0.608743	-2.86454	-0.256743	-0.388735	-1.45768	-0.515872	-0.74288	-0.774971	-0.180163	1.04472	-0.218475	1.17019	-0.867198	-1.32281	-0.88876	-0.660154	-1.3888	-2.04448	-0.139537	-0.644528	-0.312865	-0.485642	-1.29159	-1.06592
1057494		Healthy	55	Female	23.51	1.04183	-2.49411	-2.17165	0.708973	0.121164	-0.00187505	-1.56368	0.178324	0.808531	2.29974	0.457208	-1.22282	0.341953	-0.97106	-0.446563	-0.201223	-0.608823	-0.491475	-0.454422	0.668057	-0.775096	-0.166719	0.713572	-0.856682	0.427721	-0.151167	-0.690896	1.09381	0.839439	-1.93169	-0.0649087	-1.61622	0.724445	0.711547	-0.712234	0.458247	0.735589	-0.595205	0.400692	2.23713	0.169924	0.396992	0.447986	-0.823667
1066842		Healthy	70	Male	33.36	0.747498	-0.236931	-2.0778	-0.0679145	0.659	-3.2841	-0.0900509	0.999488	-0.307281	0.592063	-1.57573	-0.591549	-0.883909	-1.00535	-1.56593	0.321408	-0.441087	0.353883	-0.842067	0.139749	-0.0714025	-0.573523	0.601759	0.781573	-1.08119	0.508024	-0.901699	0.386271	0.500295	-0.348144	0.294445	-0.407658	-0.63453	-0.430215	-0.058223	-0.432476	-0.776371	0.366621	-0.294423	0.0128642	0.318127	-0.266656	0.46035	1.09504
1068336		Healthy	36	Male	35.37	0.670434	-0.471454	-1.02025	-0.676745	0.360031	0.359277	0.631734	0.694837	-0.536083	0.644539	1.0391	-0.399543	-0.981468	-0.500652	-0.56457	0.413547	0.81396	0.517006	1.06092	-0.0108602	-0.185029	-1.94279	0.268792	-0.328197	0.552414	-0.658216	2.1031	-0.853071	0.926956	-0.224986	0.426492	-0.133916	-0.657054	-1.27599	1.21181	0.609123	0.0378069	0.347133	-2.0452	0.343311	0.143997	-2.27518	-1.15387	2.04305
1070356		Healthy	46	Female	37.18	-0.674224	0.618456	0.753239	1.21284	-0.0236738	0.958302	1.26491	0.605953	-0.312203	-0.463709	0.0791945	0.657062	0.491438	1.57304	1.80111	0.666896	0.0880692	1.26735	0.698334	-0.383697	-0.190838	-0.836396	0.275926	0.29171	-1.07191	0.539135	-1.5644	-1.00253	-0.316585	0.120142	-0.109955	2.22896	0.202296	-0.876215	-0.557622	-0.34616	-0.137594	-2.07206	-1.29699	-1.74483	-0.998173	-1.05574	-2.13922	0.777345
1073785		Healthy	39	Female	28.38	-2.52752	1.25426	-0.187524	-2.70729	0.783683	-1.93884	-0.0514003	-0.334692	0.320896	-0.732854	0.71884	0.161091	-0.478711	0.319902	-0.824177	-0.188058	0.391956	0.681542	1.19474	1.37414	0.167799	-0.134196	1.94644	0.671608	-0.205575	-0.658543	-0.558497	-1.08768	0.734384	-0.352401	0.545223	2.43926	-0.106747	0.699207	0.513773	-0.196825	0.0531947	-0.806197	0.46993	-1.36158	-0.00138526	0.664713	-1.10206	1.36974
1076617		Healthy	56	Female	37.38	-0.546324	-0.585196	0.562992	0.277861	0.0183357	-0.230907	-0.57729	-0.382876	0.253847	0.904126	1.14547	-0.340902	1.04065	1.10201	0.750973	-0.208056	-0.193649	0.205353	-0.5873	-0.598638	-1.98396	-1.86652	-0.433133	0.746439	0.843668	-0.158824	1.14553	0.558084	1.51725	0.775349	-0.264352	0.305812	-0.175951	-0.72761	0.794702	-1.08128	0.225561	0.226237	-0.844664	-1.1967	-0.303882	-0.880639	0.478963	-0.485806
1084936		Healthy	62	Female	27.74	0.973988	0.273192	0.415897	0.428633	0.609708	-0.24503	-0.520845	0.274678	1.27858	-0.935571	-0.417562	-1.22901	0.447091	0.333419	-0.0310531	-0.00362279	0.248315	-1.44589	-0.569143	-0.568285	-1.96178	0.752103	0.558605	-0.214256	0.00105597	-0.413546	-1.35812	0.179895	0.950545	-0.201991	0.109678	-0.593972	-2.18155	1.03954	-1.29123	0.468962	0.246653	-0.16681	-0.348535	0.0685615	-0.816338	-1.06979	-0.166549	-0.489432
1087775		Healthy	51	Female	26.7	1.21154	1.42572	-0.333254	0.3963	0.490149	0.103758	0.24424	0.873107	1.17646	0.499528	-0.0393868	-0.322098	0.439631	0.313073	-1.32174	-1.20794	-1.02515	-0.744219	-0.268688	0.144766	-0.918519	0.5339	-1.21343	0.412864	-1.1077	0.752639	1.15815	0.705083	2.02943	-0.0840903	0.138126	-0.574048	-0.0205788	0.41404	-0.15369	-0.0740757	0.0752227	-0.348015	1.50899	-0.850351	0.142516	1.95236	-1.30595	0.438331
1095550		Healthy	56	Female	30.88	0.316983	-0.476264	-0.10951	-0.284908	0.808533	1.16321	0.227917	-0.134747	0.406279	-0.155894	0.313581	1.145	-0.0656406	0.0507593	-0.574511	0.541272	0.792955	-1.55209	-0.25812	1.56541	-0.691257	1.85862	-0.0979702	1.30352	0.14765	0.63807	0.864603	-0.566178	0.00208108	-0.467109	0.320884	-0.192145	-1.35466	0.312015	0.0327436	0.38251	0.144276	1.13412	0.9696	-0.442019	0.499347	1.06453	-0.294704	0.618154
1097616		Healthy	58	Female	35.61	-0.608776	1.40807	-0.926334	1.96432	0.444077	0.981584	1.14826	-0.725353	1.62131	0.407135	0.497085	1.33655	1.31	1.09866	0.937176	-5.85941	-0.740064	-0.110884	-0.381509	-0.975369	-1.45525	1.06977	-0.945775	-0.0326117	1.1886	0.774411	1.18789	2.01688	1.28701	0.500815	0.531156	0.551403	0.227696	1.83308	2.6321	-1.41082	0.0084126	-0.952389	0.293475	-1.76782	-0.081933	0.750903	-0.278524	-0.123413
1101818		Healthy	42	Male	27.53	0.0176361	-0.0779909	0.97572	0.222238	0.628218	-1.05989	-0.405712	-5.33212	-0.869144	-0.153323	0.480829	0.322301	-0.417696	-0.616426	-0.33737	-0.20788	-0.158514	-0.772788	1.04546	-0.523217	-0.183375	-1.61128	-0.427425	-0.858999	-0.672421	-0.773906	-0.352921	0.227671	0.709121	-0.55415	0.260364	-1.33847	0.654018	-1.37525	-1.11006	-1.25491	0.121015	1.54169	-0.464789	0.565583	-0.275293	-1.11788	-0.512037	2.36398
1104998		Healthy	40	Female	24.33	0.619931	1.32639	-0.922819	0.415336	-0.119007	2.74105	-0.779339	1.26173	-1.24715	-0.511925	0.67666	-1.06484	0.539264	-1.3935	-1.49976	0.905429	0.882931	-1.99578	0.520804	-1.72583	-0.076636	-0.0194976	-0.565126	-1.59184	0.489249	-0.148826	-0.511781	-0.605235	-0.160905	-0.269819	-0.256313	-1.11766	-0.850887	0.389732	-0.617804	0.0230359	-0.464966	0.333263	-0.827209	-0.897928	-1.86665	-0.865613	-0.260733	-1.58832
1108839		Healthy	38	Male	24.59	-0.346098	0.705214	1.12141	0.710564	1.24371	-0.0207291	-0.369501	0.33035	0.929684	-0.799816	-1.01811	-0.319217	0.00961932	0.0787575	-0.928305	0.381252	-0.489124	0.743569	0.478662	0.989123	-0.0435512	0.739328	-0.150671	0.642996	-0.129004	0.384973	-0.0110081	0.723668	-3.10663	1.54273	-0.0458435	-0.507601	0.902122	1.04188	0.0479717	-0.372235	0.342596	-0.506037	0.671952	-0.615059	-0.0883887	0.410905	0.613798	-1.16277
1110511		Healthy	60	Male	31.19	0.448794	0.119722	-0.774758	-0.800022	0.178021	0.329182	0.179796	0.194819	-0.268519	-0.669018	0.732565	0.488908	0.948179	-0.36488	-1.33643	1.00291	-0.158572	2.07065	0.0601312	0.243142	-0.0815127	0.661774	-0.150474	-0.711096	-0.886949	0.193826	1.18403	0.03829	0.532785	0.429848	-0.444885	-1.04344	-0.753128	1.30815	-0.0132445	0.434076	-0.543704	1.1668	0.535675	-0.0968333	-0.074394	0.483574	-1.19725	-0.770281
1117666		Healthy	67	Female	26.94	0.220667	-0.168673	-0.00446007	1.08564	0.232795	0.0727936	0.23016	0.40651	-0.657516	0.215948	0.136033	-0.77561	0.955307	-0.790863	-0.255268	-0.269793	0.00215457	0.232302	0.256024	-1.94887	0.462027	-0.951843	-0.615888	-0.500179	0.843993	-0.307311	0.254318	-0.448164	-1.18761	-0.382594	0.993812	0.0265011	0.717103	-0.610297	0.0677653	0.835129	-1.24018	-0.90874	-1.21246	-1.08961	-0.444025	0.139966	0.49712	0.463442
1119219		Healthy	43	Male	23.49	0.758427	0.165874	-0.509267	0.578603	0.190928	-0.1627	-0.30331	-0.4465	0.551868	-0.170631	0.935005	0.564555	-0.468527	-0.313578	-0.206082	-1.12519	0.286319	-1.24333	-0.894808	0.409397	0.071076	0.692287	0.228155	-0.164292	1.41893	0.354245	-0.105441	-0.203808	-0.0721673	-1.10983	0.236344	-0.747392	0.730134	0.851242	-0.36726	-0.0450511	0.909897	-0.226775	0.314745	1.16126	-0.255111	0.632487	0.624316	0.747197
1125510		Healthy	61	Female	29.11	-0.514924	-1.58686	0.462093	-1.24501	-0.185403	0.239337	-0.0767211	-2.06094	-0.0848134	-0.607163	-1.85159	0.0853677	-0.105501	-0.0234904	-1.16116	0.235375	0.978906	-0.632076	-1.51391	-1.04852	0.653468	0.688459	-0.600687	0.27943	-0.288314	0.640814	-2.55018	0.37141	0.795204	0.506577	-0.653324	1.0779	0.864826	0.460848	1.13513	-0.810261	-0.430625	-0.120055	-0.237833	0.372691	0.0593824	-0.380663	1.0333	-1.93019
1131525		Healthy	47	Male	21.13	0.0991816	-0.155273	0.34602	1.1421	0.572591	-0.22574	-0.201226	0.989895	0.973604	1.49004	1.0952	-0.325454	1.10138	-0.0204199	0.927675	0.811503	-0.167077	1.61594	1.09371	0.260749	0.193648	-0.408343	0.921687	-0.655681	0.071946	-0.258392	0.868025	0.711223	-0.913586	0.501251	0.0191351	0.426831	0.0729175	0.891881	0.680668	-0.496121	0.145766	-1.96628	-0.122151	-1.55354	1.36906	0.40722	1.728	0.743313
1172809		Healthy	57	Female	36.97	-0.327452	-0.870199	0.365851	0.513094	-0.235906	1.52666	-0.322802	-0.325549	0.817852	-0.435533	0.411417	0.664258	-1.54321	-0.446332	-0.569145	-0.531286	1.2002	-0.349908	1.88543	0.574563	-0.796015	1.03556	-0.144941	-0.231634	1.08305	-1.05059	-0.455685	0.00451077	0.0129096	-1.23054	3.05864	0.297368	1.29148	-0.257967	0.477506	2.00345	0.757215	0.182793	-0.575734	-0.669351	0.483478	-0.540342	0.917628	-0.0172323
1173930		Healthy	56	Male	24.95	0.72997	-1.06648	0.155499	-0.634208	-0.116511	-0.206423	1.19868	-0.55756	-0.40037	-0.227579	0.578046	0.740478	-2.53992	0.837323	0.636171	0.111729	-1.06745	-0.752633	-0.770623	-0.371038	-0.0997027	-0.607842	0.736929	1.36003	-0.112233	-0.674896	-0.606161	1.07019	0.464219	-0.126715	0.402649	1.27434	0.095812	-0.25449	0.52995	0.418853	1.00541	-0.0849959	-0.83651	-1.4647	-0.0356012	-0.587156	0.275143	1.55125
1175004		Healthy	49	Female	32.86	0.228519	0.307886	-0.841696	-1.1253	-0.616396	-0.379292	-0.883341	-0.56747	-1.41429	0.930983	-0.623938	0.827449	0.060008	-0.428795	-1.6257	-2.01327	-0.366222	-0.304722	-0.884744	0.756165	-1.46205	0.455275	-0.367114	0.526045	1.96517	1.39162	-0.395332	-0.269016	0.0935178	0.714342	0.681351	-0.436665	0.963168	0.263013	1.19796	-0.0776785	-0.569257	-0.274977	-0.0212554	-0.736082	0.483209	0.574125	-0.229383	-1.02739
1178677		Healthy	62	Female	26	0.883992	0.0595558	-0.240481	-0.982124	-0.167325	0.387154	0.871344	0.849625	0.256419	0.21209	-1.35187	-0.918265	0.576376	0.967861	0.022066	0.987607	-2.82044	1.76866	0.9202	2.0688	0.615016	1.19534	0.722766	1.07653	-0.523945	1.11336	1.8481	1.80481	0.934929	1.32815	0.140246	-0.603122	-0.99967	1.38893	1.09483	0.938292	0.199415	0.155038	1.45671	0.878318	0.274991	1.76247	1.6011	0.282598
1179608		Healthy	60	Male	22.19	0.262091	1.01093	0.0571563	-0.157082	-0.38009	-0.335224	-0.918395	-0.464557	0.924931	-0.657147	-0.04693	-0.00097631	-0.520593	-0.639799	-0.136161	0.677356	0.463421	-0.296194	-0.939043	0.908666	0.548187	0.303811	-0.0703	0.890494	0.99437	0.333793	-0.150962	-0.113847	0.34242	2.12151	0.304057	-0.575505	1.8203	-0.277358	0.41203	0.405094	-0.275551	1.46744	0.752756	0.128482	1.13704	0.7977	0.839533	-1.61192
1186997		Healthy	52	Male	23.75	1.08776	-0.286186	-0.987382	0.24425	-0.77079	-0.170957	-2.07639	-0.155478	0.0492651	-3.71016	-0.639216	0.302149	0.590267	-2.66135	0.183897	-0.422686	-0.561112	0.419581	-2.35761	0.170871	-0.193087	0.503675	0.399266	-2.97987	0.239731	0.181914	-1.10718	0.337823	0.404168	-0.608278	0.11154	-1.77319	0.767401	0.755702	-0.298092	-0.737778	-1.07903	-0.0955301	0.0613465	-0.485967	-1.07666	-0.247444	0.620084	-0.969124
1192338		Healthy	65	Female	28.33	-0.853784	-0.0884581	-0.3745	1.01486	0.502813	0.779085	-0.852012	-0.407327	-0.0135593	0.0116738	0.604769	0.469074	0.342313	0.427191	0.620882	-0.225629	0.434129	0.424819	0.294003	-0.501637	-0.0893385	0.975803	0.136885	0.378324	-1.67764	-1.19907	0.670176	-0.0821428	-2.35697	-0.524159	3.34695	0.487885	0.0413036	-0.505472	0.527576	0.46717	0.378673	0.799955	0.483262	-0.131168	-0.0201606	-0.375815	0.981892	0.669424
1195760		Healthy	60	Female	32.73	-1.94603	-3.71684	-1.10707	-1.49607	0.364948	-1.93965	-0.900442	0.406415	0.24985	1.10078	-0.864377	-0.52659	0.297723	0.261134	0.00752203	-1.38965	-6.75088	-1.06472	-0.603304	-1.10429	-0.337858	-1.22893	-0.303299	-0.291129	-2.19564	-0.822405	-0.229615	-1.27002	1.25827	-1.55987	-0.180224	0.397093	-0.621765	-0.440748	-3.55568	-2.29271	0.885473	0.0391648	-0.570105	0.323705	-0.930584	-0.717383	-1.24898	1.03724
1196748		Healthy	64	Female	33.71	0.678672	-0.493351	-0.690482	0.26978	1.06474	-2.7865	-0.970779	1.1874	0.130964	0.651224	0.703003	-0.823629	-0.972044	-1.38697	-1.44864	1.13979	-3.16734	1.46054	0.259231	1.063	1.11307	0.273881	1.27795	-1.40378	-1.03545	0.724609	0.916462	0.392832	1.06876	0.431473	4.10441	-0.60485	-1.43474	0.184921	-0.572632	-0.359169	0.612549	0.549681	1.09974	2.37522	0.29544	0.695594	0.74417	2.36886
1197219		Healthy	58	Male	26.52	0.124301	-0.242962	-0.172506	-0.660645	1.38812	1.16263	-0.0937826	0.226459	-0.80856	-1.45963	1.15407	1.31832	-4.88434	-0.221819	1.02488	1.98135	0.463526	0.473431	0.633763	0.37389	-0.0690302	-0.0181299	1.87657	-1.09169	-0.345251	0.380175	0.492749	0.461624	-1.12762	1.07501	0.0235501	-1.0496	-1.27926	-2.87849	-0.196698	0.138481	-0.697185	1.10112	0.600357	-0.255185	-0.806436	-0.0167645	-0.0619989	-0.677647
1197763		Healthy	57	Male	25.81	-0.535345	-0.288207	-0.293254	0.283479	1.25684	0.703549	0.623484	-0.483989	0.180103	-1.48622	0.280056	1.05023	-0.436018	1.70791	0.675187	0.815332	0.661083	-1.04817	-0.711142	0.522562	0.18349	-0.57049	0.831336	2.14461	-0.419568	0.7682	-0.69204	-0.17401	1.20178	-0.884946	-0.175133	0.402543	1.21341	0.152413	0.398654	0.556268	0.0854629	1.93036	-0.66372	0.286544	0.0581238	-0.50762	-1.17864	-1.32589
1198896		Healthy	48	Female	22.39	-0.895694	-0.212127	-0.353547	0.205481	0.270517	0.765237	0.0141613	0.473093	0.335672	0.238025	1.75423	0.0991659	-0.351073	1.14673	0.421945	1.32818	-0.196477	0.0180499	0.114703	0.70152	-0.864207	-1.13464	0.783476	1.21083	-0.0580101	-0.208729	0.317158	1.39193	-0.164298	1.85699	0.0210047	-0.854176	-0.787772	-1.07261	0.663982	0.661536	-0.404792	-0.185169	-1.23948	1.13223	0.0933177	-0.41609	0.0816102	-0.0951012
1199581		Healthy	59	Female	24.78	-0.227324	-1.69249	0.333075	-0.336596	0.305161	1.35844	0.13685	-0.236915	0.78448	1.02658	0.214941	0.412487	0.212779	0.675945	0.331228	-0.325707	-0.975923	-1.00362	-0.179826	1.14124	-0.0329557	-0.0335913	-0.126632	-0.543047	-0.14922	0.209309	1.30368	-0.00489275	1.41373	-1.09211	-0.141206	0.137318	0.854324	0.283979	1.61148	0.171424	1.10131	-0.398651	0.370782	-1.27848	0.16955	0.20816	-0.0491151	0.27938
1201277		Healthy	37	Male	22.76	-1.76532	-0.561829	1.02799	0.718812	1.30213	-0.560894	0.506416	-1.25543	1.08882	0.48509	0.316758	-0.321615	-0.921775	0.394291	-0.0966882	-0.0500674	0.0267904	-0.635098	-2.14104	1.58166	-0.448153	-2.02491	-8.84649	1.22612	1.29313	1.39391	-0.391132	0.98926	0.521492	-0.371627	-0.0679491	-0.847312	-0.822815	-0.762002	-0.276961	0.227548	0.917625	-0.638145	1.35043	-0.714107	-0.188914	0.951688	-0.343579	-1.23205
1203925		Healthy	47	Female	19.29	-1.79527	-3.28767	-0.957795	-0.70352	1.07456	-1.20869	0.736664	0.0786802	0.681578	-0.911985	0.789281	1.05014	-0.141916	-0.155841	-0.796104	-2.05658	-0.386159	-1.17279	-0.357363	-0.159082	1.69343	0.368333	-0.695939	0.157121	-0.401194	0.893339	0.439042	-0.577687	-1.26836	-0.713922	0.317697	2.7496	-0.329395	-0.180745	1.79554	0.306365	-0.148764	-0.118762	-1.10139	0.937328	-0.0727964	0.00558291	-0.239002	0.670296
1211111		Healthy	52	Female	30.52	0.294255	0.0296834	0.896072	0.493631	0.414853	0.283558	-0.153575	-0.142797	-0.264163	0.911286	1.14679	-0.520984	0.091821	-0.802187	0.241428	2.03568	0.330295	0.253028	0.523554	0.507417	0.118186	0.135677	0.641569	-0.912965	-0.0263339	-1.0325	-1.08857	0.133685	0.520671	0.892459	-0.921072	-1.2683	-0.17832	0.413279	-0.548752	1.29002	0.765129	0.101251	-0.241157	-0.252893	0.0865669	-0.00539546	0.109576	0.891188
1224453		Healthy	45	Female	29.84	0.447998	0.573054	1.3525	-0.557092	-1.44282	0.721354	0.518895	-1.02687	-0.515875	-2.99845	-0.277107	-0.0826392	0.374993	-0.909687	-0.232167	0.742989	1.17625	0.124544	-0.842853	-0.9472	-0.229503	0.18891	0.0582066	-1.23991	0.688172	-0.920758	-0.280667	-1.9664	-0.298259	-1.43699	0.108961	0.638954	0.675574	0.050469	-1.5163	1.49114	1.55543	0.339131	0.565054	-1.03392	0.382545	0.482972	-0.627542	-0.180651
1226325		Healthy	49	Male	21.09	0.180583	0.107193	-0.0214439	-0.0918073	1.12024	-0.270055	0.710064	-0.46928	0.195258	-0.526615	0.853398	0.933798	-0.115195	-0.631851	0.143837	0.245126	-0.334779	-1.01094	-0.109879	-0.3202	0.615213	0.470432	0.540016	0.811274	0.138887	-0.566113	0.208531	-1.78889	0.829091	-0.467953	0.389133	-0.984917	1.96712	-0.197667	-0.204747	0.308411	-0.0416938	0.580286	-0.545126	0.473827	0.0763723	-0.179957	-1.43358	0.630011
1230573		Healthy	60	Female	25.92	1.17126	0.0689935	0.0327922	-0.339834	0.288277	0.354127	0.415633	-0.28186	1.77289	-1.96496	-0.747175	-0.248176	-0.116249	-0.550181	1.28057	0.0211263	-0.358917	-1.24602	0.158564	-0.731949	0.441459	0.785259	0.530336	-0.190462	-0.22142	1.03981	-0.0620653	1.0134	0.0381115	-0.322155	-0.0675361	-0.215545	1.0383	0.487913	1.01083	-0.0245105	-1.25361	0.873198	0.706832	-0.953059	-0.340553	0.896571	-0.136443	-0.110369
1230961		Healthy	34	Male	34	-0.391653	-0.620388	0.0771719	0.896936	-0.905233	-0.195066	-0.341036	-1.20472	0.522496	0.93272	-0.775496	0.654916	0.911002	-1.15778	-0.299579	0.0885258	0.212589	0.466738	-0.228264	0.15479	0.532332	0.868544	0.205956	-1.35242	0.460049	0.660028	-0.735801	0.597987	-0.174863	-0.139328	-0.0785718	-0.759023	-0.851988	0.125076	1.28748	0.0417449	0.372608	0.372915	0.488429	1.05164	0.0825681	0.403472	-0.528508	-2.53828
1238327		Healthy	51	Male	36.44	0.614218	-0.754232	-1.16709	1.76112	1.99072	0.552189	-1.19919	0.75375	0.0816641	-0.0803381	-1.3606	-0.52308	0.281762	0.30075	3.12127	0.624897	-0.184287	-0.00633352	-0.176801	0.17259	0.0733729	-0.147861	0.737836	0.0124416	-0.366152	0.339198	-0.130557	0.922496	0.677653	-1.56133	-0.952122	-0.0902904	0.0533535	0.0330707	0.247386	0.0646587	0.699889	0.293042	0.852622	0.0084152	0.443592	0.594015	0.726621	-0.926729
1241841		Healthy	54	Female	22.35	-0.0549058	1.40578	-0.0479085	-0.173319	0.577781	-0.21726	0.550333	0.812376	-0.56675	0.77457	-0.435519	-0.286173	-0.857186	-0.590303	-0.966954	0.708039	0.488709	1.82554	-0.348218	1.41096	-0.741891	-1.08336	0.204869	-0.62255	-0.356973	0.0179714	0.0562888	1.02862	0.277185	0.425751	0.398536	0.0365627	0.63213	0.338571	-0.699023	1.27414	0.974718	0.289052	0.984291	0.588154	0.285324	0.781705	0.867939	0.69751
1244248		Healthy	48	Male	23.29	1.03493	1.16967	-0.498821	0.359661	0.685915	1.22251	0.16711	1.36996	0.708256	0.34256	1.22914	-0.26697	-0.0536235	-2.39317	-0.754547	0.688886	0.600505	-0.999947	0.981413	1.54574	-0.277672	0.895012	-0.248533	-2.26933	-0.0574367	0.690124	1.56839	-0.204189	0.753242	0.824654	0.437622	-1.19904	-1.79826	1.07176	-0.0542025	1.02812	-0.645128	0.882892	0.962556	0.341095	2.12108	1.7229	1.03092	0.620113
1247637		Healthy	48	Female	23.07	0.160311	-0.1635	-0.192504	-0.0813686	0.162951	-0.30678	1.32682	0.39488	-0.875834	-0.239394	-0.810258	-0.385912	-1.20138	0.302229	0.109752	-0.503966	-0.617786	-0.365625	0.170598	-0.719983	-0.121005	0.15272	-0.742983	-0.0475184	-0.328734	-0.203273	2.07042	-0.559746	-1.57127	1.2839	-0.483423	1.52237	0.663723	-0.0452167	-0.743113	0.18186	0.19954	0.384087	-0.835109	0.673959	-0.273627	-0.945959	0.0702805	-0.108755
1252056		Healthy	63	Female	28.02	-0.374912	-0.387416	-0.286902	1.12094	1.80439	-1.67561	1.52184	1.47485	-2.91111	0.755392	0.174993	0.346656	-1.30781	1.40534	0.803729	0.0657923	0.292932	3.46569	1.12861	-0.301876	0.130808	0.108163	1.19437	2.03825	-0.087905	0.186759	1.02455	-0.660523	-0.734993	-0.995678	0.41182	1.34127	-0.955528	-0.550894	0.954185	1.18366	1.02108	-0.157137	-1.59823	0.302663	0.0703806	-0.524323	-1.50109	2.06126
1267420		Healthy	58	Male	30.71	1.02369	-0.200641	1.18139	0.170513	0.512341	-2.30768	-0.261111	-0.230057	0.659513	0.642276	0.574826	0.470255	-0.0279787	-0.859411	-0.102419	-0.230013	-0.266224	-0.229015	-0.0998401	-0.0862827	-0.0191905	0.643401	-0.458505	-0.23783	-0.326303	0.387123	-0.278641	-0.355802	0.951362	-1.2995	0.681596	-1.04953	1.6001	0.661648	-0.00848919	-0.807772	1.30042	0.11211	0.240559	-0.380614	-0.0970356	0.46332	0.470684	1.57242
1273646		Healthy	60	Male	33.75	-1.0085	0.392191	0.502978	-2.41379	-0.104474	0.924198	2.38112	1.23532	0.173517	0.0108883	0.224958	0.414223	-1.28143	0.00162984	0.097859	-0.317308	0.344827	1.09527	1.67909	0.842174	1.40727	0.26071	0.0931029	0.777653	-0.137886	-0.601005	0.367591	-0.405836	-0.0200098	-0.542843	-0.0637985	2.13859	-0.510791	0.0414694	2.21931	-0.0188886	0.824037	0.132754	0.472692	1.09834	-0.234386	-0.415931	-0.0492225	0.635141
1275666		Healthy	32	Female	20.99	0.614324	-0.309539	0.300339	-0.50571	1.20784	0.547363	-0.54731	-0.25817	-0.78251	-0.276623	-0.309827	0.611136	-1.13337	-0.110307	-0.157164	-0.0161252	0.460868	0.0423065	-0.599371	-1.07174	-0.560086	1.28929	0.317511	-0.00589978	0.119037	-0.353075	-0.12352	0.184666	0.820774	0.0631206	-0.199596	-0.555859	1.07068	-0.640655	-0.678782	-0.277242	-0.845253	-1.7842	0.0893338	0.179556	-1.13168	-0.212056	-1.48996	1.32738
1277584		Healthy	43	Male	27.35	-1.31256	0.20612	-1.79737	-0.496769	-0.459189	-1.44048	-0.520201	0.276817	-0.418548	0.463284	-1.41244	-0.66988	-0.422476	0.736432	1.83573	-2.4094	-0.717498	-1.71542	-0.294188	-0.598789	-0.0588749	0.195994	-0.962875	0.783002	0.196116	-0.165118	0.615877	-0.459943	-0.202879	1.87043	0.0134286	2.22229	-1.05924	0.12151	0.885297	-0.503942	-0.475912	0.29016	0.00979444	-1.74909	-0.144748	0.301075	-0.203539	-0.0307083
1290444		Healthy	59	Male	40.04	0.829282	0.775324	1.04663	0.238231	0.0119469	-0.578622	-1.28201	0.893606	-0.130362	1.08241	1.07972	-1.33589	0.698332	-0.450407	0.213976	0.167425	0.344976	0.0102632	1.19171	0.378098	0.103033	0.566712	0.652419	-0.457988	2.84813	-0.606722	0.00149384	-0.883233	0.746139	0.0776467	0.290087	-0.945983	1.06771	0.919109	-0.0157794	1.05187	-0.33523	0.4454	0.520866	0.95015	0.11906	0.839332	0.781879	-0.271505
1295520		Healthy	54	Male	22.12	0.0931895	-0.179417	0.515043	-1.57168	-0.279546	-0.992712	-1.07694	-0.131305	-0.440478	0.878978	-1.8977	-0.418546	-1.51524	0.0636743	-0.803598	0.219299	0.601972	1.10003	0.163801	-0.873141	-0.0881933	-1.06055	0.621985	-1.33796	0.755504	0.0694309	-0.337905	0.806379	0.653362	-0.325083	0.138306	-0.994266	-1.15638	0.685271	-0.168427	0.818838	0.548115	-0.354093	-0.736131	0.334948	0.051028	-0.893653	0.0164269	0.0112546
1310175		Healthy	33	Female	21.71	0.668096	0.515896	-0.209155	1.67458	1.62575	4.0411	2.25923	0.382885	0.654505	0.282015	2.5012	0.202209	2.16167	2.00282	0.954519	0.212932	1.25702	-0.0703303	1.63674	-0.827824	1.32563	0.677574	0.618415	1.78039	0.414925	0.508717	1.131	1.61221	1.34619	2.52234	0.555205	1.68894	3.04159	1.25592	1.55587	0.652949	0.435119	0.771063	0.475845	2.03906	-0.781816	0.694814	1.20714	1.99877
1311144		Healthy	48	Female	40.35	-2.84684	0.139334	-0.000448088	-0.461493	0.0795282	-1.32495	0.00075935	0.840184	-0.720879	-1.02915	-0.635187	1.45325	0.825005	-0.0461667	-2.31485	-0.12324	-0.775587	-2.05349	-0.210762	0.822146	-0.157856	-0.226143	-0.357293	0.440225	-2.01022	0.37165	-1.52361	-0.505964	-0.386872	0.616126	-0.239392	0.258112	-0.169935	-0.259097	-3.34109	-0.381429	-1.28054	-0.280094	0.844634	0.248954	-0.00624162	0.755846	-1.11233	-0.725873
1313904		Healthy	62	Male	26.92	0.11051	-0.0543334	-1.38454	-6.57933	-2.74198	-0.00974712	0.74676	-0.162607	-0.722636	0.292345	0.299228	-0.496439	0.15407	-1.31847	-1.00546	0.426423	1.00812	-0.588977	0.214358	0.706605	-0.069843	-0.491129	0.259217	-1.97174	1.33308	-0.0721184	-1.82981	0.44907	0.474006	-1.77334	-3.86139	0.707106	-0.719182	-0.256877	0.677372	-0.610427	-3.59491	-0.102955	0.567827	-1.92749	0.209345	0.497291	-2.28342	-1.59053
1315770		Healthy	63	Male	40.36	0.328079	-0.277364	0.33792	1.61537	-0.0242752	0.942957	-0.40458	-0.450682	-0.220185	-2.1065	1.65293	0.010461	-0.373749	-0.21713	0.146951	0.0562092	-0.433456	-1.12397	-0.364213	-0.312533	-0.163559	-0.500702	-0.0143875	-1.10712	0.446935	-0.340484	0.542977	-0.564481	0.109586	0.589171	0.235937	-0.461379	-0.848857	-0.0480379	-0.275251	-0.298397	0.310893	-0.902707	-0.975387	-1.25904	-0.248631	-1.05529	-0.514756	0.894995
1321856		Healthy	63	Male	23.29	-1.23297	-0.398623	0.125251	0.866151	0.328503	0.178438	-0.113359	0.506534	0.40938	0.762047	1.10247	-0.113445	1.18199	0.504649	-0.855208	-1.77877	-0.243731	-1.07823	0.337619	0.509009	-0.963919	0.464004	-0.0109919	0.359819	0.820839	0.0381898	0.222919	-0.532254	0.486528	-0.537569	0.259605	-0.610746	-1.8649	0.986856	-0.830946	0.369162	-3.45068	-1.84862	0.9573	-0.70278	-0.409752	0.299615	-1.98188	0.730955
1331474		Healthy	47	Male	25.49	0.115556	-0.575561	-0.308594	1.06289	0.969058	-1.17168	-0.0400504	0.872388	-0.451632	-0.809682	-2.09565	0.445137	0.0580104	-0.109724	0.674466	0.759339	0.724311	-0.0401848	0.498995	-2.08073	-0.00618307	1.00535	0.488112	0.479272	-0.0112184	0.772996	0.127759	-1.73369	0.730387	-1.50239	0.24929	-0.320726	0.117144	0.659115	-0.109794	0.951848	0.309779	-0.10526	0.337743	0.906255	0.290013	0.493831	-0.0333808	0.798943
1331916		Healthy	52	Female	29.29	-1.63989	0.243155	0.231843	-0.0116249	0.754808	-0.570559	0.76015	0.0528008	-1.17586	-0.907456	1.20808	0.190142	-0.0517017	-0.339508	-0.336264	-1.34144	0.437456	-0.0366056	1.29729	-2.50904	0.795756	-1.03587	-0.157979	0.473899	-0.630946	-0.585116	0.330839	-0.596452	1.62824	-1.29034	0.00994773	-0.57758	-0.209821	-0.126429	1.8973	0.144413	0.414789	0.482904	0.216845	0.714764	-1.54927	0.762185	-0.608482	0.707747
1333878		Healthy	43	Male	40.16	0.13278	0.885016	0.00788004	0.153281	-0.118835	0.251734	0.121349	0.623691	0.383621	-1.01294	-0.0252437	3.52588	0.267708	2.51345	0.563324	-0.028975	-0.469428	-0.00945354	0.319557	-0.11572	-0.16437	1.13735	-0.192226	2.00025	-0.115124	0.267943	-1.05923	0.614033	-0.951681	-0.394929	0.616042	0.678467	0.0431877	0.699836	-0.364374	-0.0093478	-0.00348332	-0.0175759	2.27151	-0.910766	-0.171435	1.97836	2.30272	0.882685
1337814		Healthy	67	Female	41.11	-0.105199	0.776814	0.136272	-0.353898	-0.36945	0.565653	0.458194	1.35191	0.291459	-0.184528	-0.717515	-0.837395	0.0384987	-0.928678	-1.08481	0.602995	-1.6335	1.54956	0.218327	0.663431	-0.328942	1.50649	0.0897774	-0.669118	-2.02884	0.916433	1.35926	0.636561	-0.026263	-0.207841	0.091928	0.113916	0.0912864	-0.00290685	-1.28438	1.29436	-0.15677	0.464487	0.652221	-0.0225333	0.73935	0.609815	1.03402	-0.154019
1353189		Healthy	57	Female	30.55	0.261504	-1.14083	-1.1392	-0.0107341	0.895063	-1.49292	-0.63578	0.0278775	0.082682	-1.07521	-0.286172	0.865207	-0.140221	-0.141113	-0.275432	0.607068	-0.551676	-0.529124	-1.62809	0.144991	-0.0303691	-0.569343	-1.48365	-1.2999	-0.506829	1.05882	-0.22751	-1.52381	0.922031	-0.434476	-0.144991	-0.271906	-1.54066	-2.06981	0.176065	-0.281936	-0.0546002	0.496072	0.184396	-0.403292	-0.310584	-0.230846	-0.48471	-0.973063
1358815		Healthy	49	Female	24.85	-0.0351346	-0.237621	0.414197	0.132363	-1.71671	-0.520214	0.188627	-0.281354	0.916163	0.88635	-0.691006	0.379644	-0.481494	-1.32968	-0.919598	-0.778421	0.172762	0.45932	-1.34389	0.64661	0.983815	0.884512	0.385767	-0.456795	1.05925	0.507199	-0.320568	0.561046	0.899821	-0.804775	0.42959	-1.16935	1.197	0.945276	0.293163	-0.367473	0.431888	-0.647918	0.378565	1.16932	0.302507	1.05288	0.742596	-0.27201
1361790		Healthy	35	Male	23.87	1.00086	0.462887	-0.740885	0.495608	0.54107	0.281938	-0.556513	0.459583	-2.02997	-0.165217	0.193497	-0.263449	1.11432	0.404551	0.239276	4.18404	0.322261	-0.00871029	1.92632	-1.10554	-0.312075	-1.41862	0.682021	0.356548	-0.0420109	-2.27305	1.22631	1.2488	0.27107	0.704301	0.00471092	0.508452	-1.05538	-1.02159	-0.878222	0.460087	-0.294814	-0.049121	-0.336391	0.0990641	0.646335	-0.535136	-0.87302	1.45192
1365052		Healthy	52	Female	23.89	-0.42817	0.362678	0.569845	0.243806	0.504076	1.47814	1.72806	0.927656	-1.18554	-0.651148	1.40612	-0.675849	0.826586	-0.783036	0.408832	0.50553	0.641989	-1.73539	0.588307	-0.507751	-0.148188	-0.267524	0.367539	0.435748	0.133936	0.228789	0.886136	1.54485	-0.0740147	-1.79031	0.0186437	1.07307	0.00450064	-0.276243	-1.39943	-1.33764	-0.146995	-0.105455	-0.279104	-1.34606	0.199911	-0.970693	-0.130361	0.370386
1365832		Healthy	60	Female	27.2	0.167276	2.04487	0.736547	-0.0538195	-0.764224	0.145958	-0.352535	0.258246	-0.12234	-0.122397	0.101974	0.229314	0.421242	0.521656	0.022777	-0.279422	0.23744	0.0335663	0.0924606	0.187246	-0.178477	0.569813	-0.307334	1.23822	0.510939	0.362509	-0.395271	0.0314056	0.983158	1.90999	0.109778	-0.324657	0.242088	1.08806	0.296554	-0.376418	0.80813	0.742068	1.27577	-0.848657	0.0910889	1.05652	1.27623	-0.640987
1370236		Healthy	50	Female	35.16	0.968539	-0.173418	-0.813032	0.259109	3.40493	1.87351	1.5327	1.09274	-0.364865	0.537618	2.3099	-0.244759	0.150038	1.76339	1.03852	1.29596	1.55085	0.529177	1.27519	1.00851	1.8925	0.287053	-0.0472351	1.99945	2.50148	2.27498	2.82559	2.64243	-0.0254621	-0.0219186	-0.413678	0.822378	1.30394	-0.454425	2.22367	2.35799	0.179368	-0.34783	0.0257116	1.03378	0.617666	0.441197	1.2348	0.391194
1371698		Healthy	36	Male	26.5	0.0539648	0.340522	2.0016	-2.23021	0.233698	0.662473	-0.0259491	0.388665	0.227395	-1.14085	-0.677268	-0.315421	-1.28559	-1.17494	-0.674438	0.660719	1.30945	0.219035	0.281547	-0.316263	-0.295221	-0.206578	1.07813	0.679099	-0.279851	-0.606257	0.180302	-0.216335	0.42697	-0.00222193	0.0735138	-0.0391339	1.55022	0.720687	-0.734439	1.23172	-0.46475	1.5363	0.348481	-0.563669	-0.22178	-0.023926	-0.699292	-0.149065
1372136		Healthy	60	Female	25.59	0.746842	1.26705	0.294402	-0.510695	-1.72099	0.828555	0.36107	0.615343	1.13565	1.49757	-0.372909	-0.619912	0.793982	-0.457785	-1.14222	0.739559	0.578863	0.710396	1.05028	1.89313	-1.30699	1.42044	0.141422	-0.04011	1.3838	1.63305	1.71092	0.398513	0.421472	1.6275	0.384466	-1.12468	-0.985047	1.0846	-1.26196	0.27291	1.15171	-0.176697	1.57559	-1.45182	0.736866	1.80766	0.709299	-0.887578
1372590		Healthy	69	Male	29.49	-0.192006	0.105113	-0.729453	0.562889	-0.24857	0.612528	0.552193	-0.641699	-3.64113	2.70724	1.08309	-0.462581	-0.29432	0.611025	0.616284	-0.131462	-0.0186951	-1.12277	0.689512	-2.32765	-1.57455	-2.70341	0.11076	-0.471122	0.521172	0.387086	1.50631	-0.31673	-1.73202	0.232054	0.0411026	0.73438	0.0565553	-0.897729	0.34913	-0.118982	-0.921935	0.395864	-2.92855	1.28656	0.064942	-1.42237	0.305857	0.551443
1374127		Healthy	45	Male	20.37	0.554801	0.714574	0.560229	0.175799	-0.182993	0.673865	1.27772	1.1652	1.04679	-0.496882	0.628148	0.420601	1.10983	0.660405	0.530626	0.176328	-0.541918	0.293068	0.634459	0.193293	0.219856	1.04557	-0.285443	0.0373387	-0.686603	-0.273051	-0.46548	0.0978597	-2.46553	-2.10207	0.403985	1.64102	0.696246	0.105972	0.501454	-0.112881	-0.498977	0.185117	-0.314493	-0.221252	-0.126224	0.506555	0.757108	-0.3769
1378108		Healthy	42	Female	30.21	1.03537	0.259517	-0.597762	-1.24534	-0.657607	1.00077	0.171667	0.752051	0.750652	-0.0675035	-0.661006	0.280728	-0.0133528	-0.714707	-0.120153	1.52345	1.22757	0.321876	0.629774	0.762048	2.06438	1.8015	0.623497	-0.197664	-0.6434	-0.127862	0.585597	-0.637433	2.07755	-1.46062	-0.923415	-1.0098	0.624387	1.19333	1.22814	2.18106	0.151733	1.0472	-0.313659	1.21431	1.39222	-0.332935	0.827016	-0.413476
1380424		Healthy	44	Male	24.82	0.997987	0.402457	0.12824	-0.297338	-0.468328	0.883944	0.747316	0.158075	0.441418	0.0349772	-0.679133	-1.10612	-0.760004	-0.576451	-1.45451	-0.59307	0.359854	0.0235877	0.637432	0.664558	-1.64527	0.0415521	0.63894	0.968464	0.629277	-0.223678	1.56879	0.741034	1.58528	0.263233	0.367012	0.0936198	1.1071	0.595642	0.0141463	1.00759	1.08962	0.0688176	0.353184	1.39062	0.125592	-0.535761	0.748063	0.399622
1384536		Healthy	40	Male	23.44	0.501461	-0.656964	-0.403869	0.630203	-1.14986	0.38922	-0.221088	0.924187	-0.412795	-0.498423	0.684315	0.775686	-0.378935	-0.398387	-0.994594	-0.111056	0.156952	-0.909774	-0.598971	0.313588	-0.370014	-2.39152	-0.419739	-0.322993	0.477025	-0.581378	-0.0139669	0.303671	0.230231	1.65055	-0.325577	-0.778407	-1.10185	-2.13822	0.386424	0.219562	-0.335946	-0.6078	-2.7439	-2.16541	0.699812	-1.99818	-0.401825	-0.554916
1386876		Healthy	37	Female	26.43	-1.4249	-0.692559	-0.663479	0.507783	0.785764	0.826635	-0.45931	-0.313683	0.556462	-0.212968	0.916224	1.56174	1.50003	0.784635	-0.390279	0.59557	0.0543268	-0.0310541	-0.115176	-0.135843	-0.145272	0.0807356	0.532642	-0.147206	0.50957	-0.236041	-0.160658	-0.508874	1.38757	-0.276522	0.0707909	-0.808818	-1.51649	-0.0719177	0.26989	-0.0967609	1.35962	-0.320446	0.439392	0.611763	-0.412276	0.289169	0.23359	1.0203
1389526		Healthy	58	Male	25.88	1.57633	1.90909	-0.811277	0.157248	-0.0355861	0.531128	-0.194421	-1.46879	0.0872247	0.15003	1.69184	0.342207	0.117752	1.42247	-0.145451	0.0994786	2.44237	0.495684	0.589606	0.768521	0.236123	0.32542	1.60737	0.997432	1.06465	1.21605	0.313695	1.91134	-0.210582	-0.26644	-0.824719	0.22921	0.674089	0.10255	0.692955	1.15175	0.841577	-0.743126	-1.3978	0.862158	0.597696	-1.63205	0.438302	-2.31919
1394556		Healthy	25	Female	25.42	0.178349	0.0742128	1.06666	0.718643	1.04547	0.632476	-0.732449	1.38163	0.253254	-0.674736	0.691051	-0.397227	1.11241	0.337639	0.604744	0.691887	0.739657	1.18325	0.642899	0.961315	-0.539019	-0.19361	0.344772	0.350965	-0.859292	0.241046	0.2985	-0.187849	-0.126456	-0.0778851	0.450594	0.590153	0.59553	0.491125	0.706653	0.676194	-2.84534	-0.354231	0.0142156	-0.234637	0.274576	0.599962	1.1907	0.28617
1394942		Healthy	61	Male	25.28	0.608083	2.10122	0.244658	0.719337	0.719597	0.952339	0.281285	0.603393	-0.104265	-0.766035	0.620829	1.46248	1.45154	0.332752	0.356431	0.175585	0.193914	0.760411	1.6049	0.484065	0.52654	0.954973	-0.723418	0.689759	1.14376	0.0640044	0.967263	-0.493037	-0.205996	0.235967	0.359143	0.393339	1.87537	0.130445	0.999699	1.48065	0.682684	0.200712	0.998623	-0.882451	0.0700744	1.67083	0.82689	0.725765
1399040		Healthy	55	Male	23.84	-0.270792	-0.397677	-0.672215	0.751365	-0.439325	1.0432	0.179372	-0.144958	0.349253	-0.710228	1.18261	0.475364	-0.190079	-0.651592	-0.897633	0.940848	0.303925	1.4155	-0.0608992	0.617677	0.14802	0.119227	0.164986	-1.72742	0.936231	0.256885	1.0184	-0.0366798	0.962202	0.109764	-0.138117	-0.827588	-1.80617	0.0711879	0.364284	-0.147428	0.834473	0.620297	1.31968	-0.0719252	-0.227892	1.15075	-0.362041	-0.849134
1440344		Healthy	46	Female	23.77	-0.538041	-0.15251	-1.22437	0.0146972	0.631072	-0.486663	0.826472	-2.15412	0.730772	-0.633875	0.350476	1.23308	-0.358845	-0.0379466	-0.521457	0.168804	0.0172126	0.0672371	0.0859107	-0.0910706	-0.146734	-2.28613	-0.4156	-0.493132	0.269069	0.233539	0.435796	1.09021	-1.08595	0.820926	-0.23108	-0.560219	0.452624	-1.90027	0.0893397	-0.0222424	0.813929	0.222102	-0.0531374	-0.810333	0.326078	-0.174838	1.19686	-0.186526
[truncated: 593 more rows]
[truncated: 847 more columns]

## Sheet: S2.3 Plasma viral load
Blood draw	SARA-CoV-2 RNAemia	CMV viremia	EBV viremia
INCOV001-T1	0	0	0
INCOV001-T2	0	NA	NA
INCOV001-T3	0	NA	NA
[truncated: 522 more rows]

## Sheet: S2.4 FDRs for Figure 2
p values for Figure 2C: T3 SARS-CoV-2 and T1 autoantibody associations with PASC
[truncated: 73 more rows]

[truncated: 1 more sheets: S2.5 Enriched Analytes in AtMs]
