# Supplementary material for: Multiple early factors anticipate post-acute COVID-19 sequelae
Source: Cell. 2022 Mar 3;185(5):881–895.e20. doi: 10.1016/j.cell.2022.01.014 (PMC8786632; doi:10.1016/j.cell.2022.01.014)
Supplement: Table S3. Differential expression of clonally expanded versus contracted T cells and TCR cluster sequences, related to Figure 3 — Differentially expressed genes in CD8+ T and CD4+ T cells that clonally expanded compared with those clonally contracted. TCR alpha and beta chains from CD8+ and CD4+ T cells used for lineage-tracing transcriptomic and percentage-based analyses with respective clusterings denoted are also provided. FDR tables related to Figure 3 are also provided. [file mmc3.xlsx]

## Sheet: S3.0 Catalog
Table	Name	Contents
S3.1	S3.1 Expanded CD8 cluster	Differentially expressed genes of the clonally-expanded CD8 cluster in Figure 3
S3.2	S3.2 Deleted CD8 cluster	Differentially expressed genes of the clonally-deleted CD8 cluster in Figure 3
S3.3	S3.3 Expanded CD4 cluster	Differentially expressed genes of the clonally-expanded CD4 cluster in Figure 3
S3.4	S3.4 Deleted CD4 cluster	Differentially expressed genes of the clonally-deleted CD4 cluster in Figure 3
S3.5	S3.5 CD8 TCR clusters	CD8 TCR cluster definitions for differential expression and frequency analysis in Figure 3
S3.6	S3.6 CD4 TCR clusters	CD4 TCR cluster definitions for differential expression and frequency analysis in Figure 3
S3.7	S3.7 FDRs for Figure 3E CD8	Multiple testing correction of CD8 TCR cluster percentages for PASC groups corrected per boxplot
S3.8	S3.8 FDRs for Figure 3E CD4	Multiple testing correction of CD4 TCR cluster percentages for PASC groups corrected per boxplot

## Sheet: S3.1 Expanded CD8 cluster
Gene Name	P-value	FDR	Wilcoxon Rank Sum Statistic
JUNB	2.021e-11	6.56572e-08	6.7045
RPL34	1.62009e-10	3.93875e-07	6.39361
RPS29	1.94213e-10	4.20633e-07	6.36585
FOS	2.83114e-10	5.25581e-07	6.30775
JUN	4.79731e-10	7.79263e-07	6.22559
ZFP36	9.67834e-10	1.47965e-06	6.11463
RPS27	1.5597e-09	2.25203e-06	6.03807
RPS28	4.33303e-09	5.36264e-06	5.87095
RPS8	3.08614e-08	3.48734e-05	5.53648
IER2	5.71176e-08	5.60432e-05	5.4276
RPS21	2.07104e-07	0.000192237	5.19285
RPS15A	3.10201e-07	0.000266222	5.11714
RPL39	8.31156e-07	0.000675054	4.92791
RPL38	1.32941e-06	0.000987184	4.83531
EEF1A1	2.20065e-06	0.00158875	4.73407
RPLP2	2.30329e-06	0.00161791	4.72481
RPL27A	3.95653e-06	0.00263667	4.61365
TPT1	1.61039e-05	0.0102083	4.31302
RPL37	2.14733e-05	0.0132879	4.24899
RPL41	3.1365e-05	0.0189576	4.16332
S100A8	5.27174e-05	0.0299287	4.04324
PPP1R15A	5.36215e-05	0.0299287	4.03925
DUSP2	5.41228e-05	0.0299287	4.03707
DUSP1	6.19715e-05	0.033555	4.00518
CMC1	8.20772e-05	0.0424352	3.93825
MT-ATP8	8.32703e-05	0.0424352	3.93479
TRBC2	0.000172067	0.0813093	3.75685
RPL13A	0.000190054	0.087577	3.73188
EIF1	0.000242064	0.106631	3.67051
NFKBIA	0.000269197	0.112846	3.64327
TNFAIP3	0.000537487	0.205431	3.46134
RPL35A	0.000663357	0.249865	3.40429
GZMK	0.000813409	0.293618	3.34819
FOSB	0.000846766	0.297398	3.33704
RPL32	0.000884395	0.306472	3.32493
PFDN5	0.00116531	0.360554	3.24724
RPS20	0.00124673	0.381207	3.22797
RPL30	0.00132898	0.388158	3.20965
COTL1	0.00138604	0.395858	3.19754
RPL22	0.00177564	0.480718	3.1254
CXCR4	0.0021283	0.553146	3.07172
RPS4Y1	0.00257825	0.638978	3.014
KLRB1	0.00270231	0.649782	2.99972
RPS12	0.00271624	0.649782	2.99815
EEF1B2	0.00297427	0.702739	2.97038
GADD45B	0.00314254	0.720751	2.95344
RPS6	0.00316143	0.720751	2.95159
CD8B	0.00375092	0.831046	2.89838
RPLP0	0.00404474	0.857745	2.87465
RPS23	0.00452677	0.929281	2.83891
AC245014.3	0.00462055	0.938189	2.83236
AC007952.4	0.00477159	0.960892	2.82206
LYST	0.00480631	0.960892	2.81974
RPL8	0.00491837	0.968396	2.81233
CD69	0.0053615	1	2.78447
MT-ND4L	0.00554394	1	2.7736
ZFP36L2	0.00634744	1	2.72927
SLC2A3	0.00644958	1	2.724
HIST1H4C	0.0074735	1	2.67497
RPL11	0.00796009	1	2.65376
RPS13	0.00807956	1	2.64873
RPS16	0.00846066	1	2.63311
CLEC2B	0.00909332	1	2.60853
RPL13	0.00973031	1	2.58527
RPLP1	0.0110676	1	2.54056
BTG2	0.0111716	1	2.53728
JUND	0.0112156	1	2.53591
CD48	0.0113057	1	2.53311
RPL12	0.0114736	1	2.52793
CD27	0.0115811	1	2.52466
TSC22D3	0.0127569	1	2.49048
RPS27A	0.0129749	1	2.48446
RPL35	0.0147633	1	2.43813
RPL37A	0.0166489	1	2.39437
NPM1	0.0173555	1	2.37909
RPS9	0.0184153	1	2.35716
ARPC1B	0.0202181	1	2.32228
RPS25	0.0202462	1	2.32175
LEPROTL1	0.0261275	1	2.22431
KMT2E	0.0312313	1	2.15411
RBM39	0.0315189	1	2.15046
PMAIP1	0.036169	1	2.09502
RPS14	0.0372543	1	2.08297
RPSA	0.0378686	1	2.07627
KLF6	0.0381679	1	2.07305
RPS5	0.0388398	1	2.06588
ITM2A	0.0390961	1	2.06317
MT-CYB	0.0393991	1	2.05999
FCER1G	0.0409161	1	2.04438
POLR2A	0.0410005	1	2.04352
RGS1	0.041151	1	2.04201
SNRPC	0.0412499	1	2.04101
TUBB4B	0.0417097	1	2.03641
MIF	0.0420729	1	2.0328
TOMM7	0.0452751	1	2.00209
MT-ND2	0.0456798	1	1.99834
H2AFX	0.0458962	1	1.99635
SRSF7	0.0499083	1	1.96075
CD74	0.0506048	1	1.95482
PDLIM2	0.0509814	1	1.95164
NOP58	0.0512754	1	1.94917
TSPYL2	0.0517532	1	1.94518
TRBV19	0.0533378	1	1.93218
HSPA5	0.0559853	1	1.91115
LBH	0.0573092	1	1.90095
AES	0.0582418	1	1.89387
SON	0.0615432	1	1.86957
SEC61G	0.0636435	1	1.85467
SMDT1	0.0638065	1	1.85353
CREBRF	0.0666366	1	1.83412
PTPRCAP	0.0735493	1	1.78941
MYH9	0.0741778	1	1.78552
MT-ND5	0.0767122	1	1.77009
IDS	0.0771083	1	1.76772
PPP1R10	0.0774344	1	1.76577
RPL10	0.0833369	1	1.73164
SLC25A6	0.0845361	1	1.72495
LUC7L2	0.0857146	1	1.71845
RPS18	0.0865832	1	1.7137
TMA7	0.0904898	1	1.69282
EIF3A	0.0910243	1	1.69002
TENT5C	0.0924956	1	1.68238
TRAV8-1	0.0932523	1	1.67849
S100A9	0.0943125	1	1.67307
EZR	0.0954861	1	1.66714
VPS13A	0.0955805	1	1.66667
PQBP1	0.0977915	1	1.65566
DNAJA1	0.0980033	1	1.65461
TAF15	0.0992134	1	1.64868
SARAF	0.101036	1	1.63985
ATP5F1E	0.101293	1	1.63862
ZMYM2	0.103699	1	1.62718
CCNL1	0.10382	1	1.62661
ETS1	0.104741	1	1.62229
DNAJB1	0.104762	1	1.62219
EML4	0.106696	1	1.61322
SIKE1	0.106768	1	1.61289
LYZ	0.107161	1	1.61109
SEPT7	0.108261	1	1.60606
CAMK4	0.108554	1	1.60473
PDCD1	0.108815	1	1.60354
H3F3B	0.109455	1	1.60065
HSP90AB1	0.110766	1	1.59476
TRBV7-6	0.111383	1	1.59201
NFKBIZ	0.113121	1	1.58432
ECH1	0.113532	1	1.58252
UBL5	0.113716	1	1.58171
ERVK3-1	0.11706	1	1.56723
HERC2	0.120822	1	1.55133
CSKMT	0.126753	1	1.52703
SMARCA5	0.127344	1	1.52466
AC012615.1	0.130489	1	1.51218
TBRG1	0.130622	1	1.51165
MT2A	0.131373	1	1.50871
ATF7IP	0.13242	1	1.50463
RPL5	0.132432	1	1.50458
SYTL1	0.13297	1	1.50249
CD46	0.140593	1	1.47359
ACAP1	0.142095	1	1.46803
DYNC1H1	0.143324	1	1.46353
AC119396.1	0.144313	1	1.45992
MYADM	0.144443	1	1.45944
RPS19	0.146636	1	1.45152
GIMAP6	0.147112	1	1.44981
CD160	0.147297	1	1.44914
NFATC2	0.148134	1	1.44615
SERTAD1	0.148787	1	1.44383
CHD1	0.148854	1	1.44359
LINC00861	0.149403	1	1.44164
AIMP1	0.152195	1	1.43182
PEBP1	0.156521	1	1.41687
MYCBP2	0.157718	1	1.41279
MT-CO3	0.157774	1	1.4126
RPL36	0.15964	1	1.40628
ATP2B1	0.16447	1	1.39019
NOP53	0.165698	1	1.38616
GNAS	0.165814	1	1.38578
GGNBP2	0.168219	1	1.37795
RPL9	0.169896	1	1.37254
DGKD	0.172315	1	1.3648
TOB1	0.172435	1	1.36442
ARL5A	0.173422	1	1.36129
ENOPH1	0.173737	1	1.36029
SYNE2	0.175349	1	1.35521
STK4	0.175894	1	1.35351
SLAIN2	0.176031	1	1.35308
SUCO	0.176425	1	1.35184
RPL18	0.177216	1	1.34938
STK17B	0.179836	1	1.34126
SRSF5	0.18016	1	1.34026
HIST1H1E	0.185162	1	1.32503
NDUFA3	0.185761	1	1.32322
IRF2BP2	0.189528	1	1.31198
TTC39C	0.191667	1	1.30566
EIF4A3	0.192201	1	1.3041
MT-CO2	0.193287	1	1.30092
CITED2	0.194721	1	1.29674
MCL1	0.196162	1	1.29256
TTC3	0.196771	1	1.29081
RNASEK	0.197117	1	1.28981
RPL21	0.19781	1	1.28782
RSRP1	0.198422	1	1.28606
TRAV12-1	0.199351	1	1.2834
NEAT1	0.20045	1	1.28027
RPL31	0.202746	1	1.27377
HIST1H1D	0.202897	1	1.27334
TRBV5-1	0.20484	1	1.26788
POLR2J	0.205706	1	1.26546
COG3	0.207891	1	1.25939
TTC17	0.210801	1	1.25137
IP6K2	0.215108	1	1.23964
TRAV35	0.219175	1	1.22873
NLRC5	0.221372	1	1.22289
BRD2	0.222342	1	1.22032
E2F3	0.22449	1	1.21468
ATM	0.225851	1	1.21112
DDX18	0.226433	1	1.2096
PMS2	0.226834	1	1.20855
RSL1D1	0.227218	1	1.20756
MBNL1	0.228517	1	1.20419
NR4A2	0.228921	1	1.20314
HLA-DMA	0.233899	1	1.19038
RSL24D1	0.234142	1	1.18976
APOL6	0.234627	1	1.18852
H2AFJ	0.237386	1	1.18155
PYHIN1	0.237536	1	1.18117
LCP2	0.239218	1	1.17694
SRRM2	0.240661	1	1.17334
FAM160B2	0.241766	1	1.17058
REST	0.244199	1	1.16456
NDRG1	0.245432	1	1.16152
RPL10A	0.245818	1	1.16057
SLFN5	0.246378	1	1.15919
AC087239.1	0.246843	1	1.15805
UBA52	0.247482	1	1.15649
FAM177A1	0.248104	1	1.15497
TRAC	0.248298	1	1.15449
SF3B1	0.251502	1	1.14671
KIAA1109	0.251914	1	1.14571
DDX60	0.252642	1	1.14396
IL10RB	0.252642	1	1.14396
INO80D	0.253055	1	1.14296
Z93241.1	0.25343	1	1.14206
XIAP	0.253845	1	1.14106
PPP4R3B	0.25519	1	1.13783
ACAP2	0.25525	1	1.13769
ODF2	0.255269	1	1.13764
CD7	0.255865	1	1.13622
DDX21	0.256401	1	1.13494
EDEM3	0.258535	1	1.12986
TRAV24	0.259497	1	1.12758
NSL1	0.261629	1	1.12255
RPL7	0.263326	1	1.11856
METAP2	0.263772	1	1.11752
TRAV8-6	0.263914	1	1.11719
BAZ1A	0.264788	1	1.11515
SLC38A2	0.268404	1	1.10675
IWS1	0.26863	1	1.10622
RPL6	0.272324	1	1.09773
LYSMD2	0.27249	1	1.09735
MLST8	0.272739	1	1.09678
CCL3L1	0.275446	1	1.09061
YPEL5	0.275634	1	1.09018
NIN	0.276806	1	1.08752
RACK1	0.277204	1	1.08662
LINC00623	0.278571	1	1.08354
TMEM107	0.284851	1	1.06949
MARCKSL1	0.28723	1	1.06422
ANKZF1	0.287574	1	1.06346
CHD3	0.287854	1	1.06284
MT-ND3	0.289493	1	1.05923
RAB10	0.291421	1	1.05501
FXR1	0.291659	1	1.05449
EXOSC7	0.292769	1	1.05207
ATP5MD	0.295872	1	1.04533
SLC12A6	0.296069	1	1.0449
CWC27	0.30039	1	1.0356
MIB2	0.300678	1	1.03498
GTF2F2	0.303078	1	1.02985
XRCC6	0.30339	1	1.02919
MALAT1	0.304305	1	1.02724
DOCK2	0.305626	1	1.02444
ACIN1	0.305648	1	1.0244
PTPN11	0.306972	1	1.0216
RGCC	0.309044	1	1.01723
NOCT	0.312192	1	1.01063
DDX3X	0.312602	1	1.00978
QTRT1	0.31349	1	1.00793
PPP3CC	0.314219	1	1.00641
AKNA	0.314311	1	1.00622
SEL1L	0.317218	1	1.00019
HEXIM1	0.318138	1	0.998292
TPP2	0.318391	1	0.99777
TRGV9	0.319036	1	0.996441
ILF3-DT	0.319797	1	0.994874
VAPA	0.320907	1	0.992596
SIRPG	0.322042	1	0.990271
TNF	0.326258	1	0.98168
TRPM7	0.327898	1	0.978357
SERTAD2	0.328508	1	0.977123

## Sheet: S3.2 Deleted CD8 cluster
Gene Name	P-value	FDR	Wilcoxon Rank Sum Statistic
PRF1	8.38229e-19	2.17856e-14	8.85481
FGFBP2	2.60758e-18	3.38855e-14	8.72733
GZMB	3.62602e-13	2.60936e-09	7.26883
CST7	4.01594e-13	2.60936e-09	7.25502
NKG7	7.92364e-13	4.11871e-09	7.16247
IFITM2	2.3112e-12	1.00113e-08	7.01429
GNLY	5.23517e-12	1.94374e-08	6.89905
LGALS1	5.65018e-11	1.63165e-07	6.55271
B2M	1.66703e-10	3.93875e-07	6.38925
GZMH	2.5837e-10	5.16542e-07	6.3219
S100A6	3.54564e-10	6.14342e-07	6.27282
S100A4	1.68894e-09	2.3103e-06	6.02521
UCP2	2.43041e-09	3.15831e-06	5.96607
ZNF683	1.37293e-08	1.62192e-05	5.67673
DSTN	3.53181e-08	3.82466e-05	5.51279
SH3BGRL3	4.16299e-08	4.32785e-05	5.48379
SELPLG	5.82211e-08	5.60432e-05	5.42418
TMSB4X	2.85961e-07	0.00025628	5.13247
ADGRG1	3.1754e-07	0.000266222	5.11273
CTSW	1.01871e-06	0.000802311	4.88799
KLRD1	1.06717e-06	0.000815761	4.87883
HLA-B	3.81266e-06	0.00260766	4.62134
CD52	4.45131e-06	0.00289224	4.58911
ITGB7	4.85872e-05	0.0286996	4.06232
PRSS23	8.29418e-05	0.0424352	3.93574
RAP1B	9.44365e-05	0.0472001	3.90446
TRBV25-1	0.00010253	0.0497637	3.88452
HOPX	0.000103395	0.0497637	3.88248
RAN	0.00019207	0.087577	3.72922
IFITM1	0.000207296	0.0928901	3.70995
CFL1	0.000258382	0.111922	3.65381
PSMB9	0.000262862	0.111996	3.64939
S100A11	0.000354614	0.146292	3.57174
COX8A	0.000361032	0.146613	3.56704
HMGN3	0.000433624	0.173383	3.51873
TPI1	0.000454642	0.179033	3.50615
TYROBP	0.000526412	0.204201	3.46694
LITAF	0.000681805	0.253144	3.39679
OTUB1	0.00073382	0.268619	3.37662
ITGB1	0.000832705	0.296466	3.34169
HCST	0.000926236	0.316748	3.31202
LINC02446	0.000956058	0.3227	3.30315
CDC42EP3	0.00102045	0.340018	3.28483
RPS6KA1	0.00104127	0.340451	3.27913
ATP6V0E1	0.00104794	0.340451	3.27733
FCGR3A	0.00107486	0.344884	3.27016
ARPC5	0.00111634	0.353827	3.25943
CD3D	0.00113726	0.356112	3.25417
TRAV19	0.00127622	0.385685	3.22127
PRDX2	0.00130182	0.388158	3.21558
MRPS6	0.0013292	0.388158	3.2096
CCND3	0.00134776	0.389202	3.20561
PXN	0.00145844	0.412008	3.18283
CX3CR1	0.00156464	0.437257	3.16242
ZNHIT1	0.00171224	0.473415	3.13608
WDR83OS	0.00175172	0.479234	3.12939
SDF2L1	0.00182027	0.487721	3.11809
FCRL6	0.00204034	0.540965	3.0843
VSIR	0.00206062	0.540965	3.08135
CD6	0.0023184	0.596586	3.04609
EMP3	0.00235118	0.59909	3.04186
XBP1	0.00240059	0.60574	3.0356
IL32	0.00258148	0.638978	3.01362
LSP1	0.00264807	0.649278	3.00589
TTC38	0.00272513	0.649782	2.99715
CD320	0.0031175	0.720751	2.95591
PCBP1	0.00313433	0.720751	2.95425
LRRFIP1	0.00321776	0.727214	2.94613
TSPO	0.00346236	0.775747	2.9234
CHCHD2	0.00377312	0.831046	2.89653
LRP10	0.00389884	0.85152	2.88623
H3F3A	0.00394376	0.854154	2.88263
ARHGDIB	0.00403502	0.857745	2.87541
UQCRFS1	0.00405935	0.857745	2.87351
SYNGR2	0.00417989	0.876091	2.86426
PRDX5	0.00448587	0.929281	2.84181
CDK2AP2	0.00454093	0.929281	2.83791
SNU13	0.00489808	0.968396	2.81366
BRK1	0.00495697	0.968659	2.80982
COX6A1	0.00515035	0.995918	2.79748
SPON2	0.0051731	0.995918	2.79605
LCK	0.00579562	1	2.75913
LY6E	0.0058032	1	2.7587
ANXA6	0.00580825	1	2.75841
CCL5	0.00639879	1	2.72661
CRIP1	0.00652974	1	2.71992
CCDC107	0.00672443	1	2.71019
NCR3	0.00673214	1	2.70981
PSMB8	0.00680182	1	2.70639
SUN2	0.00680473	1	2.70625
CD3E	0.00692828	1	2.70027
MIEN1	0.007079	1	2.6931
SLC25A3	0.00753616	1	2.67217
MAF1	0.00793549	1	2.6548
PTMS	0.00795897	1	2.65381
YWHAQ	0.00835016	1	2.63757
CYBA	0.00907694	1	2.60914
ERH	0.00918325	1	2.60516
LSM7	0.0102612	1	2.5669
PPP2R1A	0.0103614	1	2.56353
NDUFB4	0.0104324	1	2.56116
PGAM1	0.0107487	1	2.55076
WAS	0.0108295	1	2.54815
CLIC1	0.0108443	1	2.54768
ELOVL1	0.0108634	1	2.54706
PPP1CA	0.0113624	1	2.53135
TBX21	0.0114241	1	2.52945
DDT	0.0118529	1	2.51649
GOLGA7	0.0120815	1	2.50975
DHRS7	0.0121515	1	2.50771
CD247	0.0122531	1	2.50477
BTN3A2	0.012286	1	2.50382
MGST3	0.0132279	1	2.47757
TRAV9-2	0.0133108	1	2.47534
TRBV3-1	0.0136742	1	2.46571
MYL12B	0.0137196	1	2.46452
NDUFB7	0.0137432	1	2.46391
OAZ1	0.0139964	1	2.45736
PAXX	0.0141843	1	2.45256
SCP2	0.014203	1	2.45209
UBXN1	0.0143687	1	2.44791
CALR	0.0145018	1	2.44459
PSMD8	0.0156363	1	2.4173
HSPB11	0.0158517	1	2.41231
SCAND1	0.0164943	1	2.39779
HLA-A	0.016505	1	2.39755
GLRX	0.0166898	1	2.39347
SPCS2	0.0167158	1	2.3929
PTGER2	0.0168068	1	2.39091
HMOX2	0.0168481	1	2.39001
LYAR	0.0176119	1	2.37368
KRT10	0.0179497	1	2.36665
UBE2L3	0.0179728	1	2.36618
HMGB1	0.0181928	1	2.36167
CD99	0.0195313	1	2.33523
GLIPR2	0.0205862	1	2.31549
MYL6	0.0228347	1	2.27619
ISG20	0.0233769	1	2.26722
DBI	0.0236858	1	2.26219
FLOT1	0.0237152	1	2.26171
ADGRE5	0.023724	1	2.26157
PSMB1	0.0246007	1	2.24762
GNG5	0.024783	1	2.24477
ALOX5AP	0.0250064	1	2.2413
PLEKHF1	0.0252471	1	2.2376
SLC10A3	0.0260001	1	2.22621
ATP6V0C	0.0266294	1	2.21691
SERF2	0.0266327	1	2.21686
LAT	0.0267334	1	2.21539
TUBA1B	0.0267334	1	2.21539
IFI6	0.0277994	1	2.20011
ARRB2	0.0278837	1	2.19892
PSMD4	0.0279614	1	2.19783
ATP5MC3	0.0279614	1	2.19783
TMC6	0.028418	1	2.19147
TMEM50A	0.0284695	1	2.19076
PSME1	0.0289332	1	2.1844
TRAPPC1	0.0292026	1	2.18074
EFHD2	0.0298444	1	2.17215
COX5A	0.0303382	1	2.16565
VPS26B	0.0309902	1	2.1572
CD5	0.0314515	1	2.15131
PKM	0.0318732	1	2.146
NDUFA12	0.0332381	1	2.1292
SPOCK2	0.033297	1	2.12848
PRELID1	0.0339871	1	2.12023
SLC9A3R1	0.0341073	1	2.1188
CBX3	0.0350081	1	2.10826
COX7A2L	0.0350492	1	2.10779
CELF2	0.0351438	1	2.1067
GPBP1	0.035462	1	2.10304
PSAP	0.0358915	1	2.09815
RBL2	0.0364357	1	2.09203
SSB	0.0366655	1	2.08947
UQCRH	0.0374711	1	2.08059
RAB8A	0.0375321	1	2.07993
ENO1	0.0380488	1	2.07433
CASP1	0.0380709	1	2.07409
ATP5F1B	0.03819	1	2.07281
POLR2G	0.0391682	1	2.06241
RPS27L	0.0395445	1	2.05848
ADRM1	0.0402785	1	2.05088
MVP	0.0409536	1	2.044
MYL12A	0.0411745	1	2.04177
BCCIP	0.0414153	1	2.03935
PGK1	0.0424244	1	2.02933
LSM8	0.0430759	1	2.02297
PPP1R18	0.0433114	1	2.02069
CTDSP1	0.0439644	1	2.01443
NSA2	0.0447823	1	2.00669
PSMC3	0.0452445	1	2.00237
TAP1	0.0461913	1	1.99364
PFN1	0.0464306	1	1.99146
SUB1	0.047867	1	1.97855
ITGB2	0.0481942	1	1.97565
LIMD2	0.0482264	1	1.97537
CYTH1	0.0487998	1	1.97034
KLHDC3	0.0493405	1	1.96564
TRGV2	0.0495493	1	1.96383
CLIC3	0.0496761	1	1.96274
CCT4	0.049936	1	1.96051
BCAP31	0.0504648	1	1.956
WDR1	0.0510435	1	1.95111
PLP2	0.0511452	1	1.95026
GNPTAB	0.0514968	1	1.94732
TRIR	0.0516391	1	1.94613
BATF	0.0521772	1	1.94167
SELENOK	0.0523384	1	1.94034
SSBP1	0.0527954	1	1.93659
CD63	0.0535901	1	1.93014
SCAMP2	0.0537019	1	1.92923
PLEKHA1	0.0542223	1	1.92506
VCL	0.0542876	1	1.92453
S100A10	0.0545854	1	1.92216
SUMO1	0.0552575	1	1.91685
RNF149	0.0557115	1	1.91329
CCNDBP1	0.0557905	1	1.91267
LAIR1	0.0562174	1	1.90935
TSPAN2	0.0566532	1	1.90598
KDELR2	0.0573029	1	1.90099
SUMO2	0.0574585	1	1.89981
APOBEC3G	0.0575645	1	1.899
C12orf75	0.0587922	1	1.88974
TRBV4-1	0.0593981	1	1.88524
KLRG1	0.0598865	1	1.88163
CSRP1	0.0604303	1	1.87764
TMED4	0.0618539	1	1.86734
RPN2	0.0633119	1	1.85699
CD2	0.0639697	1	1.85239
POLD4	0.0639902	1	1.85225
CES1	0.0640379	1	1.85192
ATG3	0.0644069	1	1.84935
ERG28	0.0648602	1	1.84622
ASCL2	0.0652192	1	1.84375
MTCH1	0.0655591	1	1.84143
TXNDC12	0.0657191	1	1.84034
RBX1	0.0659981	1	1.83844
SRGN	0.0660121	1	1.83834
MRPL41	0.0664466	1	1.8354
RARRES3	0.067529	1	1.82814
ORMDL3	0.0680075	1	1.82496
OSTC	0.0681868	1	1.82377
CHORDC1	0.0686836	1	1.8205
NOSIP	0.069256	1	1.81675
NAPA	0.0696934	1	1.8139
SYNGR1	0.0699863	1	1.812
TMEM219	0.0709747	1	1.80564
CCL4	0.0710786	1	1.80498
PIM1	0.0724712	1	1.79615
GTF3C6	0.0724863	1	1.79605
TADA3	0.07266	1	1.79496
PTPN18	0.0735416	1	1.78945
LCP1	0.0735951	1	1.78912
ARHGAP4	0.073817	1	1.78775
PSMB6	0.0740779	1	1.78613
LAPTM4A	0.0743857	1	1.78423
RNF114	0.0746637	1	1.78252
SUCLG1	0.0747797	1	1.78181
FKBP8	0.0748107	1	1.78162
HLA-DPB1	0.0751288	1	1.77968
SSBP4	0.0752455	1	1.77897
EIF6	0.0756901	1	1.77626
TUBA4A	0.0759328	1	1.77479
TAF7	0.0762391	1	1.77294
TPST2	0.0765227	1	1.77123
CALM1	0.0769576	1	1.76862
STARD3NL	0.0782022	1	1.76121
ATP5PF	0.0793493	1	1.75447
DCXR	0.0794631	1	1.75381
SLC25A39	0.0799116	1	1.7512
TGFB1	0.0799361	1	1.75106
PTPN1	0.0803785	1	1.74849
MRPL52	0.080922	1	1.74536
PSMA7	0.0810376	1	1.7447
PSIP1	0.0816928	1	1.74095
HLA-C	0.0818094	1	1.74028
ZAP70	0.0820763	1	1.73876
POLR2K	0.0825451	1	1.73611
TRG-AS1	0.0828981	1	1.73411
CCT2	0.0833115	1	1.73179
PSMB3	0.0842201	1	1.72671
MORF4L1	0.0844591	1	1.72538
RUNX3	0.0848445	1	1.72324
RPN1	0.0851538	1	1.72153
ARL6IP5	0.0859831	1	1.71698
OSTM1	0.0860091	1	1.71684
ZMAT2	0.0864176	1	1.71461
BST2	0.0872656	1	1.71
RPAIN	0.0874061	1	1.70924
BLOC1S1	0.0883594	1	1.70412
ATP5MF	0.0885902	1	1.70288
MAD2L2	0.0888659	1	1.70141
MRPS18B	0.0889996	1	1.7007
PLD3	0.0895359	1	1.69785
S1PR5	0.0896884	1	1.69704
BSG	0.0897153	1	1.6969
COX4I1	0.0900298	1	1.69524
RPA2	0.090192	1	1.69439
DNAJC1	0.0903002	1	1.69382
NBDY	0.0906888	1	1.69178

## Sheet: S3.3 Expanded CD4 cluster
Gene Name	P-value	FDR	Wilcoxon Rank Sum Statistic
TRBV11-2	2.53648e-11	3.29616e-07	6.67124
TRAV19	6.94842e-10	6.01965e-06	6.16726
TRAV26-1	4.98499e-09	2.5912e-05	5.84767
FOS	1.75052e-07	0.000758265	5.22405
GNLY	2.72221e-07	0.000936629	5.14173
DUSP1	6.44868e-07	0.00186223	4.97727
NFKBIA	3.70757e-06	0.00963598	4.62714
ZFP36	4.96168e-06	0.0117231	4.5664
TMSB10	1.83754e-05	0.0393928	4.28377
JUN	1.9704e-05	0.0393928	4.26822
S100A10	3.49277e-05	0.059323	4.1387
S100A4	5.75295e-05	0.0879525	4.02272
TPT1	7.34787e-05	0.106095	3.96473
CFL1	0.00021142	0.249764	3.70496
HLA-A	0.00021142	0.249764	3.70496
NDFIP1	0.00021142	0.249764	3.70496
TSC22D3	0.000582337	0.594429	3.43971
CXCR4	0.000594658	0.594429	3.43404
CMC1	0.000625056	0.60081	3.4205
NBDY	0.000647275	0.60081	3.41099
NEDD8	0.000714124	0.631847	3.3841
ANXA2	0.000738777	0.631847	3.37477
KLF2	0.000753646	0.631847	3.36928
FXYD5	0.00105568	0.831424	3.27525
CD48	0.00156976	1	3.16147
TUBA1A	0.00168069	1	3.14153
TMEM14B	0.00171995	1	3.13476
LGALS1	0.00176225	1	3.12762
VIM	0.00185202	1	3.11299
CCNH	0.00205437	1	3.08226
ZFP36L2	0.00205564	1	3.08207
GUK1	0.00220707	1	3.06085
HLA-B	0.00224923	1	3.05518
GTF3A	0.00261407	1	3.00982
RGS19	0.00325386	1	2.94268
SNHG8	0.003393	1	2.92969
TOB1	0.0047625	1	2.82267
NSG1	0.00477883	1	2.82158
CALM3	0.00479248	1	2.82066
ARPC1B	0.00520975	1	2.79377
LY6E	0.00556816	1	2.77218
TRBV2	0.00626142	1	2.73377
ATP5F1A	0.00666578	1	2.7131
C4orf48	0.00720712	1	2.68712
AP1G2	0.00747598	1	2.67486
AKAP13	0.0082256	1	2.64267
ARPC5L	0.00850986	1	2.63114
H2AFV	0.0085696	1	2.62876
PDCD5	0.0087323	1	2.62236
TENT5C	0.00980407	1	2.58266
CCDC85B	0.0103636	1	2.56346
ICAM3	0.0105563	1	2.55705
CHST12	0.0105897	1	2.55596
SRRT	0.0107691	1	2.5501
PGK1	0.0111014	1	2.53949
ENO1	0.0114905	1	2.52742
TUBA4A	0.0116834	1	2.52156
SRSF2	0.012053	1	2.51059
LIME1	0.0121722	1	2.50711
SNX17	0.0124779	1	2.49833
BPTF	0.0141901	1	2.45241
RAC2	0.0143934	1	2.44729
PSMB2	0.0152171	1	2.42717
ERAP2	0.0152863	1	2.42552
PKM	0.0159536	1	2.40997
CUTA	0.0162683	1	2.40284
PIK3IP1	0.0164564	1	2.39863
WDR83OS	0.0167047	1	2.39314
BTG2	0.0169815	1	2.38711
CENPC	0.0171513	1	2.38345
LAMTOR4	0.0174087	1	2.37796
MAGOH	0.0179248	1	2.36717
CAP1	0.0179958	1	2.3657
DOK2	0.0182553	1	2.3604
NSD3	0.0184271	1	2.35692
BTN3A2	0.018821	1	2.34906
LGALS3BP	0.0191941	1	2.34174
SLC25A20	0.0194305	1	2.33717
RHOA	0.0194591	1	2.33662
P2RY8	0.0203722	1	2.31942
PIK3R1	0.021015	1	2.30771
JUNB	0.0212298	1	2.30387
NFATC2	0.0212401	1	2.30369
TRMT112	0.0215816	1	2.29765
GEMIN7	0.0216233	1	2.29692
HOPX	0.0218329	1	2.29326
VSIR	0.0226675	1	2.27899
ZNF706	0.0227001	1	2.27844
SEC31A	0.0237665	1	2.26088
LSM14A	0.0238119	1	2.26015
ZMAT2	0.024166	1	2.25448
ANKRD11	0.0246647	1	2.24661
GLOD4	0.0250891	1	2.24003
RGCC	0.0261655	1	2.22375
BEX2	0.0266371	1	2.2168
CCND3	0.0267122	1	2.2157
NPC2	0.0271541	1	2.2093
CD247	0.0273071	1	2.2071
KHDRBS1	0.0280831	1	2.19612
FGD3	0.0280961	1	2.19594
TUFM	0.0281223	1	2.19558
PTBP1	0.0284649	1	2.19082
FBXO7	0.0286508	1	2.18826
MED15	0.028811	1	2.18606
AL662844.4	0.0288512	1	2.18551
CD320	0.0292691	1	2.17984
SCML4	0.0294595	1	2.17728
YY1	0.0301206	1	2.1685
ADGRG1	0.0303298	1	2.16576
HLA-F	0.0305261	1	2.1632
TUBB	0.030667	1	2.16137
EIF5	0.0309505	1	2.15771
APEH	0.0314665	1	2.15112
ARHGEF1	0.031873	1	2.146
RPS11	0.0320339	1	2.14399
GNG5	0.0323725	1	2.13978
RELB	0.0328488	1	2.13393
SNX3	0.0334526	1	2.12661
CDC42EP3	0.0336203	1	2.1246
RPL27A	0.0338962	1	2.1213
PYCARD	0.0340041	1	2.12002
FLT3LG	0.0346416	1	2.11252
CSRNP1	0.0346416	1	2.11252
ST13	0.0348931	1	2.1096
NDUFA1	0.0351145	1	2.10704
EZR	0.0358665	1	2.09844
ARIH1	0.0359312	1	2.09771
VDAC1	0.0370618	1	2.08508
LEF1	0.0382225	1	2.07246
ATP5MD	0.0385647	1	2.0688
NSA2	0.0389787	1	2.06441
TMSB4X	0.0392917	1	2.06112
BATF	0.0393441	1	2.06057
RBX1	0.040601	1	2.04758
FIS1	0.041543	1	2.03807
VPS29	0.0421874	1	2.03167
PRNP	0.0423359	1	2.0302
NR4A2	0.0423545	1	2.03002
SQSTM1	0.0424289	1	2.02929
SNRPD3	0.0424662	1	2.02892
PAK2	0.0433687	1	2.02014
PQBP1	0.0438069	1	2.01593
TOMM5	0.0440754	1	2.01337
HSPA5	0.0441139	1	2.01301
SURF1	0.0449675	1	2.00496
WDR37	0.0465956	1	1.98996
DUT	0.0466561	1	1.98941
UBE2Q2	0.0470611	1	1.98575
STAU1	0.0471221	1	1.9852
SNU13	0.0482108	1	1.97551
NDUFB3	0.048481	1	1.97313
ILF2	0.0488154	1	1.9702
TAGLN2	0.0500009	1	1.95996
CAPZB	0.0504301	1	1.9563
MFSD10	0.0507757	1	1.95337
KXD1	0.0510362	1	1.95118
UBE2I	0.0510579	1	1.95099
M6PR	0.0516264	1	1.94624
SERTAD1	0.0522666	1	1.94093
PSAP	0.0524889	1	1.9391
ELOVL1	0.0529359	1	1.93544
DR1	0.0533861	1	1.93178
PFDN1	0.0549638	1	1.91916
CYCS	0.0551029	1	1.91806
RWDD1	0.0553352	1	1.91623
OST4	0.0561077	1	1.9102
RPL10A	0.0562727	1	1.90892
NDUFA3	0.0563908	1	1.908
MRPL20	0.0567464	1	1.90526
ATXN10	0.0568654	1	1.90434
NIPBL	0.05708	1	1.9027
C8orf59	0.0575112	1	1.89941
IER2	0.0576556	1	1.89831
CD69	0.0578002	1	1.89721
ATRX	0.058236	1	1.89392
TAPBP	0.0589438	1	1.88861
SPCS1	0.0589684	1	1.88843
ACAP1	0.0593374	1	1.88568
LBR	0.0602309	1	1.8791
RPL17	0.060406	1	1.87782
HIGD2A	0.0607573	1	1.87526
MT2A	0.0617959	1	1.86776
DDIT4	0.0618725	1	1.86721
RAB1B	0.0641274	1	1.85129
TACC1	0.0645229	1	1.84855
USP15	0.0656412	1	1.84087
UBN1	0.0661523	1	1.83739
PQLC3	0.0664226	1	1.83556
TNFRSF1B	0.0671024	1	1.83099
MORF4L1	0.067239	1	1.83007
MPHOSPH8	0.0673759	1	1.82916
GNPTG	0.0674581	1	1.82861
SRGN	0.068119	1	1.82422
ITGB2-AS1	0.0685625	1	1.82129
ASNA1	0.0690922	1	1.81782
POU2F2	0.0692322	1	1.8169
SMIM29	0.0692602	1	1.81672
RUNX2	0.0697943	1	1.81324
SEC13	0.0703035	1	1.80995
UROS	0.0704455	1	1.80904
KIF9	0.0705308	1	1.80849
RPL22L1	0.0706731	1	1.80757
GLRX	0.0711589	1	1.80446
RSRP1	0.0711589	1	1.80446
RNF187	0.0717916	1	1.80044
TGFB1	0.0717916	1	1.80044
CTSW	0.071936	1	1.79952
SMDT1	0.0720807	1	1.79861
TRBV20-1	0.0722546	1	1.79751
UFC1	0.0722836	1	1.79733
EIF4EBP2	0.0732466	1	1.79129
SCP2	0.0735994	1	1.7891
RPL37A	0.0736583	1	1.78873
G3BP2	0.0739536	1	1.7869
FOSB	0.0741312	1	1.7858
PEX16	0.0748152	1	1.7816
ATP5PF	0.0749347	1	1.78086
YTHDF2	0.0755345	1	1.7772
LSP1	0.0755345	1	1.7772
CFLAR	0.0761382	1	1.77355
CNOT2	0.0767154	1	1.77007
LIPA	0.0768984	1	1.76897
MAPRE1	0.0778187	1	1.76348
SLTM	0.0781275	1	1.76166
CD164	0.0784062	1	1.76001
YWHAZ	0.0785304	1	1.75928
NME2	0.0789038	1	1.75708
HNRNPM	0.079216	1	1.75525
ANXA4	0.079216	1	1.75525
CUEDC2	0.0795921	1	1.75306
GPKOW	0.0797178	1	1.75233
HARS	0.0808561	1	1.74574
PGAM1	0.0817826	1	1.74044
MRPL34	0.0819111	1	1.7397
UCP2	0.0819432	1	1.73952
TRABD	0.082362	1	1.73714
COX7A2	0.0834655	1	1.73092
SDAD1	0.0836288	1	1.73001
ITGB1	0.0839562	1	1.72818
IER5	0.083989	1	1.728
CHRAC1	0.0843175	1	1.72617
HMGN3	0.08468	1	1.72415
ZNF683	0.0857085	1	1.71848
AAAS	0.085842	1	1.71775
C6orf62	0.0858753	1	1.71757
SEPT9	0.0872871	1	1.70989
DYNC1LI1	0.0874903	1	1.70879
IDS	0.0878638	1	1.70678
C1orf21	0.0878638	1	1.70678
PTDSS1	0.0880681	1	1.70568
RPS5	0.0881363	1	1.70531
PDCL3	0.0887861	1	1.70184
NDUFS6	0.0890608	1	1.70037
DBNL	0.0892329	1	1.69946
AC087239.1	0.0893708	1	1.69873
LINC00944	0.0899932	1	1.69543
NEU1	0.0908286	1	1.69104
AKAP9	0.0910734	1	1.68976
TMOD3	0.0912837	1	1.68866
CCAR1	0.091635	1	1.68684
SLC25A11	0.0919521	1	1.68519
FAU	0.0923763	1	1.68299
NFIC	0.0928731	1	1.68043
HCG18	0.0929443	1	1.68007
WIPI2	0.093945	1	1.67494
ATP6AP2	0.0944847	1	1.6722
PSMA6	0.0947374	1	1.67092
LAIR1	0.0952444	1	1.66836
ME2	0.0953897	1	1.66763
ALDOA	0.0956443	1	1.66635
ARL4A	0.0956807	1	1.66616
ANXA6	0.0959725	1	1.6647
BCLAF1	0.0960821	1	1.66415
RNPS1	0.0974051	1	1.65757
PXN	0.0977381	1	1.65592
UQCRC2	0.0981092	1	1.65409
ADH5	0.0985559	1	1.6519
ARF6	0.0992291	1	1.6486
FKBP11	0.0997176	1	1.64622
ORMDL2	0.100284	1	1.64348
ARFIP2	0.100359	1	1.64311
GBA	0.100814	1	1.64092
TRPT1	0.101233	1	1.63891
IKZF1	0.101423	1	1.63799
TUBA1B	0.102766	1	1.63159
PA2G4	0.10292	1	1.63086
KRT10	0.103114	1	1.62994
ELOB	0.103462	1	1.6283
XRCC6	0.103617	1	1.62756
TBRG1	0.104045	1	1.62555
TOMM7	0.105612	1	1.61824
SF1	0.105651	1	1.61805
SERPINB6	0.106204	1	1.61549
CD40LG	0.106363	1	1.61476
AP1S2	0.10664	1	1.61348
U2SURP	0.107517	1	1.60945
SDF4	0.109166	1	1.60195
SKP1	0.109247	1	1.60159
BHLHE40	0.109977	1	1.5983
MRPL23	0.110426	1	1.59628

## Sheet: S3.4 Deleted CD4 cluster
Gene Name	P-value	FDR	Wilcoxon Rank Sum Statistic
RPS26	4.51833e-15	1.17431e-10	7.83964
TRBV6-5	1.93724e-09	1.25872e-05	6.00298
TRAV25	2.88304e-07	0.000936629	5.13094
TRAV29DV5	3.3401e-05	0.059323	4.14895
TRGV9	3.65205e-05	0.059323	4.12846
PPDPF	0.000183688	0.249764	3.74045
TRBC1	0.000288527	0.313115	3.62539
CCL5	0.000289141	0.313115	3.62484
TRGV2	0.00087664	0.711996	3.32739
NKG7	0.00254409	1	3.01805
RPS3	0.00257653	1	3.01421
EEF1D	0.00258743	1	3.01293
RPL13	0.0102063	1	2.56876
KLRD1	0.0121911	1	2.50656
MT-CO1	0.0174692	1	2.37668
COTL1	0.019383	1	2.33808
MT-CO3	0.0251247	1	2.23948
AOAH	0.0332856	1	2.12862
RPL28	0.0366816	1	2.08929
HMGB1	0.0438451	1	2.01557
RPL30	0.0485227	1	1.97276
ARHGDIB	0.0516923	1	1.94569
RPL41	0.052023	1	1.94294
TXNIP	0.0534313	1	1.93142
SNRPD2	0.0535218	1	1.93069
TRAV8-1	0.0564855	1	1.90727
HLA-C	0.0627457	1	1.86099
FGFBP2	0.065427	1	1.84233
FCRL6	0.0683127	1	1.82294
RPL32	0.0694847	1	1.81526
ALOX5AP	0.0720228	1	1.79897
ISG15	0.0788103	1	1.75763
RAB14	0.0801273	1	1.74995
BTG1	0.0807289	1	1.74647
RPS16	0.0879659	1	1.70623
HP1BP3	0.0904101	1	1.69324
NAA38	0.105061	1	1.6208
KLRB1	0.111573	1	1.59116
RPLP1	0.117154	1	1.56683
FCGR3A	0.12438	1	1.53665
XRCC5	0.127046	1	1.52585
SPOP	0.128006	1	1.52201
DDX5	0.129018	1	1.51799
SDHA	0.129156	1	1.51744
APH1A	0.131808	1	1.50701
GZMK	0.132465	1	1.50445
SKAP1	0.132842	1	1.50299
MYOM2	0.133694	1	1.49969
RPL8	0.136465	1	1.48908
H2AFZ	0.146872	1	1.45067
RSL1D1	0.155095	1	1.42176
RAP1B	0.158253	1	1.41097
HLA-DPA1	0.167964	1	1.37877
RPL29	0.169209	1	1.37475
GZMA	0.171375	1	1.3678
RPS14	0.171891	1	1.36615
PDCD4	0.173851	1	1.35993
OAZ1	0.178588	1	1.34511
CSDE1	0.178765	1	1.34457
ANKRD39	0.17912	1	1.34347
CYTIP	0.179476	1	1.34237
ATM	0.182398	1	1.33341
HNRNPF	0.186634	1	1.3206
RHOG	0.188656	1	1.31456
COX4I1	0.197223	1	1.2895
COPZ1	0.198115	1	1.28694
TRBV5-1	0.199585	1	1.28273
TSPAN31	0.204762	1	1.2681
AC006369.1	0.208312	1	1.25822
ATF7IP	0.210436	1	1.25237
EPB41	0.212174	1	1.24761
PSMA7	0.212375	1	1.24706
TMEM256	0.215408	1	1.23883
RPL10	0.215544	1	1.23846
CD74	0.222123	1	1.2209
AC119396.1	0.222816	1	1.21907
USP28	0.223581	1	1.21706
RBCK1	0.225256	1	1.21267
MYO1F	0.225746	1	1.21139
MTSS1	0.234988	1	1.18761
DNAJB6	0.23803	1	1.17993
RARRES3	0.241467	1	1.17133
JAK1	0.247772	1	1.15578
ANP32A	0.247772	1	1.15578
LCP1	0.248596	1	1.15377
TRBV6-6	0.251383	1	1.147
MAP3K8	0.254878	1	1.13858
SASH3	0.255948	1	1.13602
IL32	0.258637	1	1.12962
RPS27A	0.26635	1	1.11151
SSR2	0.267927	1	1.10785
DAZAP2	0.270384	1	1.10218
PPIB	0.273738	1	1.09449
GPSM3	0.275748	1	1.08992
UTP14A	0.28241	1	1.07492
ISG20	0.285534	1	1.06797
HIST1H1D	0.285699	1	1.0676
ODF2	0.286691	1	1.06541
LCK	0.287354	1	1.06394
GIMAP7	0.287354	1	1.06394
TMED2	0.291434	1	1.05498
YWHAB	0.292271	1	1.05315
SMCHD1	0.293699	1	1.05004
NAP1L1	0.295131	1	1.04693
GABARAPL1	0.295806	1	1.04547
PSMB9	0.296483	1	1.04401
IFITM2	0.300564	1	1.03522
NDUFA12	0.303908	1	1.02809
FAM172A	0.30615	1	1.02333
UBE2G1	0.309622	1	1.01602
RNF168	0.310756	1	1.01364
RAB6A	0.31163	1	1.01181
EIF4A2	0.312242	1	1.01053
RPS4X	0.315936	1	1.00284
SMARCA2	0.316996	1	1.00065
USP10	0.320192	1	0.994064
HPCAL1	0.320192	1	0.994064
ZNF830	0.321262	1	0.991869
PSMB10	0.32144	1	0.991503
EIF2AK1	0.321976	1	0.990405
PSMD1	0.322513	1	0.989308
RPL35A	0.323139	1	0.988027
PSME1	0.327097	1	0.979978
STAT1	0.327368	1	0.979429
WASHC2C	0.328091	1	0.977966
RPS23	0.328816	1	0.976502
MRPL22	0.331723	1	0.970648
DTX3L	0.33529	1	0.963514
SSR4	0.33888	1	0.95638
RNF115	0.339528	1	0.955099
APOL6	0.342031	1	0.95016
RPS12	0.345481	1	0.943391
UBASH3A	0.346604	1	0.941196
ECHS1	0.350839	1	0.932964
MT-CYB	0.351122	1	0.932415
CD5	0.3515	1	0.931684
PRKCI	0.352352	1	0.930037
PTGER4	0.354154	1	0.926561
GBP1	0.35501	1	0.924915
CCL4	0.360269	1	0.914854
SCAND1	0.362	1	0.911561
ENOPH1	0.363737	1	0.908268
PET100	0.364897	1	0.906073
SORL1	0.365188	1	0.905524
PITPNB	0.367031	1	0.902048
STARD3NL	0.368491	1	0.899304
TRAPPC3	0.36888	1	0.898572
ALDH16A1	0.369368	1	0.897658
MTRNR2L8	0.372008	1	0.892719
VMP1	0.375053	1	0.887048
MALAT1	0.37673	1	0.883938
ORC4	0.377817	1	0.881925
NDRG3	0.380494	1	0.876986
ARPC5	0.381887	1	0.874425
NPDC1	0.385082	1	0.868571
MYL6	0.386184	1	0.866559
GZMB	0.386585	1	0.865827
ERO1A	0.388494	1	0.862351
COL6A2	0.39051	1	0.858693
PUM3	0.394053	1	0.85229
TMEM30A	0.397514	1	0.84607
CCNK	0.39966	1	0.842229
TRBV28	0.400684	1	0.840399
HCST	0.402224	1	0.837655
CD96	0.403459	1	0.83546
RAB24	0.405521	1	0.831801
USF1	0.405521	1	0.831801
PSMD2	0.405831	1	0.831253
PNN	0.405934	1	0.83107
AIMP1	0.406451	1	0.830155
EEFSEC	0.407279	1	0.828692
LINC02084	0.407279	1	0.828692
SLC25A4	0.408211	1	0.827045
ZAP70	0.408419	1	0.826679
SUCLG2	0.40873	1	0.826131
CD2BP2	0.409561	1	0.824667
NHP2	0.41008	1	0.823752
ISCU	0.4106	1	0.822838
DNAJC19	0.411017	1	0.822106
KAT6B	0.411642	1	0.821008
CLEC2B	0.41185	1	0.820642
PTMA	0.412163	1	0.820094
RAB27B	0.412684	1	0.819179
PRKAR1A	0.413938	1	0.816984
RFC1	0.413938	1	0.816984
GOSR1	0.418974	1	0.808203
DDX17	0.418974	1	0.808203
DNM1L	0.421294	1	0.804178
NTMT1	0.421717	1	0.803447
RPL21	0.422986	1	0.801251
ERAP1	0.423198	1	0.800886
RPS15	0.424152	1	0.799239
PRSS23	0.424682	1	0.798325
FAM219B	0.425744	1	0.796495
CENPK	0.425957	1	0.796129
NACA	0.429901	1	0.789361
BANF1	0.430115	1	0.788995
CHORDC1	0.430436	1	0.788446
C7orf50	0.431078	1	0.787349
CDC42	0.434619	1	0.781312
CARD8	0.43505	1	0.78058
MED10	0.439692	1	0.772714
GADD45GIP1	0.443274	1	0.766677
ITK	0.445998	1	0.762104
COMMD5	0.446435	1	0.761372
CST7	0.447637	1	0.75936
ZNF675	0.447747	1	0.759177
NUTM2B-AS1	0.448623	1	0.757713
FTL	0.448951	1	0.757164
APOBEC3D	0.450158	1	0.755152
P4HB	0.452576	1	0.751128
TRGC2	0.452796	1	0.750762
SIGIRR	0.45445	1	0.748018
IL16	0.455775	1	0.745822
HLA-E	0.455885	1	0.74564
SEC11C	0.456327	1	0.744908
SEC23IP	0.457323	1	0.743261
CDK5RAP3	0.457434	1	0.743078
SLC35B2	0.458432	1	0.741432
HLA-DRB1	0.458542	1	0.741249
APPL1	0.459874	1	0.739054
CIB1	0.460319	1	0.738322
GINM1	0.460875	1	0.737407
RPL36AL	0.461876	1	0.735761
RPL24	0.464441	1	0.731554
SEPT1	0.468808	1	0.724419
PIK3R4	0.468808	1	0.724419
TERF1	0.469707	1	0.722956
GFPT1	0.469932	1	0.72259
TIMMDC1	0.470382	1	0.721858
DIP2A	0.472747	1	0.718016
FBXO3	0.475232	1	0.713992
PPP4R1	0.477611	1	0.71015
SEPT2	0.477611	1	0.71015
COQ8A	0.478746	1	0.708321
PAIP2	0.479769	1	0.706675
HIF1A	0.480224	1	0.705943
FOSL2	0.481248	1	0.704296
TRPV2	0.481476	1	0.70393
SMG1	0.48159	1	0.703748
CGAS	0.481932	1	0.703199
ATAD1	0.482388	1	0.702467
CCDC57	0.482844	1	0.701735
TAPBPL	0.483187	1	0.701187
ANAPC11	0.483872	1	0.700089
STK10	0.484672	1	0.698808
LRIF1	0.485129	1	0.698077
XAB2	0.485244	1	0.697894
GRAP2	0.488109	1	0.69332
CD3D	0.488338	1	0.692954
HNRNPA2B1	0.489257	1	0.691491
SMC3	0.489947	1	0.690393
PYHIN1	0.490982	1	0.688747
RETSAT	0.491443	1	0.688015
MIF4GD	0.491674	1	0.687649
TGFBR3	0.49225	1	0.686735
TRMU	0.493288	1	0.685088
MTR	0.493981	1	0.683991
SPRYD3	0.495253	1	0.681978
NPEPPS	0.495368	1	0.681795
LINC00649	0.495947	1	0.680881
MARCKSL1	0.495947	1	0.680881
GON4L	0.497221	1	0.678869
TRAV13-1	0.498381	1	0.677039
SPTLC1	0.49931	1	0.675576
LIMA1	0.499426	1	0.675393
RPS19	0.499775	1	0.674844
BAZ1A	0.50024	1	0.674112
MRPS34	0.500473	1	0.673746
SP100	0.501287	1	0.672466
CCSER2	0.501404	1	0.672283
SAMD9L	0.50152	1	0.6721
ISCA2	0.50152	1	0.6721
UVRAG	0.502452	1	0.670637
PRKACB	0.503035	1	0.669722
SETX	0.504669	1	0.667161
IRF1	0.504669	1	0.667161
PBXIP1	0.506892	1	0.663685
OSTF1	0.507478	1	0.66277
PRPF38A	0.508064	1	0.661856
NDUFS2	0.508416	1	0.661307
METTL26	0.50865	1	0.660941
APAF1	0.50865	1	0.660941
FCRL3	0.509002	1	0.660392
TRAV21	0.509707	1	0.659295
TOR2A	0.510647	1	0.657831
IL10RA	0.512294	1	0.65527
TRRAP	0.512529	1	0.654904
ANKIB1	0.515124	1	0.65088
CPSF2	0.51536	1	0.650514
PDLIM1	0.516779	1	0.648319
TRBV12-3	0.516779	1	0.648319
GZMM	0.517134	1	0.64777
PELI1	0.517252	1	0.647587
DYRK1A	0.518199	1	0.646123
PHB2	0.518318	1	0.64594
TRAC	0.519503	1	0.644111
TRAPPC1	0.519503	1	0.644111
THOC1	0.519859	1	0.643562
TBCK	0.520334	1	0.642831

## Sheet: S3.5 CD8 TCR clusters
TRA CDR3 Nucleotide Sequence	TRB CDR3 Nucleotide Sequence	TCR Cluster
TGCATCCGCGACAGAGGCTCAACCCTGGGGAGGCTATACTTT	TGTGCCAGCAGTTTAGAGGGGTACACTGAAGCTTTCTTT	1
TGCATCCTGAGAGACGATTATAACCAGGGAGGAAAGCTTATCTTC	TGCAGTGCTAGAGAAACTCAACTCGGGCAGACCCTCAGCTCCTACGAGCAGTACTTC	1
TGCCTCGGGGGGGCAAACAACCTCTTCTTT	TGTGCCAGCAGCCAAGATCAGGGGATGTTTGAAAAACTGTTTTTT	1
TGCCTCGTGGGGGTACCCTACACCGACAAGCTCATCTTT	TGCGCCAGCAGCCAAGGCGATCCCCCCAATGAGCAGTTCTTC	1
TGCCTCGTGGGTCCCTTTTCTGGTGGCTACAATAAGCTGATTTTT	TGTGCCAGCAGTCGACTAGTTGGGGCAAGGAAGCATGAGCAGTTCTTC	1
TGCCTCGTGGGTGACATGGATAGCAACTATCAGTTAATCTGG	TGTGCCAGCAGTTACGCGGACAGGGGGAATGAAAAACTGTTTTTT	1
TGCCTCGTGGGTGACGGATGGGAATATGGAAACAAACTGGTCTTT	TGTGCCTCCCTAGCGGGCAATTACGAGCAGTACTTC	1
TGCCTCGTGGGTGACGGGATCAAAACTATCTTT	TGTGCCAGCAGCTTAAACCCCCGTGCGGGCTACACCTTC	1
TGCCTCGTGGGTGAGATAAACAATGACATGCGCTTT	TGCGCCAGCAGTCCAAGTGGACAGTCTAGGACAGATACGCAGTATTTT	1
TGCCTCGTGGTCCTCTCTAGCAACACAGGCAAACTAATCTTT	TGTGCCAGCAGCCAAGATCGGGTCAAGCAGTACTTC	1
TGCGCTGTGAGAGATCCAGATGGCCAGAAGCTGCTCTTT	TGTGCCAGCAGCTTAGATAGCGGGGGGGCAAATGAGCAGTTCTTC	1
TGCGCTGTGAGGGGTACTGGAGGCTTCAAAACTATCTTT	TGTGCCACCCGGAGGGGGCCCGGATCCGATGAGCAGTTCTTC	1
TGCGGCACAGAGGGGGATAACTATGGTCAGAATTTTGTCTTT	TGCGCCAGCAGCTTCCACAGCGTGGGTCGCTACAATGAGCAGTTCTTC	1
TGTACACTCACGGGAGGAGGAAACAAACTCACCTTT	TGTGCCAGCAGCTTTGGAGGTATGAACACTGAAGCTTTCTTT	1
TGTGACCCCAAAGGTGGCTACAATAAGCTGATTTTT	TGTGCCACCCGAACCGGGACAGAATCCTACAATGAGCAGTTCTTC	1
TGTGCAATGAAACGGAACACAGGCTTTCAGAAACTTGTATTT	TGTGCCAGCAGTGCCGGACAGGGGATACGTAACGAGCAGTACTTC	1
TGTGCAATGAGACGTCCTTCTGGTGGCTACAATAAGCTGATTTTT	TGTGCCAGTAGTACCCGGACAGCCGGCCCTCAGAACACTGAAGCTTTCTTT	1
TGTGCAATGAGAGAAGGGTATGCACTCAACTTC	TGCAGTGTAGGACTAGCGGGGGCCCTCGGGGGTCCATTCTACAATGAGCAGTTCTTC	1
TGTGCAATGAGAGAGACCGGTAACCAGTTCTATTTT	TGTGCCAGCAGTCCTTACCAGGGGTTGAACAATGAGCAGTTCTTC	1
TGTGCAATGAGAGAGAGGGACTATGGTCAGAATTTTGTCTTT	TGTGCCAGCCGAATACAACAGGGTTTTTACACCGGGGAGCTGTTTTTT	1
TGTGCAATGAGAGAGCCTTATACTGGAGGCTTCAAAACTATCTTT	TGTGCCAGCAGTTTATCGTCACAGCCTGGCGACGAGCAGTACTTC	1
TGTGCAATGAGAGAGGCCCTAACTGGGGCAAACAACCTCTTCTTT	TGTGCCAGCAGTACCCTAGCGGGGGAGCAAGAGACCCAGTACTTC	1
TGTGCAATGAGAGAGGGAGGGGCTGGTGGTACTAGCTATGGAAAGCTGACATTT	TGTGCCAGTAGTATAGGGAAGGGGTACACAGAGACCCAGTACTTC	1
TGTGCAATGAGAGAGGGCAAACCTCGGGGTGCTACAAACAAGCTCATCTTT	TGTGCCAGCAGCCAAGATAGTTACGAGCAGTACTTC	1
TGTGCAATGAGAGAGGGCCAGGATGGGAACAACAGACTCGCTTTT	TGTGCCAGCAGTCCCCTCAGAGAGTACCAAGAGACCCAGTACTTC	1
TGTGCAATGAGAGAGGGCCGGGACGGTGGTACTAGCTATGGAAAGCTGACATTT	TGTGCCAGCAGCCTGCGGACAGGGTGGCCCGGGGAGCTGTTTTTT	1
TGTGCAATGAGAGAGGGCTTTCGGAATAACAATGCCAGACTCATGTTT	TGTGCCTGGAGTACCTACACTGAAGCTTTCTTT	1
TGTGCAATGAGAGAGGGGAATGGTACTGGAGGCTTCAAAACTATCTTT	TGCGCCAGCAGCTTGGCCGGCGGGCGTCAAGAGACCCAGTACTTC	1
TGTGCAATGAGAGAGGGGTCTAGCAACACAGGCAAACTAATCTTT	TGTGCCAGCAGTTCCGACAGGACCTACGAGCAGTACTTC	1
TGTGCAATGAGAGCCCCCGGTAACGGGGCAAACAACCTCTTCTTT	TGTGCCAGCAGCTTAACAGGGGTATTAGAAGAGACCCAGTACTTC	1
TGTGCAATGAGAGGCTTGGGCAGAGATGACAAGATCATCTTT	TGTGCCGTCCACCGAAGCGACGCCACCTACGAGCAGTACTTC	1
TGTGCAATGAGAGGGGGAGGCTTTGGGAATGTGCTGCATTGC	TGTGCCAGCAGCCAAGAAAATGTCAATGAGCAGTTCTTC	1
TGTGCAATGAGAGGGGTTTATAACCAGGGAGGAAAGCTTATCTTC	TGTGCCAGCACCGCCGGGACACTTGACTACGAGCAGTACTTC	1
TGTGCAATGAGCCCTACGTCAGGAACCTACAAATACATCTTT	TGTGCCAGCAGCTCTCCGACTAGCGGGTACTCCTACGAGCAGTACTTC	1
TGTGCAATGAGCGATTATGGCTCTAGCAACACAGGCAAACTAATCTTT	TGTGCCAGCAGCTTGTTAGGTCTGTCCTATGGCTACACCTTC	1
TGTGCAATGAGCGGACGATCGTCGGGAAGCCAAGGAAATCTCATCTTT	TGTGCCAGCAGCCCCGATAGCGGGGGGCCGGTGAATGAGCAGTTCTTC	1
TGTGCAATGAGCGGAGATAGCAGCTATAAATTGATCTTC	TGTGCCAGCAGCCAGATTGCTGAAGCTTTCTTT	1
TGTGCAATGAGCGGTAACCAGTTCTATTTT	TGTGCCTGGAGTTCGACTAGCGTACAAGAGACCCAGTACTTC	1
TGTGCAATGAGCGTACCCGGTAACCAGTTCTATTTT	TGTGCCAGCAGCTTAGTAGGGGGAGGTGGCTACACCTTC	1
TGTGCAATGAGCTACTCTGGGGCTGGGAGTTACCAACTCACTTTC	TGCGCCAGCAGCCCATCCGGGCGCCCAGATACGCAGTATTTT	1
TGTGCAATGAGCTTCGACTACAAGCTCAGCTTT	TGTGCCAGCAGCTTAGTAGCGGGAGAGAAAAACATTCAGTACTTC	1
TGTGCAATGAGGCTTCGGACCAGTGGCTCTAGGTTGACCTTT	TGCGCCAGCTCCCTAGCGGGAGGGCCAAGCAATGAGCAGTTCTTC	1
TGTGCAATGGGGAGAGGCTCAACCCTGGGGAGGCTATACTTT	TGTGCCAGCAGCCAACACGGACTAGCGGGAGGGGTCGGCAATGAGCAGTTCTTC	1
TGTGCAATTTTCTATGGGAACAACAGACTCGCTTTT	TGTGCCAGCAGCCTGTCATGGGGGGGGGCCGAAAAGACCCAGTACTTC	1
TGTGCACGCGACACCGGTAACCAGTTCTATTTT	TGTGCCAGCAGCCGGGACAGGGGGTGGACTAACTATGGCTACACCTTC	1
TGTGCAGAGAAAAGGGATGACAAGATCATCTTT	TGTGCCAGCAGTTTCGGGGGGGATGAGCAGTTCTTC	1
TGTGCAGAGAACGCGAGGAGAGGAACCTACAAATACATCTTT	TGTGCCAGCTCACCTTGGGGTTACAATGAGCAGTTCTTC	1
TGTGCAGAGAACGGTTCTGGTGGCTACAATAAGCTGATTTTT	TGTGCCAGCAGCGAGAGGAGGCAGTTGGGAGTCAATGAGCAGTTCTTC	1
TGTGCAGAGAACTTACCCCCTTCAGATGGCCAGAAGCTGCTCTTT	TGCAGTGCTCCCCCCCCCCTAGCGGTCGCCAATGAGCAGTTCTTC	1
TGTGCAGAGAGAAAAAGTTACCAACTCACTTTC	TGCGCCAGCAGCCAAGCGACAGCTACTAGCGGGGGGCCCTCAGATACGCAGTATTTT	1
TGTGCAGAGAGGAATAACAATGCCAGACTCATGTTT	TGTGCCAGTAGTATTGGGACCTCCGGGGAGCTGTTTTTT	1
TGTGCAGAGAGGTTTTCTGACAGCTGGGGGAAATTGCAGTTT	TGTGCCAGCAGCCCAGGGGATGGTGGTGAAGCTTTCTTT	1
TGTGCAGAGAGTATCCAGGGAAATCTCATCTTT	TGTGCCAGCAGACGGGACAGCTATGGAAACACCATATATTTT	1
TGTGCAGAGATAAGCAGTGCTTCCAAGATAATCTTT	TGTGCCACCAGTGCCCATAGCAATGAGCAGTTCTTC	1
TGTGCAGAGATCCCGGGCGGATCTGAAAAGCTGGTCTTT	TGTGCCAGCAGCTTGCAGGGAGTCACAGATACGCAGTATTTT	1
TGTGCAGCAAAAACGGGAGGAGGAAACAAACTCACCTTT	TGTGCCAGTAGTATATTCGGGGAGCAGTTCTTC	1
TGTGCAGCAAACCCAAGCACCCAGTTCTATTTT	TGTGCCAGCAGTTTGATTCTTGGGACAGGGGTAAATCAGCCCCAGCATTTT	1
TGTGCAGCAAGACCGACAAGTAGCAAACTAATCTTT	TGTGCCAGCAGCTTAGAAATGGCCCAGCGGGCCTACGAGCAGTACTTC	1
TGTGCAGCAAGCCCTCTTTACAATAACAATGACATGCGCTTT	TGTGCCAGCCGAGAAGGACTAATCGAACTAAATCCTGGGGAGCTGTTTTTT	1
TGTGCAGCAAGCGCGCAGAACAATGACATGCGCTTT	TGTGCCAGCTCACTAGTCGGGACGGGGGCCTACGAGCAGTACTTC	1
TGTGCAGCAAGCGCGGGTCCTAGCAACTATCAGTTAATCTGG	TGTGCCAGCAGTTTACTAGCGGGGGGGCCGGAGACCCAGTACTTC	1
TGTGCAGCAAGCGGAATATTACAGGGCGGATCTGAAAAGCTGGTCTTT	TGTGCCAGCAGTTTTCGGTCCCTGGTCACAGATACGCAGTATTTT	1
TGTGCAGCAAGCGGATGGGAAACCTCCTACGACAAGGTGATATTT	TGTGCCAGCCACGGTCTAGCCAACGAGCAGTACTTC	1
TGTGCAGCAAGCTTCGTTGGGAGCCAGGGAGGAAAGCTTATCTTC	TGTGCCAGCAGCACAGGTTCCCGCCACGAGCAGTACTTC	1
TGTGCAGCAAGCTTCTCTTCATACTCTGGGGCTGGGAGTTACCAACTCACTTTC	TGTGCCAGCAGCCATAGCTGGGGACTAGCGGGGGGTTACAATGAGCAGTTCTTC	1
TGTGCAGCAAGTAGCTTTGGAAATGAGAAATTAACCTTT	TGTGCCAGCATCCGGAGGGGGGAGCAGTACTTC	1
TGTGCAGCAAGTATAAGGGGAAGCCAAGGAAATCTCATCTTT	TGTGCCAGCAGGGCAGCGATAGAGCGCTACACCTTC	1
TGTGCAGCAAGTATACCTCCCTCCTACGACAAGGTGATATTT	TGCAGTGCTACGTGGGACGGGGGGGTTTTGGAGACCCAGTACTTC	1
TGTGCAGCACGTTTCACTGGAGGCTTCAAAACTATCTTT	TGCGCCAGCAGCCAAGAAGGGCGGCCCGAAGCTTTCTTT	1
TGTGCAGCCTTTACAGGGGGTGCTCTGATCTTT	TGTGCCAGTAATAGGGGGCGCACGGATGAGCAGTTCTTC	1
TGTGCAGCGAAGGGGGGGTCCCAGGCAGGAACTGCTCTGATCTTT	TGTGCCAGCAGTTTAGGGACAGGGGCCTTAAACTATGGCTACACCTTC	1
TGTGCAGCTCCTAGGGGTCCTAACAATGCCAGACTCATGTTT	TGTGCCAGCAGCTCAGATAGCGGTGGCACAGATACGCAGTATTTT	1
TGTGCAGGAGAGGAGGATTATGGAGGAAGCCAAGGAAATCTCATCTTT	TGCGCCAGCAGCCAAGATAGCGGGAGCGGAGAGACCCAGTACTTC	1
TGTGCAGGATCGGAATATGGAAACAAGCTGGTCTTT	TGTGCCATCAGTGGGCTCGGAGGGTCGGGAACTGAAGCTTTCTTT	1
TGTGCAGGCCTGGGTACCGGCACTGCCAGTAAACTCACCTTT	TGCAGCGTTCGTGTCCGCACCCAGGACTATGGCTACACCTTC	1
TGTGCAGGGACTGCATCAGGAGGAAGCTACATACCTACATTT	TGCGCCAGCAGCCAACTTGGGAGGGGGCCATACGAGCAGTACTTC	1
TGTGCAGGGCCATTGACAACTGACAGCTGGGGGAAATTGCAGTTT	TGTGCCTGGAGCCCGGGAGCCTACGAGCAGTACTTC	1
TGTGCAGGGGAGGATAGCAACTATCAGTTAATCTGG	TGTGCCAGCAGTTTATGGACTAGCGGGGGCCCCTCGACCTACGAGCAGTACTTC	1
TGTGCAGGTATGAACAGAGATGACAAGATCATCTTT	TGTGCCAGCAGCCCGATTATCGGATTAACCATGAACACTGAAGCTTTCTTT	1
TGTGCAGTGAGCCATGGAGGAAGCCAAGGAAATCTCATCTTT	TGTGCCAGCAGTTACCTCCGGCGGGAGCAGTACTTC	1
TGTGCATCAGCCGCCTATGGTCAGAATTTTGTCTTT	TGTGCCAGCAGTCGCGGGGGGGCAGTCTACAATGAGCAGTTCTTC	1
TGTGCATCGGCCAACCAGGCAGGAACTGCTCTGATCTTT	TGTGCCAGCAGCGCGCAGCCAGCGGGTGCCTACAGTGGCAATGAGCAGTTCTTC	1
TGTGCCACGGCGGACGACTACAAGCTCAGCTTT	TGTGCCAGCAGTTTGACCGGGGGAGGCTCACCCCTCCACTTT	1
TGTGCCGCGGACCAGGGAGGAAAGCTTATCTTC	TGTGCCACCGCGACAGGGGGCATCGGGGAGCTGTTTTTT	1
TGTGCCGGAGGGTCCAACTATCAGTTAATCTGG	TGCAGTGCCCTTTCTAGCGGGGCCACCTACGAGCAGTACTTC	1
TGTGCCGTCCCGCCGGGGGGTAACCAGTTCTATTTT	TGTGCCAGCGAGGCGATAAACACCGGGGAGCTGTTTTTT	1
TGTGCCGTGAAAAACGCACTCAGCGAGGGAAGCCAAGGAAATCTCATCTTT	TGTGCTAGCGCCCCAGGCTTCTACGAGCAGTACTTC	1
TGTGCCGTGAAAAAGGGCAGCAGTGCTTCCAAGATAATCTTT	TGTGCCAGCAGTGGAGTCTGGCTGGACAGTCCCTACGAGCAGTACTTC	1
TGTGCCGTGAAAACTGGGGCAAACAACCTCTTCTTT	TGTGCCAGCTCACCACTAGCGGAGGGTCCTGAGCAGTTCTTC	1
TGTGCCGTGAACATCGGTTACCAGAAAGTTACCTTT	TGCGCCAGCAGCTTGCAGGGGGGCGGAGAAAAACTGTTTTTT	1
TGTGCCGTGAACCGGGACACCGACAAGCTCATCTTT	TGTGCCAGCAGCCATAAGGACAGGAACTACGAGCAGTACTTC	1
TGTGCCGTGAACGAACTGGACACGGGCAGGAGAGCACTTACTTTT	TGTGCCAGCAGTTTCGGGGGGACCTATGGCTACACCTTC	1
TGTGCCGTGAACTTCAAGAACACCGACAAGCTCATCTTT	TGTGCCAGCAGTGCGAACGACGGGGACAGGGTTTTCATTCAGCCCCAGCATTTT	1
TGTGCCGTGAAGGGTGGAGCCAATAGTAAGCTGACATTT	TGCGCCAGCAGGAGACAGCCTCAAAGGAACACTGAAGCTTTCTTT	1
TGTGCCGTGAATGATATGAACAGAGATGACAAGATCATCTTT	TGTGCCACCAGTGATGAGATGGGGGCCAACGTCCTGACTTTC	1
TGTGCCGTGAATGGAGGCGACTACAAGCTCAGCTTT	TGTGCCAGCAGGGGGTTCCGCGGGGGGGCCACTGAGCAGTTCTTC	1
TGTGCCGTGAATGGCGACCCGGCAGGAACTGCTCTGATCTTT	TGTGCCAGCAGCCAAGCCTTCAATGAGCAGTTCTTC	1
TGTGCCGTGAGGAACTTTGGAAATGAGAAATTAACCTTT	TGTGCCAGCAGCCAAACCGGGACTAGCGGGGGGCGAGGACGGCTCCGAGAGCAGTTCTTC	1
TGTGCCGTGAGGAGGGGGACAACTGACAGCTGGGGGAAATTGCAGTTT	TGTGCCAGCAGCTTAGAAGCAACTAATGAAAAACTGTTTTTT	1
TGTGCCGTGATGGCCAGACTCATGTTT	TGTGCCAGCGCACTAGCTCCGGGCAATGAGCAGTTCTTC	1
TGTGCCGTGGAACAATCTGGTGGCTACAATAAGCTGATTTTT	TGTGCCAGCAGCTTAGCCGCCGGGACTAGTGTCTATGAGCAGTTCTTC	1
TGTGCCGTGGACACACTGCGCTTT	TGTGCCAGCAGGGGGACTAGCGGGAGATACGAGCAGTACTTC	1
TGTGCCGTGGACATAGGTAACACCGACAAGCTCATCTTT	TGTGCCAGCAGCCGAGGGACTAGCGGGACTTTGTGGGAGACCCAGTACTTC	1
TGTGCCGTGGACGCAGGAGGAGGTGCTGACGGACTCACCTTT	TGTGCCAGCAATCAGGGAACACAGTTCTTC	1
TGTGCCGTTTCCGATAACTATGGTCAGAATTTTGTCTTT	TGTGCCAGCAGTCTGGACAGGGGGCGCGGCACCGGGGAGCTGTTTTTT	1
TGTGCCTCCCTCCAGGGAGGAAAGCTTATCTTC	TGCAGTGCTTACCGGACGGCGCGAAATCAGCCCCAGCATTTT	1
TGTGCCTTCGATAACACCGACAAGCTCATCTTT	TGTGCCAGCAGTTCTGGGCTTGGATACACCTTC	1
TGTGCCTTTGACGACTACAAGCTCAGCTTT	TGTGCCAGCAGCTTGAAATCAACAGGGGGCTTCTACGAGCAGTACTTC	1
TGTGCGGCAAATACTGGAGGCTTCAAAACTATCTTT	TGCGCCAGCAGCCACCTGCCTCAGGGGGCAGAGACCCAGTACTTC	1
TGTGCGGTGAGAGGGTCGAGGAATGCAGGCAACATGCTCACCTTT	TGTGCCAGCAGTTCCCACAGGGGGTCCGGGACAAGAACCGGGGAGCTGTTTTTT	1
TGTGCTACCGAAGCAGGCAAATCAACCTTT	TGTGCCAGCAGCGCTTACAATGAGCAGTTCTTC	1
TGTGCTACCGACGCTAATACTCAGGGCGGATCTGAAAAGCTGGTCTTT	TGTGCCAGCAGTTGGCTGTCAGGGGCGGTCACCGGGGAGCTGTTTTTT	1
TGTGCTACGCTACCTAATTATGGTGGTGCTACAAACAAGCTCATCTTT	TGTGCCAGCAGCCAAGACAAACCCGGGGCCGCTGAAAAACTGTTTTTT	1
TGTGCTACGGAAACTAACTTTGGAAATGAGAAATTAACCTTT	TGTGCCACCAGCAGTATCGGGGGGGAGCCCCAGCATTTT	1
TGTGCTACGGACCCCCTATTTCAGGGAGCCCAGAAGCTGGTATTT	TGTGCCACCACCTTAGGACAGGGGACAAGAAAGACCCAGTACTTC	1
TGTGCTACGGAGACGTGGACTGGGGCAAACAACCTCTTCTTT	TGTGCCAGCTCCCCCTTAATCGACAGGGGGCCGTTCTTC	1
TGTGCTACGGAGGGTAGCAACTATCAGTTAATCTGG	TGTGCCAGCAGTTCGTCGACAGGGCCGAATGAAAAACTGTTTTTT	1
TGTGCTACGGTCACGATTTTCAACCAGGCAGGAACTGCTCTGATCTTT	TGTGCCAGCGGATCAGGGGAGGTTCTTTCACCCCTCCACTTT	1
TGTGCTACGGTCCCGAGGACAGGCTTTCAGAAACTTGTATTT	TGTGCCAGCAGTTCGTGGGACAGGGATAATTCACCCCTCCACTTT	1
TGTGCTATGGAATCAAATTCCGGGTATGCACTCAACTTC	TGTGCCAGCAGCTTGGCAGATACGCAGTATTTT	1
TGTGCTCACGAGGCTGGTGGCTACAATAAGCTGATTTTT	TGTGCCAGCAGCTATCCGGGAGAGCACACCTTC	1
TGTGCTCCAGAAGATAATGACATGCGCTTT	TGTGCCAGCAGCTATGGACAGGGAGATTCAGTCTTC	1
TGTGCTCTAGACCCAACTGACAGCTGGGGGAAATTGCAGTTT	TGTGCCAGCAGCCTCGAGGGTGAAAAACTGTTTTTT	1
TGTGCTCTAGGGCCCGCGGACAACTTCAACAAATTTTACTTT	TGTGCCACCAGCAGAGATCAGGAGGAGACCTACGAGCAGTACTTC	1
TGTGCTCTATCGAATGCAGGCAACATGCTCACCTTT	TGTGCCACCAGTGTTGGGACTAGCGGGACAGGATACAATGAGCAGTTCTTC	1
TGTGCTCTGAATTCTGGTGGCTACAATAAGCTGATTTTT	TGTGCCAGCGGCGGAGGGGGGCCCTACAATGAGCAGTTCTTC	1
TGTGCTCTGAGAAGACCTAGCAACACAGGCAAACTAATCTTT	TGCGCCAGCAGCCAAGATTTAGCGGGAGTCTACGGGGAGCTGTTTTTT	1
TGTGCTCTGAGCCCCTCTGGTTCTGCAAGGCAACTGACCTTT	TGTGCCAGCAGTTTCCCGGGGAAACACGAGCAGTACTTC	1
TGTGCTCTGAGCCCCTCTGGTTCTGCAAGGCAACTGACCTTT	TGTTGCCAGTACCGTACGGGACAGGGAGCCTCCTACGAGCAGTACTTC	1
TGTGCTCTGAGTGAGAACTTTCAGAAACTTGTATTT	TGTGCCAGCAGTTACTCTTGGGGACATGAAGCTTTCTTT	1
TGTGCTCTGAGTGAGACAGGCTACAATAAGCTGATTTTT	TGTGCCAGTAGCCTTCCTGGTATGAACACTGAAGCTTTCTTT	1
TGTGCTCTGAGTGAGAGAAACACCGGTAACCAGTTCTATTTT	TGCAGTGCTCCCCGGGACAGGGGCTCTCAAGAGACCCAGTACTTC	1
TGTGCTCTGAGTGAGCCGTCCTTTTCTGGTGGCTACAATAAGCTGATTTTT	TGTGCCAGCAGCCCGGTGACGACCGGGGAGCTGTTTTTT	1
TGTGCTCTGAGTGAGGAAACTAGCAACACAGGCAAACTAATCTTT	TGTGCCAGCAGCCCTTGGACAGGGAAAGGCACCGGGGAGCTGTTTTTT	1
TGTGCTCTGAGTGAGGCACAGACCCCGACGAAGCTGGTATTT	TGTGCCAGCAGTGAATGGGGGGTCAATCAAAACACCATATATTTT	1
TGTGCTCTGAGTGAGGCAGGATACAGCACCCTCACCTTT	TGTGCCAGCAGCCCTTGGACTAGCGGGGATAGCTCCTACAATGAGCAGTTCTTC	1
TGTGCTCTGAGTGAGGCAGGATCAGGAAACACACCTCTTGTCTTT	TGTGCCAGCAGCCTAGGGGGGGGACTAGCGGGAGTCTACAATGAGCAGTTCTTC	1
TGTGCTCTGAGTGAGGCCATCAAAGCTGCAGGCAACAAGCTAACTTTT	TGCGCCAGCAGCCAAGAGAGACAGGGGGCCTACGAGCAGTACTTC	1
TGTGCTCTGAGTGAGGCCTGGGGAGCCCAGAAGCTGGTATTT	TGCAGTGCTCCTAAACCGGGACAGGGCGATTTGGGACAGAGGACAGATACGCAGTATTTT	1
TGTGCTCTGAGTGAGGCGCAAGATAATGCAGGCAACATGCTCACCTTT	TGTGCCAGCAGCCTCATGCCGGGACCGGTGAACACTGAAGCTTTCTTT	1
TGTGCTCTGAGTGAGGCGGACGACTACAAGCTCAGCTTT	TGTGCCACCAGTATGCGGGCCTCTAAAAGCAATGAGCAGTTCTTC	1
TGTGCTCTGAGTGAGGCGTATTCAGGAGGAGGTGCTGACGGACTCACCTTT	TGTGCCAGCAGCTTGGCGCCAGGGGCTGGGTACGAGCAGTACTTC	1
TGTGCTCTGAGTGAGGTGGACAACACAGGCAAACTAATCTTT	TGTGCCAGCAGCTACCGACAGGAAGCTTTCTTT	1
TGTGCTCTGAGTGATCACTTGGATGGTGGTGCTACAAACAAGCTCATCTTT	TGTGCCAGCAGCTTGGAGTCCAGGGCATTCTATGGCTACACCTTC	1
TGTGCTCTGAGTGATCATGGTGGAGGCTTCAAAACTATCTTT	TGTGCCTGGAGCTACTCGGAAATGACTGAAGCTTTCTTT	1
TGTGCTCTGAGTGATCCCCAGGGGAACACCGACAAGCTCATCTTT	TGTGCCAGCAGCCAAGACCGAGAGACCCAGTACTTC	1
TGTGCTCTGAGTGCCGGTAACCAGTTCTATTTT	TGTGCCAGCAGTTACACCCATAGCAATCAGCCCCAGCATTTT	1
TGTGCTCTGGGAACCTCCTACGACAAGGTGATATTT	TGTGCCAGCAAGAGGGGGCTAGAGACCCAGTACTTC	1
TGTGCTCTGGGCGGATCTGAAAAGCTGGTCTTT	TGTGCCACCAGCAGAGGCGAAGCTTCCACAGATACGCAGTATTTT	1
TGTGCTCTGTCCTTATCTTATAACACCGACAAGCTCATCTTT	TGTGCCAGCAGCCAAGATCGTAAGACCCAGTACTTC	1
TGTGCTCTTTCAGGAACCTACAAATACATCTTT	TGCAGCGGAGTCTGGGGAACTGAAGCTTTCTTT	1
TGTGCTCTTTTTACCTCAGGAACCTACAAATACATCTTT	TGTGCCAGCAGTCCTCTAGCGGGAGGGCCTTTCAGAACGCAGTATTTT	1
TGTGCTGCAGGCTCTAGCAACACAGGCAAACTAATCTTT	TGTGCCAGCAGTGATTCAGGGCACGAGCTACTAAGATACGAGCAGTACTTC	1
TGTGCTGCCTGCAGGAGGGGGGGGGGTTACCAGAAAGTTACCTTT	TGTGCCAGCAGTCCAAACTATAGCAATCAGCCCCAGCATTTT	1
TGTGCTGCGCAATCTGGGGGTTACCAGAAAGTTACCTTT	TGCGCCAGCAGTATGGGACTAGCGGGGGCGTACCAAGAGACCCAGTACTTC	1
TGTGCTGCGCCTCAGAGGAGTGCTGACGGACTCACCTTT	TGTGCCAGCAGCCCCTACGGACGGCGCAAGGGGAAGGCTGAAGCTTTCTTT	1
TGTGCTGCGGACCCTGCTGGGAGCAACTATCAGTTAATCTGG	TGTGCCAGCAGCTTCGGGGGCCTGAACACTGAAGCTTTCTTT	1
TGTGCTGCGGGAAGCAACTATCAGTTAATCTGG	TGTGCCAGCAGCCCTGGACCCGGGGCGGAGACCCAGTACTTC	1
TGTGCTGCGTTCCAGTCAGTAGGAGGAGGTGCTGACGGACTCACCTTT	TGTGCCACAGATACACAGGGTGGCTATGGCTACACCTTC	1
TGTGCTGCTTTCATGGATAGCAACTATCAGTTAATCTGG	TGTGCCAGCAGTTTAGGCTACGAGCAGTACTTC	1
TGTGCTGGCCCGATGAAAACCTCCTACGACAAGGTGATATTT	TGTGCCAGCAGCTCGGCACACTATGGCTACACCTTC	1
TGTGCTGGGCAGGACACCGGTAACCAGTTCTATTTT	TGTGCCAGCAGTTTTTTCGACAGCCCAAACTCCAGCTCCTATAATTCACCCCTCCACTTT	1
TGTGCTGGGCAGGATTTTAATGCTGGCAACAACCGTAAGCTGATTTGG	TGTGCCAGTACCTCTCCGGTCCGCGGGGGAGACAGATACAATGAGCAGTTCTTC	1
TGTGCTGGGTGGACTAACAATGACATGCGCTTT	TGTGCCAGCAGTCTTTTAGCGGGAGCGGGCAACGAGCAGTACTTC	1
TGTGCTGTCACCAATGCAGGCAAATCAACCTTT	TGTGCCAGCAGCTCCCGTCGACTATACACCGGGGAGCTGTTTTTT	1
TGTGCTGTCATACGCCTGGGAGGTGCTGACGGACTCACCTTT	TGTGCCAGTAGTACCTCCCCCTTGGGAACCAGCTCCTACAATGAGCAGTTCTTC	1
TGTGCTGTCATTTCTGGTGGCTACAATAAGCTGATTTTT	TGTGCCAGCAGCCCCGTAAGGGGAGCTGGAAACACCATATATTTT	1
TGTGCTGTCCGACCAATGGATAGCAACTATCAGTTAATCTGG	TGTGCCAGCAGCCTCCCCATGGTGGGAAGCGAGCAGTACGTC	1
TGTGCTGTGAAGAGGGACACAGGCTTTCAGAAACTTGTATTT	TGTGCCAGCTCACCACCGGATCAGCGGGGGGCAACCTACGAGCAGTACTTC	1
TGTGCTGTGACCTCCCGGATGAAAACCTCCTACGACAAGGTGATATTT	TGCGCCAGCAGCCAAGGGACAGATTCGGTGAACACTGAAGCTTTCTTT	1
TGTGCTGTGACCTTGGGCCCATCAGGAGGAAGCTACATACCTACATTT	TGTGCCAGCAGTCCCAACCGTGAAGCTTTCTTT	1
TGTGCTGTGAGACAGAAGGGCAGACTCATGTTT	TGCAGTGCTGAGACAGGGGGCACCTACGAGCAGTACTTC	1
TGTGCTGTGAGACATCTTAACGACTACAAGCTCAGCTTT	TGTGCCAGCAGCTTAGAGTCGGATACGCAGTATTTT	1
TGTGCTGTGAGACCCCCGATGGATAGCAGCTATAAATTGATCTTC	TGCAGTGCCAAACCCGGGGAGGACAACACAGATACGCAGTATTTT	1
TGTGCTGTGAGAGACAAGATAGGTGGGGCAAACAACCTCTTCTTT	TGTGCCAGTAGTAGTAGCGGGAGGGTAAACATTCAGTACTTC	1
TGTGCTGTGAGAGACATAGGGGGGGATAGCAGCTATAAATTGATCTTC	TGCAGTGCTAGAGGGCTGAGCGATGAGCAGTTCTTC	1
TGTGCTGTGAGAGATCACAGCAACTATCAGTTAATCTGG	TGCAGTGCTAGTATAGACGAGCAGTACTTC	1
TGTGCTGTGAGAGATCGAAGATACAGCACCCTCACCTTT	TGCGCCAGCAGCCAAGCGGTAGCGGGAGGGCCAGTCGATAGGTCCCAGTACTTC	1
TGTGCTGTGAGAGATTCATACCAGGCAGGAACTGCTCTGATCTTT	TGTGCCAGCTCACCTACAGGGCCCACAGATACGCAGTATTTT	1
TGTGCTGTGAGAGATTCGGCGGGCTCTAGCAACACAGGCAAACTAATCTTT	TGTGCCAGCAGCCAAGATCTGCGCTCGCAAGAGACCCAGTACTTC	1
TGTGCTGTGAGAGCCACTCGATCCGACAAGCTCATCTTT	TGTGCCAGCAGCGTAGGGGGACAGGAATCAGATACGCAGTATTTT	1
TGTGCTGTGAGAGGTAGCAACACAGGCAAACTAATCTTT	TGTGCCAGCAGTTGGTCCAAGGACAAAGGCACAGATACGCAGTATTTT	1
TGTGCTGTGAGCTTCACGGGAGGAGGAAACAAACTCACCTTT	TGTGCCAGCAGCTCGACGACCAGGACAGGGGGCGAGCAGTACTTC	1
TGTGCTGTGAGGGATAGCAACTATCAGTTAATCTGG	TGTGCCAGCAGTTCGGGGGTTGCTGGGGCCAACGTCCTGACTTTC	1
TGTGCTGTGAGTCATATATCTAACTTTGGAAATGAGAAATTAACCTTT	TGTGCCAGCGGCCCACGCGGGTATACGAACACCGGGGAGCTGTTTTTT	1
TGTGCTGTGAGTGAATATGGAAACAAACTGGTCTTT	TGTGCCAGCAGCTCCGGACAGGTTCAAGAGACCCAGTACTTC	1
TGTGCTGTGAGTGATATCTCCTACGACAAGGTGATATTT	TGTGCCAGCAGCTCCCGTCCTAATCAGCCCCAGCATTTT	1
TGTGCTGTGAGTGATCGGGGAGATGACAAGATCATCTTT	TGTGCCAGCAGTTTGGGCAGGTTCTACGAGCAGTACTTC	1
TGTGCTGTGAGTTTTTCTGGTGGCTACAATAAGCTGATTTTT	TGTGCCAGCAGTAAGGGACAGGGGGCGCGTGGGGCCAACGTCCTGACTTTC	1
TGTGCTGTGATTAATAACAATGACATGCGCTTT	TGTGCCAGCAGCCCAACAGGTCTCTACGAGCAGTACTTC	1
TGTGCTGTGATTCGGTTTTCAGATGGCCAGAAGCTGCTCTTT	TGTGCCAGCAGCTTAGTCGGTCCACTCTCCTACGAGCAGTACTTC	1
TGTGCTGTGCAGGATACCGGCACTGCCAGTAAACTCACCTTT	TGTGCCAGCAGCCGAGTAGCAGGGGCAGGAAACACCATATATTTT	1
TGTGCTGTGCAGGCGAGGAACACCGACAAGCTCATCTTT	TGTGCCAGCAGTGTGACTACCGGGGAGCTGTTTTTT	1
TGTGCTGTGCCGTCGGTTTATAACCAGGGAGGAAAGCTTATCTTC	TGTGCCAGCCCCCTCACTAGCGGGAGTCGAAATGAGCAGTTCTTC	1
TGTGCTGTGCTCGGGATGGATAGCAGCTATAAATTGATCTTC	TGTGCCAGCAGCCAAGAAATGGGCTCCGATACGCAGTATTTT	1
TGTGCTGTGGACCCGTCGGGTAGCAACTATAAACTGACATTT	TGTGCCAGCAGCTTTGGAGGTATGAACACTGAAGCTTTCTTT	1
TGTGCTGTGGACGACTACAAGCTCAGCTTT	TGTGCCAGCAGCTTAGACTTAACAGGGAACACTGAAGCTTTCTTT	1
TGTGCTGTGGAGCCCTGGAATTCCGGGTATGCACTCAACTTC	TGCAGTGCTAGACCCCGATGGGCCGGCTACGAGCAGTACTTC	1
TGTGCTGTGGAGTCCTACAATGACATGCGCTTT	TGTGCCGGAGGGTACGATCAGCCCCAGCATTTT	1
TGTGCTGTGGATAACTATGGTCAGAATTTTGTCTTT	TGTGCCAGCAGCTTAGTATACGGGACAGGGGGAATGGTCGCCTACGAGCAGTACTTC	1
TGTGCTGTGGATTTGGACACCGACAAGCTCATCTTT	TGTGCCAGCTCACCAGGGACAGGAAACTACGAGCAGTACTTC	1
TGTGCTGTGGGTGACGGAGAGGGAGGCTTCAAAACTATCTTT	TGTGCCAGCAGCCCGACAGGAGCCGTACCTTTCTTT	1
TGTGCTGTGGGTGCAAGAGGAGGAAAGCTTATCTTC	TGTGCCAGCGCGGCATCGGACGGCACAGATACGCAGTATTTT	1
TGTGCTGTGGGTGCGGATACGGGGGAATATGGAAACAAACTGGTCTTT	TGTGCCAGCAGTTTCGGGTTAAACACCATATATTTT	1
TGTGCTGTGGTGGGGGTAGAGTCAGGAGGAGGTGCTGACGGACTCACCTTT	TGTGCCAGCAGTTCCTGGGATGGTGAGCAGTTCTTC	1
TGTGCTGTGGTTCAGGCAGGAACTGCTCTGATCTTT	TGTGCCAGCAGCCTCACACCGGGGAGCATTCAGTACTTC	1
TGTGCTGTGTACGGCCCGGGCAGGAGAGCACTTACTTTT	TGTGCCAGCGAGGACGTTCAAGAGACCCAGTACTTC	1
TGTGCTGTTTTTTATAACCAGGGAGGAAAGCTTATCTTC	TGTGCCAGCAGTGCAGGGGCCCCCTACGAGCAGTACTTC	1
TGTGCTTATAGGAGCCCTAACTTTGGAAATGAGAAATTAACCTTT	TGTGCCAGTAGTATCGGGACGGGAACTCAAGAGACCCAGTACTTC	1
TGTGCTTATAGGAGCTCAGGAGACATGCGCTTT	TGTGCCAGCAGTGCCGGGACTCCCCGGGATACGCAGTATTTT	1
TGTGCTTATAGGAGCTCCCTTTATAACCAGGGAGGAAAGCTTATCTTC	TGTGCCAGCAGCGTAGCCGGGGGCGGGGGGACCGTCTGGACAGATACGCAGTATTTT	1
TGTGCTTATAGGAGTTCGAATTATGGAGGAAGCCAAGGAAATCTCATCTTT	TGTGCCAGCAGCACAAAACTAGAGCCCACAGATACGCAGTATTTT	1
TGTGCTTATAGGGCCGGTACTGGCAACAACCGTAAGCTGATTTGG	TGTGCCACCAGCAGAGAAAATCTAGAGGACACTGAAGCTTTCTTT	1
TGTGCTTATAGGGGGGATGACAAGATCATCTTT	TGTGCCAGCAGCCCGCACCTAGAAAACCAAGAGACCCAGTACTTC	1
TGTGCTTATAGTAGTGGAGGTAGCAACTATAAACTGACATTT	TGTGCCAGCAGCCAACAGGGGGCGATCAATCAGCCCCAGCATTTT	1
TGTGCTTCCCTCGGGAATTATGGTGGTGCTACAAACAAGCTCATCTTT	TGTGCCAGCAGCTCGACAGGGATCTCTCAGCCCCAGCATTTT	1
TGTGCTTTCAAAGAAGAAACCAGTGGCTCTAGGTTGACCTTT	TGTGCCTGGAGTGTACGCCCCTTTATTGCGGTGAACACTGAAGCTTTCTTT	1
TGTGCTTTCATGAACCCGTCTGGCAACACAGGCAAACTAATCTTT	TGTGCCAGCAGCCCGGACAGGGTGTATGCTTTCTTT	1
TGTGCTTTCATGTCCTCCTCAGGAACCTACAAATACATCTTT	TGTGCCAGCAGCTTAGTCAACTATGGCTACACCTTC	1
TGTGCTTTCCGTGTACCTACTAGCTATGGAAAGCTGACATTT	TGTGCCAGCAGCGGGGACGGGAGGGCCGGTGGGAATGAGCAGTTCTTC	1
TGTGGAGCAGACATATTGCGAGCAAACTTTGGAAATGAGAAATTAACCTTT	TGTGCCAGCAGCTTAGGGCTAACCGGGCCTGAAGACAATCAGCCCCAGCATTTT	1
TGTGGAGCAGACGAGGGTGGTAACCAGTTCTATTTT	TGTGCCAGCAGCCAAGATTGGGGTTTCTCTGGGGCCAACGTCCTGACTTTC	1
TGTGGAGCTGGTGGTACTAGCTATGGAAAGCTGACATTT	TGCGCCAGCAGCTTCCTCGGGGGGGCGACGAACTATGGCTACACCTTC	1
TGTGGATATAACCAGGGAGGAAAGCTTATCTTC	TGTGCCAGCAGTTTTGGGGGGCGTACCGGGGAGCTGTTTTTT	1
TGTGGCACGGTCGACAACCAGGCAGGAACTGCTCTGATCTTT	TGTGCCAGCAGTCTCAATGGGGCCTTCTATAGCAATCAGCCCCAGCATTTT	1
TGTGTGGCTACCTATGGGAACAACAGACTCGCTTTT	TGTGCCAGCAGCCAAGATCGCAGGGGCAGTTATGGCTACACCTTC	1
TGTGTGGTCTCGACCGGTGCCAGACTCATGTTT	TGTGCCAGCAGCCATAAGGACAGGAACTACGAGCAGTACTTC	1
TGTGTGGTGAACCCCACGGGAGGAGGAAACAAACTCACCTTT	TGTGCCAGCAGTTTCCTCCCTGGGGCCAACGTCCTGACTTTC	1
TGTGTGGTGAACCCCAGTGGAGGCTTCAAAACTATCTTT	TGCGCCAGCAGCCAACCCTTACAGGGTCCAGATACGCAGTATTTT	1
TGTGTGGTGAACGACAATGCCAGACTCATGTTT	TGTGCCAGCAGCATGACAGGGAGAGAGCAGTTCTTC	1
TGTGTGGTGAACGAGTTGGATGACATGCGCTTT	TGCGCCATTTCTAGGGCGAACACCGGGGAGCTGTTTTTT	1
TGTGTGGTGACCCCCAGGGTGGATAGCAACTATCAGTTAATCTGG	TGTGCCTGGACCCCGAGGGGGGGCTGGAACACTGAAGCTTTCTTT	1
TGTGTGGTGACCGTTGGATCTTATAACACCGACAAGCTCATCTTT	TGTGCCAGCAGTCCAGGGGACAGGGCATCCTATAATTCACCCCTCCACTTT	1
TGTGTGGTGAGCGCAAAAGGGGGCTCAGGAACCTACAAATACATCTTT	TGTGCCAGCAGCGCCTACGCGGGACTAGCGGGGGCCCGGGGTGGAACCGGGGAGCTGTTTTTT	1
TGTGTGGTGCTCCACAATGACATGCGCTTT	TGTGCCAGCAGCGCAGGGGACGGGGGGCTTGAAGAGCAGTACTTC	1
TGTGTGGTGGATGACAGCTGGGGGAAATTGCAGTTT	TGCGCCAGCAGCCAGACTAGCGGGAGCTCCTACAATGAGCAGTTCTTC	1
TGTGTTGTGAGTGATCGAGACAACTTCAACAAATTTTACTTT	TGTGCCAGCACCAAAGCGGGGGGGCCCCACGAGCAGTACTTC	1
TGTGTTGTGAGTGATCGAGGTGACATGCGCTTT	TGTGCCAGCAGTTACTCGCTAGCCAATCAGCCCCAGCATTTT	1
TGCATCAACACCAATGCAGGCAAATCAACCTTT	TGTGCCAGCAGCTCCCCGATCCTCTTTCCGGGACATATTTATACGCAGTATTTT	2
TGCATCCTGAGCGGCGAAGGAAGCCAAGGAAATCTCATCTTT	TGTGCCAGCAGCCCCGAAAGGACAGGGTTGCACGAGCAGTACTTC	2
TGCATCCTGGGGGAGGATACCGGTAACCAGTTCTATTTT	TGTGCCAGCAGCTCCGGACAGAAAAATGAAAAACTGTTTTTT	2
TGCATCGTCAGACTTATTTATGAGAAATTAACCTTT	TGTGCCAGCAGCCAAGATCTGACAGGGGATGGCTACACCTTC	2
TGCATCGTCAGAGCCCCCACCGACTTCAACAAATTTTACTTT	TGTGCCAGCAGCTCAGGGGTTTCCTATAATTCACCCCTCCACTTT	2
TGCATCGTCAGTATAGTATACAACTTCAACAAATTTTACTTT	TGTGCCAGCAGTGAATTAAAGTCTGGGTACACTGAAGCTTTCTTT	2
TGCATCGTTATTAACGACTACAAGCTCAGCTTT	TGTGCCAGCAGTTTGGGCCCTCCAGACATTCAGTACTTC	2
TGCATCTTGGACAATAACAATGACATGCGCTTT	TGTGCCAGCAGCTTAGCTCCGGGGGCAACTAATGAAAAACTGTTTTTT	2
TGCCTCGTGGCCCCACTCCGGAATAACAATGCCAGACTCATGTTT	TGTGCCACCAGCAGAGAGCGTTGGGACCCCAACACCGGGGAGCTGTTTTTT	2
TGCCTCGTGGGATACTATGGGAACAACAGACTCGCTTTT	TGTGCCAGCAGCGACGCCGGATCTAGCACTGAAGCTTTCTTT	2
TGCCTCGTGGGTGACCCGTACAATAACAATGACATGCGCTTT	TGTGCCAGCAGTGAATTTCTAGGGGGGACCTCCTACGAGCAGTACTTC	2
TGCCTCGTGGGTGATCCGGGTTACCAGAAAGTTACCTTT	TGTGCCAGCAGGCAAGGGACAGGGAGCACCGGGGAGCTGTTTTTT	2
TGCCTCGTGGGTGGGATCGGTGGCTACAATAAGCTGATTTTT	TGCAGTGCTAGAGAGGACAGTGAAGCTTTCTTT	2
TGCCTCGTGGGTTCAGGAAACACACCTCTTGTCTTT	TGTGCCACCAGTGATCCTCGGACAGGGGAGGTAGAGACCCAGTACTTC	2
TGCGCTGTGAGAGATCGGGATAGCAACTATCAGTTAATCTGG	TGTGCCAGCAGCTTGGATTTGGGAGTATCCTACAATGAGCAGTTCTTC	2
TGCGCTGTGAGAGCTGATCATGGTGGTGCTACAAACAAGCTCATCTTT	TGTGCCAGCAGCCAAGATCCGGGGGACTACGAGCAGTACTTC	2
TGCGCTGTTTCAGGCTTTCAGAAACTTGTATTT	TGTGCCACCAGTGGGACAGGGAATACCTACGAGCAGTACTTC	2
TGCGGCACAGAGGGAGGCGACTACAAGCTCAGCTTT	TGCGCCAGCAGCCAACGAACGGGCGGGAGGGCCGGAAACATTCAGTACTTC	2
TGCGGCACAGTTATTACCGGCACTGCCAGTAAACTCACCTTT	TGCAGTGCTAGGGTGAACACTGAAGCTTTCTTT	2
TGCTCTAGCAACACAGGCAAACTAATCTTT	TGTGCTAACCGAAGGGATACTAACACCGGGGAGCTGTTTTTT	2
TGTGCAACCCAAACCAGTGGCTCTAGGTTGACCTTT	TGTGCCAGCAGTGAATCTTATAGCAATCAGCCCCAGCATTTT	2
TGTGCAACGTTCACCGGTAACCAGTTCTATTTT	TGTGCCAGCAGGACAGGCTTTCAGCCCCAGCATTTT	2
TGTGCAATCAATACTGGAGGCTTCAAAACTATCTTT	TGTGCCAGCAGCCACGAACGGGACAGCGGCCGTACCGGGGAGCTGTTTTTT	2
TGTGCAATGACCCTGGGGGGCAACAAGCTAACTTTT	TGTGCCAGCAGCGCCCTGGGACGAAGCAATCAGCCCCAGCATTTT	2
TGTGCAATGACCTCCGAAAGCAATTATCAGTTAATCTGG	TGCGCCAGCAGCCAAGACACAGGGTACCAGCCCCAGCATTTT	2
TGTGCAATGAGAGACCAAGGGGGTGGCTACAATAAGCTGATTTTT	TGTGCCAGCAGTGTACAGGGTCCGGTTAGCAATCAGCCCCAGCATTTT	2
TGTGCAATGAGAGAGCCCTGGGACACGGGCAGGAGAGCACTTACTTTT	TGCAGTGCTAAGGCCGGCGGGGGGCCGTACGAGCAGTACTTC	2
TGTGCAATGAGAGAGCGCAACTTTGGAAATGAGAAATTAACCTTT	TGCGCCAGCAGCCAGCCCAACCGGGAGGCTTTCTTT	2
TGTGCAATGAGAGAGGCCGAATTTCCCGATAGCAACTATCAGTTAATCTGG	TGCGCCAGCAGCCAAGTGGGGGGGGCTGCAGCTTACAATGAGCAGTTCTTC	2
TGTGCAATGAGAGAGGGATACTCTGGGGCTGGGAGTTACCAACTCACTTTC	TGTGCCAGCAGTTGGGTCGCGGGAGATCCCTACAATGAGCAGTTCTTC	2
TGTGCAATGAGAGAGGGCCGGTACAACTTCAACAAATTTTACTTT	TGTGCCAGCAGCCACTCCAGGGAGCTTGCAACTAATGAAAAACTGTTTTTT	2
TGTGCAATGAGAGAGGGCCTAGGGAACTATGGTCAGAATTTTGTCTTT	TGCGCCAGCAGCCAACAGGCTAGCGGGAGAATAAGTGGCGCTAGCACAGATACGCAGTATTTT	2
TGTGCAATGAGAGAGGGCTGGGGACTCACGGGAGGAGGAAACAAACTCACCTTT	TGTGCCAGCAGCTTACCTAGCGGGAGGAACGAGCAGTACTTC	2
TGTGCAATGAGAGAGGGGCAATTAACCAGTGGCTCTAGGTTGACCTTT	TGTGCCAGCAGGTCGAAACCGGGACGACTTCAACGGGGTGGGGCCAACGTCCTGACTTTC	2
TGTGCAATGAGAGAGGGTTCTGCAAGGCAACTGACCTTT	TGTGCCAGCAGTTTTCTTAGCACAGATACGCAGTATTTT	2
TGTGCAATGAGAGAGGTAATATACAACTTCAACAAATTTTACTTT	TGTGCCAGCAGCCACCACAGGTCCAATTCACCCCTCCACTTT	2
TGTGCAATGAGAGAGGTCGGATGGGGAAGTGGAGGTAGCAACTATAAACTGACATTT	TGTGCCAGCAGTGCCCGCTACGAGCAGTACTTC	2
TGTGCAATGAGAGAGGTCGGGGGTACCTCAGGAACCTACAAATACATCTTT	TGCAGTGCTACCCCCCCTAGGGGGATGATGAACACTGAAGCTTTCTTT	2
TGTGCAATGAGAGAGGTTGAGTACAGCAGTGCTTCCAAGATAATCTTT	TGTGCCAGCAGCGTAGATAACAGCGTCCAAGAGACCCAGTACTTC	2
TGTGCAATGAGAGCCCTAACTCAGGGCGGATCTGAAAAGCTGGTCTTT	TGTGCCACCAGCGGCGGACAGGGTGCAACTAATGAAAAACTGTTTTTT	2
TGTGCAATGAGAGGGATGGATAGCAGCTATAAATTGATCTTC	TGTGCCAGCAGCTTGGAGGATTGGACGGAGGATTATAATTCACCCCTCCACTTT	2
TGTGCAATGAGCCACGGTTCTGCAAGGCAACTGACCTTT	TGTGCCAGCAGTTTTTTATCCACAGATACGCAGTATTTT	2
TGTGCAATGAGCCTCATTGTCTTTAACCAGTTCTATTTT	TGTGCCAGCAGCCAAGAAAGTGGGGGCGCCGGGGAGACCCAGTACTTC	2
TGTGCAATGAGCCTTAATGCTGGTGGTACTAGCTATGGAAAGCTGACATTT	TGTGCCAGCAGCTTAAGGGGAGAAGAAGTGAACACTGAAGCTTTCTTT	2
TGTGCAATGAGCGAGGAGGACTACAAGCTCAGCTTT	TGTGCCAGCAGCTTAGATCAAGACAGGAACACCGGGGAGCTGTTTTTT	2
TGTGCAATGAGCGCGCGCAGCAGTGCTTCCAAGATAATCTTT	TGTGCCAGCAGCTTCTTGCCCGACCAAGAGACCCAGTACTTC	2
TGTGCAATGAGCGCGGGGCGGAAGCTCAGCTTT	TGTGCCAGCAGCTCCGGGCCTTCCTACGAGCAGTACTTC	2
TGTGCAATGAGCGTTAACGACTACAAGCTCAGCTTT	TGTGCCAGCGGGGATACGCAGTATTTT	2
TGTGCAATGAGCTATACTGGAGGCTTCAAAACTATCTTT	TGTGCCAGCAGTAAAGCGGGACTAGCGGAGCTTACCTACGAGCAGTACTTC	2
TGTGCAATGAGTGACTTTTCTGCAAGGCAACTGACCTTT	TGCAGCGTTGAAGATGTGGCATATAGCGACCAAGAGACCCAGTACTTC	2
TGTGCAATGAGTTCTTATAACCAGGGAGGAAAGCTTATCTTC	TGTGCTAGTGGTTTGGGGGGGACAGGAGGGGAACAAGAGACCCAGTACTTC	2
TGTGCAATGATCTCTGGTTCTGCAAGGCAACTGACCTTT	TGTGCCAGCAGTTTAATTAGCACAGATACGCAGTATTTT	2
TGTGCAATGGCGGGAAATACTGGAGGCTTCAAAACTATCTTT	TGTGCCAGCAGTTTAAACAGCTACGAGCAGTACTTC	2
TGTGCAATGTACAGTGGCTCTAGGTTGACCTTT	TGTGCCAGCAGCGGGCTACAGGGGGATGAGCAGTTCTTC	2
TGTGCAATTGGGCCTACTGGAGCCAATAGTAAGCTGACATTT	TGTGCCAGCAGTCCCGATAGCGGGAGGAACACCGGGGAGCTGTTTTTT	2
TGTGCACTAACCCCCACCAAGAAAGTTACCTTT	TGTGCCAGCAGCGTGGGTACAGGGCCTCATTCACCCCTCCACTTT	2
TGTGCAGAAATGCCAGATGGCCAGAAGCTGCTCTTT	TGCGCCAGCAGCCAACAAGCGCTAGATAGGAGTGAGCAGTTCTTC	2
TGTGCAGAGAAGGGTTCCACCGGCACTGCCAGTAAACTCACCTTT	TGTGCCAGCAGGACGGGGTTCTCCGCACAGTTCTTC	2
TGTGCAGAGAATCCCCGGAATAACAATGCCAGACTCATGTTT	TGCGCCAGCAGCCCGGGACAGGGGGGGGGCTACACCTTC	2
TGTGCAGAGACCCAGGGACAGTCCAAGATAATCTTT	TGTGCCAGCAGTGGCCCCGGGACAGCTAGCACAGATACGCAGTATTTT	2
TGTGCAGAGACTCATCTCAAAGCTGCAGGCAACAAGCTAACTTTT	TGTGCCGGAAGGCACACAGGGATCTACGAGCAGTACTTC	2
TGTGCAGAGAGAGCAGGAAACACACCTCTTGTCTTT	TGTGCCAGCAGTCTCCTTCTAGCGGGAGTATCGACTCAGGACGGGCAGTTCTTC	2
TGTGCAGAGAGCGCCCGGGATAACTATGGTCAGAATTTTGTCTTT	TGTGCCATCAGTGATGGGGGGCTGGGGGAGCAGTACTTC	2
TGTGCAGAGAGGGATAACTATGGTCAGAATTTTGTCTTT	TGTGCTACAATGGGGGAGGGTATTATCGACGAGCAGTACTTC	2
TGTGCAGAGAGGGGGGCCCCGGGAGGAGGAAACAAACTCACCTTT	TGTGCCAGCAGTGACCCAGGGACAGGGGAAACTGAAGCTTTCTTT	2
TGTGCAGAGAGGTACGGATCAGGAAACACACCTCTTGTCTTT	TGCGCCAGCAGCCATCCCCGGGGGCGGCGGGAGTCAGGCACCGGGGAGCTGTTTTTT	2
TGTGCAGAGAGGTGGCTTAACGACTACAAGCTCAGCTTT	TGTGCCAGCAGCCCGGACAGAATCGAGCAGTACTTC	2
TGTGCAGAGAGTATGCCCCCACCAAATTCCGGGTATGCACTCAACTTC	TGTGCCAGCAGTGCCCCCGGGACACGGCTTTACTACGAGCAGTACTTC	2
TGTGCAGAGAGTATTGATGCCAGACTCATGTTT	TGTGCCAGCAGTTACGGGGGGAAGCACGAGCAGTACTTC	2
TGTGCAGAGAGTGAGGACAATGCCAGACTCATGTTT	TGTGCCAGCAGTCACGACAGGGTTAATGAAAAACTGTTTTTT	2
TGTGCAGAGAGTGGCAGCAGTGCTTCCAAGATAATCTTT	TGCAGTGCTAGTCCCGCAGCCGCTAGCGGGATGATGTGGGAGCAGTACTTC	2
TGTGCAGAGAGTTCCCCTTATGGAGGAAGCCAAGGAAATCTCATCTTT	TGTGCCAGCAGCTTGGGCCCCGCACGTGAGCAGTTCTTC	2
TGTGCAGAGATCGACTTGATTTCTTCTGGTTCTGCAAGGCAACTGACCTTT	TGTGCCAGCAGCGTAGAGGGGACCCCACACAATGAGCAGTTCTTC	2
TGTGCAGAGATGGATAGCAGCTATAAATTGATCTTC	TGTGCCAGCAGTTTATCGTTGGAGGGGCGCAGTGGCTACACCTTC	2
TGTGCAGAGCGGAACAATGCCAGACTCATGTTT	TGCAGTGCGGCTCCTGAGGGGCAATTCCAAGAGACCCAGTACTTC	2
TGTGCAGAGCTGAGGAATGCCAGACTCATGTTT	TGCAGCGCCGCTGGGGACAGGCCCCCGGGGGAGCAGTACTTC	2
TGTGCAGAGGCGGGAAACACACCTCTTGTCTTT	TGCGCCAGCAGCCCCGAGACAGGGGGCACTGAAGCTTTCTTT	2
TGTGCAGAGGGCCCCTTTTCTGACAGCTGGGGGAAATTGCAGTTT	TGTGCCAGCAGCGGTGGAAGCACAGATACGCAGTATTTT	2
TGTGCAGCAAAAAGGCCCGCAGGCAACATGCTCACCTTT	TGTGCCAGTAGTATTTTCGGTGAAGCTTTCTTT	2
TGTGCAGCAAACATAGGCTTTGGGAATGTGCTGCATTGC	TGTGCCAGCTCACCAGTTGGTCGTGTGAACACCATATATTTT	2
TGTGCAGCAAACGTCCCCCCCTCCTACGACAAGGTGATATTT	TGTGCCAGCTCCTCTGCCGTCTATGGCTACACCTTC	2
TGTGCAGCAAACTCCTGGGGGGCTGGGAGTTACCAACTCACTTTC	TGTGCCAGCTCCTTGGAATGGGGGGGAACCTACGAGCAGTACTTC	2
TGTGCAGCAACCACGGGAGGAGGAAACAAACTCACCTTT	TGTGCCAGCAGGGGATACGAGGGGGCGCGTTGGGAATTCGGGGAGACCCAGTACTTC	2
TGTGCAGCAACCCCCCGGGGCGGATCTGAAAAGCTGGTCTTT	TGTGCCAGCAGCTCATTCAGGTCGGGGGAGCTGTTTTTT	2
TGTGCAGCAACCCCGAACAGAGATGACAAGATCATCTTT	TGTGCCAGCACCCCTGGCGGGGCGGCCAAAAACATTCAGTACTTC	2
TGTGCAGCAACCGCCTACAACTTCGGGGCTGGGAGTTACCAACTCACTTTC	TGCAGTGCTGGTGGACTAGCTGACTACGAGCAGTACTTC	2
TGTGCAGCAACCGGCTATGGTCAGAATTTTGTCTTT	TGCGCCAGCAGCCAAGAAGAGGGAACAGGGCCCAAGGGAGAACTGTTTTTT	2
TGTGCAGCAACGAGAGGGGCTGGGAGTTACCAACTCACTTTC	TGTGCCAGCAGCACTAGACTAGCGGAATCTACAGATACGCAGTATTTT	2
TGTGCAGCAAGACGGGCTGGCAACAACCGTAAGCTGATTTGG	TGTGCCAGCAGCGGGGGGGGATCGAACACCGGGGAGCTGTTTTTT	2
TGTGCAGCAAGCATTGGGAACTTTGGAAATGAGAAATTAACCTTT	TGCGCCAGCAGCCCCTCACGGAACACTGAAGCTTTCTTT	2
TGTGCAGCAAGCATTGGTAACTTTGGAAATGAGAAATTAACCTTT	TGCGCCAGCAGCCCTGCCCGGAACACTGAAGCTTTCTTT	2
TGTGCAGCAAGCGCGCGGAACAGAGATGACAAGATCATCTTT	TGCGCCAGCAGCCAAGGAACACGATCGGGCCCCTATGGCTACACCTTC	2
TGTGCAGCAAGCGCTCCCCATCAGGGCGGATCTGAAAAGCTGGTCTTT	TGTGCCAGCAGTGACGAACTGTCGGAGACCCAGTACTTC	2
TGTGCAGCAAGCGGCGATGCCAGACTCATGTTT	TGTGCCAGCGCTAAGCGCTTAATCACAGATACGCAGTATTTT	2
TGTGCAGCAAGCGGGGATGGTCAGAATTTTGTCTTT	TGTGCCAGCAGTTTTGTCACAGGCCTAACCTACGAGCAGTACTTC	2
TGTGCAGCAAGGGAAAACAATGACATGCGCTTT	TGTGCCAGCAGCTTAGGTACGAATGAGCAGTTCTTC	2
TGTGCAGCAAGGGGGTCTAATAATGCAGGCAACATGCTCACCTTT	TGTGCCAGCAGCTTAGTATACGGGACAGGGGGAATGGTCGCCTACGAGCAGTACTTC	2
TGTGCAGCAAGTAAAGGCAACAACCGTAAGCTGATTTGG	TGTGCCAGCAGTGATTTAACCTACGAGCAGTACTTC	2
TGTGCAGCAAGTAAGGGAGCCCAGAAGCTGGTATTT	TGTGCCAGCAGCTTAGACGCAGGGAGCGCCTATGGCTACACCTTC	2
TGTGCAGCAAGTACCCCCCGCTTTGGCGACTACAAGCTCAGCTTT	TGTGCCAGTAGTATCCGGGACAGAGGAACTGGAAACACCATATATTTT	2
TGTGCAGCAAGTAGAGGAGGGTCTGGGGCTGGGAGTTACCAACTCACTTTC	TGCGCCAGCAGTCCCCTGGAAGCGAGCCATTCCTACAATGAGCAGTTCTTC	2
TGTGCAGCAAGTATAGGGTCAGGAACCTACAAATACATCTTT	TGCGCCAGCAGCCAAGATGCGAGTAGCGGGGGGGTCTATACGCAGTATTTT	2
TGTGCAGCAAGTATGGCTACTGGAGGCTTCAAAACTATCTTT	TGTGCCAGCAGCGTTCAAAGGGGACAAGCGAACACCGGGGAGCTGTTTTTT	2
TGTGCAGCAAGTATGGTGTTTGGAAATGAGAAATTAACCTTT	TGTGCCAGTCATACAGGGGGCTATGGCAATCAGCCCCAGCATTTT	2
TGTGCAGCAAGTATTGGGAACAATGCCAGACTCATGTTT	TGCAGTGCTAGTCAGGGATGGGGAGCCTATAATTCACCCCTCCACTTT	2
TGTGCAGCAAGTTGGGGTACTGGAGGCTTCAAAACTATCTTT	TGTGCCAGCAGCGTTCAAGCGGGGGAAGCGAACACCGGGGAGCTGTTTTTT	2
TGTGCAGCAAGTTTGGACTATGGTCAGAATTTTGTCTTT	TGTGCCAGCAGTTATCAACAGGGGCACGGGGAGCTGTTTTTT	2
TGTGCAGCAATCGCACGAGAGCTGCTCTTT	TGTGCCAGCAGTTACACACAGGGTTTGCGGACTGAAGCTTTCTTT	2
TGTGCAGCAATTGACGGTGGAGGAAGCCAAGGAAATCTCATCTTT	TGTGCCAGCAGCCCACCGAGCGGGGGCCAAGAGACCCAGTACTTC	2
TGTGCAGCACCTCCTGCTAATGCTGGTGGTACTAGCTATGGAAAGCTGACATTT	TGTGCCAGCAGCTTAGACGCAGGGAGCGCCTATGGCTACACCTTC	2
TGTGCAGCAGTAGCAAACGACTACAAGCTCAGCTTT	TGTGCCAGCAGCCAAGGGCTAGCGGGGAACCCTAGCACAGATACGCAGTATTTT	2
TGTGCAGCCAAGCCGAGGCTTTCTGGTGGCTACAATAAGCTGATTTTT	TGTGCCAGCAGTTCTTCCGGGACATTGAGCTCTGGGGCCAACGTCCTGACTTTC	2
TGTGCAGCCAGCAGGCTCATGGACACGGGCAGGAGAGCACTTACTTTT	TGTGCCAGCAGTTTTGGGACAGGGGTCGTTCAGCCCCAGCATTTT	2
TGTGCAGCCCCGAATTATGGAGGAAGCCAAGGAAATCTCATCTTT	TGTGCCTGGAGGGGAAAGGGTTGGACTGAAGCTTTCTTT	2
TGTGCAGCCCGATCTTATAACACCGACAAGCTCATCTTT	TGCAGCGTTGTTGCCCAGGGGGCGGGAGAGACCCAGTACTTC	2
TGTGCAGCCTACACGGGCAGGAGAGCACTTACTTTT	TGTGCCAGCAGTTTAATAGCGGGGGACCAAGGACGTGAGCAGTTCTTC	2
TGTGCAGCCTATGAGGGGTCTGGTTCTGCAAGGCAACTGACCTTT	TGTGCCAGCAGGGGTGGGCGGGGGTCCTCCTACGAGCAGTACTTC	2
TGTGCAGCCTCCGGTGGTACTAGCTATGGAAAGCTGACATTT	TGTGCCAGCAGGTTTACTAGCGGGGGGGGCCCGAACCAAGAGACCCAGTACTTC	2
TGTGCAGCGAAAGGCTCTGGCAACACAGGCAAACTAATCTTT	TGTGCCAGCAGCTTGGTCCCCGGACATAACACTGAAGCTTTCTTT	2
TGTGCAGCGACCACTTTATTTAGGAACACCGACAAGCTCATCTTT	TGTGCCAGCAGCCAAGGACGGGACGGTGAAGCTTTCTTT	2
TGTGCAGGAAGAGAACAGAAGCTGGTATTT	TGTGCCAGCAGCTTGGGGACAGGAGACTATGGCTACACCTTC	2
TGTGCAGGAGACGGGATTGGGGCAAACAACCTCTTCTTT	TGTGCCAGCAGTTTATGGGGACTAGCGGGTTCTTCCTACGAGCAGTACTTC	2
TGTGCAGGAGTTCTTGGCGCGTTCCGCTACAAATACATCTTT	TGCAGTGCTAGTATTGAACGGATAGGGGAGCAGTACTTC	2
TGTGCAGGCACTATGCCTTCTGGTCAGAATTTTGTCTTT	TGCGCCAGCAGCTCCGGGACAGGCCCAGCTTTCTTT	2
TGTGCAGGCCGGGCCCAGGGAGGAAGCTACATACCTACATTT	TGCGCCAGCAGCCAAGTTTCGCAGAAAAGCTCCTACGAGCAGTACTTC	2
TGTGCAGGCCTGGCATTTTTCGACAGCTGGGGGAAATTGCAGTTT	TGTGCCAGCAGCCAATTGGGGTATCAGCCCCAGCATTTT	2
TGTGCAGGCCTTATAGGCTTTGGGAATGTGCTGCATTGC	TGTGCCTGGAGTTACAGGGAAGTCGACGAGCAGTACTTC	2
TGTGCAGGGGTTTGGGCTGGCAACAACCGTAAGCTGATTTGG	TGTGCCAGCAGTTACAGCTACGAGCAGTACTTC	2
TGTGCAGGTATCCTGGTTGGAGGTAGCAACTATAAACTGACATTT	TGTGCCAGCAGTTGGCTGTCAGGGGCGGTCACCGGGGAGCTGTTTTTT	2
TGTGCAGGTTATTCGAACACCGGTAACCAGTTCTATTTT	TGCGCCAGCAGCCAAGCCCGTCAGAGTAATGGCGAAAAACTGTTTTTT	2
TGTGCAGTCTTCCTTAACAATGACATGCGCTTT	TGTGCCAGCATGGCGGGAGGGATGCCACCCCTCCACTTT	2
TGTGCAGTTAACCAGGGAGGAAAGCTTATCTTC	TGTGCCAGCAGTTTATCACTAGCGGGGACCCATGAGCAGTTCTTC	2
TGTGCAGTTCGGAATAACAATGCCAGACTCATGTTT	TGTGCCAGTAGTGCTGGGACTAGCGGGACTCAGTTCTTC	2
TGTGCATCATCATATGGAAACAAGCTGGTCTTT	TGTGCCAGCAGCCCCGGGGGGAACCTCTACGAGCAGTACTTC	2
TGTGCATCGGCTCGAAAAGGCTCTAGCAACACAGGCAAACTAATCTTT	TGTGCCAGCAGCCTGGACAGGGGGCGAGCTTTCTTT	2
TGTGCATTGATCTGGAGAACGGGCAGGAGAGCACTTACTTTT	TGTGCCAGTAGAACGGACAAGAACTATGGCTACACCTTC	2
TGTGCCCAAGGGGGAAATGAGAAATTAACCTTT	TGTGCCAGCAGCTCCTCCCGAGTACCTCACACTGAAGCTTTCTTT	2
TGTGCCCGCAACACCGGTAACCAGTTCTATTTT	TGTGCCAGCAGTCCCCTGACCGGGACAGGGTCGTATGGCTACACCTTC	2
TGTGCCCGCAGTGGAGGTAGCAACTATAAACTGACATTT	TGTGCCAGCAGCGCGAACCCGACAGGGGACGCCTACGAGCAGTACTTC	2
TGTGCCCGGAACACCGGTAACCAGTTCTATTTT	TGTGCCAGCAGCGCTCAGACAGGGGCTTCCTATGGCTACACCTTC	2
TGTGCCCGGAACACCGGTAACCAGTTCTATTTT	TGTGCCAGCAGTCCAACCACCGGGACAGGGAACTATGGCTACACCTTC	2
TGTGCCCTCAAAGGTGCCAGACTCATGTTT	TGTGCCAGCAGTCCAACAGAGGACTATGGCTACACCTTC	2
TGTGCCCTCCATAACCAGTTCTATTTT	TGTGCCAGCAGCCCCCAGGTACAGGGGAACTATGGCTACACCTTC	2
TGTGCCCTGAATAACAATGACATGCGCTTT	TGTGCCAGCAGTTACGGGACAGCGCGAGGCTACACCTTC	2
TGTGCCCTGAGGGGTGGAGGCTTCAAAACTATCTTT	TGTGCCAGCAGCCCGGACAGGGTGGTCGAGCAGTACTTC	2
TGTGCCCTTGGGAAAAACACCGGTAACCAGTTCTATTTT	TGCAGCGGGTGGCAGGGGGCAAGTAATCAGCCCCAGCATTTT	2
TGTGCCGAGTCAGGGGGAGGTGCTGACGGACTCACCTTT	TGTGCCAGCAGTTTCTTTCCCTCCTACGAGCAGTACTTC	2
TGTGCCGCCATCCGGAATTCAGGAAACACACCTCTTGTCTTT	TGTGCCAGCAGCTTATCTAGTTTGGCTGAAGCTTTCTTT	2
TGTGCCGCCCGTCCCGGTAACCAGTTCTATTTT	TGTGCCAGCAGCTATACAGGGTGGGCGGACTTTTACCCCTACGAGCAGTACTTC	2
TGTGCCGCCTCTTCCCAATATGGAAACAAACTGGTCTTT	TGTGCCAGCAGTTTAGGCGGGGCCTACAATGAGCAGTTCTTC	2
TGTGCCGCGTATAACACCGACAAGCTCATCTTT	TGTGCCAGCAGTTTAGCGTCAGCTAATCAGCCCCAGCATTTT	2
TGTGCCGTCCTCGACTATTATGGAGGAAGCCAAGGAAATCTCATCTTT	TGTGCCAGCAGTAGACCACCGGGACCACTTTTTGAGCTGTTTTTT	2
TGTGCCGTCGGTGGTACTAGCTATGGAAAGCTGACATTT	TGTGCCAGCAGCTTTGGGCGAGCGGGAGGAAATCTCAATGAGCAGTTCTTC	2
TGTGCCGTCTACCCATATTCAGGAAACACACCTCTTGTCTTT	TGTGCCAGCAGCTACAGGGACAGTTGGGGCACTGAAGCTTTCTTT	2
TGTGCCGTGAAATCAGTGGCGGGAGGAGGAAACAAACTCACCTTT	TGTGCCAGCAGTTCAGCGACCGAGCAGTACTTC	2
TGTGCCGTGAACAACCAGGGAGGAAAGCTTATCTTC	TGTGCCAGCAGCTTAGCGGGAGGAGGTTCCTACAATGAGCAGTTCTTC	2
TGTGCCGTGAACAAGAGGGGCTACAATAAGCTGATTTTT	TGCAGTGCTAGTTACCGGGGGTCGGGCAATCAGCCCCAGCATTTT	2
TGTGCCGTGAACAATGCAGGCAACATGCTCACCTTT	TGTGCCAGTAGGTTCCTCGGGGGAGAACAGCCCCAGCATTTT	2
TGTGCCGTGAACAGTAACTATGGTCAGAATTTTGTCTTT	TGTGCCAGCAACGTGGACAGGGGGGACGGTGAGCAGTTCTTC	2
TGTGCCGTGAACATAAGCCCTTCCTCTGGGGCTGGGAGTTACCAACTCACTTTC	TGTGCCAGCAGTTTCCCGGGGCTCTCGGGGGAGACCCAGTACTTC	2
TGTGCCGTGAACCCAACAACTGACAGCTGGGGGAAATTGCAGTTT	TGTGCCAGCAGTGAACTAGCAGACCTAAGGGAGCAGTACTTC	2
TGTGCCGTGAACCCAGACACAGGCTTTCAGAAACTTGTATTT	TGCGCCAGCAGCCAAACCTCTAGCACAGATACGCAGTATTTT	2
TGTGCCGTGAACCCGCTGGACACGGGCAGGAGAGCACTTACTTTT	TGTGCCAGCAGTTTTGGTGTTTCCTATGGCTACACCTTC	2
TGTGCCGTGAACCTTCTTTACAACTTCAACAAATTTTACTTT	TGTGCCAGCAGCCCTGACGGGGGACAGGGCCTTTCCGAGCAGTACTTC	2
TGTGCCGTGAACGAACTGGACACGGGCAGGAGAGCACTTACTTTT	TGTTGGTATGGCTACACCTTC	2
TGTGCCGTGAAGGCTGGCAACACAGGCAAACTAATCTTT	TGTGCCAGCAGCGTAGCAGGGAAGGTAAACGAGCAGTACTTC	2
TGTGCCGTGAATGACTACAAGCTCAGCTTT	TGTGCCTGGAGCGCCATAGAGACCCAGTACTTC	2
TGTGCCGTGAATGTGGGCAACCAGGGAGGAAAGCTTATCTTC	TGTGCTAGTGGTCCACCCCCAGAGGCGGGCTATGGCTACACCTTC	2
TGTGCCGTGAGCCAGGCAGGAACTGCTCTGATCTTT	TGTGCCAGCAATTTCGAGAGCGAAGAGACCCAGTACTTC	2
TGTGCCGTGAGTCTCAAAGCTGCAGGCAACAAGCTAACTTTT	TGTGCCAGCAGCTTAGTTAAGACTGAAGCTTTCTTT	2
TGTGCCGTGATTTCGAACACCGGTAACCAGTTCTATTTT	TGTGCCAGCAGTGCGGCCCCCGGGACTGAAGCTTTCTTT	2
TGTGCCGTGCCGGAGGACACCGGTAACCAGTTCTATTTT	TGTGCCTCCAGGGCGGGAACGAACACCGGGGAGCTGTTTTTT	2
TGTGCCGTGCGGGGCGGAGGAGGAAGCTACATACCTACATTT	TGTGCCAGCAGCCAGGGACAGTCATTTAATGAAAAACTGTTTTTT	2
TGTGCCGTGGAAGAAAACGGGAACAACAGACTCGCTTTT	TGTGCCACCAGCTCGGACAGCTTCTATGGCTACACCTTC	2
TGTGCCGTGGACATAAATTCAGGAAACACACCTCTTGTCTTT	TGTGCCAGCGGGACGGTGACTAATACGCAGTATTTT	2
TGTGCCGTGGACCTTATCTCAGGAACCTACAAATACATCTTT	TGCAGTGCAGACCCACCGGGAAACACCATATATTTT	2
TGTGCCGTGGCGGGAGGAGGTGCTGACGGACTCACCTTT	TGTGCCAGCAGTTACTTCTTCTGGCCCTACCGAGAGACCCAGTACTTC	2
TGTGCCGTGGTCGGGAACAGAGATGACAAGATCATCTTT	TGTGCCAGCAGCTCCGGTAGCAGCGCCATCGGGGCTTTCTTT	2
TGTGCCTCAGGAACCTACAAATACATCTTT	TGTGCCAGCAGCTCTAACCAGGGGGCAGGGGGCAATCAGCCCCAGCATTTT	2
TGTGCCTCCATGGACACGGGCAGGAGAGCACTTACTTTT	TGTGCCAGCAGTTACGGGTCCCAAGAGACCCAGTACTTC	2
TGTGCCTCCCCCAACTATGGTCAGAATTTTGTCTTT	TGCACCTCAACAGGGGAAACTATGAACACTGAAGCTTTCTTT	2
TGTGCCTCCGGGAGGGAAAATAACAATGACATGCGCTTT	TGTGCCAGCAGCCAGGCGGGGAACGGGGAGCTGTTTTTT	2
TGTGCCTCCTACGGGGAAGATGACAAGATCATCTTT	TGTGCCAGCAGCCTCTTTCGGGGGAGCTACAATGAGCAGTTCTTC	2
TGTGCCTGCCTTTCTGGTTCTGCAAGGCAACTGACCTTT	TGTGCCAGCAGTCCCACTGTGGCGGGCGAGCAGTACTTC	2
TGTGCCTTAAACAGCTGGGGGAAATTCCAGTTT	TGTGCCAGCAGTTTTGGGGTGACTGAAGCTTTCTTT	2
TGTGCCTTAAGAAATTCCGGGTATGCACTCAACTTC	TGTGCCAGCAGTTTGACCGGGGGCGCCTATGGCTACACCTTC	2
TGTGCCTTCGAGGACTCTGGGGCTGGGAGTTACCAACTCACTTTC	TGTGCCAGCAGCAGGACTAGTATCCACTCCTACGAGCAGTACTTC	2
TGTGCCTTTATGGGGTACAATAACAATGACATGCGCTTT	TGTGCCAGCAGTTCAAGGGGGACCGGGGAGCTGTTTTTT	2
TGTGCCTTTCGAGTTAGCTCTAGGTTGACCTTT	TGTGCCAGCAGCCAGATAGCGGGGACCACAGATACGCAGTATTTT	2
TGTGCCTTTGCTCGGGGAGGAAAGCTTATCTTC	TGTGCCAGCGGGGGGCCCCAAGAGACCCAGTACTTC	2
TGTGCCTTTGGGGGTGGTGCTACAAACAAGCTCATCTTT	TGTGCCAGTAGTATAGACAGCCCGAACACTGAAGCTTTCTTT	2
TGTGCCTTTTGGGGAAGCCAAGGAAATCTCATCTTT	TGTGCCAGCAGCTTAGAAGTAACCGGGGAGCTGTTTTTT	2
TGTGCGGTAACTGACAGCTGGGGGAAATTGCAGTTT	TGTGCCAGCAGTCCACTTGTCGAGGGGCCCAGGGATGAGCAGTTCTTC	2
TGTGCTACCTATTCTGGGGGTTACCAGAAAGTTACCTTT	TGTGCCAGCAGCTCTCTAGCCTCCGGATTGGAAGAGCAGTACTTC	2
TGTGCTACGGAATCTAACTTTGGAAATGAGAAATTAACCTTT	TGTGCCACCAGCGGCTATGCGGGAGAGGAGCAGTTCTTC	2
TGTGCTACGGACCCCACCTCAGGAACCTACAAATACATCTTT	TGTGCCAGCAGCCTCGGTGGGACGACTATTATAGGAAACACCATATATTTT	2
TGTGCTACGGACCGAACCAATGCAGGCAAATCAACCTTT	TGTGCCAGTAGTCCGGAGGGGGGTGCCTACGAGCAGTACTTC	2
TGTGCTACGGACGCAGACAGCAGTGCTTCCAAGATAATCTTT	TGTGCCAGCAGTTGGCAGGGGTTGACCGGGGAGCTGTTTTTT	2
TGTGCTACGGACGCGGAACACCAGGCAGGAACTGCTCTGATCTTT	TGTGCCAGCAGCTTAGCGTCGTTTGTAAGCAATGAGCAGTTCTTC	2
TGTGCTACGGACGCGGATTCAGGAGGAGGTGCTGACGGACTCACCTTT	TGTGCCAGCTCACCAACGGGTTACTACAATGAGCAGTTCTTC	2
TGTGCTACGGACGGAACTGACAGCTGGGGGAAATTGCAGTTT	TGTGCCAGCAGCTCCCACCCCAGGGGGCCAGCTTACGAGCAGTACTTC	2
TGTGCTACGGACGTAGCAGGCAAATCAACCTTT	TGTGCCAGCAGTTTAGGAATTAGAGATACGCAGTATTTT	2
TGTGCTACGGACGTAGGCGATAACAATGACATGCGCTTT	TGTGCCAGCAGTTTGGGCCTCGCCTATGGCTACACCTTC	2
TGTGCTACGGACTCTCATTCAGGAACCTACAAATACATCTTT	TGTGCCAGCAGCTTAGGGGGACAGGGGGGGACTGAAGCTTTCTTT	2
TGTGCTACGGAGGACGGCCAGAAGCTGCTCTTT	TGTGCCAGCAAGTGGGGCGGTCAAGAGACCCAGTACTTC	2
TGTGCTACGGAGGGGAGGATGGATAGCAGCTATAAATTGATCTTC	TGTGCCAGCAGCTTCCGGGATTTCGGGGCCTACGAGCAGTACTTC	2
TGTGCTACGGCCCCTCGGGATGCAGGCAACATGCTCACCTTT	TGTGCCAGCAGTTTAGGCCGGGGCTCTGGAAACACCATATATTTT	2
TGTGCTACGGGATTCGGGGGTGGTACTAGCTATGGAAAGCTGACATTT	TGTGCCAGCAGTTACTCGACCGGGGGAGGTTGGGAGCAGTTCTTC	2
TGTGCTACGGGCCTGGGGGGTTACCAGAAAGTTACCTTT	TGTGCCAGCAGCGCGGGACAACCTAATGAAAAACTGTTTTTT	2
TGTGCTACGGGGGGCTTAAATACCGGCACTGCCAGTAAACTCACCTTT	TGTGCCAGTAGTTGGGGAGGGAACACTGAAGCTTTCTTT	2
TGTGCTACGGTCGTCCGGATGGATAGCAGCTATAAATTGATCTTC	TGTGCCAGCAGCTTAATAGGAGTTAGCTCCTACAATGAGCAGTTCTTC	2
TGTGCTACGGTCTCTTCTAACGACTACAAGCTCAGCTTT	TGCGCCAGCAGCCAGGGAGCGGGAGGGCCAATTGGCTCCTACAATGAGCAGTTCTTC	2
TGTGCTACGGTTGATAACTATGGTCAGAATTTTGTCTTT	TGTGCCAGCAGTTTGGAACAGGCGGTGGGCACTGAAGCTTTCTTT	2
TGTGCTATCGACAACTTCAACAAATTTTACTTT	TGTGCCAGCAGCCCCCCTAGCGGGTCCTACGAGCAGTACTTC	2
TGTGCTCCCCTCTACAACTTCAACAAATTTTACTTT	TGTGCCATCAGTGTCACGCGGTTACAAGTTGGGCAGTTCTTC	2
TGTGCTCCCTACCTAACTCAGGGCGGATCTGAAAAGCTGGTCTTT	TGTGCCAGCAGCTGGGGGATCGGGGGCACTGAAGCTTTCTTT	2
TGTGCTCCGGGCAGTAACCAGTTCTATTTT	TGCGCCAGCAGCTCAACAGGTATTGGAAACACCGGGGAGCTGTTTTTT	2
TGTGCTCCGTATTCAGGAGGAGGTGCTGACGGACTCACCTTT	TGTGCCAGCAGTGACGATCCGGGACTAGCGGGCGCAGATACGCAGTATTTT	2
TGTGCTCGACGCATAGGCTTTGGGAATGTGCTGCATTGC	TGTGCCAGCAGGCTTCCCGGGACTAGCTATGAGCAGTTCTTC	2
TGTGCTCGCCGCACCGACAGAGATGACAAGATCATCTTT	TGCAGTGCTAGTTCCAACCGGGATTATGGCTACACCTTC	2
TGTGCTCTATACAGGGCAGGCGACAAGATCATCTTT	TGTGCCAGCAGCTTAGGGCAGGGAGACTCTAATGAAGCTTTCTTT	2
TGTGCTCTCCCACTCTCTGGGGGTTACCAGAAAGTTACCTTT	TGTGCCACCAGTGGCCTCCATGGCTACACCTTC	2
TGTGCTCTCCGTTCTGGGGGTTACCAGAAAGTTACCTTT	TGTGCCAGCAGTTTGTGGGGGGAGGGCAATCAGCCCCAGCATTTT	2
TGTGCTCTGAATGGAGGCTCTGGTTCTGCAAGGCAACTGACCTTT	TGTGCCAGCAGTACCCCGGATGGGGCGAATCAAGAGACCCAGTACTTC	2
TGTGCTCTGAGAGGAGGAAGCTACATACCTACATTT	TGTGCCAGCAGATCCCGGTCCTCTAACTATGGCTACACCTTC	2
TGTGCTCTGAGGGACCGCAATGCTGGTGGTACTAGCTATGGAAAGCTGACATTT	TGTGCCAGCAGCGTAACCGGTGAGCAGTACTTC	2
TGTGCTCTGAGGGGTAGCAACTATAAACTGACATTT	TGTGCCAGCAGCTTCCCTCAGGGCAAGACCCAGTACTTC	2
TGTGCTCTGAGTAAGGGAACCTACAAATACATCTTT	TGTGCCAGCAGTTTAGGCCGGGGCTCTGGAAACACCATATATTTT	2
TGTGCTCTGAGTAAGGGGATTTCTTCTGGTTCTGCAAGGCAACTGACCTTT	TGTGCCAGCAGCCAGGGACTAGCGGGAGGTTCCGGGGAGCTGTTTTTT	2
TGTGCTCTGAGTCAGGGAGGAAAGCTTATCTTC	TGCGCCAGCAGCCCTGGGACAGAGCGCACAGATACGCAGTATTTT	2
TGTGCTCTGAGTGACACGGGCAGGAGAGCACTTACTTTT	TGTGCCATCACTCCGGCAGACCCGAACACTGAAGCTTTCTTT	2
TGTGCTCTGAGTGACTTACTGACTGACAGCTGGGGGAAATTGCAGTTT	TGCAGTGCTAGGAGCCCGGGGGGGGACACTGAAGCTTTCTTT	2
TGTGCTCTGAGTGACTTCTATGGTGGTGCTACAAACAAGCTCATCTTT	TGTGCCAGTAGTCCGGGACAGGGGACCTATAGCAATCAGCCCCAGCATTTT	2
TGTGCTCTGAGTGAGAATAACTATGGTCAGAATTTTGTCTTT	TGTGCTAGTGGTTTGGGGATGACAGGGAGGGGTGAAGCTTTCTTT	2
TGTGCTCTGAGTGAGCCCTTTGGAAATGAGAAATTAACCTTT	TGTGCCATCTCCGGGTCGAGGGCTCGGCTCTACGAGCAGTACTTC	2
TGTGCTCTGAGTGAGCCGTCCTATGGTCAGAATTTTGTCTTT	TGCAGTGCTAGAGAATACGCTAGCGGGAGTTTTCATGAGCAGTTCTTC	2
TGTGCTCTGAGTGAGGCAAGATGGGGAAACACACCTCTTGTCTTT	TGTGCCAGCAGCTACACTAGCGGGGGGGGCAATGAGCAGTTCTTC	2
TGTGCTCTGAGTGAGGCACAAGACTATGGTCAGAATTTTGTCTTT	TGTGCCATCAAGGAGGGGGCTTTGAGTCAGCCCCAGCATTTT	2
TGTGCTCTGAGTGAGGCACCCTCGTGGACTGGGGCAAACAACCTCTTCTTT	TGCGCCAGCAGCTTGGACGGAATGAACACTGAAGCTTTCTTT	2
TGTGCTCTGAGTGAGGCCGGTTCTGCAAGGCAACTGACCTTT	TGTGCCAGCAGCTTGGGGGACAGGGGGTTCAATGAGCAGTTCTTC	2
TGTGCTCTGAGTGAGGCGATGACTAACTTTGGAAATGAGAAATTAACCTTT	TGTGCCAGCAGCTTGGGACGGCATAATTCACCCCTCCACTTT	2
TGTGCTCTGAGTGAGGCGCAGGACTATGGTCAGAATTTTGTCTTT	TGTGCCAGCAGCGGGGCCAGGGACAGGTACAATGAGCAGTTCTTC	2
TGTGCTCTGAGTGAGGCGCAGGACTATGGTCAGAATTTTGTCTTT	TGTGCCAGCGTACAGGGGGCCGTCGGTCAGCCCCAGCATTTT	2
TGTGCTCTGAGTGAGGCGCGCTGGAATGCAGGCAACATGCTCACCTTT	TGCGCCAGCAGCCAAGCCCCCCGGGGGGCCAATTCACCCCTCCACTTT	2
TGTGCTCTGAGTGAGGCGGGGAATGCAGGCAACATGCTCACCTTT	TGTGCCAGCAGCTTAGCCCGGGACCCGCGATTTAAAGGAAACACCGGGGAGCTGTTTTTT	2
TGTGCTCTGAGTGAGGCGGTCCAGTTCTATTTT	TGCGCCAGCAGCCAAGATTTGGGTTGGGAGCAGTTCTTC	2
TGTGCTCTGAGTGAGGCTACCACCGGCACTGCCAGTAAACTCACCTTT	TGCGCCAGCAGCCCCCTCACCGGGGAGCTGTTTTTT	2
TGTGCTCTGAGTGAGGGAGGAAGCCAAGGAAATCTCATCTTT	TGTGCCAGCAGTTTCTGGGGGGGTAATCGGGCTGAAGCTTTCTTT	2
TGTGCTCTGAGTGAGGTCTTATACAACTTCAACAAATTTTACTTT	TGTGCCATCAGTGAATTGCAGGGGCTATTCAACTACGAGCAGTACTTC	2
TGTGCTCTGAGTGAGGTGTATTCAGGAGGAGGTGCTGACGGACTCACCTTT	TGCGCCAGCAGATGGGGGGGGCGGACCTACGAGCAGTACTTC	2
TGTGCTCTGAGTGAGTATAGGAACACCGACAAGCTCATCTTT	TGTGCCAGCAGCCAAGTAAGCCTAGCGCGTTCCTACGAGCAGTACTTC	2
TGTGCTCTGAGTGAGTCCAACTCTGGGGCTGGGAGTTACCAACTCACTTTC	TGTGCCAGCAGTAAGACTAGCGGGAGGGCCTCGTACTTC	2
TGTGCTCTGAGTGATCCCTTAACTCAGGGCGGATCTGAAAAGCTGGTCTTT	TGTGCCAGCAGTTTCACGGACAGGGAAGGTTTCTGGTCGAACACTGAAGCTTTCTTT	2
TGTGCTCTGAGTGATCTCATCTATCAGTTAATCTGG	TGTGCCAGCAGCTTAGGGACCCCAGGGGGGGCCGTCAGAGAGACCCAGTACTTC	2
TGTGCTCTGAGTGATCTTAACTCCGTGGATAGCAACTATCAGTTAATCTGG	TGTGCCAGCAGCTTGGAGGCAGGGACTGAAGCTTTCTTT	2
TGTGCTCTGAGTGATTGGGGTTATGGAGGAAGCCAAGGAAATCTCATCTTT	TGCAGTGCTAGAATGGTGGGCTACACCTTC	2
TGTGCTCTGAGTGATTTGGCCCATAACACCGACAAGCTCATCTTT	TGTGCCAGCAGCCAAGACCGGGCGGCGGGCTACACCTTC	2
TGTGCTCTGAGTGCACTGATGGATAGCAGCTATAAATTGATCTTC	TGTGCCAGCAGCCGGGGGACTAGCGGGAACAATGAGCAGTTCTTC	2
TGTGCTCTGAGTGGAGGGGGAAACTTCAACAAATTTTACTTT	TGTGCCAGCAGCCAAGGAGGGTTTTATGGCTACACCTTC	2
TGTGCTCTGAGTGGCGGTCGGACCTCCTACGACAAGGTGATATTT	TGTGCCTGGAGCTCGTACACTGAAGCTTTCTTT	2
TGTGCTCTGAGTGTACTCCGCATGGATAGCAACTATCAGTTAATCTGG	TGTGCCAGCAGCTTTTTCCTAGCAGGGGAGCAGTTCTTC	2
TGTGCTCTGATTCCTCCTTGGGGAACTGCTCTGATCTTT	TGTGCCAGTAGTGCCGGGACTAGCAGAACCCAAGAGACCCAGTACTTC	2
TGTGCTCTGGAATTTATATCTAACTTTGGAAATGAGAAATTAACCTTT	TGCAGTGCGCTGAGCCGGGACAGGGGGCGCGGAGTGGGGGGCTACACCTTC	2
TGTGCTCTGGAGAATAGTGGAGGTAGCAACTATAAACTGACATTT	TGTGCCAGCAGTTACTTCCCGGGAGGGAGGAACGAGCAGTACTTC	2
TGTGCTCTGGAGGCGAATGACATGCGCTTT	TGTGCCAGCAGTCCTTCCCTCGGTCAGCCCCAGCATTTT	2
TGTGCTCTGGGCTCTAACTTTGGAAATGAGAAATTAACCTTT	TGTGCCAGCGGGGAGGGACTAGCGGGGTTACAAGAGACCCAGTACTTC	2
TGTGCTCTGGGCTTGATAGGCTTTGGGAATGTGCTGCATTGC	TGTGCCAGCAGTTTATCAGGGGTCCATCAGCCCCAGCATTTT	2
TGTGCTCTTATTATCCCATCAGGAACCTACAAATACATCTTT	TGTGCCTGGAGTGTAATTGCCTACGAGCAGTACTTC	2
TGTGCTCTTCAAATGAACAGAGATGACAAGATCATCTTT	TGTGCCAGCAGTTACGCAGGGCACACTGAAGCTTTCTTT	2
TGTGCTCTTGTAGGGGATAGCAGCTATAAATTGATCTTC	TGTGCCAGCAGTCTGTCGAGGGGCCTCCTCAATGAGCAGTTCTTC	2
TGTGCTCTTTCCCAGGGAGGAAAGCTTATCTTC	TGCGCCAGCAGCTTGGGGTCAGGGAGAGATGATGGCTACACCTTC	2
TGTGCTGCAGACTATAACACCGACAAGCTCATCTTT	TGTGCCAGCAGCCAAGGCAGGGGGTGGGGCACAGATACGCAGTATTTT	2
TGTGCTGCCCCTTCTTATACTGGAGGCTTCAAAACTATCTTT	TGTGCCAGCAGTTTTCGGGCTAGCGGGAGGCCTCAACTCTACGAGCAGTACTTC	2
TGTGCTGCCCTGCGTGGCTTCAAAACTATCTTT	TGTGCCAGCAGGGGTTTTCTAGACAGGGACACCCACGAGCAGTACTTC	2
TGTGCTGCCTTTCAGGGAGGAAAGCTTATCTTC	TGTGCCAGCAGCCTACCGGGACTTGACACAGATACGCAGTATTTT	2
TGTGCTGCGCCAGATAACTATGGTCAGAATTTTGTCTTT	TGTGCCAGCAGTCTAACAGGAGACTCACCCCTCCACTTT	2
TGTGCTGCTAGCAGCGGAGACAAGCTGACTTTT	TGCGCCAGCCGCTCCTGGACAGGGGGTTTTCTGCCCTATAATTCACCCCTCCACTTT	2
TGTGCTGGAGGAGGTGCTGACGGACTCACCTTT	TGTGCCACCGACCGAGTGGGCAGCCCCACTAACTATGGCTACACCTTC	2
TGTGCTGGCCCTATGAAAACCTCCTACGACAAGGTGATATTT	TGTGCCAGCAGTTCGGCTAACTATGGCTACACCTTC	2
TGTGCTGGGCAGCTGGGGGACAATGCCAGACTCATGTTT	TGTGCCAGCCACGGACTAGCGGGGGTTATCTACGAGCAGTACTTC	2
TGTGCTGGGCAGCTGTTAGATGGCACCGACAAGCTCATCTTT	TGTGCCAGCAATGGAGGGAACACCGGGGAGCTGTTTTTT	2
TGTGCTGGGCAGGCATGGGGATCCTCAGGAACCTACAAATACATCTTT	TGCGCCAGCAGCTTCGGGCAGGGTTACGAGCAGTACTTC	2
TGTGCTGGGCAGGTTTATGTGAACAGAGATGACAAGATCATCTTT	TGCGCCAGCAGCCAAGTACTTCGAGGCAGGAACACTGAAGCTTTCTTT	2
TGTGCTGGGCAGTCCCATCGCTCAGGAACCTACAAATACATCTTT	TGCGCCAGCAGCTTGGACAGGTGGGAGACCCAGTACTTC	2
TGTGCTGGGCCCTCCGGGGGCAGGAGAGCACTTACTTTT	TGCGCCAGCAGCGATTACAGCCTGAACACTGAAGCTTTCTTT	2
TGTGCTGGGCTAGCCTCAGGAACCTACAAATACATCTTT	TGTGCCACCAGCAGAAGTAGCGATGAGCAGTTCTTC	2
TGTGCTGGGGAGCTCCTAGGAGGTAGCAACTATAAACTGACATTT	TGTGCCAGCAGCGGGTCAGGTGCGCCGATGGATTCACCCCTCCACTTT	2
TGTGCTGGGGTTTCTGGTTCTGCAAGGCAACTGACCTTT	TGCGCCAGCAGCTTGTACCCCGGGGCTACTAACACTGAAGCTTTCTTT	2
TGTGCTGGTACTAACTTTGGAAATGAGAAATTAACCTTT	TGTGCCAGCAGTTTAGGGTCTCCGGACTCCTACAATGAGCAGTTCTTC	2
TGTGCTGTAAACAGAGATGACAAGATCATCTTT	TGTGCCAGCAGTGAAAGAGGACAGCGATACGACTATGGCTACACCTTC	2
TGTGCTGTACCTTCCTCGATAGGCTTTGGGAATGTGCTGCATTGC	TGTGCCAGCAGTCCCGACCTAGGAGAGACCCAGTACTTC	2
TGTGCTGTACTGGGAAGCCAAGGAAATCTCATCTTT	TGTGCCAGCCAGGGCCCTTGGAACACTGAAGCTTTCTTT	2
TGTGCTGTAGGCCGCCGATACAACTTCAACAAATTTTACTTT	TGTGCCAGCAGTGGGAGGGCCGTCAATCAGCCCCAGCATTTT	2
TGTGCTGTCAGAGTTGAAGGAGGTGCTGACGGACTCACCTTT	TGTGCCAGCTCACCAGGGTTTGACTATGGCTACACCTTC	2
TGTGCTGTCAGATCAGGAGGAAGCTACATACCTACATTT	TGTGCCAGCTCACCAGTGACTAGCGATAATGAGCAGTTCTTC	2
TGTGCTGTCAGCTTAGACCCAATATCTAACTTTGGAAATGAGAAATTAACCTTT	TGTGCCAGCAGCACGTTCCGGGACCGAGATCAGCCCCAGCATTTT	2
TGTGCTGTCATGGATAGCAACTATCAGTTAATCTGG	TGCGCCAGCAGCCAAGAAGTACCCGGGACTAGCGGGAGGTTCTTC	2
TGTGCTGTCCAGGGAGCCCAGAAGCTGGTATTT	TGCGCCAGCAGCCCTCCGGGACTAGCGGGACACAATGAGCAGTTCTTC	2
TGTGCTGTCCTAATTTTGACCGGTAACCAGTTCTATTTT	TGTGCCAGCAGTGAATATCGTCAGAACACTGAAGCTTTCTTT	2
TGTGCTGTCGACACGGGCAGGAGAGCACTTACTTTT	TGTGCCAGCAGTTCAGACCCCCCGGCGCTCCTCCAAGAGACCCAGTACTTC	2
TGTGCTGTCTATAATGCAGGCAACATGCTCACCTTT	TGTGCCAGCAGTGGAGAGGATAACACTGAAGCTTTCTTT	2
TGTGCTGTCTCCCGGGGAGCCCAGAAGCTGGTATTT	TGTGCCAGCATGTGGACTAGTGGTGGTGAGCAGTTCTTC	2
TGTGCTGTCTCCTCATACTCTGGGGCTGGGAGTTACCAACTCACTTTC	TGTGCCAGCAGCCCAGATATTTTTAAGCGGGACCAAGAGACCCAGTACTTC	2
TGTGCTGTCTCGAACACCGGTAACCAGTTCTATTTT	TGTGCCAGCAGCTTGCGCGGGACGGACTACGAGCAGTACTTC	2
TGTGCTGTGAAACCCTCAGGAACCTACAAATACATCTTT	TGCGCCAGCAGCTTGGCCCTCCAGGGCGACTACGAGCAGTACTTC	2
TGTGCTGTGAAAGGAGGAAAGCTTATCTTC	TGTGCCAGCAGTTCTGGGACTAGCGGGAGGTCAGATACGCAGTATTTT	2
TGTGCTGTGAAGACGGTGATGGGAAACACACCTCTTGTCTTT	TGTGCCAGCAGCTATGCGGGGGAACGTAATGAAAAACTGTTTTTT	2
TGTGCTGTGAAGGGCTATGGTCAGAATTTTGTCTTT	TGTGCCAGCACCGAGGGGTCGGGGGCCAACGTCCTGACTTTC	2
TGTGCTGTGACCTTTTTCTCAGGATACAGCACCCTCACCTTT	TGTGCCAGCAGTTCACTAGCGGGGAGCACAGATACGCAGTATTTT	2
TGTGCTGTGAGAAGCACCGACAAGCTCATCTTT	TGCGCCAGCAGCCAAGAAGGGGATTGGGGCTATGGCTACACCTTC	2
TGTGCTGTGAGAGACAACACAGGCTTTCAGAAACTTGTATTT	TGTGCCAGCAGCGTAGAAGGGGGGTTTGTGGAGAGCTCCTATAATTCACCCCTCCACTTT	2
TGTGCTGTGAGAGACACAGGCTTTCAGAAACTTGTATTT	TGCAGCGTTGAGGGGCCGAACCTCCTAGGAAAACTGTTTTTT	2
TGTGCTGTGAGAGACATGAACACAGGCTTTCAGAAACTTGTATTT	TGTGCCAGCAGCCCGACTAGTCGGGTGGATGAGCAGTTCTTC	2
TGTGCTGTGAGAGACCGTTCAGGAGGAGGTGCTGACGGACTCACCTTT	TGTGCCAGCAGTTTAGGGGTTGGCTACGAGCAGTACTTC	2
TGTGCTGTGAGAGACCTACGGGATAACTATGGTCAGAATTTTGTCTTT	TGTGCCAGCAGCCTTCGTCCCGGTAACTATGGCTACACCTTC	2
TGTGCTGTGAGAGACGCGGACTCAGGAACCTACAAATACATCTTT	TGTGCCAGCAGCGTGGGGGTGGGGGGCCATCAGCCCCAGCATTTT	2
TGTGCTGTGAGAGACGGGCTGAACAGAGATGACAAGATCATCTTT	TGTGCCAGCAGTGGGAGGGCCGTCAATCAGCCCCAGCATTTT	2
TGTGCTGTGAGAGACTATAGCAACACAGGCAAACTAATCTTT	TGTGCCTGGGTGGGGCAGGGAGGGGCTGAAGCTTTCTTT	2
TGTGCTGTGAGAGACTGGGAGGATAGCAGCTATAAATTGATCTTC	TGTGCCACCGTACAGGGGGCGTTGAGCGGGGAGCTGTTTTTT	2
TGTGCTGTGAGAGCTGCAGGCAACAAGCTAACTTTT	TGTGCCAGCAGCGGAAACAGAGAGAACAGTTTTGGCTACACCTTC	2
TGTGCTGTGAGAGGGATTGGAGGCTTCAAAACTATCTTT	TGCGCCAGCAGCCAACGTCAACTAGCGGGAGGGCTCGGGTACTTC	2
TGTGCTGTGAGAGGTCCTTCTGGGGGTTACCAGAAAGTTACCTTT	TGTGCCAGCAGCGTAGAGGCCGGGGAGTTTCATGAAGCTTTCTTT	2
TGTGCTGTGAGAGTCCCAACCACTTACTATGGTCAGAATTTTGTCTTT	TGCAGTGCTAGGGACGACAGGGGGAACACTGAAGCTTTCTTT	2
TGTGCTGTGAGATCCGACAGCAGTGCTTCCAAGATAATCTTT	TGTGCCAGCAGAATTACGGGTCACTATGGCTACACCTTC	2
TGTGCTGTGAGCGACAATAACAATGACATGCGCTTT	TGTGCCAGCAGCCCAAGCTCCGGAGCTAGCGGTCCTTACAATGAGCAGTTCTTC	2
TGTGCTGTGAGCTCGAACAGAGATGACAAGATCATCTTT	TGTGCCAGCAGTTACTCCGGTCAGGGGTTCAGCACCGGGGAGCTGTTTTTT	2
TGTGCTGTGAGCTTGAACAATGCCAGACTCATGTTT	TGCGCCAGCAGTGAGAATCCAGGGAACGAGCAGTACTTC	2
TGTGCTGTGAGCTTTATATCTAACTTTGGAAATGAGAAATTAACCTTT	TGTGCCAGCAGCCTCGACAGCTTCTACTCTGGAAACACCATATATTTT	2
TGTGCTGTGAGGAAATATGCTGGCAACAACCGTAAGCTGATTTGG	TGCGCCAGCAGCCAAGATGAAGGGCATGAGCAGTTCTTC	2
TGTGCTGTGAGGCGGATTCAGGGAGCCCAGAAGCTGGTATTT	TGTGCCAGCAGTTTCACGGACAGGGAAGGTTTCTGGTCGAACACTGAAGCTTTCTTT	2
TGTGCTGTGAGTCCTAACACAGGCTTTCAGAAACTTGTATTT	TGTGCCAGCAGCTCGGACGGAGCGGTTGATTACGAGCAGTACTTC	2
TGTGCTGTGAGTGAAGATGGTCAGAATTTTGTCTTT	TGTGCCAGCAGCTTATCGAGTAGCGGGGGGGTGGATACGCAGTATTTT	2
TGTGCTGTGAGTGACACGGGCAGGAGAGCACTTACTTTT	TGTGCCAGCAGCTTAGATAGCGGGGGGGCAAATGAGCAGTTCTTC	2
TGTGCTGTGAGTGATGGGCGGGGAAAGCTTATCTTC	TGCGCCAGCAGCCAAGGTGGCACGATCACTGAAGCTTTCTTT	2
TGTGCTGTGAGTGCCAGCAGTGCTTCCAAGATAATCTTT	TGTGCCATCACTCCGGCAGACCCGAACACTGAAGCTTTCTTT	2
TGTGCTGTGAGTGGAAGGGACAACTTCAACAAATTTTACTTT	TGTGCCATCAGTGACAGGGCCTTAGCTAACTATGGCTACACCTTC	2
TGTGCTGTGAGTGGTAACGACTACAAGCTCAGCTTT	TGTGCCAGCAGTCTCTACCGGACCGGGACGGTCCTCTACGAGCAGTACTTC	2
TGTGCTGTGAGTGTCAGAGTTTTAGGAGGTGCTGACGGACTCACCTTT	TGTGCCAGCATCTCCGACAGGGAGACTGAAGCTTTCTTT	2
TGTGCTGTGAGTGTCATGGATAGCAGCTATAAATTGATCTTC	TGTGCCAGCAGTGAGTTGAGGGTTCGAAACTACAATGAGCAGTTCTTC	2
TGTGCTGTGAGTGTCGGTATGAACAGAGATGACAAGATCATCTTT	TGCAGTGCCGCCGGACAGGGGGCGCTTGAAGCTTTCTTT	2
TGTGCTGTGCAAGGAGCTGGTGGTACTAGCTATGGAAAGCTGACATTT	TGCAGTGCTAGAACCCGAGAAGCGGGACTAACAGCAGCATGGACCCAGTACTTC	2
TGTGCTGTGCAGCCCTGGAGAGGCTCTAGCAACACAGGCAAACTAATCTTT	TGTGCCAGCAGCCAAGGTCCGAGACAGGGCCTCTACGAGCAGTACTTC	2
TGTGCTGTGCAGGCATCATATTCAGGAGGAGGTGCTGACGGACTCACCTTT	TGTGCCAGCAGTCCTTGGGAAGGGGGTAAGACCGCGAGCTCCTACAATGAGCAGTTCTTC	2
TGTGCTGTGCAGGCCAATGCAGGCAAATCAACCTTT	TGTGCCAGCACCTACGTAGCGGGAGGGGGCAATGAGCAGTTCTTC	2
TGTGCTGTGCAGGCCCGAGGAAACACACCTCTTGTCTTT	TGTGCCAGCAGCCCTTATCGGACAGACCCAAATGGCTACACCTTC	2
TGTGCTGTGCAGGCCCGTTTTCTGAATTCTGGGGGTTACCAGAAAGTTACCTTT	TGTGCCAGCAGTGAAGGGCCGGGTGGGGGCACTGAAGCTTTCTTT	2
TGTGCTGTGCAGGCGGGTCGGAACACAGGCTTTCAGAAACTTGTATTT	TGCGCCAGCAGCCAAGATCTAGCGGGAGGCTTACTATCCTACGAGCAGTACTTC	2
TGTGCTGTGCAGGCGTGGGACATGCGCTTT	TGTGCCAGCAGTTCAGGGGTCGATACGCAGTATTTT	2
TGTGCTGTGCAGGCTTTGGGTGGAGGCTTCAAAACTATCTTT	TGCAGTGCTACCACAGGTTCCGTGCAGTTCTTC	2
TGTGCTGTGCAGGGAGGGGGCAATGCAGGCAAATCAACCTTT	TGCGCCAGCAGCGAGGGTTTAAACACAGATACGCAGTATTTT	2
TGTGCTGTGCAGGTGTTATTTGGAAATGAGAAATTAACCTTT	TGTGCCAGCAGCGGAATGATAGGCTCTGGGGCCAACGTCCTGACTTTC	2
TGTGCTGTGCCTACCGGCACTGCCAGTAAACTCACCTTT	TGTGCCAGCAGCCGCAATCCGAACACTGAAGCTTTCTTT	2
TGTGCTGTGCGCTCCTATAACACCGACAAGCTCATCTTT	TGTGCCAGCAGTCTCAAACTTGGGTACGCCACCTACGAGCAGTACTTC	2
TGTGCTGTGCTTTCTTATAACAATGACATGCGCTTT	TGCGCCAGCAGCTTGGACGGGCAGGGCACAGATACGCAGTATTTT	2
TGTGCTGTGGAGGATCGAAATACTGGAGGCTTCAAAACTATCTTT	TGTGCCAGCAGAACCGGGACAGTCTACGAGCAGTACTTC	2
TGTGCTGTGGAGTCTGGACTGGGTAACCAGTTCTATTTT	TGCAGTGCTAATCCAAAACACGGGGGGTACGAGCAGTACTTC	2
TGTGCTGTGGCAGTGGGGGGCACCAATGCAGGCAAATCAACCTTT	TGCGCCAGCAGCCAAGATCTTGCGGGAGGTCTCCTCTCCTACGAGCAGTACTTC	2
TGTGCTGTGGCCACATACAACTTCAACAAATTTTACTTT	TGTGCCAGCAGTAAAGACAGGGCTACCAATGAGCAGTTCTTC	2
TGTGCTGTGGGGGATAACACCAATGCAGGCAAATCAACCTTT	TGTGCCAGCAGCTTAGACCCGACAGCGACCTACGAGCAGTACTTC	2
TGTGCTGTGGGTGAACCCGGCACTGCCAGTAAACTCACCTTT	TGTGCCAGCCAAGGTAACAGCTACGGCTACACCTTC	2
TGTGCTGTGGGTGCGCCGAGAAGAGATGACAAGATCATCTTT	TGCAGTGCTAGAGCGGGAGCGAGCAATCAGCCCCAGCATTTT	2
TGTGCTGTGGGTGCTATAGGCTTTCAGAAACTTGTATTT	TGTGCCAGCAGTTTATTCGGGGGAAGTAGACACCAGAGCTCCTATAATTCACCCCTCCACTTT	2
TGTGCTGTGGGTTACTCTGGGGGTTACCAGAAAGTTACCTTT	TGTGCCAGTAGTATTTCTCAGGACACTGAAGCTTTCTTT	2
TGTGCTGTGGGTTATGACAAGATCATCTTT	TGTGCCAGCAGTGACAACATTGAGCAGTTCTTC	2
TGTGCTGTGGTGAGGGACACCGGTAACCAGTTCTATTTT	TGTGCCAGCAGCCCTCTGTTCGGGTCCTACGAGCAGTACTTC	2
TGTGCTGTGGTGGGGGCCGGCAGAGGCTCAACCCTGGGGAGGCTATACTTT	TGTGCCACCAGCAGGGCCAGGGGGCAAGAGACCCAGTACTTC	2
TGTGCTGTGGTGTCTAACAATGACATGCGCTTT	TGTGCCAGCAGTTTCCCCTCCGGGACAGGGGTTTATGCTCCTTTCGATGAGCAGTTCTTC	2
TGTGCTGTGGTTAATGCTGGTGGTACTAGCTATGGAAAGCTGACATTT	TGTGCCAGCAGCTTAGGCTGGGCAGGGTCATCGGACACTGAAGCTTTCTTT	2
TGTGCTGTGTGTGAAGCAGGAGGAGGTGCTGACGGACTCACCTTT	TGTGCCAGCAGCTCACCAGAGCGGGGGGGCGCGTCAGATACGCAGTATTTT	2
TGTGCTGTGTTAAATACCGGCACTGCCAGTAAACTCACCTTT	TGTGCCAGCACCATCAACTATAGCAATCAGCCCCAGCATTTT	2
TGTGCTGTTACCTACTACACCGACAAGCTCATCTTT	TGCGCCAGCAGCCAAGTGTCCAGGGGCTCGAACACTGAAGCTTTCTTT	2
TGTGCTGTTGAAACCAATGCAGGCAAATCAACCTTT	TGTGCCAGCAGTGAAAGGCTAGCGGGACTTTACGAGCAGTACTTC	2
TGTGCTGTTGCCTACACCGACAAGCTCATCTTT	TGTGCCAGCAGTCAGGGACCGGTCTACGAGCAGTACTTC	2
TGTGCTGTTTACGGGTATACCGACAAGCTCATCTTT	TGTGCCAGCAGTGACAGGGGGCGCGGGGACACTGAAGCTTTCTTT	2
TGTGCTGTTTGGACTGGAGCCAATAGTAAGCTGACATTT	TGTGCCAGCAGCTTAGAATTTGGCGGGGGGGGATCTCCGCAGTATTTT	2
TGTGCTTACGAGACAAATTCCGGGTATGCACTCAACTTC	TGTGCCAGCAGCCCCGGGACGGAGGAAGGCTACACCTTC	2
TGTGCTTATAGAATTGGAAATGAGAAATTAACCTTT	TGTGCCAGCAGCTTACCGGCCGTTAGGGACCCTCAGTTCTTC	2
TGTGCTTATAGGAAAACCTCCTACGACAAGGTGATATTT	TGTGCCAGCAGTTACTCGATTAATACGGGGAGGCAAGAGACCCAGTACTTC	2
TGTGCTTATAGGAAAACCTCCTACGACAAGGTGATATTT	TGTGCCAGCAGTTACTCGATTTCTAGCGGCCGCCAAGAGACCCAGTACTTC	2
TGTGCTTATAGGAGAGTTTGGGGTGGTGCTACAAACAAGCTCATCTTT	TGTGCCATCAGTGAGTCAGGCTCACTCCGTGGAACCCAGTACTTC	2
TGTGCTTATAGGAGATTCGGGGATGACAAGATCATCTTT	TGCAGCGTTGAATGGTGGGGTAGCGGGAGGATTAGCAATGAGCAGTTCTTC	2
TGTGCTTATAGGAGCACATTAAGAAATGCAGGCAACATGCTCACCTTT	TGTGCCAGCAGCCGATGGGGGTACAATCAGCCCCAGCATTTT	2
TGTGCTTATAGGAGCCTTTATAACACCGACAAGCTCATCTTT	TGTGCCAGCAGCTTTATCTCAGGCCCAACTCAAGAGACCCAGTACTTC	2
TGTGCTTATAGGAGCGCACCCCCCAACCAGGCAGGAACTGCTCTGATCTTT	TGCAGTGCTAGCCCAGGCACCCTGTTAAATCAGCCCCAGCATTTT	2
TGTGCTTATAGGAGCGCGAGGGAGGACCAGTTCTATTTT	TGTGCCAGCAGCCCCTTCGACAGGGCCCGAGAGACCCAGTACTTC	2
TGTGCTTATAGGAGCGCGAGGGATGACAAGATCATCTTT	TGTGCCACCAGCAGAGAAAATCTAGAGGACACTGAAGCTTTCTTT	2
TGTGCTTATAGGAGCGCGGAAGGAGGTGCTGACGGACTCACCTTT	TGTGCCACCAGCAGAGATCGGGCGGGGGGGTACAATGAGCAGTTCTTC	2
TGTGCTTATAGGAGCTTGGGGGCTGGGAGTTACCAACTCACTTTC	TGTGCCAGCAGAGACGACGGGACTGACTATGGCTACACCTTC	2
TGTGCTTATAGGAGGGGGCTGGATTCCGGGTATGCACTCAACTTC	TGTGCCAGCAGCCCCCAATATCCAGATACGCAGTATTTT	2
TGTGCTTATAGGCGTTCATACAACTTCAACAAATTTTACTTT	TGCGCCAGCAGCCTTAGACTCGCGGGAGGGGATAGGGATACGCAGTATTTT	2
TGTGCTTATCCCCTATTACCATTAAACACCAATGCAGGCAAATCAACCTTT	TGTGCCAGCAGTTACGGTGCCGTCCCTGTGAACTATGGCTACACCTTC	2
TGTGCTTATTCCCCCATATCTAACTTTGGAAATGAGAAATTAACCTTT	TGTGCCAGCAGCCCTGACTTTTGGATAAGTTTTTGGACTGAAGCTTTCTTT	2
TGTGCTTATTGGACCTACAAATACATCTTT	TGTGCCAGCAGTCGCATTCTCGGGACTCTGAGCTCCTACGAGCAGTACTTC	2
TGTGCTTCCCACAATAACAATGACATGCGCTTT	TGTGCCAGCAGCTTATCCCCGTCAGAGACCCAGTACTTC	2
TGTGCTTCCCTCTCAGGAGGAAGCTACATACCTACATTT	TGTGCCTGGAGTCACAGGGTAGCAACTGAAAAACTGTTTTTT	2
TGTGCTTCCGGTGGCTCTAGGTTGACCTTT	TGTGCCAGCAGTTTGCCCGGGTATTTGAGTGGCTACACCTTC	2
TGTGCTTCGGCCCGAAAGGACACGGGCAGGAGAGCACTTACTTTT	TGTGCCAGCGGCGGAGGGGGGCCCTACAATGAGCAGTTCTTC	2
TGTGCTTTACGGGGTGCCAGACTCATGTTT	TGTGCCAGCAGGGCTGACGGGGGGGATAGCTACGAGCAGTACTTC	2
TGTGCTTTATATGCAGGAGGAGGTGCTGACGGACTCACCTTT	TGCGCCAGCAGCCAAGGATGGGGGACAGGATACAATGAGCAGTTCTTC	2
TGTGCTTTCAGCGCGCAGAATGCAGGCAAATCAACCTTT	TGTGCCAGCAGCTTAGGCGCCCTCACTCGAGAGACCCAGTACTTC	2
TGTGCTTTCATGAACACCGGTAACCAGTTCTATTTT	TGTGCCAGCAGCTCCCTAGAGGGACTAGGGGTCTTC	2
TGTGCTTTCATGAACCTCGTGACCCAGAAGCTGGTATTT	TGTGCCAGCAGTTACTCTCACAATGAGCAGTTCTTC	2
TGTGCTTTCATGAACGTGGAAACCAGTGGCTCTAGGTTGACCTTT	TGTGCCAGTAGTGGATGGGACGGGGGGGCCCAGTACTTC	2
TGTGCTTTCATGAAGCACGAGGGCTCCTACGACAAGGTGATATTT	TGTGCCAGCAGCCAAGATGGGATGGGACAGGGCCTCTATGGCTACACCTTC	2
TGTGCTTTCATGAAGCGTGACCCGGTAGATGACAAGATCATCTTT	TGTGCCAGCAGCCACGGACAGATTTGGGGCTACACCTTC	2
TGTGCTTTCATGACAATATACAACTTCAACAAATTTTACTTT	TGTGCCAGCAGCTTGGTATGGCGTCTAGCGGAACAAGAGACCCAGTACTTC	2
TGTGCTTTCATGATTTTTTCAGGAAACACACCTCTTGTCTTT	TGTGCCAGCAGTTCCCAGAATTGGGCTCAGCCCCAGCATTTT	2
TGTGCTTTCATGCGTGCACCCCATTATAACACCGACAAGCTCATCTTT	TGTGCCAGCAGCCAAAAAAGGTCCGGGGAGCTGTTTTTT	2
TGTGCTTTCATGTTTCCTATATCTAACTTTGGAAATGAGAAATTAACCTTT	TGTGCCAGCAGCTTTATCTTAGGAAACACTGAAGCTTTCTTT	2
TGTGCTTTCCAGAACAGAGATGACAAGATCATCTTT	TGCGCCAGCAGCTTGTTACTGGACTACTCTGATGAGCAGTTCTTC	2
TGTGCTTTCTGGACATGGGCCTCCTACGACAAGGTGATATTT	TGCGCCAGCAGCCTGACAGGTTTTGAAGCTTTCTTT	2
TGTGGAGCAGACATAAGCGACTACAAGCTCAGCTTT	TGCAGCGTTTACGGGATAGCCAAAAACATTCAGTACTTC	2
TGTGGAGCAGACCCGAACAGAGATGACAAGATCATCTTT	TGTGCCAGCAGTTTATTTTGGGAATCCTCCTACGAGCAGTACTTC	2
TGTGGCACAGTCCCGACCGGCACTGCCAGTAAACTCACCTTT	TGCAGTGCTAGATTGAACACTGAAGCTTTCTTT	2
TGTGGGTTTTCTGGTGGCTACAATAAGCTGATTTTT	TGCGCCAGCAGCCAAGGGGCCTCAGAGCAGTACTTC	2
TGTGTGGCTTCATCTTATAACACCGACAAGCTCATCTTT	TGTGCCTGGAGTCCCCAGGGGGAAGGAAACACCATATATTTT	2
TGTGTGGTCGCCCGAGGCTATCAGTTAATCTGG	TGTGCCAGCAGTTTAGGGAACTACGAGCAGTACTTC	2
TGTGTGGTGAACAGCCCTAGAGGAAGCTACATACCTACATTT	TGTGCCAGTATCCTTAGGGGGGATGAAGCTTTCTTT	2
TGTGTGGTGAACATCGCCCGGGTGAGCAACAACCGTAAGCTGATTTGG	TGTGCCAGCAGCTTAACCGGGACGGATAATCAGCCCCAGCATTTT	2
TGTGTGGTGAACATTCTCAGGATAGCAGGAGGAAGCTACATACCTACATTT	TGTGCCAGCAGCCCACTTGGACAGGGGGGCACTGAAGCTTTCTTT	2
TGTGTGGTGAACGAGGTGGGGGATAGCAACTATCAGTTAATCTGG	TGTGCCAGCAGTCCTCTCTCTGGAAACACCATATATTTT	2
TGTGTGGTGAACGATCGGTCTAACGACTACAAGCTCAGCTTT	TGTGCCAGCACAGTGGGGGACAGGGCGTACAATGAGCAGTTCTTC	2
TGTGTGGTGAACGGGGGGAACTATGGTCAGAATTTTGTCTTT	TGTGCCTGGAGTGACAGGGGAGCTTCTGGAAACACCATATATTTT	2
TGTGTGGTGAACTCCCCGGGGTACAGCAGTGCTTCCAAGATAATCTTT	TGTGCCAGCAGCTCTCCCCAGCCGAACACTGAAGCTTTCTTT	2
TGTGTGGTGAGCCCAGGAAACACACCTCTTGTCTTT	TGTGCCAGCACCGAGGGGTCGGGGGCCAACGTCCTGACTTTC	2
TGTGTGGTGAGCGAGTATTCAGGAGGAGGTGCTGACGGACTCACCTTT	TGTGCCAGCATCCCTGAAGAGGGGACTAACCTAAGGGATGAGCAGTTCTTC	2
TGTGTGGTGAGCGCCCAATCAGGGGGTGGTGCTACAAACAAGCTCATCTTT	TGTGCCAGCAGTGAGTTCGGGACAGGGTACAATGAGCAGTTCTTC	2
TGTGTGGTGAGCGCGGACGGGGACATGCGCTTT	TGCGCCAGCAGCCAAGATCCCCCGACTAGCGGGTCCTACGAGCAGTACTTC	2
TGTGTGGTGAGCGTGCCTGCATCAGGAGGAAGCTACATACCTACATTT	TGCGCCAGCGGACTAGCGGGACCCGGGGAGCTGTTTTTT	2
TGTGTGGTGAGGTATGACAAGATCATCTTT	TGCGCCAGCAGCGGGGACAGCCAGAGCTCTGGAAACACCATATATTTT	2
TGTGTGGTGAGGTCCCGGGGGAACAACAGACTCGCTTTT	TGTGCCAGCAGCTTGGGCCCCGCACGTGAGCAGTTCTTC	2
TGTGTGGTGATCTCGCCCGAATACACCGGTAACCAGTTCTATTTT	TGTGCCAGCAGCTTCCGTCCCAATCAGCCCCAGCATTTT	2
TGTGTGGTGGCTGGAGGCTTCAAAACTATCTTT	TGTGCCAGCAGCTTGGGGGCCGGGACAGACCCTTTGGGCTACACCTTC	2
TGTGTGGTGGTGTTTTCTGGTGGCTACAATAAGCTGATTTTT	TGTGCCAGCAGTGAAGTTGGCGGGGGGAACACCGGGGAGCTGTTTTTT	2
TGTGTTGTGAGTGATGGCAATAACAATGACATGCGCTTT	TGTGCCAGCAAGGCCAGGGGGCCCACCTTAACTAATGAAAAACTGTTTTTT	2
TGTGTTGTGATCGGTACCCGGAACAATGACATGCGCTTT	TGTGCCAGCAGCGTAGAAGGGAGTTCCTACAATGAGCAGTTCTTC	2
TGTGTTTATATGGACACGGGCAGGAGAGCACTTACTTTT	TGTGCCAGCAGTGACGACAGACCAAACACTGAAGCTTTCTTT	2
TGCATCCTGAGAGACGGCCTTTTTGGAAATGAGAAATTAACCTTT	TGTGCCAGCAGTTTACGCACGGGCACCGGGGAGCTGTTTTTT	3
TGCATCCTGAGAGACTCTAATGACATGCGCTTT	TGTGCCATCAGTGAGTCCGGGGGGCTAGTAACTGAAGCTTTCTTT	3
TGCATCCTGAGGGGGTACACCGACAAGCTCATCTTT	TGCGCCAGCAGCCCAACCTCCGGGACCGCCGGGGAGCTGTTTTTT	3
TGCATCCTGCCTTTGGCTGGTGGTACTAGCTATGGAAAGCTGACATTT	TGTGCCAGCAGCTTGGGACAGGCCTACGAGCAGTACTTC	3
TGCATCCTGTTTCATTCAGGAGGAGGTGCTGACGGACTCACCTTT	TGCGCCAGCAGCCAATGGGCCGGCGGCGGAGGGGACACAGATACGCAGTATTTT	3
TGCATCGTCCTTCATGGAGGAAGCCAAGGAAATCTCATCTTT	TGTGCCAGCAGTGAATGGGCGGGAGAGGGCTACACCTTC	3
TGCGCTGGGCAATTCTATGGTCAGAATTTTGTCTTT	TGTGCCAGCAGTGACAAGGCGGGCAGCACAGATACGCAGTATTTT	3
TGCGCTGGTTTTAACAATGCCAGACTCATGTTT	TGTGCCTGGAATGGGAAGGCTAATGAGCAGTTCTTC	3
TGCGCTGTGAGAAGGACCGGAAATACTGGAGGCTTCAAAACTATCTTT	TGTGCCAGCAGCTCCCTCTTGACTAGCGGGAGTCTATACGAGCAGTACTTC	3
TGCGCTGTGATCCCTGATTCTGGGGGTTACCAGAAAGTTACCTTT	TGTGCCAGCAGCCTAGCGAGCTCCTATAATTCACCCCTCCACTTT	3
TGCGCTGTGGACTATGGTCAGAATTTTGTCTTT	TGTGCCAGCAGTGAATATAAGGGGGGGGCCAGGGACAATGAGCAGTTCTTC	3
TGCGGCACAGGCTCACAGTCTGGGGCTGGGAGTTACCAACTCACTTTC	TGTGCCAGCAGCTTAGTCGGCGGGCTGGGCTCCGAGCAGTACTTC	3
TGCGGCACAGGGTTGGAGATCAAAGCTGCAGGCAACAAGCTAACTTTT	TGTGCCAGTAGCCCCGGGACTAGCGGGGCCAATGAGCAGTTCTTC	3
TGTGCAACCGATGGTACTAGCTATGGAAAGCTGACATTT	TGTGCCAGCAGTTTAGCGCGTGGGGCTAGAACTGAAGCTTTCTTT	3
TGTGCAATGAAAGGAGGAGGTGCTGACGGACTCACCTTT	TGCAGTGCTAGTCGCGCTACCTACAATGAGCAGTTCTTC	3
TGTGCAATGAAGCCTGGGGGTTACCAGAAAGTTACCTTT	TGTGCCAGCAGCTTGGCCATGGTATCTGCCTACAATGAGCAGTTCTTC	3
TGTGCAATGAGAGAGGGCCCAGGAGCCGGCACTGCCAGTAAACTCACCTTT	TGTGCCAGCAGCCCCGGGGTGTGGGAGTATTTT	3
TGTGCAATGAGAGAGGGCTATGGTCAGAATTTTGTCTTT	TGTGCCAGCAGCCGTCTTGACAGGGGTGCTAATGAAAAACTGTTTTTT	3
TGTGCAATGAGAGAGTTGAATGCTGGTGGTACTAGCTATGGAAAGCTGACATTT	TGTGCCAGCAGCCCCTACGGGGACGAGCAGTACTTC	3
TGTGCAATGAGGAATTCAGGAAACACACCTCTTGTCTTT	TGTGCCAGCAGTTTCGGCGGATTTCGGGGGGATACGCAGTATTTT	3
TGTGCAATGGCCCCGTACAGCAGTGCTTCCAAGATAATCTTT	TGTGCCAGCAGCTTGGCCGCCAAGATGAACACTGAAGCTTTCTTT	3
TGTGCAGAGAATAACAATGACATGCGCTTT	TGTGCCAGCAGCTTAGAGGGCTTGGGGGGTTTTCTGTTCTTC	3
TGTGCAGAGAATAGTGGAGGTAGCAACTATAAACTGACATTT	TGTGCCAGCGCCGTGGGCGGTCTCACCGGCTACACCTTC	3
TGTGCAGAGACCCTAACTGGGGCAAACAACCTCTTCTTT	TGTGCCAGCAGTTACGGGGGGGATGGCTACACCTTC	3
TGTGCAGAGATCCCGAATTATGGAGGAAGCCAAGGAAATCTCATCTTT	TGTGCCAGCAGTTTCGTCGGAGGAAGAGATGGCTACACCTTC	3
TGTGCAGAGGGCCCCCAGGCAGGAACTGCTCTGATCTTT	TGTGCCAGTAGTATGTCCAGAGGCACACCCCTCCACTTT	3
TGTGCAGAGTTGTACACCGACAAGCTCATCTTT	TGTGCCAGTAGTAGGATCGTCACAGATACGCAGTATTTT	3
TGTGCAGCAAGAGGCGGATCTGAAAAGCTGGTCTTT	TGTGCCAGCAGAGGTGGGACAGCCTTCACCGGGGAGCTGTTTTTT	3
TGTGCAGCAAGCCGTTACAACTTCAACAAATTTTACTTT	TGTGCCAGCAGTTTAGAAGGCAGGGGCAATCAGCCCCAGCATTTT	3
TGTGCAGCAAGCGCAGGAAATGAGAAATTAACCTTT	TGCGCCAGCAGTGAAGGGCAGGGGAGCACTGAAGCTTTCTTT	3
TGTGCAGCAAGCGCGCGGGTAGGAGGAGGTGCTGACGGACTCACCTTT	TGTGCCAGCAGTTTCGGACAGGGTTTCTATGGCTACACCTTC	3
TGTGCAGCAAGCGGGGGGTACAGAGATGACAAGATCATCTTT	TGTGCCAGCAGCTTAAACGGATTCTCTGGAAACACCATATATTTT	3
TGTGCAGCAAGCGTCCTTCGCTGGGGGAAATTGCAGTTT	TGTGCCAGCAGCGGACAGGGGCTGAACACTGAAGCTTTCTTT	3
TGTGCAGCAAGGGGACATAATAATGCAGGCAACATGCTCACCTTT	TGTGCCAGCAGCGATTTGGAGGTGGAGCAGTACTTC	3
TGTGCAGCAAGTAAAAACAATGACATGCGCTTT	TGTGCCAGCAGCTCCAGGTCTTCGGGGGGCCGCGACACTGAAGCTTTCTTT	3
TGTGCAGCAATCCGGGGGGATAGCAACTATCAGTTAATCTGG	TGCGCCAGCAGCCAAACCCATCAGGGGGTACCTGAAGCTTTCTTT	3
TGTGCAGCCTCAAGAGAATCAGGAGGAGGTGCTGACGGACTCACCTTT	TGTGCCAGCAGTTTAATTAGCTACGAGCAGTACTTC	3
TGTGCAGCGGCGCAGGGAGGAAAGCTTATCTTC	TGTGCCAGCAGCTTATATCCGGGATCCAATCAGCCCCAGCATTTT	3
TGTGCAGGAGCGCCCTTGGATAACTATGGTCAGAATTTTGTCTTT	TGTGCCAGCAGCTGGGACCCGACGGGTACTGAAGCTTTCTTT	3
TGTGCAGGAGCTAAGAACGACTACAAGCTCAGCTTT	TGCGCCAGCAGCCCTGGACAGGTTACTTCTTCATACTATGGCTACACCTTC	3
TGTGCAGGCCCTACCGGCACTGCCAGTAAACTCACCTTT	TGTGCCAGCAGCCCAACTCGGGAGGCCCAGTACTTC	3
TGTGCAGGCCCTACCGGCACTGCCAGTAAACTCACCTTT	TGTGCCAGCAGCGATACTAGAATGGAGCAGTTCTTC	3
TGTGCAGGCTTCTCGATTTATAACCAGGGAGGAAAGCTTATCTTC	TGTGCCAGCAGTTACTCGAGGGGAGGCGAGAACGGGGAGCTGTTTTTT	3
TGTGCAGGGGTAATAAAGGGTGGGGCAAACAACCTCTTCTTT	TGTGCCAGCAGTGACTTAAACACCGGGGAGCTGTTTTTT	3
TGTGCAGTTAAGGGAGGGCCGTATTCAGGAGGAGGTGCTGACGGACTCACCTTT	TGTGCCAGCAGTTTTGCGGGGGGGGGGTGGCTCGGGCAGTTCTTC	3
TGTGCCCCCCAGGGCAACTATCAGTTAATCTGG	TGTGCCAGCAGTGAGCTAGCGGGGGGGCCGTGGAATACGCAGTATTTT	3
TGTGCCCTCGATAACACCGACAAGCTCATCTTT	TGTGCCAGCAGTGAAGACAGAGCTTACGAGCAGTACTTC	3
TGTGCCCTCTTCCTTACAGGGGGTTACCAGAAAGTTACCTTT	TGTGCCAGCAGCTGGCGGGGGGAGAGCGCTTACGAGCAGTACTTC	3
TGTGCCGCGAAAACCTCCTACGACAAGGTGATATTT	TGTGCCAGCAGCTTAGTCACGGCAGGGCTCGCTGAAGCTTTCTTT	3
TGTGCCGGGGGAGGCTTTCAGAAACTTGTATTT	TGTGCCAGCAGTCTCGGACCCAACACTGAAGCTTTCTTT	3
TGTGCCGTACGAACTGGGGCAAACAACCTCTTCTTT	TGTGCCAGTAGTGCGGGACAGCATAGCAATCAGCCCCAGCATTTT	3
TGTGCCGTCCTCAGAGGTGGCCAGAAGCTGCTCTTT	TGTGCCAGCGCCGTCTCGTCTTACGAGCAGTACTTC	3
TGTGCCGTGAACACCTTTTCTGGTGGCTACAATAAGCTGATTTTT	TGTGCCAGTAGTATGGGTCTAGCGGGACAATACGAGCAGTACTTC	3
TGTGCCGTGAACCCTTCAGGAGGAGGTGCTGACGGACTCACCTTT	TGTGCCAGCAGTGAAGCGGCGGGGGGCTTCTACAATGAGCAGTTCTTC	3
TGTGCCGTGAACGACTACAAGCTCAGCTTT	TGTGCCAGTAGTATAGAGTCTCAGGGTGGATGGAACACTGAAGCTTTCTTT	3
TGTGCCGTGAAGAAGGGGCGGGATGCTGGTGGTACTAGCTATGGAAAGCTGACATTT	TGTGCCAGTAGTATTAGCAGCGGCGACTACAATGAGCAGTTCTTC	3
TGTGCCGTGAATTCTGGGGGTTACCAGAAAGTTACCTTT	TGTGCCAGCAGTCCGGACTACAATGAGCAGTTCTTC	3
TGTGCCGTGACCATTATGTTTTCTGGTGGCTACAATAAGCTGATTTTT	TGTGCCAGTAGTCTTATCGGGCGTGCCCTCGGCAATGAGCAGTTCTTC	3
TGTGCCGTGAGCCCGTTGGTGGGCAACATGCTCACCTTT	TGTGCCAGCAGTCGAATTGGGACAGGGGGCACTCAGCCCCAGCATTTT	3
TGTGCCGTGATGGGGGAGTATTCCGGGTATGCACTCAACTTC	TGTGCCAGCAGCTCGACAGGGGGAGAAGAGACCCAGTACTTC	3
TGTGCCGTTTACACCGGTAACCAGTTCTATTTT	TGTGCCAGCAGCTTATCGGGGGTAATGGGCTACACCTTC	3
TGTGCCTCTGGCGCCCCTGGGGCAAACAACCTCTTCTTT	TGTGCCACCTACGACGGGGACTCCGATCAGCCCCAGCATTTT	3
TGTGCCTCTGGGGCTGGGAGTTACCAACTCACTTTC	TGTGCCAGCAGTTTTCTTTCGCGGCTCGTCACAGATACGCAGTATTTT	3
TGTGCCTTTACTAATGCTGGTGGTACTAGCTATGGAAAGCTGACATTT	TGTGCCAGTAGTATAGACGCGACAGGATTTCTAGAGACCCAGTACTTC	3
TGTGCGGTGATCAAAACTGGGGCAAACAACCTCTTCTTT	TGTGCCAGCACCACAGGGGGCGGCCATCAGCCCCAGCATTTT	3
TGTGCTAACGGGAATTCAGGAAACACACCTCTTGTCTTT	TGCGCCAGCAGCCAAGGGACCGGGACTTGGGCCTTC	3
TGTGCTACGGACGCCGGTTCTGGGGGTTACCAGAAAGTTACCTTT	TGTGCCAGCAGTTTGAGGCGGGATAGCAATCAGCCCCAGCATTTT	3
TGTGCTACGGCCTCGTTTTCTGGTGGCTACAATAAGCTGATTTTT	TGTGCCAGCAGCTCCTCTACTAGCGGGGGGTCCTCGAGCATTCAGTACTTC	3
TGTGCTCACCACTCCAACACCAATGCAGGCAAATCAACCTTT	TGTGCCAGCAGCACTTCCGAGAGTGATGACGAGCAGTACTTC	3
TGTGCTCCGCCGGGGAACCAGGGAGGAAAGCTTATCTTC	TGTGCCAGTAGTCTCTTGGGGGCCCTTAGCAATGAGCAGTTCTTC	3
TGTGCTCCTTGGTACGGAGGGGGCTCTGGCAACACAGGCAAACTAATCTTT	TGCAGTGCTATCCCCGGGACTATCTCCTACAATGAGCAGTTCTTC	3
TGTGCTCTAAGTATTTCTTCTGGTTCTGCAAGGCAACTGACCTTT	TGTGCCAGCAGCTTAACCAGCGAGCAGTACGTC	3
TGTGCTCTAAGTGAGGATAACCAGGGAGGAAAGCTTATCTTC	TGTGCCAGTAGTATAGATGCAAGCTGGAATTCACCCCTCCACTTT	3
TGTGCTCTAAGTGGGTACAGCAATGCTTCCAAGATAATCTTT	TGTGCCACCAGTGATTACAGGGACACCGGGGAGCTGTTTTTT	3
TGTGCTCTACATGACAGCTGGGGGAAATTGCAGTTT	TGTGCCAGCTTAGCGGGGGACACCGGGGAGCTGTTTTTT	3
TGTGCTCTATCAGCCGGAGGTAGCAACTATAAACTGACATTT	TGCGCCAGCAGCCCAGGACAGGGTCTGAAGGACTACACCTTC	3
TGTGCTCTCCTCGCCCCGTACAGCAGTGCTTCCAAGATAATCTTT	TGTGCCAGTAGTACGGACGGGGGGTCTGGGGCCAACGTCCTGACTTTC	3
TGTGCTCTGACCTTGGAATATGGAAACAAACTGGTCTTT	TGTGCCAGCAGTTACTCGAAGGCAGGTCCTACCTATAATTCACCCCTCCACTTT	3
TGTGCTCTGAGGGACTTTGGAAATGAGAAATTAACCTTT	TGCGCCAGCAGGGACAGTGCCACGGATAGCAATCAGCCCCAGCATTTT	3
TGTGCTCTGAGTGAGAATGGGGGGCCTGGGGCAAACAACCTCTTCTTT	TGTGCCAGCAGTTACTCGGGAGTTCAGCCCCAGCATTTT	3
TGTGCTCTGAGTGAGGCAGGAGATGACAAGATCATCTTT	TGTGCCACTCGACCGGGACAGGTAACCGGGGAGCTGTTTTTT	3
TGTGCTCTGAGTGAGGCCTACATATCTAACTTTGGAAATGAGAAATTAACCTTT	TGTGCCAGCAGCGCGAGCGGAGTAGGCTTTGGCAATCAGCCCCAGCATTTT	3
TGTGCTCTGAGTGAGGCGAATGGCGGTAACCAGTTCTATTTT	TGTGCCAGCAGTTATAGGACTAGCGGGACGAAAAATGAGCAGTTCTTC	3
TGTGCTCTGAGTGAGGCGTACACGGGCAGGAGAGCACTTACTTTT	TGCGCCAGCAGCCCCGAACAACTCGCGCGGACTGAAGCTTTCTTT	3
TGTGCTCTGAGTGAGGCGTGGGATGACAAGATCATCTTT	TGTGCCAGCAGCTTTACAGGGAAGGGATCCTACGAGCAGTACTTC	3
TGTGCTCTGAGTGAGGCGTTCGGTAGAGGGGGTACTAGCTATGGAAAGCTGACATTT	TGTGCCAGTAGTACTCGACAGCCCTACGAGCAGTACTTC	3
TGTGCTCTGAGTGAGGTCCTGAATTATGGAGGAAGCCAAGGAAATCTCATCTTT	TGTGCCAGCAGTACCCTGGACAGGGTCTATAATTCACCCCTCCACTTT	3
TGTGCTCTGAGTGAGTGGGATAACTATGGTCAGAATTTTGTCTTT	TGCAGTGCTAGAGGACAGGGGAGCTTCCACGAGCAGTACTTC	3
TGTGCTCTGAGTGATACCGGAGCCAATAGTAAGCTGACATTT	TGTGCCAGCACCTCCAGTTATGGCTACACCTTC	3
TGTGCTCTGAGTTCGCTGAGGGGTTCTGCAAGGCAACTGACCTTT	TGCGCCAGCAGCTTGGAACAGGGGGCGCGGGCGTCTGAGCAGTTCTTC	3
TGTGCTCTGGGTCAAAGCAACTATCAGTTAATCTGG	TGTGCCAGCAGATCACAGGGCAAGCAGTTCTTC	3
TGTGCTCTTTCGTATTCTGGGGGTTACCAGAAAGTTACCTTT	TGTGCCAGTAAAACCCCGGGACCTTACTACGAGCAGTACTTC	3
TGTGCTGATAACACCGACAAGCTCATCTTT	TGTGCCAGCAGCGCGAGACTAGCGGGTCTCTACGAGCAGTACTTC	3
TGTGCTGCCAGAGATGACAAGATCATCTTT	TGCGCCAGCAGCCAAGAGTGGCTAGCGGGATCCTACGAGCAGTACTTC	3
TGTGCTGCCATGGATAGCAACTATCAGTTAATCTGG	TGTGCCAGCAGTCCGGCTCCGGACGGACCAAATGGCTACACCTTC	3
TGTGCTGCCCTTTCTAACGACTACAAGCTCAGCTTT	TGTGCCAGCAGTGAGACTAGCGGGGGGGCAAATGAGCAGTTCTTC	3
TGTGCTGCCCTTTTTCTTTCTGCAAGGCAACTGACCTTT	TGTGCCAGCAGCTTAGGTCCTCCAATGAGCAATCAGCCCCAGCATTTT	3
TGTGCTGCCGAGGGAAATTCCGGGTATGCACTCAACTTC	TGTGCCAGCAGATGGGACAGCTTAGGTGGGGCCAACGTCCTGACTTTC	3
TGTGCTGCCTCGGATAGCAACTATCAGTTAATCTGG	TGCAGTGCTAGAGTTCCGGGACAGGGGGACTATGAGCAGTTCTTC	3
TGTGCTGCCTTGGATAGCAACTATCAGTTAATCTGG	TGTGCCAGCAGTTACTATGGTGGGGGCGACTACAATGAGCAGTTCTTC	3
TGTGCTGCTAGGGATAGCAACTATCAGTTAATCTGG	TGTGCCTGGACCCACTCGGGCCTCTCTGGGGCCAACGTCCTGACTTTC	3
TGTGCTGGCATGGATAGCAACTATCAGTTAATCTGG	TGCAGTGCTAGACTAGCGGGAGGGCAAGAGACCCAGTACTTC	3
TGTGCTGGCATGGATAGCAACTATCAGTTAATCTGG	TGCAGTGCTAGAGGACAGGGGGACACTGAAGCTTTCTTT	3
TGTGCTGGGATGGATAGCAACTATCAGTTAATCTGG	TGCAGTGCTAGACTAGCGGAGTACGAGCAGTACTTC	3
TGTGCTGGGCAGACCTCATACTCTGGGGCTGGGAGTTACCAACTCACTTTC	TGCGCCAGCAGCTTGGAGACAGCCACTGAAGCTTTCTTT	3
TGTGCTGGGCAGGCGTTATACTCTGGGGCTGGGAGTTACCAACTCACTTTC	TGTGCCAGCACCACGGACTACACTGAAGCTTTCTTT	3
TGTGCTGGGTGGGAGGGAGCCCAGAAGCTGGTATTT	TGTGCCAGCTCACCACCCCCCAAACAAGAGACCCAGTACTTC	3
TGTGCTGTCATGGATAGCAACTATCAGTTAATCTGG	TGTGCCAGTAGTATGGGGGCCGGGACCGAGGAGTACTTC	3
TGTGCTGTCCCAACAACTGGGGCAAACAACCTCTTCTTT	TGTGCCACCAGTGATTTAGGACAGGGTCAGGGCAATGAGCAGTTCTTC	3
TGTGCTGTCCCGGACCCCTATAATGCTGGCAACAACCGTAAGCTGATTTGG	TGCGCCAGCAGCCAAGATGTAGGGGATTCCTACGAGCAGTACTTC	3
TGTGCTGTCTTAGATAATGCAGGCAACATGCTCACCTTT	TGTGCCAGCAGCTTGACCCCTACAGGTGCGGGCACAGATACGCAGTATTTT	3
TGTGCTGTGAAACTTGAGTGGCAGGGAGGAAAGCTTATCTTC	TGTGCCATCAGTGGGGAGGGCAGTTTGAACACTGAAGCTTTCTTT	3
TGTGCTGTGAAGACATCCGGGGCTGGGAGTTACCAACTCACTTTC	TGTGCCAGTAGTATAATGAGTCTTGGGAATTCACCCCTCCACTTT	3
TGTGCTGTGAATAACGACTACAAGCTCAGCTTT	TGTGCCAGCAGTGTCTCGGAGTACAATGAGCAGTTCTTC	3
TGTGCTGTGACGGATAGCAACTATCAGTTAATCTGG	TGTGCCAGCAGTGACTCTAGCGGGAGCAATGAGCAGTTCTTC	3
TGTGCTGTGACGGATAGCAACTATCAGTTAATCTGG	TGTGCCAGCAGTTACCGGGACTCCGGGTACAATGAGCAGTTCTTC	3
TGTGCTGTGACGGTGGACAGTGGAGGTAGCAACTATAAACTGACATTT	TGTGCCAGCAGTCAGGAGGACTACCGTTACTCACCCCTCCACTTT	3
TGTGCTGTGAGAGACAGGCGGAACACAGGCTTTCAGAAACTTGTATTT	TGTGCCAGCAGCCAAGAGGGGGGACTAGCGGCCTACGAGCAGTACTTC	3
TGTGCTGTGAGAGACCCAATGAATTCAGGATACAGCACCCTCACCTTT	TGTGCCAGCAGTGAGGTGGGACAGGATAATTCACCCCTCCACTTT	3
TGTGCTGTGAGAGATAGCAACTATCAGTTAATCTGG	TGCAGTGCTAGTGACCCCGCTACAGGGGATGTCAATGAGCAGTTCTTC	3
TGTGCTGTGAGAGATAGCAACTATCAGTTAATCTGG	TGTGCCAGCAGCTCAGGGGGCGCAGAGACCCAGTACTTC	3
TGTGCTGTGAGAGATAGCAACTATCAGTTAATCTGG	TGTGCCAGCAGTGAAACGGACACCGGGGAGCTGTTTTTT	3
TGTGCTGTGAGAGATAGCAACTATCAGTTAATCTGG	TGTGCCAGCAGTGACAGCTCTGGGGCCAACGTCCTGACTTTC	3
TGTGCTGTGAGAGATAGCAACTATCAGTTAATCTGG	TGTGCCAGCAGTGACTCTAGCGGGGGCACAGATACGCAGTATTTT	3
TGTGCTGTGAGAGATAGCAACTATCAGTTAATCTGG	TGTGCCAGCAGTGAGGGGCAGGGCTACAATGAGCAGTTCTTC	3
TGTGCTGTGAGAGATAGCAACTATCAGTTAATCTGG	TGTGCCAGCAGTGGGGGGACTAGCGGGAACAATGAGCAGTTCTTC	3
TGTGCTGTGAGAGATAGCAACTATCAGTTAATCTGG	TGTGCCAGCAGTTTGTCCGACACCGGGGAGCTGTTTTTT	3
TGTGCTGTGAGAGATAGCGACTACAAGCTCAGCTTT	TGTGCCACCGGTAGTAGCGGAGACCAAGAGACCCAGTACTTC	3
TGTGCTGTGAGAGATCCAGGTTCTGCAAGGCAACTGACCTTT	TGTGCCAGCACCGCTAGGAGAGGACTCTCTAGCACAGATACGCAGTATTTT	3
TGTGCTGTGAGAGATCGAGGAAGCCAAGGAAATCTCATCTTT	TGTGCCAGCTCACCAGGCAGGGGGACTGAAGCTTTCTTT	3
TGTGCTGTGAGAGATCGATCTTCCGGGTATGCACTCAACTTC	TGTGCCAGCAGTGACTTACGGACAGGGAGGGAGACCCAGTACTTC	3
TGTGCTGTGAGAGATGGCGACTACAAGCTCAGCTTT	TGTGCCAGCAGTGCTAGCGGGGGGGCCACAGATACGCAGTATTTT	3
TGTGCTGTGAGAGGGTTGAACACAGGCTTTCAGAAACTTGTATTT	TGTGCCAGCAGTACGGACAGGGGGAAGTACATTCAGTACTTC	3
TGTGCTGTGAGAGTGGCCATGGACACGGGCAGGAGAGCACTTACTTTT	TGTGCCAGCAGTGACGGAGGAATCTACGAGCAGTACTTC	3
TGTGCTGTGAGCCTTACCAATGCAGGCAAATCAACCTTT	TGTGCCAGCAGCCAAGAGATCAGTCTCGGGATCGGGGTAGGCTACAATGAGCAGTTCTTC	3
TGTGCTGTGAGCGATAGCAACTATCAGTTAATCTGG	TGTGCCACCAGCAGAGCTAGCGGGGGATCAGAGACCCAGTACTTC	3
TGTGCTGTGAGGGATGACATGCGCTTT	TGTGCCAGCAGCTTAAATGTCGTAGAAAACATTCAGTACTTC	3
TGTGCTGTGAGGGTGAATGCCGGTAACCAGTTCTATTTT	TGTGCCAGCAGCTGGACAGGGCCGTACGAAAAACTGTTTTTT	3
TGTGCTGTGAGGTTTGGAAATGAGAAATTAACCTTT	TGTGCCAGCAGCTCCCTGACCGGGACAGGGGGGAACGAGCAGTACTTC	3
TGTGCTGTGAGTGACTCAGGAACCTACAAATACATCTTT	TGTGCCTGGGACCTGGCGGGGGGCACAGATACGCAGTATTTT	3
TGTGCTGTGAGTGATGGGAGGGACTTCAACAAATTTTACTTT	TGTGCCAGTAGTAGGCAGGGGGGCCAAGAGACCCAGTACTTC	3
TGTGCTGTGAGTGGAAACAAACTGGTCTTT	TGTGCCAGCAGTGGGACTAGCGGGTCGAGCTCCTACAATGAGCAGTTCTTC	3
TGTGCTGTGATGGATAGCAACTATCAGTTAATCTGG	TGCAGTGCTAGACAGGGGGACACTGAAGCTTTCTTT	3
TGTGCTGTGATGGATAGCAACTATCAGTTAATCTGG	TGCAGTGCTAGACTAGCGGGCGACACCGGGGAGCTGTTTTTT	3
TGTGCTGTGATGGATAGCAACTATCAGTTAATCTGG	TGCAGTGCTAGAGATCCAGGGCGGGACACTGAAGCTTTCTTT	3
TGTGCTGTGATGGATAGCAACTATCAGTTAATCTGG	TGCAGTGCTAGAGTTGTGACAGGGGGCGACACTGAAGCTTTCTTT	3
TGTGCTGTGATGGATAGCAACTATCAGTTAATCTGG	TGTGCCACCAGTGATTTGCGGGAGGCCGGGGAGCTGTTTTTT	3
TGTGCTGTGATGGATAGCAACTATCAGTTAATCTGG	TGTGCCAGCAGTGAAGCGGGCACAGATACGCAGTATTTT	3
TGTGCTGTGATGGATAGCAACTATCAGTTAATCTGG	TGTGCCAGCAGTGACTCGACTAGCGGGGGGGCAGATACGCAGTATTTT	3
TGTGCTGTGATGGATAGCAACTATCAGTTAATCTGG	TGTGCCAGCAGTGAGGCTAGCGGGGCCTACAATGAGCAGTTCTTC	3
TGTGCTGTGATGGATAGCAACTATCAGTTAATCTGG	TGTGCCAGCAGTGTCGCTCCTGGGACTAGTCTAGATACGCAGTATTTT	3
TGTGCTGTGATGGATAGCAACTATCAGTTAATCTGG	TGTGCCAGCAGTTACAGCTCTGGGGCCAACGTCCTGACTTTC	3
TGTGCTGTGATGGATAGCAGCTATAAATTGATCTTC	TGTGCCAGCAGTGGGACAGGGGACACCGGGGAGCTGTTTTTT	3
TGTGCTGTGATGGATAGCAGCTATAAATTGATCTTC	TGTGCCAGCAGTTATAGGGAGACCGGGGAGCTGTTTTTT	3
TGTGCTGTGCAGGCTATAGACTGGGAGGATAGCAGCTATAAATTGATCTTC	TGTGCCACCAGCAGAGTTACAAACCGGCGGGGTGGCTACACCTTC	3
TGTGCTGTGCTCATGGATAGCAACTATCAGTTAATCTGG	TGCGCCAGCAGCCAAGACGGTATGAACACTGAAGCTTTCTTT	3
TGTGCTGTGCTGGATAGCAACTATCAGTTAATCTGG	TGTGCCAGCAGCAATGGGGCTGGGACGGTCGAGACCCAGTACTTC	3
TGTGCTGTGCTGGATAGCAACTATCAGTTAATCTGG	TGTGCCAGCAGCGAGTCAGGGCCTTCCTACGAGCAGTACTTC	3
TGTGCTGTGGAGGATCCGAAGTGGAGCAACTATCAGTTAATCTGG	TGTGCCAGCAGCTTTCTAGCGGGAGGGGAAGATACGCAGTATTTT	3
TGTGCTGTGGAGGGGGGGACCTATAACACCGACAAGCTCATCTTT	TGTGCCAGCAGTTTCCCGGGAGGCGACAGCTCTGGAAACACCATATATTTT	3
TGTGCTGTGGCGGATAGCAACTATCAGTTAATCTGG	TGCAGTGCTAGAGATCCGGGGGGAGGGGACTACGAGCAGTACTTC	3
TGTGCTGTGGGCGACTACAAGCTCAGCTTT	TGCAGTGCTCTCTCAGACAGACTAAGCTCCTACGAGCAGTACTTC	3
TGTGCTGTGGGTGCGAAGGGGATAGGCTTTGGGAATGTGCTGCATTGC	TGTGCCAGCAGCTTAGTAACTAGCGGGGACTACGAGCAGTACTTC	3
TGTGCTGTGGGTGCTAACTTTGGAAATGAGAAATTAACCTTT	TGCGCCAGCAGCCAGCACAACTCCTACGAGCAGTACTTC	3
TGTGCTGTGTCGGATAGCAGCTATAAATTGATCTTC	TGTGCCAGCAGTGAACTAGCGGGCTCCTACAATGAGCAGTTCTTC	3
TGTGCTGTGTCGGATAGCAGCTATAAATTGATCTTC	TGTGCCAGCAGTTTGGGGCAGGGATATAGCAATCAGCCCCAGCATTTT	3
TGTGCTGTGTTGGATAGCAACTATCAGTTAATCTGG	TGTGCCAGCAGCGGGACTAGCACAGATACGCAGTATTTT	3
TGTGCTGTGTTGGATAGCAGCTATAAATTGATCTTC	TGTGCCAGCAGTGACGGACAGGGGGCAGATACGCAGTATTTT	3
TGTGCTGTGTTTGATAGCAACTATCAGTTAATCTGG	TGTGCCAGCAGTGAAGTGGGACAGCCGAATCAGCCCCAGCATTTT	3
TGTGCTGTTATAGCTAGCAACTATCAGTTAATCTGG	TGTGCCAGCAGTCGGACAGGGGATGGCGGGAATGAGCAGTTCTTC	3
TGTGCTGTTATGGATAGCAACTATCAGTTAATCTGG	TGCAGTGCTAGAGAGAGGCTAGCGGGGGGCCCAGATACGCAGTATTTT	3
TGTGCTGTTATGGATAGCAACTATCAGTTAATCTGG	TGTGCCAGCAGTGACAGATACACAGATACGCAGTATTTT	3
TGTGCTGTTCTTAATAACGACTACAAGCTCAGCTTT	TGTGCCAGCAGTGAAGAAAGCGGGAGGGCAGATACGCAGTATTTT	3
TGTGCTGTTGATAACAATGCCAGACTCATGTTT	TGTGCCAGCAGCGGTCGGGGACAGGGGCCGAACACTGAAGCTTTCTTT	3
TGTGCTGTTTTCAATAGTGGAGGTAGCAACTATAAACTGACATTT	TGCGCCAGCAGCCAAGTGGTTGGGGTCTACGAGCAGTACTTC	3
TGTGCTGTTTTGGATAGCAACTATCAGTTAATCTGG	TGTGCCAGCAGTCTAACAGGGGGTAGCACAGATACGCAGTATTTT	3
TGTGCTTATAACATAGGGGGAAATTCCGGGTATGCACTCAACTTC	TGTGCCAGCAGCTTATCTCCAAAGGGGCCCCAGCATTTT	3
TGTGCTTATAGACAAACTGGGGCAAACAACCTCTTCTTT	TGTGCCAGCATGCCGCTAGATGGGTTTAGCTCCTACAATGAGCAGTTCTTC	3
TGTGCTTATAGGAGCGCGGGTAATGCTGGTGGTACTAGCTATGGAAAGCTGACATTT	TGTGCCAGCAGTTTATTTCTATCTTTTCGCGGGACCTCCTACAATGAGCAGTTCTTC	3
TGTGCTTATAGGAGCGCGGTGTATGATGGAGGAAGCCAAGGAAATCTCATCTTT	TGTGCCAGTAGTAGCTGGTTAGAACCCACAGATACGCAGTATTTT	3
TGTGCTTATAGGAGCGCGTCGGGGGATGGAGGAAGCCAAGGAAATCTCATCTTT	TGTGCCAGCAGGGTTTTGCTAGACAGGTTGGATGAAAAACTGTTTTTT	3
TGTGCTTCCCAAACCAGTGGCTCTAGGTTGACCTTT	TGTGCCAGCTGTGACAGTTATAGCAATCAGCCCCAGCATTTT	3
TGTGCTTTCATGACCATCTTCCTTACTCAGGGCGGATCTGAAAAGCTGGTCTTT	TGTGCCAGCAGCTACCAGGGCTATAGCAATCAGCCCCAGCATTTT	3
TGTGCTTTCGAGGGAGGGGGCGACGACTACAAGCTCAGCTTT	TGTGCCAGCAGCTCTCCTAGCGTTCAAGAGACCCAGTACTTC	3
TGTGCTTTCGATAACAATGCCAGACTCATGTTT	TGCAGTGCTAGAGATTCCGTCGGGAATGGCTACACCTTC	3
TGTGCTTTTTCCCCACCGGGGGGAGGAAGCCAAGGAAATCTCATCTTT	TGTGCCAGCACAGGATACACTGAAGCTTTCTTT	3
TGTGTCCCCATGGATAGCAACTATCAGTTAATCTGG	TGTGCCAGCAGCCCAACAGGGGAAGGAGGACAGCCCCAGCATTTT	3
TGTGTGGTGAGCCTGCCGCGGTTTTCAGATGGCCAGAAGCTGCTCTTT	TGTGCCACCGGTAGTAGCGGAGACCAAGAGACCCAGTACTTC	3
TGTGTGGTGAGGGGGGATCCTTATGGTGGTGCTACAAACAAGCTCATCTTT	TGTGCCAGCAGTCTCAGCGGGGGGGCCCCTTGGGACAATGAGCAGTTCTTC	3
TGTGTGGTGCATCCTAACGACTACAAGCTCAGCTTT	TGTGCCAGCAGCTTGTCTTCTGAATACGAGCAGTACTTC	3
TGTGTTGCCATGGATAGCAACTATCAGTTAATCTGG	TGCAGTGCTACAGTAGGGACTAGCGGGAGTCTGGAGACCCAGTACTTC	3
TGTGTTGTGAGTGGAGCCATGGAATATGGAAACAAGCTGGTCTTT	TGTGCCAGCAAGAAGTCCGGGACAGGGTTTTCCTACGAGCAGTACTTC	3
TGCATCCTCAATGCTGGTGGTACTAGCTATGGAAAGCTGACATTT	TGTGCCAGCAGGCTGTCGGGGGCTAACTATGGCTACACCTTC	4
TGCATCCTCCCCCTTGCTGGTGGTACTAGCTATGGAAAGCTGACATTT	TGTGCCAGCAGCCTAGGACAAGCCTACGAGCAGTACTTC	4
TGCATCCTGAGCCTCGACACCGGTAACCAGTTCTATTTT	TGTGCCAGCAGTACGGGACAGAAAAACACTGAAGCTTTCTTT	4
TGCATCCTGGATGATAACAATGACATGCGCTTT	TGTGCCAGCAGCTTAGCGCCCGGGACAACTAATGAAAAACTGTTTTTT	4
TGCATCCTGTCGAATAACAATGACATGCGCTTT	TGTGCCAGCAGTGCCCCCATACTAGCGGGGCCTTACGAGCAGTACTTC	4
TGCATCGACGCTGGTTCTGCAAGGCAACTGACCTTT	TGTGCCAGCAGTGAAGAGCTTGCGGGGGTCGGTGATACGCAGTATTTT	4
TGCATCGTCAGAGTCGCGACTACGGGGGCAAACAACCTCTTCTTT	TGTGCCAGTAGGCCGGGACTCCAGGCCGAGCAGTACTTC	4
TGCATCGTCATCGACGACTACAAGCTCAGCTTT	TGTGCCAGCAGCCAAGATCTAGGCCCTTTTGAAGCTTTCTTT	4
TGCATCTTGGACAATAACAATGACATGCGCTTT	TGTGCCAGCAGCTTAGCTCCAGGGGCAACTAATGAAAAACTGTTTTTT	4
TGCCTCGTGGGATTAAATACTGGAGGCTTCAAAACTATCTTT	TGTGCCAGCAGCTTGACCCGGACTAGCGGGACAGATACGCAGTATTTT	4
TGCCTCGTGGGTGAAGGTTACCAGAAAGTTACCTTT	TGTGCCAGCAGCCTTGGGGGGGGTCACAATGAGCAGTTCTTC	4
TGCCTCGTGGGTGAAGTTAACAATGACATGCGCTTT	TGCGCCAGCAGCCAAGCGGGACAGGCTCGGTCTGATACGCAGTATTTT	4
TGCGCGGGGGACATGCGCTTT	TGTGCCAGCAGTCCCAATATGCCCCTCGGACAGGGGATTAGAAACATTCAGTACTTC	4
TGCGCTGTCTCAACTGGGGCAAACAACCTCTTCTTT	TGTGCCAGCAGTGAATCGACAGGGGTGGGAGAGACCCAGTACTTC	4
TGCGCTGTGAACTCCTATGGTCAGAATTTTGTCTTT	TGTGCCAGCAGGTTAGGGGCGGGTGGTAACATTCAGTACTTC	4
TGCGCTGTGACGCACAATAACAATGACATGCGCTTT	TGTGCCAGCAGACTGGGACAGGGTGGCGAGCAGTACTTC	4
TGCGCTGTGAGAGGATACAGCACCCTCACCTTT	TGCGCCAGCAGCCAAGTGCAGGGGGCGGACTATGGCTACACCTTC	4
TGCGGCACAGAGAGGGACTTTGGAAATGAGAAATTAACCTTT	TGTGCCAGCAGTTTATCCCAGGGATGGGTCAATGAGCAGTTCTTC	4
TGCGGCACAGAGAGGGCTAACGACTACAAGCTCAGCTTT	TGTGCCAGCAGCTCCGGACTAGTCTCGAACACCGGGGAGCTGTTTTTT	4
TGCGGCACAGGTATAGGAAACACACCTCTTGTCTTT	TGTGCCAGCAGTGAAGGGTCTAGCGGGGGGGCCGGGTACTTC	4
TGTGCAACACAGACCGGTAACCAGTTCTATTTT	TGTGCCAGCAGTGAAGCCTGGGGATCGGAGACCCAGTACTTC	4
TGTGCAATGAAAAGAGGAGCCAATAGTAAGCTGACATTT	TGCAGTGCTAGTATGGGGGGACACGATACGCAGTATTTT	4
TGTGCAATGAGACGCCCTTCTGGTGGCTACAATAAGCTGATTTTT	TGTGCCAGCAGCCCGGTCAGTGGTCCTTCTGGAAACACCATATATTTT	4
TGTGCAATGAGAGAAACTGCGCAAACTGGGGCAAACAACCTCTTCTTT	TGTGCCAGCAGTTTATCGGTGGGCAGACTCTACAATGAGCAGTTCTTC	4
TGTGCAATGAGAGAAGAATACTCTGGGGCTGGGAGTTACCAACTCACTTTC	TGCGCCACCCACGTCCAAGGGGCGCCGGGAAACACCATATATTTT	4
TGTGCAATGAGAGACGGGGACAGAGATGACAAGATCATCTTT	TGTGCCAGCAGCGCGGACAGGGGGATGTTTACTGAAGCTTTCTTT	4
TGTGCAATGAGAGAGGAGGATGACAAGATCATCTTT	TGTGCCAGCAGCCCTCCTAGCATCCGGGGGTACGAGCAGTACTTC	4
TGTGCAATGAGAGAGGCTTATAACACCGACAAGCTCATCTTT	TGTGCCAGCAGCTTAACACAGGGAGAAACTGAAGCTTTCTTT	4
TGTGCAATGAGAGAGGGCCTGACCACCGGTAACCAGTTCTATTTT	TGTGCCAGCAGCTTAGATGGCAGGGAAAGGCTCCCTGAAGCTTTCTTT	4
TGTGCAATGAGAGAGGGCGAGATAGGCTTTGGGAATGTGCTGCATTGC	TGCGCCAGCAGCCAACCGGGGGGACGGCATGAGCAGTTCTTC	4
TGTGCAATGAGAGAGGTCGGGGATAGCAACTATCAGTTAATCTGG	TGTGCCAGCAGCGGGACTAGCGGGGGGGAGCAGTTCTTC	4
TGTGCAATGAGAGAGTTCATGGATAGCAGCTATAAATTGATCTTC	TGTGCCAGCAGCTTAGTCAAAGACGAGCAGTACTTC	4
TGTGCAATGAGAGGGCCTATTTCTTCTGGTTCTGCAAGGCAACTGACCTTT	TGTGCCAGCAGCTTGTTGGGACAGGGGGCGGGGGAGACCCAGTACTTC	4
TGTGCAATGAGGAGGCCTTCTGGTGGCTACAATAAGCTGATTTTT	TGTGCCAGCAGCCTCAGTACCCCACGGACCAACGGTGGGACTGAAGCTTTCTTT	4
TGTGCAATGATCCAAGACTGGGACTATGGTCAGAATTTTGTCTTT	TGTGCCAGCAGTTCTCACCCGCTGGGGGAAGAGACCCAGTACTTC	4
TGTGCAATGGCGAATTATGGAGGAAGCCAAGGAAATCTCATCTTT	TGTGCCAGTAGTATAGATGCAAGCTGGAATTCACCCCTCCACTTT	4
TGTGCAATGTGGGCAGGCAACATGCTCACCTTT	TGCAGCGTTGGGACAGGGCTCAATGAGCAGTTCTTC	4
TGTGCACCCACCGGTAACCAGTTCTATTTT	TGTGCCAGCAGTTTAGGGGACACTTATCAGCCCCAGCATTTT	4
TGTGCAGAGAACATGGATAGCAACTATCAGTTAATCTGG	TGTGCCAGCAGCTTAGGACAGGGGGACTATGGCTACACCTTC	4
TGTGCAGAGAAGACAGGAACTGCTCTGATCTTT	TGCAGCGCCCGAGGGGAGGGCGATGAGCAGTTCTTC	4
TGTGCAGAGAATCCAGGTTCTGCAAGGCAACTGACCTTT	TGTGCCAGCAGCCAAACGATTAGCGAAAGGGATACGCAGTATTTT	4
TGTGCAGAGAATTTCAATCCGGATTCCGGGTATGCACTCAACTTC	TGCGCCAGCAGCCAAGTAGGGGCAATACTCTCCTACGAGCAGTACTTC	4
TGTGCAGAGACAATCGGCTTTCAGAAACTTGTATTT	TGTGCCAGCCCTGGGGGAGAGGGTTCCACAGATACGCAGTATTTT	4
TGTGCAGAGAGGGTGGATAGCAGCTATAAATTGATCTTC	TGTGCCAGCAGTAGCCATGGCTACACCTTC	4
TGTGCAGAGAGGTGGGACACGGGCAGGAGAGCACTTACTTTT	TGTGCCAGCAGTTTATCGTCACAGCCTGGCGACGAGCAGTACTTC	4
TGTGCAGAGAGTACTGACAACACCGACAAGCTCATCTTT	TGTGCCAGCCGGGGGGGCAGGGAGCACGAGCAGTACTTC	4
TGTGCAGAGAGTATAAGGTCTGGGGCTGGGAGTTACCAACTCACTTTC	TGTGCCTGGGAAACATGGGACAGGGAAGGTTACGAGCAGTACTTC	4
TGTGCAGAGAGTATAGGCAAGATCATCTTT	TGCAGCGTTGGGAGCGGGGGCACTAATGAAAAACTGTTTTTT	4
TGTGCAGAGATTTCCGCTTCAGGAAACACACCTCTTGTCTTT	TGTGCCAGTAGCCCGACAGGGATTGATCAGCCCCAGCATTTT	4
TGTGCAGAGGAACCCGACTACAAGCTCAGCTTT	TGTGCCAGCAGTTTCGGACAGTACCTAGTCTCTGGGGCCAACGTCCTGACTTTC	4
TGTGCAGCAAATACCGGTAACCAGTTCTATTTT	TGTGCCACCGGACCCCAGTCGTGGGAGCAGTACTTC	4
TGTGCAGCAACCCCAGGGGCCCAACAGTTAATCTGG	TGTGCCAGCAGCTCCTCGGATCAGGGAGACGACTATGGCTACACCTTC	4
TGTGCAGCAAGACCGGGAGCCCAGAAGCTGGTATTT	TGTGCCAGCAGCTTAGAACGCTCCCCCCGTCCCTACGAGCAGTACTTC	4
TGTGCAGCAAGATATCCGACTGCAGGCAACAAGCTAACTTTT	TGTGCCAGCAGCTTCGGGACTAGCGGGGGATACAATGAGCAGTTCTTC	4
TGTGCAGCAAGCAGGTGGGGTAAATCTTATAACACCGACAAGCTCATCTTT	TGTGCCAGCAGCGGCTCCCCGGGGGCTGGTCAGCCCCAGCATTTT	4
TGTGCAGCAAGCCCCGATAACAATGCCAGACTCATGTTT	TGTGCCAGCAGCACGCCCGGTGACTCGCTCTCCTACGAGCAGTACTTC	4
TGTGCAGCAAGCGAGGATAACCAGTTCTATTTT	TGTGCCAGCAGCGTGTTCTCCTACAATGAGCAGTTCTTC	4
TGTGCAGCAAGCGAGGCAGCTGCAGGCAACAAGCTAACTTTT	TGTGCCAGCAGTTTAGGGAGGGCGACCTACGAGCAGTACTTC	4
TGTGCAGCAAGCGAGGGCAGCTGGGGGAAATTGCAGTTT	TGTGCCAGCAGTCAATCCGCGGGCAGCAGCTCCTACAATGAGCAGTTCTTC	4
TGTGCAGCAAGCGATATCAGAGGCTCAACCCTGGGGAGGCTATACTTT	TGCGCCAGCAGCCTGTACAGGGGGCAGGACACTGAAGCTTTCTTT	4
TGTGCAGCAAGCGCGACAGGAACCTACAAATACATCTTT	TGTGCCAGCAGCCCCGGGATAGCGGGACCACGGGAGACCCAGTACTTC	4
TGTGCAGCAAGCGCGGTATCCAGACTCATGTTT	TGTGCCACCAGTGACCCCGACAGGGAGAGGGCGGAGAACCAAGAGACCCAGTACTTC	4
TGTGCAGCAAGCGCGTGGGGGGGAGGAAGCCAAGGAAATCTCATCTTT	TGTGCCAGCAGCGTAGATGGAGAGGCTCTTGAGCAGTTCTTC	4
TGTGCAGCAAGCGGGGATCGAGATGACAAGATCATCTTT	TGTGCCAGCAGTTACCCCGAGGGGGGATCCTATTTCCTGGGCTACACCTTC	4
TGTGCAGCAAGCGTCTCCATAAACGACTACAAGCTCAGCTTT	TGTGCCAGCAGCTTATATTCCGGGACGGGCTCTGGAAACACCATATATTTT	4
TGTGCAGCAAGCTACGGTAGGGGAGGAGGAAACAAACTCACCTTT	TGTGCCAGCACCGGTTTGTTAGGAGGGCAGAGCTCCTACGAGCAGTACTTC	4
TGTGCAGCAAGCTCCTTATACTCTGGGGCTGGGAGTTACCAACTCACTTTC	TGTGCCAGCAGCTTAGCGGGGGGACTAGCGGGAGTCGAGCAGTACTTC	4
TGTGCAGCAAGGCTCACCGGTAACCAGTTCTATTTT	TGTGCCACCAGCAGAGATACCCTAGCGGGGGCCTTCACAGATACGCAGTATTTT	4
TGTGCAGCAAGGGACAGAGATGACAAGATCATCTTT	TGTGCCAGTAGTATTTCCCTCGACAGCAGCTATCAGCCCCAGCATTTT	4
TGTGCAGCAAGTAACCCGTCTAACTTTGGAAATGAGAAATTAACCTTT	TGTGCCAGCAGCCCTCTATGGCAGGGGGGGGGGAATGAGCAGTTCTTC	4
TGTGCAGCAAGTAAGGGTGGAGGCTTCAAAACTATCTTT	TGTGCCAGCTCACCACCCCAACTAGCGGGAGCCTACGAGCAGTACTTC	4
TGTGCAGCAAGTGAAACCTCCTACGACAAGGTGATATTT	TGTGCCAGCAGCCCGACCGCGGCGGGCAATCAGCCCCAGCATTTT	4
TGTGCAGCAAGTGATAGGGGTAACCAGTTCTATTTT	TGTGCCAGCAGCTATAGGACGGAACAAGAGACCCAGTACTTC	4
TGTGCAGCAAGTTGGGGACAAGGGGACATGCGCTTT	TGTGCCAGCAGTCCAGCGGGGGGCCTGGACAATGAGCAGTTCTTC	4
TGTGCAGCACCCCTCGGTGGTACTAGCTATGGAAAGCTGACATTT	TGTGCCACCAGCTATGCAGGTGGAGAGACCCAGTACTTC	4
TGTGCAGCATCTATGAATTCAGGATACAGCACCCTCACCTTT	TGTGCCAGCAGCTTGGTGGGAGAGCAGTACTTC	4
TGTGCAGCCACTTTCGGAGGAGGTGCTGACGGACTCACCTTT	TGTGCCAGCAGTTACGCCCTAGCGGTCTCCTACAATGAGCAGTTCTTC	4
TGTGCAGCCCCCCCGGATGCTGGTGGTACTAGCTATGGAAAGCTGACATTT	TGTGCCAGCAGCTTTAATCCCACCTACGAGCAGTACTTC	4
TGTGCAGCTAGACCCTCTAGCAACACAGGCAAACTAATCTTT	TGTGCCAGCAGGAAGGGGTGGCAAGAGACCCAGTACTTC	4
TGTGCAGCTCCTAACTTTGGAAATGAGAAATTAACCTTT	TGTGCCAGCGCTTCCCTAGCGGGAGATCCCGAGCAGTACTTC	4
TGTGCAGCTGGTGGTACTAGCTATGGAAAGCTGACATTT	TGCAGTGCTAGGGAGGGGGACAGGGACACAGATACGCAGTATTTT	4
TGTGCAGGAAATTCTAATGCTGGTGGTACTAGCTATGGAAAGCTGACATTT	TGTGCCAGCAGTGACGGGGCCTCTGGAAACACCATATATTTT	4
TGTGCAGGAGCTCGGGTCTTTGGAAATGAGAAATTAACCTTT	TGTGCCAGCAGTTTCGGGACTAGCGGTGACAATGAGCAGTTCTTC	4
TGTGCAGGAGGGGAGACTAACTTTGGAAATGAGAAATTAACCTTT	TGTGCCAGTAGTATTGCGTTAAACACTGAAGCTTTCTTT	4
TGTGCAGGAGTAATTAATGCAGGCAACATGCTCACCTTT	TGTGCCAGCAGTTACTCCTCTCAAGTTTCTGGAAACACCATATATTTT	4
TGTGCAGGAGTGGGGATGGATAGCAGCTATAAATTGATCTTC	TGTGCCAGCAGTTTAGGATGGAACTCCTACAATGAGCAGTTCTTC	4
TGTGCAGGATTAATGAACAGAGATGACAAGATCATCTTT	TGTGCCAGCAGCTTTAATCCCACCTACGAGCAGTACTTC	4
TGTGCAGGATTGTTCTCGGTAGGGCAGTTCTATTTT	TGTGCCAGTAGCCCAGACAGGGCCACGGGAGATACGCAGTATTTT	4
TGTGCAGGCCGCATACTCACGGGAGGAGGAAACAAACTCACCTTT	TGTGCCAGCAGTCCCATCACCTCGGACATGTCCAGTCAGCCCCAGCATTTT	4
TGTGCAGGGATAATTCAGGGAGCCCAGAAGCTGGTATTT	TGTGCCAGCAGTTTAGTTAAAGGGTATTCACCCCTCCACTTT	4
TGTGCAGGGCCAACCGGTAACCAGTTCTATTTT	TGTGCCAGCACCCCAGGACCCCAGGCAGATACGCAGTATTTT	4
TGTGCAGGGCCGGATGGCTTTGGAAATGAGAAATTAACCTTT	TGCAGTGCTAGAGATCCCCGACTAGCGGGACCATACGAGCAGTACTTC	4
TGTGCAGGGCGAGGTAACGACTACAAGCTCAGCTTT	TGTGCCAGCAGGCTCCGGGACAGGGATGAAACCTACTATGGCTACACCTTC	4
TGTGCAGGGGAGCTTAACAACTTCAACAAATTTTACTTT	TGTGCCAGCAGCATCTACGCCGGGACAGGGGGCTACGAGCAGTACTTC	4
TGTGCAGGGTTACGGTTTTCAGATGGCCAGAAGCTGCTCTTT	TGTGCCAGCAGCTTAGGGACTAGCGGGGGTTACAATGAGCAGTTCTTC	4
TGTGCCCAATCTGGGGGTTACCAGAAAGTTACCTTT	TGTGCCAGTACCCGGGACGGAATAGGGGGAGAGACCCAGTACTTC	4
TGTGCCCCGGGGGGTGGCTACAATAAGCTGATTTTT	TGCGCCAGCAGCCAAGAATGGGGGTTGGGTGAGACAGGAACCTACACCTTC	4
TGTGCCCCTATGGATAGCAGCTATAAATTGATCTTC	TGTGCCAGCAGTCGGAGCGGGGGGGCCGCAGATACGCAGTATTTT	4
TGTGCCCGGAATACCGGCACTGCCAGTAAACTCACCTTT	TGCGCCAGCAGCCAGGAGACAGGGGGCTCCAGGTCACCCCTCCACTTT	4
TGTGCCCTCTATTCAGGAAACACACCTCTTGTCTTT	TGTGCCAGCAGCCATACCTGGGGCGCCAGCAATGAGCAGTTCTTC	4
TGTGCCGAGGGTAGGGATGGCCAGAAGCTGCTCTTT	TGCGCCAGCAACTCAAGGTGGGGGGTTAATGAGCAGTTCTTC	4
TGTGCCGCAGGAACCTACAAATACATCTTT	TGTGCCAGCAGCCCTCAGGACTCGCCCACCGGGGAGCTGTTTTTT	4
TGTGCCGGTGGTACTAGCTATGGAAAGCTGACATTT	TGTGCCAGCAGACCCCGGGCTAGCGGGAGGTTTGGGAATGAGCAGTTCTTC	4
TGTGCCGTACCGGACAACCATGAGAAATTAACCTTT	TGTGCCAGCAGTTTATTGGCACTAGCGGGAGGGACAGATACGCAGTATTTT	4
TGTGCCGTCCCTCCGACGTATTCAGGAGGAGGTGCTGACGGACTCACCTTT	TGTGCCGGGGGAGAGGGCACAGATACGCAGTATTTT	4
TGTGCCGTCCCTTACAACTTCAACAAATTTTACTTT	TGCAGTGCTGACGCCGGGACTTCGGCAGATACGCAGTATTTT	4
TGTGCCGTCTCCCAGGCAGGAACTGCTCTGATCTTT	TGTGCCACCAGTGATCCCGGGACAGGGATTTACACAGATACGCAGTATTTT	4
TGTGCCGTGAACAAGGATAGCAACTATCAGTTAATCTGG	TGCAGTGCTGACTGGGAGCTGGCGGAGACCCAGTACTTC	4
TGTGCCGTGAACACCGGCTATGGTCAGAATTTTGTCTTT	TGTGCCAGCAGTTACCTGGGCCGACAATATGACAATGAGCAGTTCTTC	4
TGTGCCGTGAACCAGAGGGACACGGGCAGGAGAGCACTTACTTTT	TGTGCCAGCGTTGGGACTTCCCTAGGTGAGCAGTTCTTC	4
TGTGCCGTGAACCTCCATTCAGGATACAGCACCCTCACCTTT	TGTGCCAGCGGAGACACGTACGAGCAGTACTTC	4
TGTGCCGTGAACGCAAGAGGTTCTGCAAGGCAACTGACCTTT	TGCGCCAGCAGCCAAGTGCTAGCGGCGGATACGCAGTATTTT	4
TGTGCCGTGAATAGGGAAACAGGCTTTCAGAAACTTGTATTT	TGTGCCAGCAGCGTAGAGGACAGGTACAATGAGCAGTTCTTC	4
TGTGCCGTGAATGCCAATAATAATGCAGGCAACATGCTCACCTTT	TGTGCCAGCAGCCCTGGGTGGGGTGAGAATGAGCAGTTCTTC	4
TGTGCCGTGAGGGGCACAGGCTTTCAGAAACTTGTATTT	TGTGCCAGTACTAGTTCCAATGAGCAGTTCTTC	4
TGTGCCGTGAGGGTCCCGAGCACCGACAAGCTCATCTTT	TGTGCCAGCAGCCTCTCGTCTGGCGAGCAGTACTTC	4
TGTGCCGTGATGGATAGCAACTATCAGTTAATCTGG	TGTGCCAGCAGCCCCGATAGTGGGAACACTGAAGCTTTCTTT	4
TGTGCCGTGATGGGTGGTGGTACTAGCTATGGAAAGCTGACATTT	TGCAGCGTTGAAGGTGGGGAGTCTAGGCAAGAGACCCAGTACTTC	4
TGTGCCGTGGAAAACTTTGGAAATGAGAAATTAACCTTT	TGTGCCAGCAGCGGACGGGCAATGAACACTGAAGCTTTCTTT	4
TGTGCCGTGGAACCTAACTTTGGAAATGAGAAATTAACCTTT	TGTGCCACCAGCCCCACTAGCGGCTCCTACGAGCAGTACTTC	4
TGTGCCGTGGACACTACCTCAGGAACCTACAAATACATCTTT	TGTGCCACCAGCAGAGAAGTGGGATGGGAGCAGTACGTC	4
TGTGCCGTGGACATAAATTCAGGAAACACACCTCTTGTCTTT	TGTGCCAGCAGTTCGGTTCAAAATACGCAGTATTTT	4
TGTGCCGTGGACATAAGGGGAGCCCAGAAGCTGGTATTT	TGTGCCAGCAGACGCGAGTGGGCGGGAGAGGACCAGTACTTC	4
TGTGCCGTGGACATTTGGCGCAATAACAATGACATGCGCTTT	TGTGCCAGCAGATCAGCGATCGGGGATAGTCAGCCCCAGCATTTT	4
TGTGCCGTGGACCTGAATTATGGAGGAAGCCAAGGAAATCTCATCTTT	TGTGCCAGCAGCGAGCATGGAGCGGGAGGTAATGAGCAGTTCTTC	4
TGTGCCGTGGATGGAAATACTGGAGGCTTCAAAACTATCTTT	TGTGCCAGTGACCGAGGGTATGGCTACACCTTC	4
TGTGCCGTGGCCCGCGACTACAAGCTCAGCTTT	TGTGCCAGCAGCTTATGGGGGCACGAGACCCAGTACTTC	4
TGTGCCGTGGGAAATCGTGAGGGTTACCAGAAAGTTACCTTT	TGTGCCAGTAGTATGGGGGCCGGGACCGAGGAGTACTTC	4
TGTGCCGTGGGGGGGGCTGGAGGCTTCAAAACTATCTTT	TGTGCCAGCAGCGCACACGGGGGCGCCCAAGAGACCCAGTACTTC	4
TGTGCCGTGTACAGCAACACAGGCAAACTAATCTTT	TGCAGCGTCGAGGAGCCGTGGAGGGCACCTGGAAACACCATATATTTT	4
TGTGCCGTTGCCCAGTCCGGTAACCAGTTCTATTTT	TGTGCCAGCAATAATGATGAAGACAGAGTGTCACCCCTCCACTTT	4
TGTGCCTCGGATAGCAACTATCAGTTAATCTGG	TGTGCCAGCAGTATTGGAGAGGGGGCGCAGGGTGAGCAGTTCTTC	4
TGTGCCTTACCCACCGGTAACCAGTTCTATTTT	TGTGCCAGCAGTTACTCTGTGCCTAGCGATGGCTACACCTTC	4
TGTGCCTTCCCAAAGGGGGATAGCAGCTATAAATTGATCTTC	TGCAGTGCTAGAGATATATCGGCGGGGGGGCACTATGAGCAGTTCTTC	4
TGTGCCTTCCTATCAGGAGGAAGCTACATACCTACATTT	TGTGCCAGCAGCTCTCGGGGGGGCTCTCCCCATGAGCAGTTCTTC	4
TGTGCCTTTATTGGTGGGGGTTACCAGAAAGTTACCTTT	TGCGCCAGCAGCCCGGGGGGGGCCGACTCTGGAAACACCATATATTTT	4
TGTGCCTTTCCAACGGGAGGAGGAAACAAACTCACCTTT	TGTGCCAGCAGCTTCTGGGGGGCAAACCCAGATACGCAGTATTTT	4
TGTGCCTTTTTTGAGGCCGACAGCTGGGGGAAATTCCAGTTT	TGTGCCAGCAGCAACCAGGGGGCTGACACTGAAGCTTTCTTT	4
TGTGCTAAGGAGCGAAACTTTGGAAATGAGAAATTAACCTTT	TGTGCCACCAGCAGATACGCGGGAGAGACCCAGTACTTC	4
TGTGCTACGGACGAGGGATACAACTTCAACAAATTTTACTTT	TGTGCCAGCAGTTTGGGACAGGATAGCAATCAGCCCCAGCATTTT	4
TGTGCTACGGACTATTCAGAAACCAGTGGCTCTAGGTTGACCTTT	TGTGCCAGCAGCCCTAGCGGCTCCTACAATGAGCAGTTCTTC	4
TGTGCTACGGAGAGCAGGATGGATAGCAGCTATAAATTGATCTTC	TGTGCCAGCAGCCTCAAGGGGGTCTCAGCCTACAATGAGCAGTTCTTC	4
TGTGCTACGGCTCAAACTGGGGCAAACAACCTCTTCTTT	TGCAGTGCCCCGGGACGGGGACAGCGCACAGATACGCAGTATTTT	4
TGTGCTACGGTCCTTTTAGGTGGAGCCAATAGTAAGCTGACATTT	TGTGCCAGTCGGGACGGGCAAGAGACCCAGTACTTC	4
TGTGCTATAGAAGGAGACTTTGGAAATGAGAAATTAACCTTT	TGTGCCACCAGCAGGCTAGCGGGAGAGGAGCAGTTCTTC	4
TGTGCTCAAAGGGGCCAGGGAGGAAAGCTTATCTTC	TGCGCCAGCAGCACCCGACTCGCCCCCTCCTACGAGCAGTACTTC	4
TGTGCTCTAGCAGGATACAGCACCCTCACCTTT	TGTGCCAGCAGTTTTCCGAGCAATCAGCCCCAGCATTTT	4
TGTGCTCTAGCGTACAGCAGTGCTTCCAAGATAATCTTT	TGTGCCAGCAGTGCAGGGACTAGCGGGGGCCCTTCCCACAATGAGCAGTTCTTC	4
TGTGCTCTAGGCCTTTATTATGGAGGAAGCCAAGGAAATCTCATCTTT	TGTGCCAGTAGTATGGAGGGAAGCGGGGGTTGGGAAGAGACCCAGTACTTC	4
TGTGCTCTGAGAGAAGGGCAGAATTTTGTCTTT	TGTGCCAGCAGGCAACCAACAGGGGCGAACACCGGGGAGCTGTTTTTT	4
TGTGCTCTGAGCACCGGTAACCAGTTCTATTTT	TGTGCCAGCGCCGACAGGGGAGCAAATCAGCCCCAGCATTTT	4
TGTGCTCTGAGCCCCGGATCAGGATACAGCACCCTCACCTTT	TGCAGTGCTAGAGATAACCTAGGGACAGTCTCGAACACTGAAGCTTTCTTT	4
TGTGCTCTGAGCGACGGCATTTCAGGAAACACACCTCTTGTCTTT	TGTGCCAGCGGAGCCCCGGGACAGGGTTACGAGCAGTACTTC	4
TGTGCTCTGAGGTATTCAGGAACCTACAAATACATCTTT	TGTGCCAGCAGCGAACGACAGGTGGGGCACTTGTACGAGCAGTACTTC	4
TGTGCTCTGAGTGACGCTAACTTTGGAAATGAGAAATTAACCTTT	TGTGCCAGCAGCTTGGCCGGGGGCTACGAGCAGTACTTC	4
TGTGCTCTGAGTGAGACAACTGAAACTGGGGCAAACAACCTCTTCTTT	TGTGCCAGCAGCGCCCAGGGTAACTCCTACAATGAGCAGTTCTTC	4
TGTGCTCTGAGTGAGGCGCTAGGAGGAGGTGCTGACGGACTCACCTTT	TGTGCCAGCAGTGAAAGGTATTCAACCCGGACCCAGGACTCCTACGAGCAGTACTTC	4
TGTGCTCTGAGTGAGGTATACTCAAATTCCGGGTATGCACTCAACTTC	TGTGCCAGCAGTTGGGGGACAGGGTCTGGGGCCAACGTCCTGACTTTC	4
TGTGCTCTGAGTGATAACTATGGTCAGAATTTTGTCTTT	TGTGCCAGTAGTATAGGGCTAGCGGATCATGGTGACACGCAGTATTTT	4
TGTGCTCTGAGTGATATAGCGGGAGGTAGCAACTATAAACTGACATTT	TGTGCCAGCAGCTTACCAGGGTGGCAGGATGAGCAGTTCTTC	4
TGTGCTCTGAGTGGAACCGGCACTGCCAGTAAACTCACCTTT	TGTGCCAGCAGCTCCCCCCGGAGCGGTTGGAATGAGCAGTTCTTC	4
TGTGCTCTGATCCCGACGAGAGGTTCTGCAAGGCAACTGACCTTT	TGTGCCAGCAGCTTGGGGTACAATGAGCAGTTCTTC	4
TGTGCTCTGGCCCCCTTTAGTTACAACACCGACAAGCTCATCTTT	TGTGCCAGCAGTTTGGGACTAGCGGGCTCCTACGAGCAGTACTTC	4
TGTGCTGCTAACTTTGGAAATGAGAAATTAACCTTT	TGCAGTGCTAGTACCCCCGGGACTAGCCGCTACGAGCAGTACTTC	4
TGTGCTGGGACTGGAGCCAATAGTAAGCTGACATTT	TGTGCCAGCAGTTATGGACAGGGAAGCTACACCTTC	4
TGTGCTGGGCAGAAATTCGGTGGGGCTGGGAGTTACCAACTCACTTTC	TGTGCCAGCAGCTTGGGGGATTGGACCGGATTTGGAGGGGTCCTGACTTTC	4
TGTGCTGGGCAGCTAATATTCTCAGGAACCTACAAATACATCTTT	TGTGCCAGCAGAGATTGGCGACTACAGGGGACCTTTCGGGACGAGCAGTACTTC	4
TGTGCTGGGCAGGGCTATCAAGCTGGTGGTACTAGCTATGGAAAGCTGACATTT	TGTGCCAGCAGTTTAAGCCGTCCGGATACGCAGTATTTT	4
TGTGCTGGGCTGACGAGAGGATCTGAAAAGCTGGTCTTT	TGTGCCAGCAGCCCGGGTCCTGCTGACGGGGAGCTGTTTTTT	4
TGTGCTGGGGTCGGAGGAAGCCAAGGAAATCTCATCTTT	TGTGCCTGGATCCTCCCAGGGGGACGAGGCGGCTACACCTTC	4
TGTGCTGGTGGTGGTACTAGCTATGGAAAGCTGACATTT	TGCAGTGCTAGAGATGGGGACAGAGACACAGATACGCAGTATTTT	4
TGTGCTGTCAAAAACTCTGGGGCTGGGAGTTACCAACTCACTTTC	TGTGCCAGCAGCCTAGGTTTGGGATCGTCCTACGAGCAGTACTTC	4
TGTGCTGTCACGGGGGGCTTTCAGAAACTTGTATTT	TGTGCCAGCAGCCTGGGGGGGGTTGAAAAACTGTTTTTT	4
TGTGCTGTCAGATCGAGGGAAACCAGTGGCTCTAGGTTGACCTTT	TGTGCCAGCAGTTTCCTCCCTCAGGGCTACAATGAGCAGTTCTTC	4
TGTGCTGTCAGTGGTGGTACTAGCTATGGAAAGCTGACATTT	TGTGCCAGCAGCCCAGACGACGGGGAAGAGACCCAGTACTTC	4
TGTGCTGTCATGAACACAGGCTTTCAGAAACTTGTATTT	TGTGCCAGCAGTGGTAATAAGGACAACTCAATTAATGGCTACACCTTC	4
TGTGCTGTCCCTTTTGGAAATGAGAAATTAACCTTT	TGTGCCAGCAGTTACGGACACATGAACACTGAAGCTTTCTTT	4
TGTGCTGTCCGCTATGGTCAGAATTTTGTCTTT	TGCGCCAGCAGCAGGGAGGGGGATCAGCCCCAGCATTTT	4
TGTGCTGTCTTTTATGGGAACAACAGACTCGCTTTT	TGTGCCAGCAGCCAATTGGGCCCAGGGGGTTCCCTGGACTATGGCTACACCTTC	4
TGTGCTGTGAACCAGGCAGGAACTGCTCTGATCTTT	TGTGCCAGCAGTGTTAGCGGGGGGAACTTAAATGAGCAGTTCTTC	4
TGTGCTGTGAACCCTCACGACTACAAGCTCAGCTTT	TGTGCCAGCAGTGTCCAAGTGAACACTGAAGCTTTCTTT	4
TGTGCTGTGAACGAGCTCATCTTT	TGTGCCAGCAGCTTGGCTAGTATGTACAATGAGCAGTTCTTC	4
TGTGCTGTGAATTATGGAGGAAGCCAAGGAAATCTCATCTTT	TGTGCCAGCAGCTTAGAGCTCCCTCTAAGGGATGAGCAGTTCTTC	4
TGTGCTGTGACCTACAACTTCAACAAATTTTACTTT	TGTGCCAGCAGCCCCGGGACCTGGGAGACCCAGTACTTC	4
TGTGCTGTGAGAGACACAGATGCCAGACTCATGTTT	TGTGCCAGCAGTATTGTCAATGAGCAGTTCTTC	4
TGTGCTGTGAGAGACCCCATGGATAGCAGCTATAAATTGATCTTC	TGTGCCAGCAGCGCCACGACAGGGGAAGCTAATGAAAAACTGTTTTTT	4
TGTGCTGTGAGAGACGGAGGCTTTGGGAATGTGCTGCATTGC	TGTGCCAGCACCACCGAAGAAGGGGGCTCGGAGACCCAGTACTTC	4
TGTGCTGTGAGAGATAGAGGAAGCCAAGGAAATCTCATCTTT	TGTGCCAGCTCACCATCAAGGGGCGGGGAGCTGTTTTTT	4
TGTGCTGTGAGAGATGGTGCAGGCAACAAGCTAACTTTT	TGTGCCAGCTCACCACCGAGTAGCTCTGGAAACACCATATATTTT	4
TGTGCTGTGAGAGGTGGTGGAGGCTTCAAAACTATCTTT	TGTGCCAGCAGCTTACGAGGAAATGAGCAGTTCTTC	4
TGTGCTGTGAGATCTTTCTACAATAACAATGACATGCGCTTT	TGTGCCAGCAGCTTAACCGGGACGGATAATCAGCCCCAGCATTTT	4
TGTGCTGTGAGCCCACCGATGCCTTACAATAACAATGACATGCGCTTT	TGTGCCAGCAGTTTATTCAAGGCCGGGGCGGAGACCCAGTACTTC	4
TGTGCTGTGAGCCCGAACACCGGTAACCAGTTCTATTTT	TGTGCCAGCAGTTCTTCTTACTACGAGCAGTACTTC	4
TGTGCTGTGAGGAATGCAGGCAACATGCTCACCTTT	TGTGCCAGCAGCGGCAGTAATGAAAAACTGTTTTTT	4
TGTGCTGTGAGGAGTGCAGGCAACATGCTCACCTTT	TGTGCCAGCAGCGGGCCCTTTACGGGCAAGGGGAACAATGAGCAGTTCTTC	4
TGTGCTGTGAGGCATACCGGCACTGCCAGTAAACTCACCTTT	TGTGCCAGCAGCCCCCCTTCGAGTCGGCGGGGGAGGGACCATGAGCAGTTCTTC	4
TGTGCTGTGAGGCCGGGATATGGAGGAAGCCAAGGAAATCTCATCTTT	TGTGCCAGCAGCTTAGGGGGACTAGCGGTTGCAAATACGCAGTATTTT	4
TGTGCTGTGAGGGGCAGATCAAATTCCGGGTATGCACTCAACTTC	TGCGCCAGCAGTGAGGCTCCCCCTGGCCTGGGCGAGCAGTACTTC	4
TGTGCTGTGAGTACCAATGACATGCGCTTT	TGTGCCAGCAGTTACTCGATATCAGGATCGGAGACCCAGTACTTC	4
TGTGCTGTGAGTGAGGGGTCAGATGGCCAGAAGCTGCTCTTT	TGTGCCAGCAGCTTAGGAGGGGAGACCCAGTACTTC	4
TGTGCTGTGAGTGATCGAGCTGCAGGCAACAAGCTAACTTTT	TGCAGTGACGGCACACTTCCCGATGAGCAGTTCTTC	4
TGTGCTGTGAGTGATCGGATGGACACGGGCAGGAGAGCACTTACTTTT	TGTGCCACCAGTGATTCACGACGTAGCGAGCAGTACTTC	4
TGTGCTGTGAGTGATCGTAGGGATGACAAGATCATCTTT	TGTGCCAGCAGCTTCTTAGCGGGGACCACAGATACGCAGTATTTT	4
TGTGCTGTGAGTGGCACAGGCTTTCAGAAACTTGTATTT	TGTGCCAGCGGCGCCTGGGGCTACACCTTC	4
TGTGCTGTGAGTTCTACCTCAGGAACCTACAAATACATCTTT	TGTGCCAGCAGCCCACTAGCGGGGGGACCCGAAACAAAAGAGACCCAGTACTTC	4
TGTGCTGTGATAGATTCAGGAGGAGGTGCTGACGGACTCACCTTT	TGTGCTAGTGGTTTGAGTGTAAATCAGCCCCAGCATTTT	4
TGTGCTGTGATGGATAGCAGCTATAAATTGATCTTC	TGTGCCAGCAGTGGGACTAGCGGGAGCACAGATACGCAGTATTTT	4
TGTGCTGTGATTACCGAAGGTGGGGCTGGGAGTTACCAACTCACTTTC	TGTGCCACCAGTGATCATTACGGGACAACAGATACGCAGTATTTT	4
TGTGCTGTGCAGGCAGGCGACAGCTGGGGGAAATTCCAGTTT	TGTGCCAGCAGCAGCCACGGGGCAGATACGCAGTATTTT	4
TGTGCTGTGCAGGCGGGTGACAGCTGGGGGAAATTGCAGTTT	TGTGCCACAGCGGAACCTCGCACAGATACGCAGTATTTT	4
TGTGCTGTGCAGGTGGCTAACGACTACAAGCTCAGCTTT	TGCGCCAGCAGCCGATTACCCCCGACAGGGACCGTCTACGAGCAGTACTTC	4
TGTGCTGTGCTGCATCAAACTGGGGCAAACAACCTCTTCTTT	TGTGCCAGCAGCTTAGGTGGGGCGCGAACTGGCTACACCTTC	4
TGTGCTGTGGACACGTGGAATAACAATGACATGCGCTTT	TGTGCCAGCAGCCTCGGGACCCAGGGCGAGCAGTACTTC	4
TGTGCTGTGGACCCCAACCAGGCAGGAACTGCTCTGATCTTT	TGCAGCGTGGGGAACAATGAGCAGTTCTTC	4
TGTGCTGTGGACCCCAACCAGGCAGGAACTGCTCTGATCTTT	TGTGCCAGCAGTAGCCATGGCTACACCTTC	4
TGTGCTGTGGACCCGTGGGGGGCTGGGAGTTACCAACTCACTTTC	TGTGCCACCAGCAGCGGGACAGCCTATGGCTACACCTTC	4
TGTGCTGTGGACGGGAGGGATGCAGGCAACATGCTCACCTTT	TGTGCCAGCAGCTTAGCTACCTACGAGCAGTACTTC	4
TGTGCTGTGGAGGATAACTATGGTCAGAATTTTGTCTTT	TGTGCCAGCAGTCTGGAACTCACCGGGACTAGCACAGATACGCAGTATTTT	4
TGTGCTGTGGAGGATCAGAATGCTGGCAACAACCGTAAGCTGATTTGG	TGCGCCAGCAGCTTGGAACAGGGGGCGCGGGCGTCTGAGCAGTTCTTC	4
TGTGCTGTGGAGGATTCCCTCCAATCAGGAAACACACCTCTTGTCTTT	TGTGCCAGTAGTTTCACTGGAGTCCCTTGGGCCAATGAGCAGTTCTTC	4
TGTGCTGTGGAGGGCGGATCTTATAACACCGACAAGCTCATCTTT	TGTGCCAGCAGTTTTAAGGAGGGGGTCGGGGAGCTGTTTTTT	4
TGTGCTGTGGATCCCAGGATGGATAGCAGCTATAAATTGATCTTC	TGTGCCAGCAGTCCAGGCTCTCCCTTCTACGAGCAGTACTTC	4
TGTGCTGTGGATGGGAACACCGACAAGCTCATCTTT	TGTGCCAGCAGCTTAACGTCTAGCGGGAAAAATGAGCAGTTCTTC	4
TGTGCTGTGGCCAAATCAGGAGGAAGCTACATACCTACATTT	TGTGCCAGCAGCTCACAGGGTCTCACTGAAGCTTTCTTT	4
TGTGCTGTGGCCTTCGGTAACCAGTTCTATTTT	TGTGCCAGCAGTTACTCAACAGGGGCAGTATCACCCCTCCACTTT	4
TGTGCTGTGGCGGATAGCAACTATCAGTTAATCTGG	TGTGCCAGCAGTGAGGGACAGGGGGCGACCGGGGAGCTGTTTTTT	4
TGTGCTGTGGGTGCCGTTGACGACTACAAGCTCAGCTTT	TGTGCCAGCAGCTTAGCGGCCAATGAGCAGTTCTTC	4
TGTGCTGTGGGTGCGGAGTATGGAGGAAGCCAAGGAAATCTCATCTTT	TGTGCCAGCAGTCCTGACAGTTACTCCTACGAGCAGTACTTC	4
TGTGCTGTGGGTGGCGATGGAAACAAACTGGTCTTT	TGTGCCAGCAGTCCGGGTACAGATACGCAGTATTTT	4
TGTGCTGTGGGTGGGCCCTCAGGAACCTACAAATACATCTTT	TGTGCCAGCAGCTGGGGCGCGGACCAAGAGACCCAGTACTTC	4
TGTGCTGTGGTCGGGTACAATAACAATGACATGCGCTTT	TGCGCCAGCAGCCAAGACACGGACAATGAGCAGTTCTTC	4
TGTGCTGTGTACGACGACTACAAGCTCAGCTTT	TGTGCCAGCTCCGGGTCTAAGGCCACAGATACGCAGTATTTT	4
TGTGCTGTGTCAGATAACGCCAGTGGCTCTAGGTTGACCTTT	TGCAGTGCTAGAGACGGCGGGAGGTCTACCGATGAGCAGTTCTTC	4
TGTGCTGTGTGGTATGGTGGCTACAATAAGCTGATTTTT	TGTGCCAGCAGCCCAGCCCCACTCTCGGTACAGGCTGGCTATGGCTACACCTTC	4
TGTGCTGTTCCCTATGGTGGTGCTACAAACAAGCTCATCTTT	TGTGCCAGCAGTTTAATAGAACGTCTAAGCACAGATACGCAGTATTTT	4
TGTGCTGTTGGAGGAAGCCAAGGAAATCTCATCTTT	TGTGCCAGCGGCGGGGACAGGGATAAGGACACCGGGGAGCTGTTTTTT	4
TGTGCTGTTTACATGATCAAAGCTGCAGGCAACAAGCTAACTTTT	TGTGCCAGTAGTCGACAGGGCCCTCAGCCCCAGCATTTT	4
TGTGCTTATAGCCGGCCTCAGGGAGCCCAGAAGCTGGTATTT	TGTGCCAGCGGCTATGAGCAGTTCTTC	4
TGTGCTTATAGGAGAGACTCCTACGACAAGGTGATATTT	TGTGCCATCAGCAATCGAGCGGACAGGTCTCTCCAAGAGACCCAGTACTTC	4
TGTGCTTATAGGAGAGAGGGTGCAGGCAACATGCTCACCTTT	TGTGCCAGCAGTTTCACAGGGGTTCAGGATCAGCCCCAGCATTTT	4
TGTGCTTATAGGAGCGAGAACAATGACATGCGCTTT	TGTGCCAGCAGCCAAGATTTAGACTGGTATAATTCACCCCTCCACTTT	4
TGTGCTTATAGGAGCGGACGTAATGCTGGTGGTACTAGCTATGGAAAGCTGACATTT	TGTGCCAGCAGCTCCCGCCGGGGGGGTTTACCCACAGATACGCAGTATTTT	4
TGTGCTTATAGGAGCGTAGATTCCGGGTATGCACTCAACTTC	TGTGCCAGCAGCTTAGATCGGGAGGGCCTGGGGTACGAGCAGTACTTC	4
TGTGCTTATAGGGAGGGCGGATCTGAAAAGCTGGTCTTT	TGTGCCAGCAGCTTGGTACCCAATCAGCCCCAGCATTTT	4
TGTGCTTATTCACCCTCAGGAACCTACAAATACATCTTT	TGTGCCAGCAGTGAATTTGGGACAGGCTTTCAAGAGACCCAGTACTTC	4
TGTGCTTCATATGATGGAGGAAGCCAAGGAAATCTCATCTTT	TGTGCCAGCAGTTTCTCTCTCTCCGTGATAGGCGAGCAGTACTTC	4
TGTGCTTGTCATTATGGTGGTGCTACAAACAAGCTCATCTTT	TGTGCCAGCAGCCCAGGCGCGAGCAACGAGCAGTACTTC	4
TGTGCTTTCACCACAGGCAAACTAATCTTT	TGTGCCAGCAGTTTCAGGGGTTCCGGTGAAGCTTTCTTT	4
TGTGCTTTCACCGTATATAACACCGACAAGCTCATCTTT	TGTGCCAGCAGCTTGGCCGGGGGCCCGGCAGGCAATGAGCAGTTCTTC	4
TGTGCTTTCACTGACGAGGGCGGATCTGAAAAGCTGGTCTTT	TGTGCCAGCAGTTACGGAGAGAACACTGAAGCTTTCTTT	4
TGTGCTTTCATGAAGCACGAGGCTGGAGGAGGTGCTGACGGACTCACCTTT	TGTGCCAGCAGCCAAGGCCCGTGGGACGTAACTGAAGCTTTCTTT	4
TGTGCTTTCATGAATAGGGGAGGTAGCAACTATAAACTGACATTT	TGCGCCAGCAGCCAAGGGACAGATTCGGTGAACACTGAAGCTTTCTTT	4
TGTGCTTTCATGAGGCTTACTGGAGCCAATAGTAAGCTGACATTT	TGTGCCAGCAGCGTAGAGACAGGACTAGCTCGGTACAATGAGCAGTTCTTC	4
TGTGCTTTGGGGTTATACAATAACAATGACATGCGCTTT	TGTGCCAGCAGCGTCGGGACAGCGCTACTGGGAGCTTTCTTT	4
TGTGGAGCAGACGAGGACAGATCAGGAACCTACAAATACATCTTT	TGTGCCAGCAGCCGACTGGTGAGGCACAACAATGAGCAGTTCTTC	4
TGTGTGGCCGTCAATTATGGAGGAAGCCAAGGAAATCTCATCTTT	TGTGCCAGCAGCTTTTGGGGAGAGTCGGATGAAGCTTTCTTT	4
TGTGTGGTGAACCACCAGGCAGGAACTGCTCTGATCTTT	TGTGCCAGTAGTATAGGGACGGACTACGAGCAGTACTTC	4
TGTGTGGTGAACGGGGCGGATAGCAGCTATAAATTGATCTTC	TGTGCCAGCAGTGAGGGACAGGTGGCCCCCGGGGAGCTGTTTTTT	4
TGTGTGGTGAATCAGTCTGGAAACAAACTGGTCTTT	TGTGCCAGCAGTACCCTAGCGGGGGAGCAAGAGACCCAGTACTTC	4
TGTGTGGTGACCGAGAGGACGGGAGGAGGAAACAAACTCACCTTT	TGTGCCAGCATCAGGGGGTATGGCTACACCTTC	4
TGTGTGGTGACCTCGTCCTCAGGAACCTACAAATACATCTTT	TGTGCCAGCAGTGACAGGTTTTCCTACGAGCAGTACTTC	4
TGTGTGGTGAGAAGAGATGACAAGATCATCTTT	TGTGCCAGCAGCCCCGGGACTGTCTTCTCCAATGAGCAGTTCTTC	4
TGTGTGGTGAGCGAGGAATATGGAAACAAACTGGTCTTT	TGTGCCAGCAGCTTGAGGGGGGCCTCCTACAATGAGCAGTTCTTC	4
TGTGTGGTGAGCGATTCTGGGGGTTACCAGAAAGTTACCTTT	TGCGCCAGCAGCCAGGATTACTCGCCAGACGGAGAGACCCAGTACTTC	4
TGTGTGGTGAGCGCGGGGAGGGAATATGGAAACAAACTGGTCTTT	TGTGCCAGTAGTATGACTAGCGGGGGATTCAGTGAGCAGTTCTTC	4
TGTGTGGTGAGGGAAGCTGCAGGCAACAAGCTAACTTTT	TGTGCCAGCAGTTCGATCCGGGACAGGAGGAGCTCCTACGAGCAGTACTTC	4
TGTGTGGTGTTTCGGGGGGGGGCAGGAACTGCTCTGATCTTT	TGTGCCAGCAGCGTAGGACAGGGAAGTTCCTACGAGCAGTACTTC	4
TGTGTTGTGAGTGAGGTCGACTTTGGAAATGAGAAATTAACCTTT	TGCAGTGCTAGTAGGGGGTACGAGCAAAACTATGGCTACACCTTC	4
TGTGTTGTGAGTGATAGCATTAACAATGACATGCGCTTT	TGTGCCAGCAGCCTGTCGGGGGGTTCCTACAATGAGCAGTTCTTC	4
TGTGTTGTGAGTGGAAACTATGGTCAGAATTTTGTCTTT	TGTGCCTACACCGTCTATTACAATGAGCAGTTCTTC	4
TGTGTTGTGCAGGGCTCTAGCAACACAGGCAAACTAATCTTT	TGTGCCTGGATCTTCAGGGGAGGCACTGAAGCTTTCTTT	4
TGCATCGTCAATTCCGGAGCCAATAGTAAGCTGACATTT	TGCAGTGCTACAATCGGTGCGGTAGCGGGGGTGTCAGATACGCAGTATTTT	5
TGCCTCAGCCCCCTCGCTGGTGGTACTAGCTATGGAAAGCTGACATTT	TGTGCCAGCAGCGTCGGACAGGCCTACGAGCAGTACTTC	5
TGCCTCGTGGAAGCTGCAGGCAACAAGCTAACTTTT	TGTGCCAGCAGTCCAAAGAAAATAGCGGGATGGTACGAGCAGTACTTC	5
TGCCTCGTGGGTGAAAATAGCAACTATCAGTTAATCTGG	TGTGCCAGCAATCAGGGACAGCCGAATGAAAAACTGTTTTTT	5
TGCCTCGTGGGTGAAGATGGAAACAAACTGGTCTTT	TGTGCCAGCAGCTTGGGGACAGGGCGAGGTTGGACTGAAGCTTTCTTT	5
TGCGCTGTGAGACACCGGGATAACTATGGTCAGAATTTTGTCTTT	TGTGCCAGTAGTCTACACAGGGGCGCGGAGGGAAGAACTGAAGCTTTCTTT	5
TGCGCTGTGAGTGGTAACGACTACAAGCTCAGCTTT	TGTGCCAGCAGCCCCCTGGGGGGGGGGATGGAGCAGTACTTC	5
TGCGGCACAGCTGGTGGTACTAGCTATGGAAAGCTGACATTT	TGCGCCAGCAGCCAAGAACAGGCCTATCGAGATGAAAAACTGTTTTTT	5
TGCGGCACGGGCGACGTGGGGCGGAAGCTGGTCTTT	TGTGCCAGCAGTTACGGCGGGAGGGGCAATGAGCAGTTCTTC	5
TGTCTTCTGGATGCCAGTAAACTCACCTTT	TGTGCCAGCAGCCAGGGGTCAGCTAGCAATCAGCCCCAGCATTTT	5
TGTGCAATGAGAGAGCGGTATAACTATGGTCAGAATTTTGTCTTT	TGTGCCAGCAGCTTGGACATTTCCGCGGAGAACACCGGGGAGCTGTTTTTT	5
TGTGCAATGAGAGAGGGCTCGATTTTATCTGGGGGTTACCAGAAAGTTACCTTT	TGTGCCAGCAGTCGGTTGGACAGGGAGAACACTGAAGCTTTCTTT	5
TGTGCAATGAGAGAGGTGGGGGATAGCAACTATCAGTTAATCTGG	TGTGCCAGCAGCCGGACTAGCGCTTCCTACGAGCAGTACTTC	5
TGTGCAATGAGAGATGAGGATGCAGGCAAATCAACCTTT	TGCAGTGCTAGTGGATGGAACAGGGGCTATGGCTACACCTTC	5
TGTGCAATGAGAGGGCGGTTTTCAGATGGCCAGAAGCTGCTCTTT	TGTGCCATCCGACTAGAGATGTTATGGGAGACCCAGTACTTC	5
TGTGCAATGAGAGGGGTTAGGAATAACAATGACATGCGCTTT	TGTGCCAGCAGCTTAGTTGGTCGGGGGGCCGTCACCGGGGAGCTGTTTTTT	5
TGTGCAATGAGAGTGGCAGGTGGTACTAGCTATGGAAAGCTGACATTT	TGTGCCAGCAGTTACTCCGGCATTTGGGGCTACACCTTC	5
TGTGCAATGAGCTCACCGAACACCGGTAACCAGTTCTATTTT	TGTGCCAGCAGCCCCGGAGCGGGGAGCACAGATACGCAGTATTTT	5
TGTGCAATGAGGCTCATGAACACAGGCTTTCAGAAACTTGTATTT	TGTGCCAGCAGTTTGGTGGAGGGAGCATTTCGCGAGCAGTACTTC	5
TGTGCAATGAGTCTGGATAACTATGGTCAGAATTTTGTCTTT	TGCGCCAGCAGCTACCTAGGGGACCGCACAGATACGCAGTATTTT	5
TGTGCAGAGAATCCCCCTAACAATGACATGCGCTTT	TGTGCCAGCAGCTTGGGACTAGGATCCTACGAGCAGTACTTC	5
TGTGCAGAGAGAGGAGGTAGCAGCTATAAATTGATCTTC	TGTGCCAGCAGTAATAGCGGTTCACAAGAGACCCAGTACTTC	5
TGTGCAGAGAGCAGAGATGACAAGATCATCTTT	TGTGCCAGCAAACACGGGAATGCTGGCTACACCTTC	5
TGTGCAGAGAGTATAGGCAAGCTCATCTTT	TGCAGCGTTGGTACAGGGGGAACTAATGAAAAACTGTTTTTT	5
TGTGCAGAGAGTATTGGTGCAGGCAACATGCTCACCTTT	TGTGCCAGCAGCTCCAGGTCTTCGGGGGGCCGCGACACTGAAGCTTTCTTT	5
TGTGCAGAGATATTTGAGGCTGGTGGTACTAGCTATGGAAAGCTGACATTT	TGCGCCAGCAGCTTGGGTTTATATGGGATGCAGACCCAGTACTTC	5
TGTGCAGAGGGGTTTGGCGGTGGCTACAATAAGCTGATTTTT	TGTGCCAGCTCCGTCGAAGTATCCACAGATACGCAGTATTTT	5
TGTGCAGATGCAGGAACTGCTCTGATCTTT	TGTGCCAGCAGCCAAGATGTCAGTGAAGCTTTCTTT	5
TGTGCAGATTGTTCATCAGGAGGAAGCTACATACCTACATTT	TGCGCCAGCAGCCAACGGACAGGCCGGGAGCAGTTCTTC	5
TGTGCAGCAAGCCAAGCTACTAACTTTGGAAATGAGAAATTAACCTTT	TGTGCCTGGATGCCCCTCGCGGGGGGGACCGGGGAGCTGTTTTTT	5
TGTGCAGCAAGCGGAGACTCTGGGGCTGGGAGTTACCAACTCACTTTC	TGCGCCAGCAGCTTGGAGTATAGGGACTACACCTTC	5
TGTGCAGCAAGTACGGAAGCTGCAGGCAACAAGCTAACTTTT	TGCGCCAGCAGCCTTGATATGCAGGGGACCTACGAGCAGTACTTC	5
TGTGCAGCAAGTATGCCAGGAGGAGGTGCTGACGGACTCACCTTT	TGTGCCAGCGGCACTAGCGGTGCAAACAATGAGCAGTTCTTC	5
TGTGCAGCAATGGGAGGTAGCAACTATAAACTGACATTT	TGTGCCAGCAGCCAGATCTCTGGGGCCAACGTCCTGACTTTC	5
TGTGCAGCAGATCAGGGAGCCCAGAAGCTGGTATTT	TGTGCCAGCTATTTCTCCGGCTACACCTTC	5
TGTGCAGCAGGAGGAAGCTACATACCTACATTT	TGTGCCAGCAGCCCGACAGGGGGTAGGGATGAGCAGTTCTTC	5
TGTGCAGCCGTCTACACGGGAGGAGGAAGCTACATACCTACATTT	TGTGCCACCAGTGATTCCCGGACAGGGGGGAAGACTGAAGCTTTCTTT	5
TGTGCAGCCTATTCTGGGGCTGGGAGTTACCAACTCACTTTC	TGTGCCAGCAGCTTTACAGGGAGTAACTATGGCTACACCTTC	5
TGTGCAGCCTCAGGAGGAGGTGCTGACGGACTCACCTTT	TGTGCCAGTAGCCCAGGTCCTTGGGGAGGCACTGAAGCTTTCTTT	5
TGTGCAGCTACAGGCTTTCAGAAACTTGTATTT	TGTGCCAGCTCTACCAGCGATGATCAGCCCCAGCATTTT	5
TGTGCAGGACGTGGAGGCTTCAAAACTATCTTT	TGTGCCACCTTTAGCGGGACATACAATGAGCAGTTCTTC	5
TGTGCAGGAGCAGCCGCGGATAATGCAGGCAACATGCTCACCTTT	TGTGCCAGCAGTTTAGGACTAGCGGGAGCCGAGCAGTACTTC	5
TGTGCAGGAGCTGTTTACGGTAACCAGTTCTATTTT	TGTGCCTGGAGTGGGGGTAGCGGGTGGAGCGCAGATACGCAGTATTTT	5
TGTGCAGGAGTGGACGACACAGGCTTTCAGAAACTTGTATTT	TGTGCCAGCAGTCCGTCACTAGCGGGAGGTGACACGCAGTATTTT	5
TGTGCAGGGCAATTTGGCTGGTCAGGAGGAGGTGCTGACGGACTCACCTTT	TGCAGCGGGGTAGACTATTTTCAAGAGACCCAGTACTTC	5
TGTGCAGGGGCCTATACTGGAGGCTTCAAAACTATCTTT	TGTGCCACCAGTGATCCACTAGCGGCCGCCTACGAGCAGTACTTC	5
TGTGCATCAGGTGATGGTAACCAGTTCTATTTT	TGTGCCAGCAGTAATGACAGGCTGCGCTCCTACAATGAGCAGTTCTTC	5
TGTGCCCCACATGCAGGCAACATGCTCACCTTT	TGTGCCAGCAGTTCCTTGACTAGCGGGGCGTACAATGAGCAGTTCTTC	5
TGTGCCCCCCGCCCTTCTGGCATTGGCTCTAGCAACACAGGCAAACTAATCTTT	TGTGCCAGCAGTCAATCCGGGACAGGGTGGCACTATGGCTACACCTTC	5
TGTGCCCCGCCGGCAGGAGGAGGTGCTGACGGACTCACCTTT	TGTGCCAGCAGCCCTAGCGGCGCGAAAGAGACCCAGTACTTC	5
TGTGCCCCGGAGGGGGGCAGGAGAGCACTTACTTTT	TGTGCCAGCAGTTTAGGCGGGGGGGCCGACAATGAGCAGTTCTTC	5
TGTGCCCTCGACTCCATGGAATATGGAAACAAACTGGTCTTT	TGTGCCTGGAGTGTACCAGCGATGACTAGCGGGATAAATGAGCAGTTCTTC	5
TGTGCCGCCATGGATAGCAACTATCAGTTAATCTGG	TGTGCCAGCAGTTCCGGATCCACCGGCGAGCTGTTTTTT	5
TGTGCCGCCTACCAAAGGGCTGGGGCAAACAACCTCTTCTTT	TGTGCCAGCAGCGTAGAAACCGGGGAGCTGTTTTTT	5
TGTGCCGCGAAGGCGGATTCCGGGTATGCACTCAACTTC	TGTGCCAGTAGTATAGATCTTGGAGTCTCCTACGAGCAGTACTTC	5
TGTGCCGCGCTCGAGGGAGGAGGAAACAAACTCACCTTT	TGTGCCAGCAGTTTCTCCTACGAGCAGTACTTC	5
TGTGCCGCGGAGCGAAAAATCGGCAAGGTGATATTT	TGTGCCAGCAGTAATTCCTACGAGCAGTACTTC	5
TGTGCCGTCGCCGGCGCAGGAGGAGGTGCTGACGGACTCACCTTT	TGTGCCAGCAGTGAAATGGCGGGGGGATTTTACAATGAGCAGTTCTTC	5
TGTGCCGTCTCTTATACCGGCACTGCCAGTAAACTCACCTTT	TGTGCCAGCAGCGACAGGGGTTATACCAATCAGCCCCAGCATTTT	5
TGTGCCGTGAACACTCACTTTGGAAATGAGAAATTAACCTTT	TGCGCCAGCAAATTGGGGAACACTGAAGCTTTCTTT	5
TGTGCCGTGAACATCTACTCTGGGGGTTACCAGAAAGTTACCTTT	TGTGCCAGCAGTTTCGGCGCGAACACTGAAGCTTTCTTT	5
TGTGCCGTGAACGGTTCTGGGGCTGGCAACAACCGTAAGCTGATTTGG	TGCGCCAGCAGCCCGGTGGGGGGGACGACTGAAGCTTTCTTT	5
TGTGCCGTGAACGTGTGGGCTTCCAAGATAATCTTT	TGTGCCAGCAGCTTGGGGGTTCAGGAGGGCTACACCTTC	5
TGTGCCGTGAACTCCTCCCCGACCGGTGGCTACAATAAGCTGATTTTT	TGTGCCAGTAGAATCTTCCAACAGGGGCCGAACACTGAAGCTTTCTTT	5
TGTGCCGTGAAGCAGGACTCTGGGGCTGGGAGTTACCAACTCACTTTC	TGCGCCAGCAGTGGGACGGATTTCTACGAGCAGTACTTC	5
TGTGCCGTGAATATAACGGGAGGAAGCTACATACCTACATTT	TGTGCCAGCAGCCCTCTAATCCAAGAGACCCAGTACTTC	5
TGTGCCGTGAATGATGCGGATGACAAGATCATCTTT	TGTGCCAGCAGCTTAGAGGGGCTGGACTCTGGGGCCAACGTCCTGACTTTC	5
TGTGCCGTGCTTTCAGATGGCCAGAAGCTGCTCTTT	TGTGCCAGCAGTTCCATGGGCAATGAGCAGTTCTTC	5
TGTGCCTCCGGTGGAGGAACTGCTCTGATCTTT	TGTGCCAGCAGCTTGGGTCCCCTAGCGGGAGGGCAAGAGACCCAGTACTTC	5
TGTGCCTCTTATGGTGGTGCTACAAACAAGCTCATCTTT	TGTGCCAGCAACTTGGCAGGGGGTGGCGAGCAGTACTTC	5
TGTGCCTGTTTTTCTGGTTCTGCAAGGCAACTGACCTTT	TGTGCCAGCAGCCCCACTAGCGCCGGTGAGCAGTTCTTC	5
TGTGCTACGGACCTAAACCAGGCAGGAACTGCTCTGATCTTT	TGTGCCAGCACGTTAAGGGGAGCTCTGGGGTCTGGGGCCAACGTCCTGACTTTC	5
TGTGCTACGGACGCGGATTCAGGAGGAGGTGCTGACGGACTCACCTTT	TGTGCCAGCTCACCTACAGGGTACTACAATGAGCAGTTCTTC	5
TGTGCTACGGACTTTCTCCTCCCTTATGGAGGAAGCCAAGGAAATCTCATCTTT	TGCGCCAGCAGCTGGGGACGAGGGAATGAGCAGTTCTTC	5
TGTGCTACGGGTGCAGGAAACACACCTCTTGTCTTT	TGTGCCAGTAAAACCGGGACGGACTACGGGACTGAAGCTTTCTTT	5
TGTGCTACTCCTTCAGATGGCCAGAAGCTGCTCTTT	TGTGCCAGCAGAATTCATTTGAACACTGAAGCTTTCTTT	5
TGTGCTCCCCGCGAGCGTTCTGCAAGGCAACTGACCTTT	TGTGCCAGCAGCTTAGTCTCGGGGGAAGCTTTCTTT	5
TGTGCTCTAAAGTGGGCGGTCAATGCCAGACTCATGTTT	TGTGCCAGCAGTCACTGGACAGAGGGGGGGGCTTTCTTT	5
TGTGCTCTATATTCAGGAGGAGGTGCTGACGGACTCACCTTT	TGTGCCAGCACCTCTTTAGGCCCGGCCATCTACAATGAGCAGTTCTTC	5
TGTGCTCTGAGTAGGGGAGAAACCAGTGGCTCTAGGTTGACCTTT	TGTGCCAGCAGTACTCCAGGGGTTACTACAGATACGCAGTATTTT	5
TGTGCTCTGAGTAGTACCCATGCTGGTGGTACTAGCTATGGAAAGCTGACATTT	TGCGCCAGCAGCTCCCTCGCTCTATGGACTAGCCGGGAGACCCAGTACTTC	5
TGTGCTCTGAGTGACCCTCATTCTGGGGGTTACCAGAAAGTTACCTTT	TGTGCCAGCCTCTCGACAGCCTACGAGCAGTACTTC	5
TGTGCTCTGAGTGAGCTATTTACCTCAGGAACCTACAAATACATCTTT	TGTGCCAGTAGTCTCACGGGGGCGAACACTGAAGCTTTCTTT	5
TGTGCTCTGAGTGAGGCAAATTCCGGGTATGCACTCAACTTC	TGCAGTGCTAGAGCCCCCCTGGACAGGGAAGGATACTCTGGAAACACCATATATTTT	5
TGTGCTCTGAGTGAGGCGGACGGGAACAACAGACTCGCTTTT	TGCGCCAGCAGCCAAGATGACGGACTAGGGTTAGAGACCCAGTACTTC	5
TGTGCTCTGAGTGAGGCGTTTTCAGATGGCCAGAAGCTGCTCTTT	TGTGCCAGCAGCGGCGGACAGGGGGTGTACGAGCAGTACTTC	5
TGTGCTCTGAGTGAGTCTTACAATGCCAGACTCATGTTT	TGTGCCAGCAGCCAGGGGGGACAGGGGAAAGAGACCCAGTACTTC	5
TGTGCTCTGAGTGGACGATATACTGGAGCCAATAGTAAGCTGACATTT	TGTGCCAGTAGTGACGGGGGCTTCAGAAATACGCAGTATTTT	5
TGTGCTCTGAGTGGAGGGGACAATAACAATGACATGCGCTTT	TGCGCCAGCAGCTTGGAACAGGTCGCCCGCACAGATACGCAGTATTTT	5
TGTGCTCTGAGTGGGTTGAATTCTGGGGGTTACCAGAAAGTTACCTTT	TGTGCCAGCACCATAGGGACTAAACCCTACGAGCAGTACTTC	5
TGTGCTCTGAGTTTAGATACTGGAGGCTTCAAAACTATCTTT	TGTGCCAGCAGCATCTCTAGCGGAACCTACGAGCAGTACTTC	5
TGTGCTGCACGCGATAGCAACTATCAGTTAATCTGG	TGTGCCAGCAGTGACTCGCGGGGGGGCACAGATACGCAGTATTTT	5
TGTGCTGCCCTTAATTCCGGGTATGCACTCAACTTC	TGTGCCAGCAGTGAAGCGTTAGCAGGGAGGTCAACAGATACGCAGTATTTT	5
TGTGCTGCTTCCCTCTATGGTCAGAATTTTGTCTTT	TGCAGTGCCCCCCCAGAGGGAGCCAAAAACATTCAGTACTTC	5
TGTGCTGCTTCCTATGCTGGCAACAACCGTAAGCTGATTTGG	TGTGCCAGCAGCTTGAAACCTAACTATGGCTACACCTTC	5
TGTGCTGGGCAGCTGCCTAATGCTGGTGGTACTAGCTATGGAAAGCTGACATTT	TGCGCCAGCACCTTGATCGGGACAGGCCAAGAGACCCAGTACTTC	5
TGTGCTGGGCCGATCGGAACCTCCTACGACAAGGTGATATTT	TGTGCCAGCAGCTCGGCCCACTATGGCTACACCTTC	5
TGTGCTGGGCGATTTATAGGAAGAGATGACAAGATCATCTTT	TGTGCCAGTGCTTCTGGAAACACCATATATTTT	5
TGTGCTGGTTCCAATAGTGGAGGTAGCAACTATAAACTGACATTT	TGTGCCAGCAGTCCCGGAGAAGGTCTCACAGATACGCAGTATTTT	5
TGTGCTGTCGGAGGCCAAGGAGGAGGTGCTGACGGACTCACCTTT	TGCGCCAGCAGCTTGAGCGGGACAGATACGCAGTATTTT	5
TGTGCTGTGAAAAGGACCTCAGGAACCTACAAATACATCTTT	TGTGCCAGCAGCTTAGATGGGGCAGGGAAGTACTATGGCTACACCTTC	5
TGTGCTGTGAAGGATAGCAACTATCAGTTAATCTGG	TGTGCCAGCGCTACCTCCCGGGACAGCTCCTACGAGCAGTACTTC	5
TGTGCTGTGACAATGATCAAAGCTGCAGGCAACAAGCTAACTTTT	TGCAGCGGAAGGGGACTAGCCCTCGGGAGCTCCTACAATGAGCAGTTCTTC	5
TGTGCTGTGACCCCCTCAGGAACCTACAAATACATCTTT	TGCAGCGTTGAAAACCAAGTAGCGGGGGCCTACGAGCAGTACTTC	5
TGTGCTGTGACCTTACGTTCTAACGACTACAAGCTCAGCTTT	TGTGCCAGTAGTATTGGCAGCGCCTACGAGCAGTACTTC	5
TGTGCTGTGAGAGAAGGATATGGTGGTGCTACAAACAAGCTCATCTTT	TGTGCCAGCAGCTTAGAGGCGGGAGGGTCAGAGACCCAGTACTTC	5
TGTGCTGTGAGAGACGGAGAGGATAGCAACTATCAGTTAATCTGG	TGCAGTGCTAGCCCCCCTCCGTGGACTATGTATCAAAATGAGCAGTTCTTC	5
TGTGCTGTGAGAGACGGCAACTATCAGTTAATCTGG	TGTGCCAGCAGTGAACTGCGGGATACCTACGAGCAGTACTTC	5
TGTGCTGTGAGAGACTTGGGGGATAACAATGACATGCGCTTT	TGTGCCAGCAGCCATGTGGGGGGGATCACAGATACGCAGTATTTT	5
TGTGCTGTGAGAGATAGCAACTATCAGTTAATCTGG	TGTGCCAGCAGTGACTCGAGCGGGGGCACAGATACGCAGTATTTT	5
TGTGCTGTGAGAGATGGCGACTACAAGCTCAGCTTT	TGTGCCAGCAGTGATTCCGTGGGAGGGCCGGAGACCCAGTACTTC	5
TGTGCTGTGAGAGCGGGGTACAGCAGTGCTTCCAAGATAATCTTT	TGTGCCAGCAGCGCCCGACAGGGGGGTCTTGAAAAACTGTTTTTT	5
TGTGCTGTGAGAGTGCTTGCCAGACTCATGTTT	TGTGCCATCAGTGTTGTAAGTGCAGATACGCAGTATTTT	5
TGTGCTGTGAGCATTTCCTTTCAGGGCGGATCTGAAAAGCTGGTCTTT	TGCGCCAGCAGCACCGGACAGGAAATAATGAACACTGAAGCTTTCTTT	5
TGTGCTGTGAGGTCTCGGAATTCAGGAAACACACCTCTTGTCTTT	TGCGCCAGCAGCCAAGATAGATCGGGACACTCCTACGAGCAGTACTTC	5
TGTGCTGTGAGTGATAACACAGGCTTTCAGAAACTTGTATTT	TGCGCCAGCAGCCAATCGGGACAAGCCGAGCAGTACTTC	5
TGTGCTGTGAGTGATAGGGGCAGGAGAGCACTTACTTTT	TGTGCCAGCAGCTTGGCGGGCCTAACGACCCAGTACTTC	5
TGTGCTGTGAGTGCAAGGAGCAGTGCTTCCAAGATAATCTTT	TGCAGTGCTGATCTCATTTTGGCGGGGGAGGGCACAGATACGCAGTATTTT	5
TGTGCTGTGAGTGTGGGCTTTGGGAATGTGCTGCATTGC	TGTGCCAGCAGCTTAGCCCGAGGCGGGACTAGCTCCTACGAGCAGTACTTC	5
TGTGCTGTGATCGCTATCGACTACAAGCTCAGCTTT	TGTGCCAGCAGTGAAGGAGGGGATGAAAAACTGTTTTTT	5
TGTGCTGTGATGGGCAATGCAGGCAAATCAACCTTT	TGTGCCAGCAGTCCTAACAGCGGGGGCACAGATACGCAGTATTTT	5
TGTGCTGTGCAGATAAATACTGGAGGCTTCAAAACTATCTTT	TGTGCCAGCAGCACGACAGGGGGGACCAATGAGCAGTTCTTC	5
TGTGCTGTGCAGGCCGAAGACAACACAGGCAAACTAATCTTT	TGTGCCAGCCTAGCGGGGGGCACAGATACGCAGTATTTT	5
TGTGCTGTGCAGGCGGAGGGTTACCAGAAAGTTACCTTT	TGTGCCAGCAGTTTGGATCCAGGCGGGGAAAAACTGTTTTTT	5
TGTGCTGTGCGACACACCGACAAGCTCATCTTT	TGTGCCAGCAGTTTACTAGCGGGAGCCACCGGGGAGCTGTTTTTT	5
TGTGCTGTGCGAGACGACCGTAACCAGTTCTATTTT	TGTGCCAGCAGTTATGGCGGTGAAGCTTTCTTT	5
TGTGCTGTGGCGACATCAGGAGGAAGCTACATACCTACATTT	TGTGCCATCAGCACAGGGGATAGCAATCAGCCCCAGCATTTT	5
TGTGCTTATAAGGGACGCCGCGGTGGAGGAAGCCAAGGAAATCTCATCTTT	TGTGCCAGCAGTGCTCGCCGTATTTCGGGAGCCCCCTCCTACGAGCAGTACTTC	5
TGTGCTTATAGGACACCTGGCAACACAGGCAAACTAATCTTT	TGTGCCAGCAGCGTATTAACTAGCGGGAGCCTAAATGAGCAGTTCTTC	5
TGTGCTTATGGGGAAGGAAAGCTGACATTT	TGTGCCAGCAGGAACAGGGCAGGGCAAGAGACCCAGTACTTC	5
TGTGCTTCCTATACTGGAGGCTTCAAAACTATCTTT	TGTGCCAGCACCCGAAGTCCTAGCGGGGATGATGAGCAGTTCTTC	5
TGTGCTTCTCTGGATAGCAACTATCAGTTAATCTGG	TGTGCCAGCAGCCAAGATGGCGGAAACTACAATGAGCAGTTCTTC	5
TGTGCTTTCATGAGGGGAGATGACAAGATCATCTTT	TGTGCCAGCTCCCCTTACACAGAAATGAACACTGAAGCTTTCTTT	5
TGTGGCACAGAGGGGCTGAACAATGACATGCGCTTT	TGTGCCAGCAGTGGGGAGGAGTACGGCACAGATACGCAGTATTTT	5
TGTGGCACAGAGTCTGGCTTTGGGAATGTGCTGCATTGC	TGTGCCAGCAGCTCTGGACTAGCGGGACCCCCTCGGGGGGAGCAGTACTTC	5
TGTGTGGCGAGGTGGGGAGGAGGTGCTGACGGACTCACCTTT	TGTGCCAGTAGTATAGATCAGGCTGGGGCCAACGTCCTGACTTTC	5
TGTGTGGTGAACATCCTAACCTCAGGAACCTACAAATACATCTTT	TGCGCCAGCAGCGGTCAGGGAAACACCATATATTTT	5
TGTGTGGTGAACCCCAACGACTACAAGCTCAGCTTT	TGTGGAGCGACAGGGGGAAAAGGGGATACGCAGTATTTT	5
TGTGTGGTGAACGAGGTGGGACAGAAGCTGCTCTTT	TGTGCCAGTAGTACCCGGGCTACTGAAGCTTTCTTT	5
TGTGTGGTGAACGGGCCGGATAGCAGCTATAAATTGATCTTC	TGTGCCAGCAGTGATGGGCGGGTAGCGCCTGGTGAGCAGTTCTTC	5
TGTGTGGTGACCCCGGGGAGAGAGGGAGGAGGAAACAAACTCACCTTT	TGTGCCAGTAGTAGGACTAGCGGGAGTTTCGATGAGCAGTTCTTC	5
TGTGTGGTGACTGGAAACCAGGGAGGAAAGCTTATCTTC	TGCAGTGCTGATCTCATTTTGGCGGGGGAGGGCACAGATACGCAGTATTTT	5
TGTGTGGTGAGCTCGAGCCCCAACCAGGCAGGAACTGCTCTGATCTTT	TGTGCTAGTGGTTTGGGACTCACTGAAGCTTTCTTT	5
TGTGTGGTGAGGAATTCCGGGTATGCACTCAACTTC	TGTGCCAGCAGTTACTCAGGGGATGATACGCAGTATTTT	5
TGTGTGGTGCACCCCGGACGGGAATATGGAAACAAACTGGTCTTT	TGTGCCAGTAGTACTTCTAGCGGGTCATACAATGAGCAGTTCTTC	5
TGTGTTCCTTTACATACGAACACCGGTAACCAGTTCTATTTT	TGTGCCAGCAGCTTGGGGGACACTGAAGCTTTCTTT	5
TGTGTTGTCCTGACGGGAGGAGGAAACAAACTCACCTTT	TGTGCCAGTAATTTGGATGCCTCCTCCTACAATGAGCAGTTCTTC	5
TGCATCCGAAACAATAACAATGACATGCGCTTT	TGTGCCTGGAGTATTTCCGACTTAGCCAAAAACATTCAGTACTTC	6
TGCATCCTGAGGGGCAACCAGGGAGGAAAGCTTATCTTC	TGTGCCAGCAGCTCCTCCCGCGGGGGGGCGATGGCAGATACGCAGTATTTT	6
TGCATCCTGAGGGGCGCTGGTGGTACTAGCTATGGAAAGCTGACATTT	TGTGCCAGCAGTTTACAGGGGGCGAACTACGAGCAGTACTTC	6
TGCATCCTGATTGACGACTACAAGCTCAGCTTT	TGTGCCAGCAGTCCCTCTCCCACAGATACGCAGTATTTT	6
TGCATCGGCTATCTGGGTGCTGCCAGTAAACTCACCTTT	TGCAGCGTTGATGGACTGTACAATGAGCAGTTCTTC	6
TGCATCGTCAAGGTCAGCAGTGCTTCCAAGATAATCTTT	TGTGCCAGCAGCCGAACAGGGGACACTGAAGCTTTCTTT	6
TGCATCGTCAGCGGTTATGGTGGTGCTACAAACAAGCTCATCTTT	TGTGCCAGCAGTTTAGAGGGCTGGGGGGGCGTCCCAAATGAAAAACTGTTTTTT	6
TGCCCCTTCACGGGAGGAGGAAACAAACTCACCTTT	TGTGCCAGCAGCCAAGGGCTAGCTGAGTCCCACGAGCAGTACTTC	6
TGCCTCGTGGGTGACATGAGAGGAAAGCTTATCTTC	TGTGCCAGCAGTCTCACCCCACGGGCTTCCTTTTACAATGAGCAGTTCTTC	6
TGCCTCGTGGGTGACCCACAAGCTGCAGGCAACAAGCTAACTTTT	TGTGCCTGGAGCCGGAGGACAGGGTACAATAATTCACCCCTCCACTTT	6
TGCCTCGTGGGTGTCCCTCTTTCTGGTTCTGCAAGGCAACTGACCTTT	TGTGCCAGCAGTCCTTCTAGCGGGGGGGCCCCAGAGACCCAGTACTTC	6
TGCGCTGTGACCGCCGAAGGGAACAGAGATGACAAGATCATCTTT	TGCGCCAGCAGCCAAACAGGGGGAAGGGTTGAAGCTTTCTTT	6
TGCGCTGTGAGAGATCACGGCAAAGCTGCAGGCAACAAGCTAACTTTT	TGCGCCAGCAGCCAAGATGGGACAGGGACCTCATACGAGCAGTACTTC	6
TGCGCTGTGGGGCTGGATAGCAGCTATAAATTGATCTTC	TGTGCCTGGATGCCTTATTGGGAAGAAGCTTTCTTT	6
TGCGGCACAACCATAGATGACAAGATCATCTTT	TGCGCCAGCAGCCCGTTGACAGGGGGCTTGACCGGGGAGCTGTTTTTT	6
TGCGGCACAGAAGATACTGACAGCTGGGGGAAATTGCAGTTT	TGTGCCAGCAGGCAACAGGGGTGGTTCTTC	6
TGTGCAACCCGCACAAATTCCGGGTATGCACTCAACTTC	TGTGCCAGCGCACACAGGGCTCACACCGGGGAGCTGTTTTTT	6
TGTGCAATGAGAGACGTAGGATCTGAAAAGCTGGTCTTT	TGTGCCAGCAGCTTAGAGGGGCAGGGGGCGACTAATGAAAAACTGTTTTTT	6
TGTGCAATGAGAGAGAACTATGGTCAGAATTTTGTCTTT	TGTGCCAGCAGCTTAGCGCTCGGGCTAGCGGGAGTAACGACAGATACGCAGTATTTT	6
TGTGCAATGAGAGAGAGGACAACTGACAGCTGGGGGAAATTGCAGTTT	TGCGCCAGCAGCCTAGGGAGCTCTGGAAACACCATATATTTT	6
TGTGCAATGAGAGAGATAGAGTTACGCGGAGGAAGCCAAGGAAATCTCATCTTT	TGTGCCAGCAGGGCCGGGGGTTTCTATAATTCACCCCTCCACTTT	6
TGTGCAATGAGAGAGGAGACCTCCTACGACAAGGTGATATTT	TGTGCCAGCAGTGAAGTCCTCTTGGCCGACGGGGAGCTGTTTTTT	6
TGTGCAATGAGAGAGGCCAATAGTGGAGGTAGCAACTATAAACTGACATTT	TGTGCCAGCAGCTTAAGGCGGGGTAGCGGGCCGAAACCGACTAGCACAGATACGCAGTATTTT	6
TGTGCAATGAGAGAGGCCTCTTATAACACCGACAAGCTCATCTTT	TGTGCCAGTAGTATTGAGGGCTGGGCTGAAGCTTTCTTT	6
TGTGCAATGAGAGAGGCGGAAGGCTTTCAGAAACTTGTATTT	TGTGCCAGCAGCCAAGGAGGGGAGGGATTACAAGAGACCCAGTACTTC	6
TGTGCAATGAGAGAGGGCATCGGCTCTAGCAACACAGGCAAACTAATCTTT	TGTGCCAGCAGCTTAAGACAGGGGGCCGACGAGCAGTACTTC	6
TGTGCAATGAGAGAGGGCCTTGAGGGTTACCAGAAAGTTACCTTT	TGCAGTGCTTTGGGACAGCACACAGATACGCAGTATTTT	6
TGTGCAATGAGAGAGGGCGGTGGAGGCTTTGGGAATGTGCTGCATTGC	TGTGCCAGCAGCCAAGATTCAGGGCAGGGGCTGTCACAGGATGAGCAGTTCTTC	6
TGTGCAATGAGAGAGGGCTATAACACCGACAAGCTCATCTTT	TGTGCCAGCAGCCTAGCGGGTCTAGCGGCTAGCACAGATACGCAGTATTTT	6
TGTGCAATGAGAGAGGTTAACGACTACAAGCTCAGCTTT	TGTGCCAGCAGCTTTGAGGGGCAGGGGGCGACTAATGAAAAACTGTTTTTT	6
TGTGCAATGAGAGGCCCGAACACCGGTAACCAGTTCTATTTT	TGTGCCAGCAGTAGGGACTACCAAGAGACCCAGTACTTC	6
TGTGCAATGAGAGGGCCCTTCTCTAGCAACACAGGCAAACTAATCTTT	TGTGCCAGCAGCGCGACCACCATATATTTT	6
TGTGCAATGAGAGGGCGGGAAGGTAGCAACTATAAACTGACATTT	TGTGCCAGCTCACCACGGGCGGGTTTACGCCGGTGGGGCTACACCTTC	6
TGTGCAATGAGAGGTCTTACTGGAGCCAATAGTAAGCTGACATTT	TGTGCCAGCAGTTTACTAGCGGGGGGCCAAGAGACCCAGTACTTC	6
TGTGCAATGAGCATGTATTCAGGAGGAGGTGCTGACGGACTCACCTTT	TGTGCCAGCACAGCCGGGACTAGGTACAATGAGCAGTTCTTC	6
TGTGCAATGAGCGAGAGCTTTGGAAATGAGAAATTAACCTTT	TGCAGCGTTTCCAACCCCAACGTCTACGAGCAGTACTTC	6
TGTGCAATGAGCGCGAGGAGCTTTGGAAATGAGAAATTAACCTTT	TGTGCCAGCAGTGAAGGGGGACAGGGGGCCCAGCCCCAGCATTTT	6
TGTGCAATGAGGAAAGCTGCAGGCAACAAGCTAACTTTT	TGCGCCAGCAGCCCCGAAGGAACCGGGGAGCTGTTTTTT	6
TGTGCAATGAGGGACCTTAATAGTGGAGGTAGCAACTATAAACTGACATTT	TGCGCCAGCAGTTATACGACTCGGGGGTTGCGTTGGGAGACCCAGTACTTC	6
TGTGCAATGAGTCCGAACACGGGCAGGAGAGCACTTACTTTT	TGTGCCAGCAGCTTGGGGGGACTCGGGAATTCACCCCTCCACTTT	6
TGTGCAATGATCGTCCGTGGCAACTATCAGTTAATCTGG	TGTGCCAGCAGCCCCAGACAGGGAGAGGTCCATGAGCAGTTCTTC	6
TGTGCAATGGAGGACAGCTGGGGGAAATTGCAGTTT	TGTGCCAGCAGCTTACGGGGGGCCACTGAAGCTTTCTTT	6
TGTGCAATGGCGGGGGGAGGTAGCAACTATAAACTGACATTT	TGTGCCAGCAGCTTCGGGGCACCTACTGAGCAGTACTTC	6
TGTGCAATGGGGGAAAGGACTTCTGGTTCTGCAAGGCAACTGACCTTT	TGTGCCAGCAGCTCTCCGGGGCCCCTTTCTTACGAGCAGTACTTC	6
TGTGCAGAGAACCCCGAGATGAACACAGGCTTTCAGAAACTTGTATTT	TGTGCCTGGAGTGTGTTAGGCTTTGGTTCACCCCTCCACTTT	6
TGTGCAGAGAATGAAGGAGGAGGTGCTGACGGACTCACCTTT	TGTGCCAGCAGTCAAACCGCGTCAACTAATGAAAAACTGTTTTTT	6
TGTGCAGAGACCCCTACCGGCACTGCCAGTAAACTCACCTTT	TGTGCCAGCAGTGCTGGGACAGCAAGCACAGATACGCAGTATTTT	6
TGTGCAGAGAGCCACGACAGAGGCTCAACCCTGGGGAGGCTATACTTT	TGTGCCAGCAGGGAAACGGACAGGGCAAAGGATGGCTACACCTTC	6
TGTGCAGAGAGGAATTCTGGGGGTTACCAGAAAGTTACCTTT	TGTGCCAGCAGCGGAGACAGGGTAGCCCTCAGAGAGACCCAGTACTTC	6
TGTGCAGAGAGGGTGGATAGCAGCTATAAATTGATCTTC	TGCAGCGTGGGGAACAATGAGCAGTTCTTC	6
TGTGCAGAGAGTATCGGGGACAGCTGGGGGAAATTGCAGTTT	TGTGCCACCCGAACCGGGACAGAATCCTACAATGAGCAGTTCTTC	6
TGTGCAGAGAGTATTGGTGGCTACAATAAGCTGATTTTT	TGTGCCAGCAGTGAATGGGGGGACACTGAAGCTTTCTTT	6
TGTGCAGAGAGTCCTTCAACTGACAGCTGGGGGAAATTGCAGTTT	TGTGCCAGCGCGAACCTCGGGACAGGGGGCACAGATACGCAGTATTTT	6
TGTGCAGAGATCTTGAGCAACACAGGCAAACTAATCTTT	TGCAGTGCTCAGGCAGGCGGTATCAAAGTCTACAATGAGCAGTTCTTC	6
TGTGCAGAGATTACCATGAACACAGGCTTTCAGAAACTTGTATTT	TGTGCCAGCAGCTTTAGTCTTAGAGCCGAGCAGTACTTC	6
TGTGCAGAGGATAACAATGCCAGACTCATGTTT	TGCAGTGCTAGAGATAGTCCCGGAAATGGCTACACCTTC	6
TGTGCAGAGGGGGGGAGCATATACAACTTCAACAAATTTTACTTT	TGTGCCAGCAGTGATAGTTTCGGTACAGATACGCAGTATTTT	6
TGTGCAGCAAAAAGAGATGACAAGATCATCTTT	TGTGCCAGCAGTTACTTTGGGGCTGGAAACACCATATATTTT	6
TGTGCAGCAAACGATAATGCAGGCAACATGCTCACCTTT	TGTGCCAGCAGCTTAGCGGCCAGCCCCTGGCGTCAGCCCCAGCATTTT	6
TGTGCAGCAACAAGTAACTATGGTCAGAATTTTGTCTTT	TGTGCCAGCAGTTTAGGGGGGAGCTACAATGAGCAGTTCTTC	6
TGTGCAGCAACCATCAGAGATGACAAGATCATCTTT	TGTGCCAGCAGCTCCCGCGGGGGGGAGTCCTACGAGCAGTACTTC	6
TGTGCAGCAAGCAAGGGAGCCCAGAAGCTGGTATTT	TGTGCCTGGAGTAGACCGCCAGACCACGAGCAGTACTTC	6
TGTGCAGCAAGCATAAGGGAGGAGGATAGCAACTATCAGTTAATCTGG	TGTGCCAGCAACTTGGGGGAGGAGGACGAGCAGTACTTC	6
TGTGCAGCAAGCATTGGGAACTTTGGAAATGAGAAATTAACCTTT	TGCGCCAGCAGCCCTTCGAGGAACACTGAAGCTTTCTTT	6
TGTGCAGCAAGCATTTCAGGAGGAGGTGCTGACGGACTCACCTTT	TGTGCCAGCAGCCAAGACGCCGGGAGGGCCCTCACAGATACGCAGTATTTT	6
TGTGCAGCAAGCCAAGGAGGAAGCCAAGGAAATCTCATCTTT	TGTGCCAGCAGCCTTAGCGGTACGAGCCCCTCGGATGAGCAGTTCTTC	6
TGTGCAGCAAGCCACAATTCAGGATACAGCACCCTCACCTTT	TGTGCCAGCGCAGGGGGGGATAACATTCAGTACTTC	6
TGTGCAGCAAGCCCCCGCAACTATCAGTTAATCTGG	TGTGCCAGCAGCCAAGTAACCGTGGGGTCCTACAATGAGCAGTTCTTC	6
TGTGCAGCAAGCGAGAGAGCCCAGAAGCTGGTATTT	TGTGCCAGCAACTGGGGTGGGGTCGATGAGCAGTTCTTC	6
TGTGCAGCAAGCGAGGAATATGGAAACAAACTGGTCTTT	TGTGCCAGCAGCTTGGATCCCGTAACGGAGACCCAGTACTTC	6
TGTGCAGCAAGCGAGGAGGGTAACCAGTTCTATTTT	TGTGCCAGCAGCCTGGGGCGGTTACGATCACCCCTCCACTTT	6
TGTGCAGCAAGCGCTATGGATGCAGGCAACATGCTCACCTTT	TGTGCCAGCAGTTTATCGCGCGGGGGGATCAGCGAGCAGTTCTTC	6
TGTGCAGCAAGCGGGCATGCTGGCAACAACCGTAAGCTGATTTGG	TGTGCCAGCAGTTTAGCCAGGAACACTGAAGCTTTCTTT	6
TGTGCAGCAAGCGGGGGTAGCAACTATAAACTGACATTT	TGTGCCACCAGCAGCCCTTTAATTCGCGTAGGGGGCGTCTATGGCTACACCTTC	6
TGTGCAGCAAGCTCGCTCTCAGGAGGAGGTGCTGACGGACTCACCTTT	TGCAGTGCTAGAGATTGGAATAGCGCCTTCCAAGAGACCCAGTACTTC	6
TGTGCAGCAAGCTGGGGGGCTGGGAGTTACCAACTCACTTTC	TGTGCCAGCAGTTTTCTCATTCAGGCTACGAACACCGGGGAGCTGTTTTTT	6
TGTGCAGCAAGCTTTAATTCTGGGGGTTACCAGAAAGTTACCTTT	TGTGCCAGCAGCGCCGACAGTTTCCTTAACTATGGCTACACCTTC	6
TGTGCAGCAAGTAAAGGGGGCCAGAAGCTGCTCTTT	TGTGCCAGCAGCTCCCGGACTAGCGGGGTCAGGAATGAGCAGTTCTTC	6
TGTGCAGCAAGTACGGGAAACACACCTCTTGTCTTT	TGTGCCAGCAGCGACCAGGGAGGAGGGTCAACGGAGACCCAGTACTTC	6
TGTGCAGCAAGTATAGAAGGAAGCCAAGGAAATCTCATCTTT	TGTGCCAGCAGCAGGGGGACGGGATCCTACGAGCAGTACTTC	6
TGTGCAGCAAGTATAGGTGGAGGCTTCAAAACTATCTTT	TGCAGTGCTAGACCCTTAATGAACACTGAAGCTTTCTTT	6
TGTGCAGCAAGTCCCACCTATCGCACTGCCAGTAAACTCACCTTT	TGTGCCAGCAGTGCGGACGGTGACACAGATACGCAGTATTTT	6
TGTGCAGCAAGTCGATTCATGGATTCCGGGTATGCACTCAACTTC	TGTGCCAGCAGTTTAACCCTCGGTATAGGAGTGACCGGGGAGCTGTTTTTT	6
TGTGCAGCAATAAACGGGGATAGCAACTATCAGTTAATCTGG	TGTGCCAGCAGCTTGCCAGGGGGCGGATCAACAGATACGCAGTATTTT	6
TGTGCAGCCAGGGGTAACACCGACAAGCTCATCTTT	TGTGCCAGCAGTTTATCCCAGGGTTGGGGTTCCGAAGCTTTCTTT	6
TGTGCAGCCCAAACAAGGCAACTGACCTTT	TGTGCCAGCAGCCCCGGGACAGGGATCTACAATGAGCAGTTCTTC	6
TGTGCAGCCGGGAGGTATGGAGGAAGCCAAGGAAATCTCATCTTT	TGTGCCAGCAGTTTACTGGGCCACATATGGGATACGCAGTATTTT	6
TGTGCAGCTCCCGAGGAGGATAGCAACTATCAGTTAATCTGG	TGTGCCAGCAGTTTGCAGGGCCACCTCTACGAGCAGTACTTC	6
TGTGCAGCTCTTATGGAGGGATACAGCACCCTCACCTTT	TGCGCCAGCAGCCAAGGGACAGGGTTCACTGGAAACACCATATATTTT	6
TGTGCAGGAGACGTGGATAGCAGCTATAAATTGATCTTC	TGTGCCAGCAGTTCCCGACGGGACTACGAGCAGTACGTC	6
TGTGCAGGAGCTCTTGGAAACAAACTGGTCTTT	TGTGCCTGGAGTGAGAACACTGAAGCTTTCTTT	6
TGTGCAGGAGTAGACACCGACAAGCTCATCTTT	TGTGCCAGCAGTGCTCCCGAGACAGGGCCGTTCTTC	6
TGTGCAGGAGTGGAAACCGGTAACCAGTTCTATTTT	TGCGCCAGCAGCCACTACTGGGGAACCGGGGAGCTGTTTTTT	6
TGTGCAGGAGTTAATCCCTCAGGAACCTACAAATACATCTTT	TGTGCCAGCAGTTACATCGTGGAGACCCAGTACTTC	6
TGTGCAGGCGCTAGCAACACAGGCAAACTAATCTTT	TGCGCCAGCAGCACGGGAGACAGCGGGTCTTACGAGCAGTACTTC	6
TGTGCAGGGAGCGGAGGAAGCCAAGGAAATCTCATCTTT	TGCAGCTTCCAGGAGGCCAACTATGGCTACACCTTC	6
TGTGCAGGGGGCCCTATGTTTTCTGGTGGCTACAATAAGCTGATTTTT	TGTGCCAGCAGGCCACCGGGGTACAATGAGCAGTTCTTC	6
TGTGCAGTTTTAGTACGTAACCAGTTCTATTTT	TGTGCCAGCAGTTCATGGGGGGCACAGAATTCACCCCTCCACTTT	6
TGTGCATTTAATAATGCAGGCAACATGCTCACCTTT	TGCGCCAGCAGCTTAAGGGATAAGGAAGCTTTCTTT	6
TGTGCCCCGAGGGCAGGAACTGCTCTGATCTTT	TGCGCCAGCAGCTTGGGGTCAGGGCATGAAGCTTTCTTT	6
TGTGCCCCGGATTATGGAGGAAGCCAAGGAAATCTCATCTTT	TGTGCCAGCAGCTCAGGGACAGGCTATACTGAAGCTTTCTTT	6
TGTGCCCCTTTTGGTGGCTACAATAAGCTGATTTTT	TGTGCCAGCAGCTTAGGACAGGCATCCTACGAGCAGTACTTC	6
TGTGCCCTCGATACTGGAGGCTTCAAAACTATCTTT	TGTGCCAGCAACCGAGGGGGGGAGCAGTTCTTC	6
TGTGCCGCTTACTTTTCTGGGGGTTACCAGAAAGTTACCTTT	TGTGCCAGCAGCCCCGGACAGGGGAGGTGGAACACTGAAGCTTTCTTT	6
TGTGCCGTCCCGTATTCAGGAGGAGGTGCTGACGGACTCACCTTT	TGTGCCACCAGTGATTCTGGGACTAGCGGGGTGTTACAAGAGACCCAGTACTTC	6
TGTGCCGTCGTGAATTCCGGGTATGCACTCAACTTC	TGTGCCACCAGTGATTTGACAGGGGGTGAAGAGACCCAGTACTTC	6
TGTGCCGTGAACAAACGTGGGAACAACAGACTCGCTTTT	TGCAGCGTGAATACAGGGAGTGGCAATCAGCCCCAGCATTTT	6
TGTGCCGTGAACGCCCAAGATGACAAGATCATCTTT	TGTGCCAGCAGTTTGGGGTTCTCTGGAAACACCATATATTTT	6
TGTGCCGTGAACGGGTGGAACAATGACATGCGCTTT	TGTGCCAGTAGTAGCGACACCTCTGGGGCCAACGTCCTGACTTTC	6
TGTGCCGTGAAGTCCCCCACCGACAAGCTCATCTTT	TGTGCCAGCAGCCCAGGGGACGAGCAGTACTTC	6
TGTGCCGTGAATGAGGATAGCAGCTATAAATTGATCTTC	TGTGCCAGCAGTGAAGTGGAGGTTGCGGGGTGGGAGCAGTTCTTC	6
TGTGCCGTGACCCGGAATTCAGGAAACACACCTCTTGTCTTT	TGTGCCAGCAGCTTAAGCAGCCTGAACACCATATATTTT	6
TGTGCCGTGAGCGCCATTAACCAGTTCTATTTT	TGTGCCAGCAGTTACCTCCCCGAGGATAGGACAGGGTTCCCCCTCCACTTT	6
TGTGCCGTGATCACGGGAGGAGGAAACAAACTCACCTTT	TGTGCCAGTGAGGACGGCACTTTGGATGAGCAGTTCTTC	6
TGTGCCGTGATCTCCTATAACACCGACAAGCTCATCTTT	TGTGCCAGCAGCCAAGATTACGGGGACTACGAGCAGTACTTC	6
TGTGCCGTGATGGGCCTTAATGCTGGCAACAACCGTAAGCTGATTTGG	TGTGCCAGCAGTTTGACCGGGGGAGGCTCACCCCTCCACTTT	6
TGTGCCGTGATTTATTATAACCAGGGAGGAAAGCTTATCTTC	TGTGCCAGCAGCACCGACGAGGGGGACACTGAAGCTTTCTTT	6
TGTGCCGTGGAACGAACGGAAGGAACCTACAAATACATCTTT	TGTGCCAGCAACGTACCGTCTAGCACAGATACGCAGTATTTT	6
TGTGCCGTGGAATGGGGCTTTGGGAATGTGCTGCATTGC	TGTGCCAGTACCGGGTTTGGGGCTCCTGAAGCTTTCTTT	6
TGTGCCGTGGACAAGGACGGTGACGGACTCACCTTT	TGCGCCAGCAGCCGCCCCCTTGAACGGGGTTACGAGCAGTACTTC	6
TGTGCCGTGGATAGCAACTATCAGTTAATCTGG	TGCGCCAGCAGTGCGGCAGGATTAGCCTACGAGCAGTACTTC	6
TGTGCCGTGGGGGGATCATACAGCAGTGCTTCCAAGATAATCTTT	TGTGCCAGCAGCGACTCCTACGAGCAGTACTTC	6
TGTGCCGTGTACAGCAGTGCTTCCAAGATAATCTTT	TGCAGTGCGCCGAAGATTATTGAAGCTTTCTTT	6
TGTGCCGTGTATGAACTGGGGAATAACAATGACATGCGCTTT	TGTGCCAGCAGCCTAAGTACGGTCAACGAGCAGTACTTC	6
TGTGCCTCCACGGATAGCAACTATCAGTTAATCTGG	TGTGCCAGCAGCTTTAGCCCGACAGGGGCCACTGAAGCTTTCTTT	6
TGTGCCTCCTCCTCCCCGGGTAACCAGTTCTATTTT	TGTGCCAGTAGTATAGCAGCGGCCGACTCCTACGAGCAGTACTTC	6
TGTGCCTTAGGGGCCCATGGGAACAACAGACTCGCTTTT	TGTGCCAGCAGCTTAGCGGGCAGCGGGAGGGCGATTGAGCAGTTCTTC	6
TGTGCCTTGATGAACCAGGCAGGAACTGCTCTGATCTTT	TGCGCCAGCAGCCAAGAGGCAGGGTTTACCACAGATACGCAGTATTTT	6
TGTGCCTTGCCGAATTCAGGATACAGCACCCTCACCTTT	TGTGCCAGCAGCTCAATGGAAGAAGCAGATACGCAGTATTTT	6
TGTGCCTTTATGATCCTCATGGACACGGGCAGGAGAGCACTTACTTTT	TGCGCCAGCAGCCAACGGTTCGCGGGGGGGATCGACGAGCAGTACTTC	6
TGTGCGAAAAGGGATAACTATGGTCAGAATTTTGTCTTT	TGTGCCAGCAGTTACTTCGGGACGGCGCCCTATGGCTACACCTTC	6
TGTGCGGTGGGTACTGGAGGCTTCAAAACTATCTTT	TGTGCCAGCAGCCCAGGGACTAGCGGGAGAGGTGAGCAGTTCTTC	6
TGTGCTAAAATAACCCGACTACTCATGGAATATGGAAACAAACTGGTCTTT	TGTGCCAGCAGTGAGGGGACTAGCGGGAGAAATAATGAGCAGTTCTTC	6
TGTGCTACCCAGGCCCCATACAATAACAATGACATGCGCTTT	TGCAGTGCTACTGGGTGGGGGACAGGGGGCGAGCAGTACTTC	6
TGTGCTACGGAAAAGCTCAGCTTT	TGTGCCAGCAGTTCCTACCCGACAGAGAACTATTCCTACGAGCAGTACTTC	6
TGTGCTACGGACCAAGAAACCAGTGGCTCTAGGTTGACCTTT	TGTGCCATCAGAAACAGGGGCCCGGGTTCACCCCTCCACTTT	6
TGTGCTACGGACCCTACCTCAGGAACCTACAAATACATCTTT	TGTGCCAGCAGTCTATCGTTCCTTCCGGGGGTAGCCAAAAACATTCAGTACTTC	6
TGTGCTACGGACGAGTGGGGAGCCCAGAAGCTGGTATTT	TGTGCCAGCAGTTTTCGCAGTTCAACAAACAATGAGCAGTTCTTC	6
TGTGCTACGGACGCAACCAGTGGCTCTAGGTTGACCTTT	TGTGCCAGCAGCTTAGGTAGCGGGTGGGGAAATGAGCAGTTCTTC	6
TGTGCTACGGACGCAGGAACCTACAAATACATCTTT	TGCGCCAGCAGCTGGAGTGGTACAGGGGAATACGAGCAGTACTTC	6
TGTGCTACGGACGCGTACGACTACAAGCTCAGCTTT	TGTGCCAGCAACTTGGGGGAGGAGGACGAGCAGTACTTC	6
TGTGCTACGGACTCCATTACGAAATTAACCTTT	TGTGCCAGCAGCCAGGATGTCAGGGGGGTGGACAGAGAGACCCAGTACTTC	6
TGTGCTACGGATCCGGATTCAGGAGGAGGTGCTGACGGACTCACCTTT	TGTGCCAGCTCCCCGCGGGGTTACTTCTACGAGCAGTACTTC	6
TGTGCTACGGGCTACAAGCTCAGCTTT	TGTGCCAGCAGTGAGGGGACTAGCGGGAGAAATAATGAGCAGTTCTTC	6
TGTGCTACGGGGGCAAACAACCTCTTCTTT	TGTGCCAGCAGTGATAACCTGGGCCCCGGAAGGGGAAAACTGTTTTTT	6
TGTGCTCTAGAGGCTTCTGGGGGTTACCAGAAAGTTACCTTT	TGTGCCAGCAGTTTGGGGGGGTCCTACAATGAGCAGTTCTTC	6
TGTGCTCTAGTCCCCATATACTCTGGGGCTGGGAGTTACCAACTCACTTTC	TGTGCCAGCAGCGTGGACATTATGAACACTGAAGCTTTCTTT	6
TGTGCTCTCCTGATTGATGGCCAGAAGCTGCTCTTT	TGTGCCAGCAGTTTAAGGGGGAGCGGGGCTTCCCTGGCCATTCAGTACTTC	6
TGTGCTCTGACTACCTCAGGAACCTACAAATACATCTTT	TGTGCCAGCAGTTTAGCGAGGGGGAAAGGCACAGATACGCAGTATTTT	6
TGTGCTCTGAGCCCAATTTATAACCAGGGAGGAAAGCTTATCTTC	TGTGCCAGCAGCTCGGGACAGACGGAACTGAACACTGAAGCTTTCTTT	6
TGTGCTCTGAGGATGATTTATAACCAGGGAGGAAAGCTTATCTTC	TGTGCCAGCAGCTTAACCAGGGGCCCTGGGGGCTACAATGAGCAGTTCTTC	6
TGTGCTCTGAGTCCTTTATCAGGAGGAAGCTACATACCTACATTT	TGCAGCGGGTCTCTGGGGGACACTGAAGCTTTCTTT	6
TGTGCTCTGAGTGAAGGAAACACACCTCTTGTCTTT	TGTGCCAGCAGCCAAGGGCTAGCGGACACAGATACGCAGTATTTT	6
TGTGCTCTGAGTGAGGCATATCCTCGGGCTGGGAGTTACCAACTCACTTTC	TGTGCCAGTAGTATTAGCGGGAGAAGCACAGATACGCAGTATTTT	6
TGTGCTCTGAGTGAGGCCAGTGCCTATGGTCAGAATTTTGTCTTT	TGTGCCAGCAGGTCCGGGACTAGCGACCACGAGCAGTACTTC	6
TGTGCTCTGAGTGAGGCGAGTAGAGCCGGTAACCAGTTCTATTTT	TGTGCCAGCAGTCTGAGGGCGAGCGGCCGTTGGGATGAGCAGTTCTTC	6
TGTGCTCTGAGTGAGGCGCAGTCTAGCAACACAGGCAAACTAATCTTT	TGTGCCAGCAGTCCAGGACAGGGAGGGGCGATCGGGGACATTCAGTACTTC	6
TGTGCTCTGAGTGAGGCGCCTGGGGCAAACAACCTCTTCTTT	TGTGCCAGCAGACAACATAATTGGGCTCAGCCCCAGCATTTT	6
TGTGCTCTGAGTGAGGCGGTGGGACACTCTGGGGCTGGGAGTTACCAACTCACTTTC	TGTGCCAGCAGCTCAAAGGAGGGGTGGACCCAAAGCTTCTACGAGCAGTACTTC	6
TGTGCTCTGAGTGAGGCGTACACCAGTGGCTCTAGGTTGACCTTT	TGTGCCAGCAGCTTAGCGGTAACCTCCTACGAGCAGTACTTC	6
TGTGCTCTGAGTGAGTGGATTGTGGATAGCAACTATCAGTTAATCTGG	TGTGCCAGCAGCACGGACCCAGAAGAAATCTACGAGCAGTACTTC	6
TGTGCTCTGAGTGATGGAGGATACAGCACCCTCACCTTT	TGTGCCACCAGTGATACCTCGGGACAGGGGGCAAATCATGAGCAGTTCTTC	6
TGTGCTCTGAGTGCGGGAACTGGAGGCTTCAAAACTATCTTT	TGCGCCAGCAGCTTGGACGGGACTAGCGGGAGGGCTTACCATGGAAACATTCAGTACTTC	6
TGTGCTCTGAGTGGGGACAGAGATGACAAGATCATCTTT	TGTGCCAGCAGCTCCTTACTTGGCGTCTCAAATTCACCCCTCCACTTT	6
TGTGCTCTGATCTTCACGGGAGGAGGAAACAAACTCACCTTT	TGTGCCAGCAGCTTAGCGGGCAGCGGGAGGGCGATTGAGCAGTTCTTC	6
TGTGCTCTGGCATATGGAAACAAGCTGGTCTTT	TGCAGTGCTCGCTCCGGGACTAGCGGGAGCCTGAATGAGCAGTTCTTC	6
TGTGCTCTGGGATTCGGTTCTGGGGCTGGGAGTTACCAACTCACTTTC	TGCGCCAGCAGCCGTACTAGCGGGGAGATCAACAATGAGCAGTTCTTC	6
TGTGCTCTGGGCCGTAGGGGAGGTAGCAACTATAAACTGACATTT	TGCGCCAGCAGCCAAGCTTATTTACAGCTGAATGAAAAACTGTTTTTT	6
TGTGCTCTTATCCACCCTGGGTCAGGAACCTACAAATACATCTTT	TGTGCCTGGAGTGTAAGGGAGACCGGGGAGCTGTTTTTT	6
TGTGCTGCAACCGGGGGCGGATCTGAAAAGCTGGTCTTT	TGTGCCAGCGGACGGACCCTGGGCTACACCTTC	6
TGTGCTGCCCGATCAGATAGGAGGGCTGAAAAGCTGGTCTTT	TGTGCCAGCAGCCGCGCCCACGGGCTAGCGGGGGGGCGAGTCGGTGAGCAGTTCTTC	6
TGTGCTGGCCCCCATTGGGGTGGTACTAGCTATGGAAAGCTGACATTT	TGTGCCAGCAGTGAAGGGAGTGGCTATGGCTACACCTTC	6
TGTGCTGGCCCTACGTCTAGCAACACAGGCAAACTAATCTTT	TGTGCCTGGATCCAGCAGGGTGGCTTCTATGGCTACACCTTC	6
TGTGCTGGGCAGCTGTCCCATGCCAGACTCATGTTT	TGTGCCAGCAGTTACTCGAAAGGATGGACTAGCCTCACAGATACGCAGTATTTT	6
TGTGCTGGGCAGCTTCCGTACACCGGTAACCAGTTCTATTTT	TGTGCCAGCAGCACCCTACTAGCGGGGGGGCACGTTGAGCAGTTCTTC	6
TGTGCTGGGCATCTGGGGGGAAACACACCTCTTGTCTTT	TGTGCCAGCAGCCGGGCAGGGATTAAAGAGACCCAGTACTTC	6
TGTGCTGGGCTCCTTCGCGATAACACCGACAAGCTCATCTTT	TGTGCCAGCAGCTTCTTAGACAGGTCCTACGAGCAGTACTTC	6
TGTGCTGGGGACAACTCAGAAGGAAGCCAAGGAAATCTCATCTTT	TGTGCCAGCAGCCAAGAGACGGGTGTTGGAAACACCATATATTTT	6
TGTGCTGTCAGCGGGAACAGAGATGACAAGATCATCTTT	TGTGCCAGCAATCACTTCTATGGCTACACCTTC	6
TGTGCTGTCATGGATAGCAACTATCAGTTAATCTGG	TGTGCCAGCAAACAGGGGGACTACGATGTCAATGAGCAGTTCTTC	6
TGTGCTGTCATTTCTAACGACTACAAGCTCAGCTTT	TGTGCCAGCAGCTTTAGCGTAAGCACAGATACGCAGTATTTT	6
TGTGCTGTCGAAGAGTATTCAGGAGGAGGTGCTGACGGACTCACCTTT	TGTGCCAGCAGTTTAGGATCCCATTGGCAGTGGGGGTATAGGACAGATACGCAGTATTTT	6
TGTGCTGTCGATATATCTAACTTTGGAAATGAGAAATTAACCTTT	TGCGCCAGCAGCCCGTGGACCCCAAAAGAGACCCAGTACTTC	6
TGTGCTGTGAACGACTATGGTCAGAATTTTGTCTTT	TGTGCCAGCAACCAAGGAGTATTCGGAGGGGGCGCCTACAATGAGCAGTTCTTC	6
TGTGCTGTGAAGGGAGGAAAGCTTATCTTC	TGTGCCAGCAGTTCCGGGACTAGCGGGAGGTCAGATACGCAGTATTTT	6
TGTGCTGTGAAGGGCTATGGTCAGAATTTTGTCTTT	TGTGCCAGCAGTTTAACCACGGGGGGGGTTCACGAGCAGTACTTC	6
TGTGCTGTGAGAGACACGGATGCCAGACTCATGTTT	TGTGCCAGCAGTTCGGTCAATGAGCAGTTCTTC	6
TGTGCTGTGAGAGACGAGAGTAACACCGACAAGCTCATCTTT	TGTGCCAGCAGTTCCCCGGCTAGCGGGAGTAGGAGTGAGCAGTTCTTC	6
TGTGCTGTGAGAGAGGGGGACACGGGCAGGAGAGCACTTACTTTT	TGTGCCAGCAGCCAAGAGGTTCTAGCGGGGTCCTCCTACAATGAGCAGTTCTTC	6
TGTGCTGTGAGAGATAGGCAGGCAGGAACTGCTCTGATCTTT	TGTGCCAGCAGCTTATGGGGAAACACTGAAGCTTTCTTT	6
TGTGCTGTGAGAGATCGATATGGTGGTGCTACAAACAAGCTCATCTTT	TGCGCCAGCAGCCATGGCGCTAGCGGGAGTTCCGAGACCCAGTACTTC	6
TGTGCTGTGAGAGCCTCTAGCAACACAGGCAAACTAATCTTT	TGTGCCTGGGGGAGACAGGGACACACTGAAGCTTTCTTT	6
TGTGCTGTGAGAGTTATACTCACGGGAGGAGGAAACAAACTCACCTTT	TGCGCCAGCAGCCAAGATACGGCCGGGGGGGGGAGGAGAGGCTACACCTTC	6
TGTGCTGTGAGCGCCCTTTTAGTTTCAGATGGCCAGAAGCTGCTCTTT	TGTGCCAGCAGCCCGACAGGAGCCGTACCTTTCTTT	6
TGTGCTGTGAGGAAAGACATGCGCTTT	TGTGCCAGCAGTATTGTCAATGAGCAGTTCTTC	6
TGTGCTGTGAGGGGTAGCAACACAGGCAAACTAATCTTT	TGTGCCAGCAGCTCCCGGGCGGGACGCGCGAGCTCCTACGAGCAGTACTTC	6
TGTGCTGTGAGTGATGACTTTGGAAATGAGAAATTAACCTTT	TGTGCCAGCAGCTTGGGTTTCTACAATGAGCAGTTCTTC	6
TGTGCTGTGAGTTTTGCATCAGGAGGAAGCTACATACCTACATTT	TGTGCCAGCAGCTGGGGGTTCTACGAGCAGTACTTC	6
TGTGCTGTGCAGGCCCTCCGATTTGGGGCTGGGAGTTACCAACTCACTTTC	TGTGCCAGCAGTTTATCGTGGCTAGACCAAGAGACCCAGTACTTC	6
TGTGCTGTGCAGGCGGGTGACAGCTGGGGGAAATTGCAGTTT	TGTGCCAGCAGCCCGGATCCAGGCACCGGGGAGCTGTTTTTT	6
TGTGCTGTGCAGGCTAGTGGAGGTAGCAACTATAAACTGACATTT	TGTGCCAGCAGCTCCAGCGCCGGGTTTCTTGGCTACACCTTC	6
TGTGCTGTGCAGGGATTGTTAACCAGTGGCTCTAGGTTGACCTTT	TGTGCCAGCAGCGCCCGGACCGGGGAGCTGTTTTTT	6
TGTGCTGTGCCCTCATCAGGAGGAAGCTACATACCTACATTT	TGCGCCAGCAGCTTACATACCACAGATACGCAGTATTTT	6
TGTGCTGTGCGAGAGGGGGATGACAAGATCATCTTT	TGTGCCAGCAGCGTAGAGGGGACAGGTGAAGAAGCTTTCTTT	6
TGTGCTGTGGACGACTACAAGCTCAGCTTT	TGTGCCAGCAGCTTAGATCTGACAGGAAACACTGAAGCTTTCTTT	6
TGTGCTGTGGAGGTCCAGGGCGGATCTGAAAAGCTGGTCTTT	TGTGCCAGCGGGGAAGGAGCGGGAGAGGGGGATGAGCAGTTCTTC	6
TGTGCTGTGGCCCAACCTCCCCTAGGTCAGAATTTTGTCTTT	TGTGCCAGCAGCCAAGATTACGGGGACTACGAGCAGTACTTC	6
TGTGCTGTGGCCCTCCCTTATAACCAGGGAGGAAAGCTTATCTTC	TGTGCCAGCAGCCAAAGCCTCCAAAGCTCTTCTACCACAGAGGGTACGCAGTATTTT	6
TGTGCTGTGGGGTTGAACAGAGATGACAAGATCATCTTT	TGTGCCAGCAGTTCAAACGGACAGGGTATTAACACCGGGGAGCTGTTTTTT	6
TGTGCTGTGGGTGAATCAGGAGGAGGTGCTGACGGACTCACCTTT	TGTGCCAGCAGCGGCCTCGACAGGTTTGACACAGATACGCAGTATTTT	6
TGTGCTGTGGGTGAGGAAGCATCAGGAGGAAGCTACATACCTACATTT	TGTGCCAGCAGCTTAGACAGGAGCAACCTCTACAATGAGCAGTTCTTC	6
TGTGCTGTGGGTGCATCTGGCAATGACATGCGCTTT	TGTGCCAGCCAGCCGACCCTACCTAACTATGGCTACACCTTC	6
TGTGCTGTGGTGGGGGAGGCAGGAGGAAGCTACATACCTACATTT	TGTGCCAGCAGTAACTGGGGGAACACTGAAGCTTTCTTT	6
TGTGCTGTTAATGCTGGCAACAACCGTAAGCTGATTTGG	TGCGCCAGCAGCCAAGAGGATACAGGGCGTCAGCCCCAGCATTTT	6
TGTGCTGTTAATTCTGGGGGTTACCAGAAAGTTACCTTT	TGTGCCAGCAGCCCGTGGACAGGAGGCGAGCAGTACTTC	6
TGTGCTGTTACTCCTACCTCAGGAACCTACAAATACATCTTT	TGTGCCACCAGCAGGGACAGGGTGGAGGACCTCCACTTT	6
TGTGCTGTTGATACTGGAGGCTTCAAAACTATCTTT	TGCGCCAGCAGCCAAGAAGGGGGAGCAGGGCGCAATCAGCCCCAGCATTTT	6
TGTGCTGTTGATTCAGGAGGAGGTGCTGACGGACTCACCTTT	TGTGCCAGTAGTACAGGACAATCCTCGGACAATGAGCAGTTCTTC	6
TGTGCTTACTCAGGAAACACACCTCTTGTCTTT	TGTGCCAGCAGCCCCTCGGGGTTTATGAACACTGAAGCTTTCTTT	6
TGTGCTTATACCCCTAGCAACTATCAGTTAATCTGG	TGTGCCAGCAGTCCCATCCAGACAGCCTACTCCTACGAGCAGTACTTC	6
TGTGCTTATAGGACCACCTATTCGTACAATAACAATGACATGCGCTTT	TGTGCCAGCAGCACAGGATCCTACGAGCAGTACTTC	6
TGTGCTTATAGGAGCGGCGGAACCTACAAATACATCTTT	TGTGCCAGCAGCCAAGTGGATTACCCCAACGAGCAGTACTTC	6
TGTGCTTATAGGCGAGAAACCAGTGGCTCTAGGTTGACCTTT	TGCAGCGTTGAATGGTGGGGTAGCGGGAGGATTAGCAATGAGCAGTTCTTC	6
TGTGCTTCAGATAGTGGAGGTAGCAACTATAAACTGACATTT	TGTGCCAGCAGCGTAGGAGGCAGCGGGGGGGCCCTTTCGAATGAGCAGTTCTTC	6
TGTGCTTCCATGGATAGCAACTATCAGTTAATCTGG	TGTGCCAGCAGCCCCCGGGACGGATTCCGTGAAGCTTTCTTT	6
TGTGCTTCCTTCTATAACCAGGGAGGAAAGCTTATCTTC	TGTGCCAGCAGTTCCGGACCCAACTCTGGAAACACCATATATTTT	6
TGTGCTTCGACTGGAGGCTTCAAAACTATCTTT	TGTGCCAGCAGTTTATCCGAGGGATCCTCTGAAGCTTTCTTT	6
TGTGCTTGTCCGTCGACTGGGGCAAACAACCTCTTCTTT	TGTGCCACCAGTGATTTAGGGACGGGGATAGGCAATGAGCAGTTCTTC	6
TGTGCTTTCATGATGGATAGCAGCTATAAATTGATCTTC	TGTGCCAGCTCACCTGCTAGCTCCTACAATGAGCAGTTCTTC	6
TGTGCTTTCATGTCCCATTATGGTGGTGCTACAAACAAGCTCATCTTT	TGCAGCGTTGGGCCCCCCTACGAGCAGTACTTC	6
TGTGGAGCAGACATAAGGTTGCGTAACCAGTTCTATTTT	TGTGCCAGCAGTTTAGTTGAGGCCACCAATCAGCCCCAGCATTTT	6
TGTGGCACAGAGGGGGGCTTTGGGAATGTGCTGCATTGC	TGCGCCAGCAGCCCTGGTAGGACTGGACTTACCTACGAGCAGTACTTC	6
TGTGTACCTTCTGGGGCTGGGAGTTACCAACTCACTTTC	TGTGCCAGCAGCTTAGGGGCAGGGCCCACAGATACGCAGTATTTT	6
TGTGTACTGGGTGGTACTAGCTATGGAAAGCTGACATTT	TGTGCCAGTAGTCGGTCAGGGGTGACCTACAATGAGCAGTTCTTC	6
TGTGTGGTAGGTAGCAACTATAAACTGACATTT	TGTGCCAGCAGCTCCACCGGGGGCCCCTACGAGCAGTACTTC	6
TGTGTGGTGAACAACAATGCAGGCAACATGCTCACCTTT	TGTGCCAGCAGACCAGACAAGTATGGCTACACCTTC	6
TGTGTGGTGAACGGAAGGGATAGCAGCTATAAATTGATCTTC	TGTGCCAGCAGTGAAGGGTCTATACTCCCAGGGGAGCAGTACTTC	6
TGTGTGGTGACGGGTAATGCAGGCAACATGCTCACCTTT	TGTGCCAGCAGCCAACGACCCGACGGGGCAGATACGCAGTATTTT	6
TGTGTGGTGAGCGCGGGGAATGCAGGCAACATGCTCACCTTT	TGTGCCAGCTCGCAGCGGGGGGGCGAAGAGACCCAGTACTTC	6
TGTGTGGTGAGCGCGTTGTCAGGAGGAGGTGCTGACGGACTCACCTTT	TGTGCCAGCAGTTTAGAACTAGCGGGAGGAACTGGGTACGAGCAGTACTTC	6
TGTGTGGTGAGCGGGAATAACAATGCCAGACTCATGTTT	TGTGCCAGCAGTTTAAGCCCCACGACAGGGAACTATGGCTACACCTTC	6
TGTGTGGTGATCAAAACTGGGGCAAACAACCTCTTCTTT	TGCAGCGTTGAAGGCGGCACCACCTACGAGCAGTACTTC	6
TGTGTGGTGATCGTATCTTATAACACCGACAAGCTCATCTTT	TGCAGTGCTAGCCGGGGAGAGGGCTACACCTTC	6
TGTGTGGTGGGCGACTACAAGCTCAGCTTT	TGTGCCAGCAGCGTAGAAGGGGCAGAGAACACTGAAGCTTTCTTT	6
TGTGTTGTGAGTGACGGTGATGGAGGCTTCAAAACTATCTTT	TGTGCCAGCAGCTTAAGTCTGGGAAACTCCTACGAGCAGTACTTC	6
TGTGTTGTGAGTGATCTTGGGTTTACGGGAGGAGGAAACAAACTCACCTTT	TGTGCCAGTAGTACCACAGGGGGCAATGAGCAGTTCTTC	6
TGTGTTGTGAGTGATGGATATGGTGGTGCTACAAACAAGCTCATCTTT	TGTGCCAGCACCGGTGAGCAGTACTATGGCTACACCTTC	6
TGTGTTGTGAGTGCCTATTCTGGGGGTTACCAGAAAGTTACCTTT	TGTGCCAGCAGCTTGGGTCTAGATACGCAGTATTTT	6
TGCATCGCTCACAACGACTACAAGCTCAGCTTT	TGTGCCAGCAGCCAAGATCTGGGGGGTTTAGGGCAGTACTTC	7
TGCATCGTCATCTACGACTACAAGCTCAGCTTT	TGTGCCAGCAGTTTCCAGGGGGCTGTAGATACGCAGTATTTT	7
TGCCTCGTGGCTCGGGGCGGCGGTAACCAGTTCTATTTT	TGTGCCAGCAGCCCCGGACACACGGTCACAGATACGCAGTATTTT	7
TGCGCTGTGAGGCGCACTAACTTTGGAAATGAGAAATTAACCTTT	TGTGCCAGCAGGAACCGGACTAGCGGCGCAGGCTACGAGCAGTACTTC	7
TGCGGCACAGTAAATACCGGCACTGCCAGTAAACTCACCTTT	TGCAGTGCTAGGGTGAACACTGAAGCTTTCTTT	7
TGCGGCGTGCCGCCGGCTGGTGGTACTAGCTATGGAAAGCTGACATTT	TGTGCCAGCAGCCAAGATCGGGACAGGTACAATGAGCAGTTCTTC	7
TGTGCAATGAATACAGAAACCAGTGGCTCTAGGTTGACCTTT	TGTGCCAGCAGCGTAGAGGACTGGGGGAGAGATACGCAGTATTTT	7
TGTGCAATGAGAGTCTGGGGAGAAAACCAGGGAGGAAAGCTTATCTTC	TGTGCCAGCACCTTATTAGTTCCCCATGAAGCTTTCTTT	7
TGTGCAATGAGCGCGACCTCAGGAACCTACAAATACATCTTT	TGTGCCACCAGTGATTCCGGACGGAAACTAGCCAAAAACATTCAGTACTTC	7
TGTGCAATGAGCGTATCGGGAGCCCAGAAGCTGGTATTT	TGCGCCAGCAGCCAAGACCCAGCGGGTGGGGACGAGCAGTACTTC	7
TGTGCAATGTACCGGGGGTACAGCAGTGCTTCCAAGATAATCTTT	TGTGCCAGCAGCTTAGGGTCTCAGGGCTACACCTTC	7
TGTGCAGAGAACGAAGAAACCAGTGGCTCTAGGTTGACCTTT	TGTGCCATCAGAGACCGTTTAAAGTGGAACACTGAAGCTTTCTTT	7
TGTGCAGAGAGGGAAGGAGGTGCTGACGGACTCACCTTT	TGTGCCAGCAGCCAAGTGACGAGTTTGAACACTGAAGCTTTCTTT	7
TGTGCAGAGCGCTTGGTTAACAATGCCAGACTCATGTTT	TGTGCCAGCAGCTTGCAGGGAGTCACAGATACGCAGTATTTT	7
TGTGCAGAGGCGCCGTCGGGCGGCATGCTCACCTTT	TGTGCCACCAGTGCCTACAGCGACGAGCAGTACTTC	7
TGTGCAGGAAAAGGTGGTGCTACAAACAAGCTCATCTTT	TGTGCCAGCAATATACAGGGGAGCACTGAAGCTTTCTTT	7
TGTGCCAGGAACACCGGTAACCAGTTCTATTTT	TGTGCCAGCAGTGTCCAGACCGGGACAGGGAACTATGGCTACACCTTC	7
TGTGCCGTCAAGGGTACCTCAGGAACCTACAAATACATCTTT	TGTGCCAGCAGCTTAGGGACAGATGAAGCTTTCTTT	7
TGTGCCGTCCGACTTAATAATGCAGGCAACATGCTCACCTTT	TGCGCCAGCAGCCAATATGGTGGGGCCACAGATACGCAGTATTTT	7
TGTGCCGTGAAACCGTCCCTCGGAGGAGGTGCTGACGGACTCACCTTT	TGTGCCTGGCAGGGACTAGCGGGAACGAACACCGGGGAGCTGTTTTTT	7
TGTGCCGTGAACTCGCCACTCAACTATCAGTTAATCTGG	TGCAGTGCTAGAGCCCCACTAGCGGGACTGAACAATGAGCAGTTCTTC	7
TGTGCCGTGAATACGATCAAAGCTGCAGGCAACAAGCTAACTTTT	TGTGCCAGCAGTTTAGGCTCGTCACCGAAGGAGCAGTTCTTC	7
TGTGCCGTGATATGGAACAAACTGGTCTTT	TGTGCCAGCAGTTACACCTTTGTGGGCACAGATACGCAGTATTTT	7
TGTGCCGTGGACACGGCAGGAAACACACCTCTTGTCTTT	TGTGCCAGCGGATACCTAACAGGGAGCACTGAAGCTTTCTTT	7
TGTGCTACGGACGGTAACCAGTTCTATTTT	TGTGCCTCATCAGTTTGGGAAAGCAATCAGCCCCAGCATTTT	7
TGTGCTACGGAGGGCAACTTTGGAAATGAGAAATTAACCTTT	TGTGCCACCAGCAGGTACGGCGGGGAGACCCAGTACTTC	7
TGTGCTACGGCCACCGACAGAGGCTCAACCCTGGGGAGGCTATACTTT	TGTGCCAGCACACTTGACAGGGGGCGTAACACTGAAGCTTTCTTT	7
TGTGCTACTGCTTCCTCAACCTATACTGGAGCCAATAGTAAGCTGACATTT	TGTGCCAGCAGTCCACAGGGTTATAATTCACCCCTCCACTTT	7
TGTGCTCTCGTAGACAGCTGGGGGAAATTGCAGTTT	TGTGCCAGCAGTCCCCGGGACGGAGGAGATACGCAGTATTTT	7
TGTGCTCTGAAAACACCGCGCGACTCGAAAGAAACCAGTGGCTCTAGGTTGACCTTT	TGTGCCAGTAGTCCCCGCCCGGGTCTTGATACGCAGTATTTT	7
TGTGCTCTGAATTATGGTGGTGCTACAAACAAGCTCATCTTT	TGCGCCAGCAGCCAAGATCCGCTTGCGATCTTTAGCAATCAGCCCCAGCATTTT	7
TGTGCTCTGACCGAAAGGGGAAATGAGAAATTAACCTTT	TGCGCCAGCAGCTTGGGAGGATCGTATGAAAAACTGTTTTTT	7
TGTGCTCTGAGTGAATCCTCCACAGATGGCCAGAAGCTGCTCTTT	TGTGCCAGCAGCTGGGACGGTGGACCTTACGAGCAGTACTTC	7
TGTGCTCTGAGTGAGGCTAATAATGCAGGCAACATGCTCACCTTT	TGCGCCAGCAGCAGCCCTAGCGGGAGGGCCTTAGATACGCAGTATTTT	7
TGTGCTCTGTCAGGAAGCCAAGGAAATCTCATCTTT	TGTGCCAGCAGTCCAAGGAGCGGGGCAGATACGCAGTATTTT	7
TGTGCTGCCACCAAAACCTCCTACGACAAGGTGATATTT	TGTGCCAGCAGCTTAGGGCTAACCGGGCCTGAAGACAATCAGCCCCAGCATTTT	7
TGTGCTGCGGGGTCCATGACAACTGACAGCTGGGGGAAATTGCAGTTT	TGTGCCAGCAGACCGACAGGGCACTATGGCTACACCTTC	7
TGTGCTGGGATGAATTATGGTGGTGCTACAAACAAGCTCATCTTT	TGCGCCAGCAGCGGGCCAGGCCTACACTTCCATAGCAATCAGCCCCAGCATTTT	7
TGTGCTGGGATGAATTATGGTGGTGCTACAAACAAGCTCATCTTT	TGTGCCAGTAAAACGGGGACCTACAATGAGCAGTTCTTC	7
TGTGCTGGGTCGAATTATGGTGGTGCTACAAACAAGCTCATCTTT	TGTGCCAGCAGCCTCGGACTTTCTGAAGCTTTCTTT	7
TGTGCTGTCCTCTATGGGAACAACAGACTCGCTTTT	TGTGCCAGCAGCCGCTGGGGGGGGGATTCACCCCTCCACTTT	7
TGTGCTGTGACAACTAATAATGCAGGCAACATGCTCACCTTT	TGTGCCAGCAGTTTACAGGACTACTACAATGAGCAGTTCTTC	7
TGTGCTGTGAGAGATTCCGGGGCTGCAGGCAACAAGCTAACTTTT	TGTGCCAGCAGCTTGGATCCAGGATCAACCCCACCCAAATCTGCCACTGAAGCTTTCTTT	7
TGTGCTGTGAGTATCGACACCGACAAGCTCATCTTT	TGTGCCAGCAGTAAAGACAGGGCTACCAATGAGCAGTTCTTC	7
TGTGCTGTGAGTGATCTCGACTTTGGAAATGAGAAATTAACCTTT	TGTGCCAGCAGTTTACGGACGGAATATCAGCCCCAGCATTTT	7
TGTGCTGTGAGTGGCAATGCAGGCAAATCAACCTTT	TGCGCCAGCAGCCAAACCGCGGGACGGCTCCAAGAGACCCAGTACTTC	7
TGTGCTGTGAGTGGCTGGGGTTACCAGAAAGTTACCTTT	TGCGCCAGCAGCTGGAATCCAGTGACAGGGGAAAACACTGAAGCTTTCTTT	7
TGTGCTGTGATTTACAATAACAATGACATGCGCTTT	TGTGCCAGCAGCTCACTAGCGGGGGTGGGGGAGACCCAGTACTTC	7
TGTGCTGTGATTTCATCAGGAGGAAGCTACATACCTACATTT	TGTGCCACCTGGACAGGGGATAGCAATCAGCCCCAGCATTTT	7
TGTGCTGTGCAGGCCTGGACACCGGGGGATAGCAACTATCAGTTAATCTGG	TGTGCCACCTCCATAGCGGGGGGCGCCTACGAGCAGTACTTC	7
TGTGCTGTGCGAGTAAACGACAAGCTCATCTTT	TGTGCCAGCAGGCCTCGGCTGGCCCGGGAGGGCCTTGACATTCAGTACTTC	7
TGTGCTGTGGGATATGGAAATGAGAAATTAACCTTT	TGTGCCAGCAGCTTAGGTGGCAGGGGAACCGCAGATACGCAGTATTTT	7
TGTGCTGTGGGGAACTATGGTCAGAATTTTGTCTTT	TGTGCCAGCAGTTGGCCAGCGGGAGGGTTAAACGAGCAGTACTTC	7
TGTGCTGTTCTTGACCAGGCAGGAACTGCTCTGATCTTT	TGTGCTAGCAGCACCGGGGGGGGCCGATCGGAGCAGTACTTC	7
TGTGCTGTTTCTTATTATGGAGGAAGCCAAGGAAATCTCATCTTT	TGTGCCAGCAGCCAGGGACTTGGAGACTACGAGCAGTACTTC	7
TGTGCTTATAGCCCCAAGTATGGTGGTGCTACAAACAAGCTCATCTTT	TGTGCCAGCAGCTTTGGGGGACCTTCCTACGAGCAGTACTTC	7
TGTGCTTATAGGAGCGCGTGGTGGGGAGCCCAGAAGCTGGTATTT	TGTGCCAGCAGTTCGGACGTAACCTACGAGCAGTACTTC	7
TGTGCTTTCTTCGGAAGCCAAGGAAATCTCATCTTT	TGTGCCTGGAGTGTATTGGGCAGCAATCAGCCCCAGCATTTT	7
TGTGGCACAGAGGATGCTGGTGGTACTAGCTATGGAAAGCTGACATTT	TGTGCCAGCATGGGACTAGCGGGACAAGAGACCCAGTACTTC	7
TGTGTGGTGAACAAGGACGGGGGCTACAATAAGCTGATTTTT	TGTGCCAGCAGTTTATTCGGAGGAAACACCGGGGAGCTGTTTTTT	7
TGTGTGGTGAACCACTTGGCCGACAGAGGCTCAACCCTGGGGAGGCTATACTTT	TGTGCCAGCAGCTTAGATCCGGGGGCGGGTGACAATGAGCAGTTCTTC	7
TGTGTGGTTCCTCCTGTCTCAGGAAACACACCTCTTGTCTTT	TGTGCCAGCAGTGAAGGTCTAGGACCAGATACGCAGTATTTT	7
TGTTCCACTGGGGCTGGGAGTTACCAACTCACTTTC	TGTGCCGTAACAACGGCAGGAGACTATGGCTACACCTTC	7
TGCGCTGTGAAGGGAAGCCAAGGAAATCTCATCTTT	TGCAGCGTTGAGAGGGGTGGTGGTGGCTACACCTTC	8
TGCGCTGTGAGGGCGGGGGATGCCAGACTCATGTTT	TGTGCCAGCAGTTTAGGGGGGCTTGTAACTGAAGCTTTCTTT	8
TGTGCAATGAGAAAGAACTATGGTCAGAATTTTGTCTTT	TGTGCCAGCAGCCCCCCCCCGGGACTAGCGGGGGTAACAAAAGAGACCCAGTACTTC	8
TGTGCAATGAGACGTCGGATGAACAGAGATGACAAGATCATCTTT	TGTGCCAGCACTCGGACCTTCAGCGGGGACTACAATGAGCAGTTCTTC	8
TGTGCAATGAGAGAAGGGTCAGGATACAGCACCCTCACCTTT	TGTGCCAGTAGGGTAGGACAGGGGAACATTCAGTACTTC	8
TGTGCAATGAGAGAGGGACGGGTGGACAATGACATGCGCTTT	TGTGCCAGCAGCTTAGAGGTTGGCCGCTACACAGATACGCAGTATTTT	8
TGTGCAATGAGAGAGGGCCGGAATGGAGAAACCAGTGGCTCTAGGTTGACCTTT	TGTGCCAGCAGCCTTGAATTCGGGACAGAACTCCAAGAGACCCAGTACTTC	8
TGTGCAATGAGGAGAACTCAGGGCGGATCTGAAAAGCTGGTCTTT	TGTGCCAGCACCTTAGGGTTGGGCACTGAAGCTTTCTTT	8
TGTGCAATGTTCTTTGGAAATGAGAAATTAACCTTT	TGTGCCAGCAGCCCCCTTGGTGCAACTAATGAAAAACTGTTTTTT	8
TGTGCAATTAACCCTAGCAACACAGGCAAACTAATCTTT	TGTGCCAGCATCCAATCCCTAACCCCGGGAGCTGGGGCCAACGTCCTGACTTTC	8
TGTGCAGAGAATGGCACGGGCAGGAGAGCACTTACTTTT	TGTGCCAGCATCGCAGGGGGCGGTTACACTGAAGCTTTCTTT	8
TGTGCAGAGAATTACAATAACAATGACATGCGCTTT	TGCGCCAGCAGCTTGGAGGGTAGCGGGAGTGTGAACAATGAGCAGTTCTTC	8
TGTGCAGAGAGTATAGTAGGCCAGAAAGTTACCTTT	TGTGCCACTTGTTCTGGGACTAGCCCGTCGCGTGAGCAGTTCTTC	8
TGTGCAGCAAGCATAGGTAACTTTGGAAATGAGAAATTAACCTTT	TGCGCCAGCAGCCCCCAGAGGAACACTGAAGCTTTCTTT	8
TGTGCAGCAAGCGCCCATGCCAGACTCATGTTT	TGTGCCAGCAGTACTCGTTCGAGCCCCAACAATGAGCAGTTCTTC	8
TGTGCAGCAAGCGCGTTGGGAGCCCAGAAGCTGGTATTT	TGTGCCAGCAGTTTTATCGGCAGAACTAGCACAGATACGCAGTATTTT	8
TGTGCAGCAAGCGGGTCAATGCGAGGAAGCCAAGGAAATCTCATCTTT	TGTGCCAGTAGTACCGGTCCGGGGTCCTGGGAGCAGTATTTT	8
TGTGCAGCAAGTACCGCAGGAGGTGCTGACGGACTCACCTTT	TGTGCCAGCAGCCCCGGGGCCCGTGGGGACACTGAAGCTTTCTTT	8
TGTGCAGCAAGTACGGAAGCTGCAGGCAACAAGCTAACTTTT	TGCGCCAGGGGTATGGGGGGTTTGATGTACGAGCAGTACTTC	8
TGTGCAGCAAGTAGTGGAAATGAGAAATTAACCTTT	TGTGCCAGCAGCCCGTATGACTACAATGAGCAGTTCTTC	8
TGTGCAGCAAGTGAGACCTCCTACGACAAGGTGATATTT	TGTGCCAGCAGCCCTACAGGGGCCGGCAATCAGCCCCAGCATTTT	8
TGTGCAGCAAGTTCGTATTCAGGAGGAGGTGCTGACGGACTCACCTTT	TGTGCCAGCAGTTACTCGGAGATCGGCGCCGGGGAGCTGTTTTTT	8
TGTGCAGCAAGTTGGAGGACCTCCTACGACAAGGTGATATTT	TGTGCCAGCAGCTTTGGTACTAGCGGGATCTGGACAGATACGCAGTATTTT	8
TGTGCAGCCACCCGTACTAACGACTACAAGCTCAGCTTT	TGCGCCAGCAGCCAATCCCCCGGGACAAATACCTACAATGAGCAGTTCTTC	8
TGTGCAGGAAGTGGAGGTAGCAACTATAAACTGACATTT	TGTGCCAGCAGCGCAGACTCCGGGACTAGCACCGAGCAGTACTTC	8
TGTGCAGGAGACTTTGGAAATGAGAAATTAACCTTT	TGTGCCAGCAGCGGCCTCCTAGTTGGCGAGCAGTTCTTC	8
TGTGCAGGAGGCGATGGAGGAAGCCAAGGAAATCTCATCTTT	TGTGCCAGTAGTATCCGGTCCACCGGGGAGCTGTTTTTT	8
TGTGCAGGCCTCCCGTCTAACGACTACAAGCTCAGCTTT	TGTGCCAGCGTTCGGGACCTCAATCAGCCCCAGCATTTT	8
TGTGCAGGCGACAAAACTGACAGCTGGGGGAAATTGCAGTTT	TGTGCCAGCAGTCTGACTAGCGGGGGCCTTCTCGGAAATGAGCAGTTCTTC	8
TGTGCAGGGAATGACAATTACACCGGTAACCAGTTCTATTTT	TGTGCCAGCAGAGACGACGGGACTGACTATGGCTACACCTTC	8
TGTGCCGTGAACACAGGCTTTCAGAAACTTGTATTT	TGTGCCAGCAGCTTAAGGTGGGACGAGACCCAGTACTTC	8
TGTGCCGTGAACGAGGGCAGCAGTGCTTCCAAGATAATCTTT	TGTGCCAGCAGTCACTCCCTTACCTACGAGCAGTACGTC	8
TGTGCCGTGAGGAACACCGACAAGCTCATCTTT	TGTGCCAGCAGTTACTCGGGTAGCTTGTTCACTGAAGCTTTCTTT	8
TGTGCCGTGGACAAGGCTGGTGGTACTAGCTATGGAAAGCTGACATTT	TGCGCCAGCAGCTTGACGGCAGGGGGCGGGTACGAGCAGTACTTC	8
TGTGCCGTGGACGCTAAAGAAACCAGTGGCTCTAGGTTGACCTTT	TGCGCCAGCAGCCATGATACTAGCGGATACTACGAGCAGTACTTC	8
TGTGCCGTGGCCCTCAATAACAATGACATGCGCTTT	TGCAGTGCTAGAGATATCGACACCACCGGGGAGCTGTTTTTT	8
TGTGCCGTTCGTCACACCGGTAACCAGTTCTATTTT	TGTGCCAGCAGCCGGACTAGCTATAATTCGAATGAGCAGTTCTTC	8
TGTGCGCCCGGGTCTTCAGGAGGAGGTGCTGACGGACTCACCTTT	TGTGCCAGCAGTTACTACAGGACAAACACTGAAGCTTTCTTT	8
TGTGCTACGGACGAAAGTTCAGGATACAGCACCCTCACCTTT	TGTGCCAGCAGCACCGGGACAGGGTTGCTCGAGCAGTACTTC	8
TGTGCTACGGGGCACTATGGTCAGAATTTTGTCTTT	TGTGCCAGCAGTGCCCTGACCGGGACTAGCGGTAACAATGAGCAGTTCTTC	8
TGTGCTACGTTCGGAACGGGCAACACAGGCAAACTAATCTTT	TGTGCCAGTAGTCCGTATGTCACTTTTAACTATGGCTACACCTTC	8
TGTGCTCACTCCGGAGGAGGTGCTGACGGACTCACCTTT	TGTGCCAGCAGCCAATTCTTGACTAGCACAGATACGCAGTATTTT	8
TGTGCTCCCGATTCAGGAAACACACCTCTTGTCTTT	TGTGCCAGCAGCCACCCTGTACAGGGGGAGGTGAACATTCAGTACTTC	8
TGTGCTCTAGACGGAGGAGGAGGTGCTGACGGACTCACCTTT	TGTGCCAGCAGTCCCGGGACAGTACCCTACTATGGCTACACCTTC	8
TGTGCTCTGAGTGACCATAATAATGCAGGCAACATGCTCACCTTT	TGTGCCAGCAGCGGAGGAATGGGGTGGGGGACCGGGGAGCTGTTTTTT	8
TGTGCTCTGAGTGACCCGTTAAGTCAGGGCGGATCTGAAAAGCTGGTCTTT	TGTGCCAGCTCACCGGCGAGCGGGAGGACAGATACGCAGTATTTT	8
TGTGCTCTGAGTGACGGGGATAACACCGACAAGCTCATCTTT	TGTGCCAGCAGTTTAGGAGAGACCCAGTACTTC	8
TGTGCTCTGAGTGAGGCAAGAACCGGTAACCAGTTCTATTTT	TGTGCCAGCAGCTGGGGGAGGGGAGAGGGGACTGAAGCTTTCTTT	8
TGTGCTCTGAGTGAGTCAGACAGCAGTGCTTCCAAGATAATCTTT	TGTGCCAGCAGCTTAGGAGGTCCAGCAGGGGGTTCACCCCTCCACTTT	8
TGTGCTCTGAGTGAGTTTCGTGGAGCCCAGAAGCTGGTATTT	TGCAGTACCGGGTGGGAAGAGACCCAGTACTTC	8
TGTGCTCTGCGAAATACTGGAGGCTTCAAAACTATCTTT	TGTGCCAGCAGCTCGGACAGGGCGGCGGGCAATGAGCAGTTCTTC	8
TGTGCTCTGGGAGCGGGGTACAGCAGTGCTTCCAAGATAATCTTT	TGTGCCAGCAGCTTAGAGGCGGGAGATTACAATGAGCAGTTCTTC	8
TGTGCTGCCCATGCTGGTGGTACTAGCTATGGAAAGCTGACATTT	TGTGCCAGTACAGGGGGCTGGGGCAATCAGCCCCAGCATTTT	8
TGTGCTGCCCTAACTGGAGCCAATAGTAAGCTGACATTT	TGTGCCAGCAGCAGCGAGGACAGGGGGGGATACGAGCAGTACTTC	8
TGTGCTGGGTTGGATAGCAACTATCAGTTAATCTGG	TGCGCCAGCAGTGAGTCGACTGACAGGGCTTCACCCCTCCACTTT	8
TGTGCTGTACGAGCTGCAGGCAACAAGCTAACTTTT	TGTGCCAGCCACGGAGATACGCAGTATTTT	8
TGTGCTGTCATGGATAGCAACTATCAGTTAATCTGG	TGCAGTGCTGCAGAGGGACAGCTTGAAGAGCAGTTCTTC	8
TGTGCTGTCGAAACCAGTGGCTCTAGGTTGACCTTT	TGTGCCAGCAGTTACCCAATAGAGGGGGGGAGGGCCTTCACCGGGGAGCTGTTTTTT	8
TGTGCTGTGAAAGAAGTAGCCAACAAATTTTACTTT	TGTGCCAGCAGCACCCGACAGGGGGGATACCAAGAGACCCAGTACTTC	8
TGTGCTGTGAATAGAGCTGCAGGCAACAAGCTAACTTTT	TGTGCCACCAGTCCCCCCGCGGGCAGAACCTACGAGCAGTACTTC	8
TGTGCTGTGACGGAAATTGGAAACACACCTCTTGTCTTT	TGTGCCAGCAGCTTAACTGGCGGATCCTATGGCTACACCTTC	8
TGTGCTGTGAGGCCGGAGAACTACAAGCTCAGCTTT	TGTGCCAGCAGTTTTAGACCAGATACGCAGTATTTT	8
TGTGCTGTGAGTCTCACGGGAGGAGGAAACAAACTCACCTTT	TGTGCCAGCAGCAAAGTTCTCAGGAACACCGGGGAGCTGTTTTTT	8
TGTGCTGTGAGTGCTAACTTTGGAAATGAGAAATTAACCTTT	TGTGCCAGCAGTTACTTGGTGACTAGCACAGATACGCAGTATTTT	8
TGTGCTGTGCAGGCGGGGGGTGACAGCTGGGGGAAATTCCAGTTT	TGTGCCAGCAGCGTGGACAGGGGGTGGAATGAGCAGTTCTTC	8
TGTGCTGTGGACCGTCTTTATAACCAGGGAGGAAAGCTTATCTTC	TGTGCCAGCAGGCGGGCAAACTATGGCTACACCTTC	8
TGTGCTGTGGGTGCAAGGAACAATGACATGCGCTTT	TGTGCCAGCAGCTCACCCGGAGGACTAGCGGGAGATGAGCAGTTCTTC	8
TGTGCTGTGTGGGGGGAAGGCTCAGGAACCTACAAATACATCTTT	TGTGCCAGCAGCTTAGTTCTGGTTAACACTGAAGCTTTCTTT	8
TGTGCTTATAGGAGCGCGTGGAATAACAATGCCAGACTCATGTTT	TGTGCCAGCAGTTTATACGGCAATCAGCCCCAGCATTTT	8
TGTGCTTATAGGAGGCCTGACACCAATGCAGGCAAATCAACCTTT	TGCGCCAGCACCGAAGGGAACCGGGGAGAGACCCAGTACTTC	8
TGTGCTTATCAGGGTGCAGGCAAATCAACCTTT	TGTGCCAGCAGTTTACAAGAGGGGGGACAATACGAGCAGTACTTC	8
TGTGCTTATGAGCCTCCGGGGAGTTACCAACTCACTTTC	TGTGCCAGCAGCACCCCCCGGACAGGGGGCATTGAAGCTTTCTTT	8
TGTGCTTATGGGGGCAATAACAATGACATGCGCTTT	TGTGCCAGCAGCTTGGCTCTATCTAACTATGGCTACACCTTC	8
TGTGCTTTCTCTGGTTCTGCAAGGCAACTGACCTTT	TGTGCCAGCAGTGAATTGACCAATTTGAACACTGAAGCTTTCTTT	8
TGTGCTTTTTCCTATGGTCAGAATTTTGTCTTT	TGTGCCAGCAGCTTAGTACCGACAGGGTACACTGAAGCTTTCTTT	8
TGTGGAGCAGACATAGGGTCAGGAGGAGGTGCTGACGGACTCACCTTT	TGTGCCAGCAGCTTAGGAGACCTCGATAGCAATCAGCCCCAGCATTTT	8
TGTGGGGAGGATGCAGGCAACATGCTCACCTTT	TGTGCCAGCAGCGTAGCGGGGAGCTCCTACGAGCAGTACTTC	8
TGTGTGGGGGATAGCAGCTATAAATTGATCTTC	TGTGCCAGCGTGCCCCCAACAGGGGTTAACAATGAGCAGTTCTTC	8
TGTGTGGGGGTGAACAGAGATGACAAGATCATCTTT	TGTGCCAGCAGTCCCGGGACAGTACCCTACTATGGCTACACCTTC	8
TGTGTGGTGAACGTTAACGGTCCCAATGACATGCGCTTT	TGTGCCAGCAGTCTGACAGGGGACAGCACAGATACGCAGTATTTT	8
TGTGTTGTGAGTGGGCGGTCTGGGGGTTACCAGAAAGTTACCTTT	TGTGCCAGCAGCGCGGGGACAGGGAAGACCGGGGAGCTGTTTTTT	8
TGCATCCTGAGAGACAGCAGAAATTCCGGGTATGCACTCAACTTC	TGTGCCAGCAGCCCGACCTGGGGCAGCAATCAGCCCCAGCATTTT	9
TGCATCCTGAGAGACAGCGGCTCTAGCAACACAGGCAAACTAATCTTT	TGTGCCAGCAGTCCGACCTGGGGAAGCAATCAGCCCCAGCATTTT	9
TGCATCGTCAGTGACCTTATCCCAAATTCCGGGTATGCACTCAACTTC	TGTGCCAGCAGCTTCGACGGGGGGCATAACTCTGGGGCCAACGTCCTGACTTTC	9
TGCCTCGTGGGTGACGGAGGGGATAGCAGCTATAAATTGATCTTC	TGTGCCAGCAGTTACACTAGCAGTTACACAGATACGCAGTATTTT	9
TGCGCTGTGAGAGCCAATTCTGGGGGTTACCAGAAAGTTACCTTT	TGCAGTGCTAGAGGGGGACTAGCGTCTCACAATGAGCAGTTCTTC	9
TGTGCAATGAGAGACACCGGTAACCAGTTCTATTTT	TGTGCCAGCAGTTTGGGCGGAGGGAGAAGGTTCTTC	9
TGTGCAATGAGAGAGGGCTTAGGGGGAGCCCAGAAGCTGGTATTT	TGTGCCAGCAGCCAAGGAGGCGCTGGGTCTCTTAATACGCAGTATTTT	9
TGTGCAATGAGAGGAGGAGGCTCAACCCTGGGGAGGCTATACTTT	TGTGCCAGCAGCCTCACTAGCGGGCGATTAAATGAGCAGTTCTTC	9
TGTGCAATGAGCGGAGGGGCATACTCTGGGGCTGGGAGTTACCAACTCACTTTC	TGTGCCAGCAGTTACTCGGGAACGAACACTGAAGCTTTCTTT	9
TGTGCAATGAGCTTATCTGGTTCTGCAAGGCAACTGACCTTT	TGTGCCAGCAGCCCGAGCGGGAGACCCAATGAGCAGTTCTTC	9
TGTGCAATGAGGGCCCCTACGGTGAAGGATAGCAACTATCAGTTAATCTGG	TGTGCCAGCAGCGTAGAGGATTATGACTTCCAAGAGACCCAGTACTTC	9
TGTGCAGAGAAGGATGCCAGACTCATGTTT	TGCGCCAGCAGCCAACATACAGGGGGGGGCGAGCAGTACTTC	9
TGTGCAGAGAATAGGTGGCCTAATGCTGGTGGTACTAGCTATGGAAAGCTGACATTT	TGCGCCAGCGTCCAGGGGGGAGGCACTGAAGCTTTCTTT	9
TGTGCAGAGACCAGAGATGACAAGATCATCTTT	TGTGCCAGCACCCCTGGGGCCGGATTAAAGAGCACAGATACGCAGTATTTT	9
TGTGCAGAGACGTCGAGAGAAGGAGGAAGCCAAGGAAATCTCATCTTT	TGCAGTGCTAGAGACCCTGACAGGGGGTGGGAGACCCAGTACTTC	9
TGTGCAGAGACTCCTTACATGAATTATGGAGGAAGCCAAGGAAATCTCATCTTT	TGTGCCAGTAGCCACGGGACCAACACTGAAGCTTTCTTT	9
TGTGCAGAGAGTATTGGAGGAGGAAACAAACTCACCTTT	TGTGCCTGGAGCGCATGGGGAGACACTGAAGCTTTCTTT	9
TGTGCAGAGATTTGCCCCTCTGGTGGCTACAATAAGCTGATTTTT	TGTGCCAGCTACGAGCAGTACTTC	9
TGTGCAGCAAGCATGAGGGGTCAGAATTTTGTCTTT	TGCAGCGTTGAGGAGACAGTGGGTTACACAGATACGCAGTATTTT	9
TGTGCAGCAAGCATTGGTAACTTTGGAAATGAGAAATTAACCTTT	TGCGCCAGCAGCCCCGCGAGGAACACTGAAGCTTTCTTT	9
TGTGCAGCAAGCGCATCAGGTTCTGCAAGGCAACTGACCTTT	TGTGCCAGCAGCTTAGTCCTCAGCACAGATACGCAGTATTTT	9
TGTGCAGCAATCAGTTGGGCTGGTGGTACTAGCTATGGAAAGCTGACATTT	TGCAGTGCTAGAGACAGCCAGGGCTCCTACAATGAGCAGTTCTTC	9
TGTGCAGCCAGCAATATGGACATGCGCTTT	TGCGCCAGCAGCCCCTACAGGGGAGTAAACACTGAAGCTTTCTTT	9
TGTGCCGAGTATACTGGAGGCTTCAAAACTATCTTT	TGTGCCAGCAGTGCCTTCGGGAGCGCTAAAGGGGAGACCCAGTACTTC	9
TGTGCCGTGATTCTTTATGGAGGAAGCCAAGGAAATCTCATCTTT	TGTGCCAGCAGTTCCCACAGGGGGTCCGGGACAAGAACCGGGGAGCTGTTTTTT	9
TGTGCCGTGGACGGGTTCCCTAACTTTGGAAATGAGAAATTAACCTTT	TGTGCCAGCAGCTCGCGGGCGGGACATGCCTACAATGAGCAGTTCTTC	9
TGTGCCGTGGGCTCAGGATACAGCACCCTCACCTTT	TGTGCCACCAGTGATTCGACGGGATCTCACTCTCCCAACACCGGGGAGCTGTTTTTT	9
TGTGCCTGGAGCAGCTATAAATTGATCTTC	TGTGCCAGCCAGACGATATCGACCCAAGAGACCCAGTACTTC	9
TGTGCCTTTAAGGGGTACAACTTCAACAAATTTTACTTT	TGCAGTGCCCCTCTGGACAGTCTTCACTACGAGCAGTACTTC	9
TGTGCTACGGACGCTTTTATTACAGGAGGAAGCTACATACCTACATTT	TGTGCCAGCAGTTACTCGTTGCGTCACCCCAACACCGGACAGGAAAAAGGCTACACCTTC	9
TGTGCTACGGTCCCATTCACTGGAGCCAATAGTAAGCTGACATTT	TGTGCCAGAATTAAAACCGGGAAGTACTATGGCTACACCTTC	9
TGTGCTACGGTTGGGCGAGTACAGGGAGCCCAGAAGCTGGTATTT	TGTGCCAGCAGCTACGGACTAGCGGGAGGGCTCGAGCAGTACTTC	9
TGTGCTCTAGTGGGGGACTATGGTCAGAATTTTGTCTTT	TGTGCCAGTAGTTTTGCTGGCGCCGGGGAGCTGTTTTTT	9
TGTGCTCTCCATGCTGGTGGTACTAGCTATGGAAAGCTGACATTT	TGTGCCAGCAGTTTGGAGTACCTCGGGGGGTTCCCGGGGAATGAGCAGTTCTTC	9
TGTGCTCTCGAAATGTATTCAGGAGGAGGTGCTGACGGACTCACCTTT	TGTGCCAGCAGCGTGTCCTCCAACACAGATACGCAGTATTTT	9
TGTGCTCTGAACCAGGCAGGAACTGCTCTGATCTTT	TGTGCCAGTAGTATTTCCAGCAGGGGGTACACTGAAGCTTTCTTT	9
TGTGCTCTGAAGAACTATGGTCAGAATTTTGTCTTT	TGTGCCAGCAGTTTCGTGCTAGCGGGTTTGGATGAGCAGTTCTTC	9
TGTGCTCTGAGTCCTACCGGCGTGAATTATGGAGGAAGCCAAGGAAATCTCATCTTT	TGTGCCATCAGTGAGTTGAGTATTGGGTTTTACAGGGATAATGACGAGCAGTACTTC	9
TGTGCTCTGAGTGAGGCCATTGGAGGTAGCAACTATAAACTGACATTT	TGTGCCAGCACGAACGATGGACAGGATAATTCACCCCTCCACTTT	9
TGTGCTCTGAGTGAGGCGCGGGATGCAGGCAACAAGCTAACTTTT	TGTGCCAGCAGTTTTACCGGGACAGGGGCCTACGAGCAGTACTTC	9
TGTGCTGCCTTGAATTATGGAGGAAGCCAAGGAAATCTCATCTTT	TGTGCCAGCAGCTTGGTTGGGAAAAGGGGTGAAAAACTGTTTTTT	9
TGTGCTGGACCAATGAAAACCTCCTACGACAAGGTGATATTT	TGTGCCAGCAGTTCCGCTAACTATGGCTACACCTTC	9
TGTGCTGGGAATTATGGAGGAAGCCAAGGAAATCTCATCTTT	TGTGCCAGCAGTTACTCACTCGTTACTGAAGCTTTCTTT	9
TGTGCTGGGACTTGGTGGGGCTCTAGCAACACAGGCAAACTAATCTTT	TGTGCCAGCAGCTTAGCTGGGGCAGGGGGGTCCGGGGAGCTGTTTTTT	9
TGTGCTGGGGCATACTCTGGGGCTGGGAGTTACCAACTCACTTTC	TGTGCCAGCAGCTCTTGGGGATCTGGCTACACCTTC	9
TGTGCTGTCAAAACTTCTAACGACTACAAGCTCAGCTTT	TGTGCCAGCAGCTCGCTATCGGGGGTGACTGGCTACACCTTC	9
TGTGCTGTCCTTGGAGACTACAAGCTCAGCTTT	TGTGCCAGCAGCTTGGGACAGGGAAGCTACAATGAGCAGTTCTTC	9
TGTGCTGTGAGACCGAACAGAGATGACAAGATCATCTTT	TGTGCCAGCAGTTCCCGACTAGCGGGAGGCACAGATACGCAGTATTTT	9
TGTGCTGTGAGAGACCGGTCAGGAGGAGGTGCTGACGGACTCACCTTT	TGTGCCAGCGCATTAGGGGTCGGCTACGAGCAGTACTTC	9
TGTGCTGTGAGAGACGGCGACTACAAGCTCAGCTTT	TGTGCCAGCAGTTATGGGGATAGCGGGAGCTCTGGGGCCAACGTCCTGACTTTC	9
TGTGCTGTGAGAGATTGGCCCGACAGCTGGGGGAAATTGCAGTTT	TGTGCCAGCAGTCCGCTTCGACTAGCGTTTAGCACCGGGGAGCTGTTTTTT	9
TGTGCTGTGAGAGGAGGAGCGGGGTCTTATAACACCGACAAGCTCATCTTT	TGTGCCAGCAGCGGAGAGGGGGGATTGGGTGAGACCCAGTACTTC	9
TGTGCTGTGAGCCCCCCGGGGCAGGCAGGAACTGCTCTGATCTTT	TGTGCCATCAGTGGCTCTGGGGAAGACCTTTACGGCTACACCTTC	9
TGTGCTGTGAGTCCATGGGGTGGAGGCTTCAAAACTATCTTT	TGTGCCACCAGTGGGCCCCGGGACAGGGGAGGTAGAGATACGCAGTATTTT	9
TGTGCTGTGAGTCCTCCGATGGATAGCAGCTATAAATTGATCTTC	TGTGCCAGCAGGCCGGGGTCGAGAGCTTATGGCTACACCTTC	9
TGTGCTGTGATGGATAGCAACTATCAGTTAATCTGG	TGTGCCAGCAGTTTGGACGCGGGAGGGGCCGGGGAGCTGTTTTTT	9
TGTGCTGTGATGGATAGCAGCTATAAATTGATCTTC	TGTGCCAGCAGTGAACTAGCGGGAGGGCCAGATACGCAGTATTTT	9
TGTGCTGTGCAGGCCGAGGGTGGTGCTACAAACAAGCTCATCTTT	TGTGCCAGCAGTTTTACAGGTTGGGGCTATGGCTACACCTTC	9
TGTGCTGTGCCCCTCGGCAACAAGCTAACTTTT	TGTGCCAGCAGTCGCTCTCCCGGACTAGCGGGAGGGTACTACAATGAGCAGTTCTTC	9
TGTGCTGTGGGTGCCGGACTCACGGGAGGAGGAAACAAACTCACCTTT	TGTGCCAGCAGCGCCTTTCTCGGACTCATGCAAGAGACCCAGTACTTC	9
TGTGCTTATAGGAGCCCCCGCGGATCTGAAAAGCTGGTCTTT	TGTGCCAGCAGCCCCCCGAGGTTGGGGGCTGATCAGCCCCAGCATTTT	9
TGTGCTTATAGGATCCTAATCAGAGATGACAAGATCATCTTT	TGTGCCAGCTGTCGCGGCGGGAGGGCTGAGACAGATACGCAGTATTTT	9
TGTGCTTTCATGAAGCCTAGGGGGGATAACTATGGTCAGAATTTTGTCTTT	TGTGCCAGCAGCTTAGTGGGCAGGGGGCAGGCCTACGAGCAGTACTTC	9
TGTGCTTTCATGAAGCTCCTCTATTCAGGAGGAGGTGCTGACGGACTCACCTTT	TGTGCCAGCAGCAAAGAAGGGGACCCAACAACAGCCTACGAGCAGTACTTC	9
TGTGCTTTCATGAAGGCTAACTTTGGAAATGAGAAATTAACCTTT	TGTGCCAGTAGTATCGTGGACTTAGAGGGCTATGGCTACACCTTC	9
TGTGCTTTCATGCCCCATCTCACTGCAGGCAACATGCTCACCTTT	TGTGCCAGCAGCATCGCAGGGACTAGAGAGGGCGAGCAGTACTTC	9
TGTGCTTTCCGGGGTAACTATGGTCAGAATTTTGTCTTT	TGTGCCAGCAGCCCCCCCTACAATGAGCAGTTCTTC	9
TGTGTGGTCAGAAATTCCGGGTATGCACTCAACTTC	TGTGCCAGCAGTTACTCGGGTTCCGACGAGCAGTTCTTC	9
TGTGTGGTGAACGAAGGGGACACCGACAAGCTCATCTTT	TGCAGTGCTAGAGTATACGGGTCGAGTCAGCCCCAGCATTTT	9
TGTGTGGTGAACGGAGGACAGGGAGGAAAGCTTATCTTC	TGCGCCAGCAGCCAATTTAGCGGAACCACAGATACGCAGTATTTT	9
TGTGTGGTGAACGGGAGGGATAGCAGCTATAAATTGATCTTC	TGTGCCAGCAGTGCTGGGACAGTTCAACCCGGGGAAGCTTTCTTT	9
TGTGTGGTGAACGGGGGTGACATGCGCTTT	TGTGCCAGCAGCAGCTGGAACAATGAGCAGTTCTTC	9
TGTGTGGTGACGGGAAACGACTACAAGCTCAGCTTT	TGTGCCAGCAGCGTAGAGGACAGGTACAATGAGCAGTTCTTC	9
TGTGTGGTGAGCGCGGGCTCAGGAACCTACAAATACATCTTT	TGTGCCAGCAGCCCCCCCGGGGATGAGCAGTTCTTC	9
TGTGTTCACCGGGGGAACATGCTCACCTTT	TGCAGTGCTAGGGTGAACACTGAAGCTTTCTTT	9
TGTGTTGTGAGTGGATGGGAAGGAGGAAGCCAAGGAAATCTCATCTTT	TGTGCCAGCAGCCTACGGGGGGATACCTACGAGCAGTACTTC	9
TGTGTTGTGATGGAGGTCACTGGGGCTGGGAGTTACCAACTCACTTTC	TGTGCCAGCAGCCGGGACAGAGCCTACGAGCAGTACTTC	9

## Sheet: S3.6 CD4 TCR clusters
TRA_1_cdr3_nt	TRB_1_cdr3_nt	TCR Cluster
TGCATCCGGAGGCAAACTGGGGCAAACAACCTCTTCTTT	TGCAGTGCTAGCCCAGTTCCCCCCAAGATGGGGGGAGAGACCCAGTACTTC	1
TGCATCGTCAGAGGGTTTTCAGATGGCCAGAAGCTGCTCTTT	TGTGCCACCAGCAGAGCGGGGTTTAACTACGAGCAGTACTTC	1
TGCATCGTCAGAGTCGGGCGTGAGAAATTAACCTTT	TGTGCCAGTAGTATTGTAATAGACAGCTACGAGCAGTACTTC	1
TGCCTCGCGGGGATGGATAGCAGCTATAAATTGATCTTC	TGTGCCAGCTCCTCAAAGGGACTCCGGGCAGGGGCCAACGTCCTGACTTTC	1
TGCCTCGTGGCTCTTTATAACCAGGGAGGAAAGCTTATCTTC	TGTGCCAGTAGTTTTGGGACAGGCCGAGGGTCCTACGAGCAGTACTTC	1
TGTGCAAGCGACAGCTCTAGCAACACAGGCAAACTAATCTTT	TGTGCCAGCAGCCCGACAGGGGTCGACACTGAAGCTTTCTTT	1
TGTGCAATGAATGCTGGTGGTACTAGCTATGGAAAGCTGACATTT	TGTGCCAGCAGCCTCCTTGCGGGGGAAAGCGGGGAGCTGTTTTTT	1
TGTGCAATGAGAGGACTTCAGGGAGCCCAGAAGCTGGTATTT	TGCAGTGCTAGAGGGGACAGGGGGCAAGGGGCCAACGTCCTGACTTTC	1
TGTGCAATGAGAGGTAACAATGCCAGACTCATGTTT	TGTGCCAGCAGTTACTCAGCGGGGGGGCCTTTGGGCACAGATACGCAGTATTTT	1
TGTGCAATGAGCCCGAATTATGGAGGAAGCCAAGGAAATCTCATCTTT	TGTGCCAGCAGTGGAGGGACAGGCCTCTATGGCTACACCTTC	1
TGTGCAATGAGCCGGGGAGCCCAGAAGCTGGTATTT	TGCAGTGCTAGAGATCCAGCGGGAAGTTCCTACGAGCAGTACTTC	1
TGTGCAATGAGCCGGGGAGCCCAGAAGCTGGTATTT	TGTGCCAGCAGCGCGACTAGCGGGAGAATATCGTCCTACGAGCAGTACTTC	1
TGTGCAGAGAATCGCATGTATTCAGGAGGAGGTGCTGACGGACTCACCTTT	TGTGCCAGCAGTTACTCGCTTAGGGAGGTAGAAAAACTGTTTTTT	1
TGTGCAGAGGAAGCTAACGACTACAAGCTCAGCTTT	TGTGCCAGCAGCCCCGGGACTAGCGGGACAGATACGCAGTATTTT	1
TGTGCAGCAAGCAAGAAGGGAGGAGGAAACAAACTCACCTTT	TGTGCCAGCAGCTTTCAGCACGAGCAGTACTTC	1
TGTGCAGCAAGCGGGGGAGGTAGCAACTATAAACTGACATTT	TGCGCCAGCAGCTTGAGCGGCCGGGGTGAGCAGTTCTTC	1
TGTGCAGCAAGCGTTCGGGGAGGAAACACACCTCTTGTCTTT	TGTGCCAGCAGCTTGATTCCAGGGGCGGGGCCGCCCCAGCATTTT	1
TGTGCAGCAAGTACAAAGGGAAACAATGACATGCGCTTT	TGTGCCAGCAGCTTAACAGACAACACTGAAGCTTTCTTT	1
TGTGCAGCAAGTAGAGACACGGGCAGGAGAGCACTTACTTTT	TGCAGCGTTGGGACAGGGCCTGGAAACACCATATATTTT	1
TGTGCAGCACGTGAAGGGAATGCAGGCAACATGCTCACCTTT	TGTGCCAGCAGTTTTGCGTCCGGGGAGCTGTTTTTT	1
TGTGCAGCGGGTAATGCTGGCAACAACCGTAAGCTGATTTGG	TGTGCCAGCAGCCAAGGCGGTAGCTCCTACAATGAGCAGTTCTTC	1
TGTGCAGCTATTTCAGGATACAGCACCCTCACCTTT	TGCAGTGCGTCAAGGGGGGTCCCTCAAGAGACCCAGTACTTC	1
TGTGCAGGGCCCATTTATAACCAGGGAGGAAAGCTTATCTTC	TGTGCCACCAGCAGAGGGGGGGGGGCGCGGCCCACTGAAGCTTTCTTT	1
TGTGCAGGTGGCATCATTTCAGATGGCCAGAAGCTGCTCTTT	TGTGCCAGCTCACCCGTTGGGGGGCGACGGGAGACCCAGTACTTC	1
TGTGCCCCCGTTCGGGCTGCAGGCAACAAGCTAACTTTT	TGCAGTGCTTACTCGGGACAGAACTATGGCTACACCTTC	1
TGTGCCCTGATCAAAGCTGCAGGCAACAAGCTAACTTTT	TGTGCCAGCTCCCGGTCGGGCCTACGGTACGAGCAGTACTTC	1
TGTGCCGTGAATGCTGGTGCTACAAACAAGCTCATCTTT	TGTGCCAGCAGACCTGACAGGGGTGGCAATCAGCCCCAGCATTTT	1
TGTGCTACGCTACCAACTCAGGGCGGATCTGAAAAGCTGGTCTTT	TGTGCCAGCATCCCAGGGGGGGACAGAGCTAACGAGCAGTACTTC	1
TGTGCTACGGACGAGGGTGGTACTAGCTATGGAAAGCTGACATTT	TGCGCCAGCAGCTTGGCGGGGTATGGAAACACCATATATTTT	1
TGTGCTACGTCCGGAAAGACAAATACCGGCACTGCCAGTAAACTCACCTTT	TGTGCCAGCGCCTGGTCAGGGGTGTTCTACAATGAGCAGTTCTTC	1
TGTGCTCCCCAACGCAGTGCTTCCAAGATAATCTTT	TGCAGTGCTAGTTCAGCGGGGGGACCCGGGGAGCTGTTTTTT	1
TGTGCTCCGATGGATAGCAGCTATAAATTGATCTTC	TGTGCCAGCAACCCGCCGCTAAACAATGAGCAGTTCTTC	1
TGTGCTCCGCTAGATAACCAGGGAGGAAAGCTTATCTTC	TGTGCCAGCAGCCAGAATAGCCAGAATACGCAGTATTTT	1
TGTGCTCTCCGCCTCGCAGGAACTGCTCTGATCTTT	TGCAGTGCTAGAGATCGGGTGGGACTAGCGGGGGGGCCCGGGTTCAATGAGCAGTTCTTC	1
TGTGCTCTCTTTTCTGGTGGCTACAATAAGCTGATTTTT	TGTGCCAGCAGCCCGAGCAGTAATCAGCCCCAGCATTTT	1
TGTGCTCTGAGCCAAACCAGTGGCTCTAGGTTGACCTTT	TGTGCCAGCACCCCCAGTGGTAGCAATCAGCCCCAGCATTTT	1
TGTGCTCTGAGGAGGGATACTGGAGGCTTCAAAACTATCTTT	TGTGCCAGCAGCCAAGAGGGGACAGAGAACACTGAAGCTTTCTTT	1
TGTGCTCTGAGGGATAACAATGACATGCGCTTT	TGCAGCTATGGAGTGGCAGATACGCAGTATTTT	1
TGTGCTCTGAGTGACATCACGGGAGGAGGAAACAAACTCACCTTT	TGCAGTGTGGAACTCCCGGGAACCGGGGAGCTGTTTTTT	1
TGTGCTCTGAGTGACTTGCTCACCGGTAACCAGTTCTATTTT	TGTGCCAGCAGTCCTGATGACAGGGGCAACTCTGGCTACACCTTC	1
TGTGCTCTGAGTGATCGGGCCGGTTCTGCAAGGCAACTGACCTTT	TGTGCCAGCAGCCCTGGGACGACTAGGGCTGGAAACACCATATATTTT	1
TGTGCTCTGAGTGCCGACTCAAATTCCGGGTATGCACTCAACTTC	TGTGCCAGCAGTTCCCTAGCGGGGATTAATTCACCCCTCCACTTT	1
TGTGCTCTGAGTGCCGAGAAAGCTGCAGGCAACAAGCTAACTTTT	TGCAGTGCTATCAGGGTGAAAGTAACTGAAGCTTTCTTT	1
TGTGCTCTGATCGGAGGGGATGACAAGATCATCTTT	TGTGCCAGTAGTATCGGGCGCAAGTGGCCCCAGCATTTT	1
TGTGCTGCCGATCCCAGCACCGGCTTTCAGAAACTTGTATTT	TGTGCCTGGAGTGAGGAGGGGTGGGACTATGGCTACACCTTC	1
TGTGCTGCGGCCTCAGGAACCTACAAATACATCTTT	TGTGCCAGCAGCTCGGGAACAGATACGCAGTATTTT	1
TGTGCTGGGCATATCACCGGTAACCAGTTCTATTTT	TGTGCCTGGGAGGGAAATAGCAATCAGCCCCAGCATTTT	1
TGTGCTGGGGGATTTGCGGGAGGAAAGCTTATCTTC	TGTGCCAGCAGTCCCATAAAAGCGGGAGGGTCGTACAATGAGCAGTTCTTC	1
TGTGCTGGGTCAACTGACAGCTGGGGGAAATTCCAGTTT	TGTGCCAGCAGGGCCAGCTCCTACGAGCAGTACTTC	1
TGTGCTGTCACACCAAATACCGGCACTGCCAGTAAACTCACCTTT	TGTGCCAGCAGCGTAGGCCCCCTAGGCGAGACCCAGTACTTC	1
TGTGCTGTCAGACCGCGAGCCCAGAAGCTGGTATTT	TGTGCCAGCAGCCCGACAGGGGGGAACACTGAAGCTTTCTTT	1
TGTGCTGTGAAGGGGTATTCAGGAGGAGGTGCTGACGGACTCACCTTT	TGTGCCAGCAGCTCAGGGGGTTATGAAAAACTGTTTTTT	1
TGTGCTGTGACCGAAAGTGACAGCTGGGGGAAATTGCAGTTT	TGTGCCAGCAGTTTAGGGAATAATCAGCCCCAGCATTTT	1
TGTGCTGTGAGACCCAGTTCAGGAAACACACCTCTTGTCTTT	TGCGCCAGCAGTTTAAATACCGGGGAGCTGTTTTTT	1
TGTGCTGTGAGACTGACAACTGACAGCTGGGGGAAATTGCAGTTT	TGTGCCAGCAGCTTAGTTGAGAGGGCCTACGAGCAGTACTTC	1
TGTGCTGTGAGAGACAGCAATAACAATGCCAGACTCATGTTT	TGTGCCAGCAGTGAAATTCTTAGGAAGTTTAATGAAAAACTGTTTTTT	1
TGTGCTGTGAGGCTCTTATATTCTGGTTCTGCAAGGCAACTGACCTTT	TGTGCCAGCGCCCCCTGGGGGGGCACAGATACGCAGTATTTT	1
TGTGCTGTGAGTGATAGAGATAGCAACTATCAGTTAATCTGG	TGTGCCAGCAGTGGGGTCTATCAGCCCCAGCATTTT	1
TGTGCTGTGAGTGATCCTAGTGGAGGTAGCAACTATAAACTGACATTT	TGTGCCACGTGTAGGGGCAGGGGAGCCAATCAGCCCCAGCATTTT	1
TGTGCTGTGAGTGCCTCAGGAACCTACAAATACATCTTT	TGTGCCAGCTCACCACAGGGGGCTCAAGAGACCCAGTACTTC	1
TGTGCTGTGCAGGCTGGGAGAGATGACAAGATCATCTTT	TGTGCCAGCAGCCCCTTCGTTTCAGATACGCAGTATTTT	1
TGTGCTGTGCAGGGGAAGGAAACTGGAGCCAATAGTAAGCTGACATTT	TGTGCCAGCAGCGTAGCATCGACTAGCGGCGAGCAGTACTTC	1
TGTGCTGTGCCTACAAATTCCGGGTATGCACTCAACTTC	TGTGCCAGCAGCTTGGGACTAGCGGGAGCTGAGACCCAGTACTTC	1
TGTGCTGTGGAAGGGGGTGGTACTAGCTATGGAAAGCTGACATTT	TGTGCCAGCAGCGGACAGGGAGTGGGGTCACCCCTCCACTTT	1
TGTGCTGTGGAGCCAAGTGGAGGTAGCAACTATAAACTGACATTT	TGTGCCAGCAGCGTAGGACTAGCGGCCTACGAGCAGTACTTC	1
TGTGCTGTGGAGCGCGAGGGAGCCCAGAAGCTGGTATTT	TGCGCCAGCAGCTTGGAGGTGGGGACCCAGTACTTC	1
TGTGCTGTGGAGGATCCTACTGGGGCAAACAACCTCTTCTTT	TGTGCCAGCAGCCACTCCAACGAGCAGTACTTC	1
TGTGCTGTGGCAGCGGGCGGATCTGAAAAGCTGGTCTTT	TGCAGTGCTCAAGCGGGAGGTGGCAATGAGCAGTTCTTC	1
TGTGCTGTGGCCCCTAACACCGACAAGCTCATCTTT	TGTGCCAGCAGTTTTCAGGGGAACACTGAAGCTTTCTTT	1
TGTGCTGTGGTCAACAATGACATGCGCTTT	TGTGCCAGCAGCCAAGTTCGCAATGAGCAGTTCTTC	1
TGTGCTGTGTTCCGTCCGGAGGCAGGAACTGCTCTGATCTTT	TGTGCCAGCAGGAGCCCGGGGAGTAGGAATGAGCAGTTCTTC	1
TGTGCTGTTCCGTATTCAGGAGGAGGTGCTGACGGACTCACCTTT	TGCGCCAGCAGCTGGACAGGGGGCGGCGGGGCCAACGTCCTGACTTTC	1
TGTGCTGTTGGTGGGAGCTTCAACAAATTTTACTTT	TGTGCCAGCTCACCACAGGGGGCGAACACTGAAGCTTTCTTT	1
TGTGCTTATAGGATCGGGGGGTATTCAGGAGGAGGTGCTGACGGACTCACCTTT	TGTGCCAGCGATCCCGCGGACAGGGGTGAAGCTTTCTTT	1
TGTGCTTCATCAGGAGGAAGCTACATACCTACATTT	TGTGCCAGCAGCTGGGGGTACCCAAACACTGAAGCTTTCTTT	1
TGTGCTTTCATCCCACCTCAGGGCGGATCTGAAAAGCTGGTCTTT	TGTGCCAGCAGTTTGGGGGGGACAGGAGTCGAAAAACTGTTTTTT	1
TGTGCTTTCATGAAGCATGCCAACCAGGCAGGAACTGCTCTGATCTTT	TGCAGTGCAAGGGGACATCAGAGCTCCTATAATTCACCCCTCCACTTT	1
TGTGCTTTTGCCAAAGCTGCAGGCAACAAGCTAACTTTT	TGCAGTGCAGGGGGCGCGTACGGCACAGATACGCAGTATTTT	1
TGTGTGGTGAAAATATTTTCTGGTGGCTACAATAAGCTGATTTTT	TGTGCCAGCAGCCCAGACAGGGCGGGGGGCCTCGACAATGAGCAGTTCTTC	1
TGTGTGGTGAGCCTATATGGGAACAACAGACTCGCTTTT	TGTGCCAGCAGTTACTATAGCGGGAGGGCGAACACCGGGGAGCTGTTTTTT	1
TGTGTGGTGCGTACGGATTCCGGGTATGCACTCAACTTC	TGTGCCAGCACCCCCCTGTCTGGGGCCAACGTCCTGACTTTC	1
TGTGTGGTGGCAGGCTTTCAGAAACTTGTATTT	TGCAGTGCTAGACCTGGGACAGTTGAACCCCTCCACTTT	1
TGCATCGTCAGAGTCGGGGCTGCAGGCAACAAGCTAACTTTT	TGTGCCAGCTCACGGTCGGAACAAGAGACCCAGTACTTC	2
TGCGCTGTGAGAGCGGCGACAGGCTTTCAGAAACTTGTATTT	TGCAGTGCTAGAATCAGCGGCAGCACAGATACGCAGTATTTT	2
TGTGCAATGAGCGAGGGTTCAGGATACAGCACCCTCACCTTT	TGCAGTGCTCCCGGGGCGGGAGGGCAAGAGACCCAGTACTTC	2
TGTGCAGAGAAGGACAATGCCAGACTCATGTTT	TGTGCCTGGAGTGCGGATCGTCGCACTGAAGCTTTCTTT	2
TGTGCAGAGTACAGCAGTGCTTCCAAGATAATCTTT	TGTGCCAGCAGCTTAGAAGAGGGTACCGAGCAGTACTTC	2
TGTGCAGCAAAGTATGCGGGAGCCCAGAAGCTGGTATTT	TGTGCCAGCAGTCACGCACCCAGCTCCGGGCCCTACTCTGGGGCCAACGTCCTGACTTTC	2
TGTGCAGCAAGAAATACCGGCACTGCCAGTAAACTCACCTTT	TGTGCCAGCAGCGCCACTAGCGGGAGGGCCCACGAGCAGTACTTC	2
TGTGCAGCAAGCCTCGACACGGGCAGGAGAGCACTTACTTTT	TGCAGCGTTGGGACAGGGGCTGGAAACACCATATATTTT	2
TGTGCAGCAAGCGGCAATGACATGCGCTTT	TGTGCCAGCAGCTTGGATCTGTATGACTCTGGAAACACCATATATTTT	2
TGTGCAGCAAGTATAGGTACGGGAGGAGGTGCTGACGGACTCACCTTT	TGTGCCAGCAGCGTAGCCGGCAACCCCACCGGGGAGCTGTTTTTT	2
TGTGCAGGAGAGCGAGGCTTTGGGAATGTGCTGCATTGC	TGTGCCAGCAGCGTAGCCCCCCGGGTGGGAGGAAATAATTCACCCCTCCACTTT	2
TGTGCAGGGCGATATGGAGGAAGCCAAGGAAATCTCATCTTT	TGCAGTGCCGAGGACAGGGGAGGTGGCTACACCTTC	2
TGTGCCGCATTTTTTTATAACCAGGGAGGAAAGCTTATCTTC	TGTGCCAGCAGCTTAGCGTCTAGCGGGGGGGAAGAGACCCAGTACTTC	2
TGTGCCGTGAACATGGGCAGAGATGACAAGATCATCTTT	TGTGCCAGCAGTTTGCACGGGGACAACATTCAGTACTTC	2
TGTGCCGTGAGTGAAGGAACCTACAAATACATCTTT	TGCAGTGCTAGATTGGGGGGATCGACAGATACGCAGTATTTT	2
TGTGCCTTTATGGGGGGTGCTACAAACAAGCTCATCTTT	TGTGCCACCCGGGGACTAGCGGGAAGCAATGAGCAGTTCTTC	2
TGTGCTCCGTTAACAGGAAGCTACATACCTACATTT	TGCAGTGCTAGTAAGGGGGCCCCCCCTGCGGACACTGAAGCTTTCTTT	2
TGTGCTCTGAGTGAGTCGACCACGGGAGGAGGAAACAAACTCACCTTT	TGTGCCAGCAAGGGGGGGACAGGCCTCAATGAGCAGTTCTTC	2
TGTGCTCTGAGTTGGCCAGGAGGAAGCTACATACCTACATTT	TGTGCCTGGACGGAAGACAAGGACTACGAGCAGTACTTC	2
TGTGCTGGGCCCCCTTATAGGGGTTCTGCAAGGCAACTGACCTTT	TGTGCCTGGAGTTCCGGGCAATTCGATCAGCCCCAGCATTTT	2
TGTGCTGTGAACCCCATGAACACAGGCTTTCAGAAACTTGTATTT	TGTGCCAGCAGCCGGTCCGGACAGCGAAATTCACCCCTCCACTTT	2
TGTGCTGTGGAGGACGACTACAAGCTCAGCTTT	TGTGCCTGGAAGATCCAGGGTGGCAATGAGCAGTTCTTC	2
TGTGCTGTGGGCCTTTATAACCAGGGAGGAAAGCTTATCTTC	TGTGCCAGCACTACAGGGTTATGGGATACGCAGTATTTT	2
TGTGCTGTTACGTTTGGGGCAAACAACCTCTTCTTT	TGCAGCGTTGGGGTGGGACAGGCTCATGGCTACACCTTC	2
TGTGCTGTTAGCTCTAGCAACACAGGCAAACTAATCTTT	TGTGCCAGCAGTTACGCACAGGGTTGGGAGCAGTACTTC	2
TGTGCTTTCATGAAGCCCACCACCGGCACTGCCAGTAAACTCACCTTT	TGTGCCAGCAGCTTGAGAGGGGGCACTGAAGCTTTCTTT	2
TGTGGCGCTGGTGGTACTAGCTATGGAAAGCTGACATTT	TGTGCCAGCAGCGCACGAAGGGGTTCTGGAAACACCATATATTTT	2
TGCATCGTCAGAGTGATCCATGGCTCTAGCAACACAGGCAAACTAATCTTT	TGTGCCAGCAGTTTATCCGGACAGTTTAATTCACCCCTCCACTTT	3
TGTGCAATGAAGAAAAATGGAAACAAGCTGGTCTTT	TGTGCCACTACTAGCGGGGTTTACAATGAGCAGTTCTTC	3
TGTGCAGAGAATATACGCCAGGCAGGAACTGCTCTGATCTTT	TGCAGTGCTAGACTAGCGGGAGGCACAGATACGCAGTATTTT	3
TGTGCAGAGATCTCTGGTTCTGCAAGGCAACTGACCTTT	TGCGCCAGCAAGTCGGACGGGGGGGCAGATACGCAGTATTTT	3
TGTGCAGCAACCTTCACGGGAGGAGGAAACAAACTCACCTTT	TGTGCCAGCAGCTCCGGGACAGTTGGCAATCAGCCCCAGCATTTT	3
TGTGCAGCAAGGACTTCTGGTTCTGCAAGGCAACTGACCTTT	TGTGCCATCAGTGAGTCAGCCGGGAACACCATATATTTT	3
TGTGCTCGGGGGGCGGATAGCAGCTATAAATTGATCTTC	TGTGCCAGCACCCTGACAGGGGCCTCCTACGAGCAGTACTTC	3
TGTGCTCTAAGTGGCAAAGCTGGGGCAAACAACCTCTTCTTT	TGTGCCAGCAGCTTAGCTGCAGGGGTCATCATGGTCTACGAGCAGTACTTC	3
TGTGCTCTAGAAAGGGGAGGTGCTGACGGACTCACCTTT	TGTGCCAGCCTTACGGGGAATGAGCAGTTCTTC	3
TGTGCTCTGAGACGGGACAACTTCAACAAATTTTACTTT	TGCAGTGCCAACACAGTAAATGGCTACACCTTC	3
TGTGCTCTGATTGCCGTTGGAGGTAGCAACTATAAACTGACATTT	TGTGCCAGCAGCCAAGGGGCAGGGCAACCTGGAAACACCATATATTTT	3
TGTGCTGCGCTAGCATACTCTGGGGCTGGGAGTTACCAACTCACTTTC	TGCAGCGTTGAAGATCCCCGGGGGCCGTACTATGGCTACACCTTC	3
TGTGCTGTGAGTCCCGGCGGGAGCAACACAGGCAAACTAATCTTT	TGTGCCAGCAGTCCTACGGTAGGGACAGGGACCTACGAGCAGTACTTC	3
TGTGCTTATAGGAGCCCTTTTAACAATGACATGCGCTTT	TGTGCCACCACCTCGGGACACGGATACGAGCAGTACTTC	3
TGTGCTTATAGGAGTGCTTCTACCGGCACTGCCAGTAAACTCACCTTT	TGCGCCAGCAGCCAAGGGTGGGGGGGATTCACAGATACGCAGTATTTT	3
TGTGCTTTCATGACGGCAGGCAACAAGCTAACTTTT	TGCAGTGCTAGCGGACTAGCGGGAGGTCTGACCGGGGAGCTGTTTTTT	3
TGTCCCCCTAACCCGTTTACCAACTATCAGTTAATCTGG	TGCAGTGAACGGGACAAAAGGGGCCAAGAGACCCAGTACTTC	4
TGTGCAATGAGAGAGGGCCCCGGGGGAGCCCAGAAGCTGGTATTT	TGTGCCAGCAGCCCTACGGGACTAGCGGGAGCTAGAGACACAGATACGCAGTATTTT	4
TGTGCAGCAAGTCCTAGTGGAGGTAGCAACTATAAACTGACATTT	TGCAGTGCTCCGACAGGGGAAGGCTACACCTTC	4
TGTGCAGGGATGACCGGCACTGCCAGTAAACTCACCTTT	TGTGCCAGTAGACGGACAGGGGCCGGGGCCAACGTCCTGACTTTC	4
TGTGCAGGTGCAGGAGGAAGCTACATACCTACATTT	TGCAGTGCTAGAGATAGTCGGCATTCACGTGAGGATGAGCAGTTCTTC	4
TGTGCCTGGGGTGCCAGACTCATGTTT	TGTGCCAGCAGCGAAGATATACTAGCGGGTGGCGGGGGGGGGCAGACCCAGTACTTC	4
TGTGCGTGGTGGAACCAGGGAGGAAAGCTTATCTTC	TGTGCCAGCAGTTACACGGGGGAGGATGAAAAACTGTTTTTT	4
TGTGCTCTAAGGAACACCGGTAACCAGTTCTATTTT	TGTGCCAGCAGCTTGGGGACTGGGCCTTACAATGAGCAGTTCTTC	4
TGTGCTCTTACTCATGGCTCTAGCAACACAGGCAAACTAATCTTT	TGTGCCAGCTCACCACCGATGGAATTCTACGAGCAGTACTTC	4
TGTGCTGCAAACCCTGGTGCTACAAACAAGCTCATCTTT	TGCGCCAGCAGCTTGCAGGGCGGGAAGCAAGAGACCCAGTACTTC	4
TGTGCTGTGGGTGCGATTCTCAGCAACTATCAGTTAATCTGG	TGTGCCACCAGTGCCCGCGGGACAGCTCAGCCCCAGCATTTT	4
TGTGTGGTGAGGCCCCTGAGGTCAGGATACAGCACCCTCACCTTT	TGTGCCAGCAGCCAAACGGGGGGCAGGGAGACCCAGTACTTC	4
TGCATCGTCAGAGATAATGGCTCTGGCAACACAGGCAAACTAATCTTT	TGCAGCGTCATAAGTTACAACTATGGCTACACCTTC	5
TGCATCGTCAGAGTAACAGGAGGAGGTGCTGACGGACTCACCTTT	TGCAGTGCTAGTGGTGGACAGGTGCTTGATACGCAGTATTTT	5
TGCCTTCGTTCTGGGGCAAACAACCTCTTCTTT	TGCAGTGCTAGAGTATTTGGCGGGGGGGCGGGAGATACGCAGTATTTT	5
TGTGCAAGTTATTATGGAGGAAGCCAAGGAAATCTCATCTTT	TGCAGTACGGGACAGGGAAGCAATCAGCCCCAGCATTTT	5
TGTGCAATGAGAGAGGTGGACCAGGGAGGAAAGCTTATCTTC	TGCAGCGGGAGGGACAGGGACGTTTACACTGAAGCTTTCTTT	5
TGTGCAATGAGTCTCACGGGAGGAGGAAACAAACTCACCTTT	TGTGCCAGCAGCCAAGAGGACAGGGCTGGAAACACCATATATTTT	5
TGTGCAATGGTCGGTGGTGCTACAAACAAGCTCATCTTT	TGTGCCAGCAGCCCCGAGGGACGTATTGAAAAACTGTTTTTT	5
TGTGCAGAGACCCTTACCCCCGGTAACCAGTTCTATTTT	TGTGCCAGCAGCGAGCAAGAGACCCAGTACTTC	5
TGTGCAGCAAGCAATGGCACCAATGCAGGCAAATCAACCTTT	TGTGCCAGCAGTTTTCGGCCTAGCGTACAAGAGACCCAGTACTTC	5
TGTGCAGCAAGCAGACAGGCAGGAGGAGGTGCTGACGGACTCACCTTT	TGTGCCAGCAGCTTAGCGGTTGGCACCGGGGAGCTGTTTTTT	5
TGTGCAGCAAGCCCCTCTCAGGGCGGATCTGAAAAGCTGGTCTTT	TGTGCCAGCAGCTTAGAAACCTCAGGGATACCGATGAACACTGAAGCTTTCTTT	5
TGTGCAGCAAGCGTAAGGTCTAGCAACACAGGCAAACTAATCTTT	TGTGCCAGCTCAGGGCTGCCAGCGAGCTCCTATAATTCACCCCTCCACTTT	5
TGTGCAGCAAGGGCGCGGAACCAGGCAGGAACTGCTCTGATCTTT	TGTGCCAGCAGTCACCTGGACCAAGAGACCCAGTACTTC	5
TGTGCAGCAAGTAAGAGCAGTGCTTCCAAGATAATCTTT	TGTGCCAGCAGTTATACGGCATCCTACAATGAGCAGTTCTTC	5
TGTGCAGGAGCTGCGACCAATGCAGGCAAATCAACCTTT	TGCGCCAGCAGCTTTTCCGATGGCAGGGTATCGTTCTTC	5
TGTGCAGGAGTATCTGGTTCTGCAAGGCAACTGACCTTT	TGTGCCATCACACGGGAGCAAGGGACAGATACGCAGTATTTT	5
TGTGCAGGGAAGCAGAGCAACACAGGCAAACTAATCTTT	TGTGCCAGCATTCATCAGGGTTCCGCTGAAGCTTTCTTT	5
TGTGCCGTGAACTCACTTAACTTTGGAAATGAGAAATTAACCTTT	TGTGCCTGGAGTCCTCGGGGGAGGGGATCGAACACTGAAGCTTTCTTT	5
TGTGCCGTGAATCCTCCTTATGGTGGTGCTACAAACAAGCTCATCTTT	TGCAGTGCTAGTAATGGACAGGGTAGAGCCACTGAAGCTTTCTTT	5
TGTGCCGTGGACGCGTGGGAAGAAACCAGTGGCTCTAGGTTGACCTTT	TGTGCCAGCAGCAGGGTCATCAGCGCCGGTCTTCGCACGCAGTATTTT	5
TGTGCCGTGGAGGCTGGGGCAAACAACCTCTTCTTT	TGTGCCAGCAGCTTCGGGGATGGAAACACCATATATTTT	5
TGTGCCGTTACAACTGACAGCTGGGGGAAATTGCAGTTT	TGTGCCAGCAGTTTTGCCGGTCTAAACACTGAAGCTTTCTTT	5
TGTGCCTCCACGAACACCGGTAACCAGTTCTATTTT	TGTGCCAGCTCACCTAGACAGGCGACTACCTACGAGCAGTACTTC	5
TGTGCTACGGTAACTGGGGCAAACAACCTCTTCTTT	TGTGCCAGCACCGACGGGGGGAAGGACACTGAAGCTTTCTTT	5
TGTGCTCTAGGGGATAGTGGAGGTAGCAACTATAAACTGACATTT	TGTGCCAGCAGCTCCGGGACAAACCCAGATACGCAGTATTTT	5
TGTGCTCTGAAAAGTGGGTCAGGATACAGCACCCTCACCTTT	TGTGCCAGCAGCTTTGAAGTGAACACTGAAGCTTTCTTT	5
TGTGCTCTGAGCCCCGGATCAGGATACAGCACCCTCACCTTT	TGCAGTGCTAGAGATAACCTAGGGACAGTCTCGAACACTGAAGCTTTCTTT	5
TGTGCTCTGAGCTGGCCCATGGAATATGGAAACAAACTGGTCTTT	TGCAGTGCTAGAGATCCCCAGCGGCACACCGGGGAGCTGTTTTTT	5
TGTGCTCTGAGTGACCCCGACAATAACAATGACATGCGCTTT	TGTGCCAGCAGCCGCCGGGGCTCCTACGAGCAGTACTTC	5
TGTGCTCTGAGTGATCCCTTAACTCAGGGCGGATCTGAAAAGCTGGTCTTT	TGTGCCAGCAGTTTCACGGACAGGGAAGGTTTCTGGTCGAACACTGAAGCTTTCTTT	5
TGTGCTCTGAGTGATCTAACTGGGGCAAACAACCTCTTCTTT	TGTGCCAGCAGCGACGCCGGATCTAGCACTGAAGCTTTCTTT	5
TGTGCTCTGCTTAACACCAATGCAGGCAAATCAACCTTT	TGCAGTGCTAATCAGGGAGGGGTTGTTTACAATGAGCAGTTCTTC	5
TGTGCTGGCCCCGAGGGGGAAACCAGTGGCTCTAGGTTGACCTTT	TGTGCCAGCAGCGTAGGTCCAGTGAACTATGGCTACACCTTC	5
TGTGCTGTGAGGCTTCGGAGGGGGAACAACAGACTCGCTTTT	TGCGCCAGCAGCCCGGAGGGGGGGGGCTCCTACGAGCAGTACTTC	5
TGTGCTGTGAGGTCCACTTATAACACCGACAAGCTCATCTTT	TGTGCCAGCAGCCTTGACACGAACACCGGGGAGCTGTTTTTT	5
TGTGCTGTGAGTCTTGCATCAGGAGGAAGCTACATACCTACATTT	TGTGCCAGCAGTTTAGGGGGGGCCGGGGATACGCAGTATTTT	5
TGTGCTGTGCGTCGGAATAACAATGCCAGACTCATGTTT	TGCGCCAGCAGCCAAGGGTCCTTAGCCCCCTACGAGCAGTACTTC	5
TGTGCTGTGGAAGGAACTAGCAACACAGGCAAACTAATCTTT	TGTGCTAGCAGCTTAGCTGAAGCCGGGGAGCTGTTTTTT	5
TGTGCTGTGGACTTAAACCAGGCAGGAACTGCTCTGATCTTT	TGTGCCAGCAGCTTAGGACAGGGGCCGTACGAGCAGTACTTC	5
TGTGCTGTGGGAAGAGGATACAGCACCCTCACCTTT	TGTGCCAGCAGTTTACCGCAGGGTGGTCGGGAAAAACTGTTTTTT	5
TGTGCTGTGGGTGCATGGGGAGGAAGCTACATACCTACATTT	TGTGCCAGCAGCCAAGATGCGGACAGACAAGAGACCCAGTACTTC	5
TGTGCTGTGGGTGCGAACTTTGGAAATGAGAAATTAACCTTT	TGTGCCAGCAGGGATGGGACAGGGGGCGCCGCCGGGGAGCTGTTTTTT	5
TGTGCTTATAGGCCCGCGATGCGGGCAGGCAACATGCTCACCTTT	TGTGCCAGTAGTATTGGCGGGGCGCCGGCTGGAAACACCATATATTTT	5
TGTGCTTTCATGAAGCCCCCTAACTTTGGAAATGAGAAATTAACCTTT	TGTGCCAGCAGCTTACAGGGAGATACGCAGTATTTT	5
TGTGCTTTCATGAAGCGGTCGTCAGGAAACACACCTCTTGTCTTT	TGTGCCAGCTCCTCGTCGACTAGCGGGGCCCCGTACCGCACAGATACGCAGTATTTT	5
TGTGCTTTCATGACAATATACAACTTCAACAAATTTTACTTT	TGTGCCAGCAGCTTGGTATGGCGTCTAGCGGAACAAGAGACCCAGTACTTC	5
TGTGGAGCAGACATGCGAGGAAACACCGACAAGCTCATCTTT	TGTGCCAGCAGCCTAATAGGGAGCAATCAGCCCCAGCATTTT	5
TGTGGAGCCTTCCACAGCAACTATAAACTGACATTT	TGTGCCTGGGCGACACAGGGTATTGCCCTCTTC	5
TGTGTGGTGAACCCAAATTCAGGATACAGCACCCTCACCTTT	TGTGCCAGTAGTACCGCCGGGACAGGGGGTTACAATGAGCAGTTCTTC	5
TGTGTGGTGATCCCTATGAATTCTGGGGGTTACCAGAAAGTTACCTTT	TGTGCCAGCACCACTCTCCCCCTTAACTATGGCTACACCTTC	5
TGTGTGGTGGGGCCTTCTGGGGGTTACCAGAAAGTTACCTTT	TGTGCCAGCAGCTCTGGCGCGGGAGGACGAACTTTCTCAAGCTCCTACAATGAGCAGTTCTTC	5
TGTGTTCTACACCCCGGCTCTGGCAACACAGGCAAACTAATCTTT	TGTGCCAGCAGTTTTGCCGGTCTAAACACTGAAGCTTTCTTT	5
TGTGTTGTGAGTGAAGATAACTATGGTCAGAATTTTGTCTTT	TGTGCCAGCAGCCCACAGGGGCTGGGGAAGACCCAGTACTTC	5
TGTGTTGTGAGTGATCAGGGGGACATGCGCTTT	TGTGCCAGCAGTGTTAGCCCCGGAGTTTTCAATGAGCAGTTCTTC	5
TGCATCCTGAGCACTTATAACAATGACATGCGCTTT	TGTGCCAGCAGCCAAACGGCCGGGGGCAGGGGTGGCTACACCTTC	6
TGCATCGTCAGATTGGGGGGGGGTAACCAGGGAGGAAAGCTTATCTTC	TGCAGTGCTAGCGGATCGACCGGGGAGCTGTTTTTT	6
TGCATCGTCAGGGGCAACTATCAGTTAATCTGG	TGCGCCAGCAGCCCGGAACCGGGGATAAACATTCAGTACTTC	6
TGCCTCGTGGGTGACACCAGACTCATGTTT	TGCAGCGTTGAGGTAGAGGGGAGGGAGACCCAGTACTTC	6
TGCGGCACAGAGCGTGGCACGGGCAGGAGAGCACTTACTTTT	TGTGCCAGCAGCCAAGAAATAGAGGGATCCGCTGAAGCTTTCTTT	6
TGCGGCACAGTTCTTCGGATGGATAGCAGCTATAAATTGATCTTC	TGTGCCAGCAGCGGGGGGATTGGTACGCAGTATTTT	6
TGCTCGATCCGATCCAGGGGAGGTAGCAACTATAAACTGACATTT	TGTGCCAGCAGTCTAAGGGAAACTAACTATGGCTACACCTTC	6
TGTCGAGGCGGGGACAACTTCAACAAATTTTACTTT	TGTGCCAGCAGCCGCAACAGGGGCCATAGCCAAGAGACCCAGTACTTC	6
TGTGCAAAGGATGACAAGATCATCTTT	TGTGCCAGCAGCTTAGCGGTTGGCACCGGGGAGCTGTTTTTT	6
TGTGCAAGGGGAGGAGGTGCTGACGGACTCACCTTT	TGCAGTGCTAAGCCAGAAACTGAAGCTTTCTTT	6
TGTGCAATGAGAGGACGGAGCAGTGCTTCCAAGATAATCTTT	TGTGCCAGCAGCTTAGATTACACCGGGGAGCTGTTTTTT	6
TGTGCAATGAGGGGCGGTAGTTATGGAGGAAGCCAAGGAAATCTCATCTTT	TGTGCTAGCAGCCTGGACAGGGCTACTGAAGCTTTCTTT	6
TGTGCACCCCTTTCAGGATACAGCACCCTCACCTTT	TGTGCCAGCAAAAACAGGGGCGGTCCGGGCGAGCAGTACTTC	6
TGTGCAGACAGAGGCTCAACCCTGGGGAGGCTATACTTT	TGTGCCAGTAGTTTACAGGGGGCCACCTACGAGCAGTACTTC	6
TGTGCAGAGAGTTTAGGTAACGACTACAAGCTCAGCTTT	TGTGCCAGCAGCTCGATGACGGGGAAAGAGACCCAGTACTTC	6
TGTGCAGCAAAGACCTCAGGAACCTACAAATACATCTTT	TGTGCCAGCAGTTTAGCAGCTGGCTACACCTTC	6
TGTGCAGCAACTCCTAGAACCTCCTACGACAAGGTGATATTT	TGTGCCAGCAGTTTCGGGGGACAGGGTAACGAGCAGTACTTC	6
TGTGCAGCAAGAACAAATACCGGCACTGCCAGTAAACTCACCTTT	TGCGCCAGCAGCTTGGAAGGGGAGCCCTACAATGAGCAGTTCTTC	6
TGTGCAGCAAGCGAAAATGCTGGTGGTACTAGCTATGGAAAGCTGACATTT	TGTGCCAGCAGTTACTCTGAGTGGACAGATACGCAGTATTTT	6
TGTGCAGCAAGCGAGAACTATCAGTTAATCTGG	TGCGCCAGCAGCTCGGACTCCGGGAGGGCTAACTATGGCTACACCTTC	6
TGTGCAGCAAGCGCGAACAGCGACTACAAGCTCAGCTTT	TGTGCCAGCAGCTCCGTCTCAGGCAAGACGCAGTATTTT	6
TGTGCAGCAAGCGCGAGGAGCCAGGCAGGAACTGCTCTGATCTTT	TGTGCCTCTGAGCCGGGACGTCACACCGGGGAGCTGTTTTTT	6
TGTGCAGCAAGCGGAGAAGCTGCAGGCAACAAGCTAACTTTT	TGTGCCAGCAGCCCTGGACAACAAGAGACCCAGTACTTC	6
TGTGCAGCAAGCGGTCGAGGAGGTAGCAACTATAAACTGACATTT	TGTGCCATCAGTGCTGGGGGCACGGAGACCCAGTACTTC	6
TGTGCAGCAAGGGCAGGCGGAACCTACAAATACATCTTT	TGTGCCAGCAGCTTCGATGAGGCAAAACTGTTTTTT	6
TGTGCAGCAAGTAAGTCCTCAGGAACCTACAAATACATCTTT	TGTGCCAGTAGTATAGTTTACACCGATCAGCCCCAGCATTTT	6
TGTGCAGCAAGTAGGGTGAACACAGGCTTTCAGAAACTTGTATTT	TGTGCCAGCAGTTACTCGACAGCCAACGGCTACGAGCAGTACTTC	6
TGTGCAGCACTGACCACCAATGCAGGCAAATCAACCTTT	TGTGCCAGCAGCCCCAGCCAGGGACAGGGGTTTTCAGATACGCAGTATTTT	6
TGTGCAGCCTCTAGCTCAGGAACCTACAAATACATCTTT	TGCGCCAGCAGCCAGATCAGACAGGGACTCTACGAGCAGTACTTC	6
TGTGCAGCGGATGCTGGTGGTACTAGCTATGGAAAGCTGACATTT	TGTGCCAGCTCACCGACAGGGGAGAACACTGAAGCTTTCTTT	6
TGTGCAGGAAAGCCTAGCAACACAGGCAAACTAATCTTT	TGTGCCAGCAGTAAACAGGGGAGCACTGAAGCTTTCTTT	6
TGTGCAGGAGCGTCCCGGAATGCAGGCAAATCAACCTTT	TGTGCCAGCAGGCAGGACAGCTCGCTCAGAGAGCAGTACTTC	6
TGTGCAGGCGGTGGTACTGGAGCCAATAGTAAGCTGACATTT	TGTGCCTGGAAAGAGAGCCCACCTTCACCCCTCCACTTT	6
TGTGCAGGGAAAGGTGGTGCTACAAACAAGCTCATCTTT	TGTGCCAGCAACATACAGGGATCCACTGAAGCTTTCTTT	6
TGTGCAGGGCCAGGGAATGACATGCGCTTT	TGTGCCAGCAGTTACTCTCGGAGTGCAGGGACGAACACTGAAGCTTTCTTT	6
TGTGCAGGGCTAACCAGTGGCTCTAGGTTGACCTTT	TGTGCCAGCAGCCAGGTAGCCGCTAGCGGGAAGCAGTACTTC	6
TGTGCAGGGTGCTCTAGCAACACAGGCAAACTAATCTTT	TGTGCCAGCAGAAAACAGGGGAGCACTGAAGCTTTCTTT	6
TGTGCAGTTTCGGCCCCGAGGTCAGGATACAGCACCCTCACCTTT	TGTGCCAGCAGCTTAGCCGATCAGCCCCAGCATTTT	6
TGTGCCCCAAGTGGGAGAACCGGCACTGCCAGTAAACTCACCTTT	TGTGCCAGTAGTTCCACAGGGATTTCCGCACTTAGCAATCAGCCCCAGCATTTT	6
TGTGCCGCTCCATCAGGAGGAAGCTACATACCTACATTT	TGTGCCAGCAGTGAACCGGAGGGGGGAGAGCAGTTCTTC	6
TGTGCCGGTGGGCCCTTGCCGCCTAAACTCACCTTT	TGTGCCAGCAACATACAGGGATCCACTGAAGCTTTCTTT	6
TGTGCCGTCGACGGAGGAGGAAACAAACTCACCTTT	TGCAGTGCTAGTCAAGGGCCCAATCAGCCCCAGCATTTT	6
TGTGCCGTCTTCACCAATGCAGGCAAATCAACCTTT	TGTGCCAGCAGCTCCCGGGACAGCTACGAGCAGTACTTC	6
TGTGCCGTGAACTATGGGGGGGCTGGGAGTTACCAACTCACTTTC	TGCAGCGTTGAAGGCAAGCTACTACAAGAGACCCAGTACTTC	6
TGTGCCGTGAATCAATTTTACTTT	TGCGCCAGCAGCTTGGATACGGAAGGTATCGGGGCTTTCTTT	6
TGTGCCGTGAATGCGAGGAACTTTGGAAATGAGAAATTAACCTTT	TGTGCCAGCTCACCACCGAGCAGGGGGTCGGACACTGAAGCTTTCTTT	6
TGTGCCTTTAAAGCTGCAGGCAACAAGCTAACTTTT	TGTGCCAGCAGCCCCCCACAGGGGGGCAACGAGCAGTACTTC	6
TGTGCCTTTAACGACTACAAGCTCAGCTTT	TGCGCCAGCAGCAAAGCGGGAGAGTCGTCCAATGAGCAGTTCTTC	6
TGTGCGGTGATGACGATAGGCTTTGGGAATGTGCTGCATTGC	TGTGCCAGCACCACCGGGACGTATAATTCACCCCTCCACTTT	6
TGTGCTACGGACAGGAATGACATGCGCTTT	TGTGCCAGCAGTTCGGGGGGGGCGGCCTACGAGCAGTACTTC	6
TGTGCTACGGACGCTCTAGAAACCAGTGGCTCTAGGTTGACCTTT	TGTGCCAGCAGGGGGAAACTTAATTCACCCCTCCACTTT	6
TGTGCTCTAATCACCTCAGGAACCTACAAATACATCTTT	TGTGCCAGCAGCTTAGCGGTCCACGAGCAGTACTTC	6
TGTGCTCTAGACCATCATGGGAACAACAGACTCGCTTTT	TGCAGCGTTGCCCGGACTAGCGGGGTTAATGAGCAGTTCTTC	6
TGTGCTCTAGTCAGTGGAGGTAGCAACTATAAACTGACATTT	TGCGCCAGCAGCCTGCAGGGATCTGGAAACACCATATATTTT	6
TGTGCTCTAGTTTGGGTCTCAGGAACCTACAAATACATCTTT	TGCAGTGCCCCGGGACGGGGACAGCGCACAGATACGCAGTATTTT	6
TGTGCTCTCCCCCCGCCAGGCAAACTAATCTTT	TGTGCCAGCACCAAGTCAGGTCGGGGTTCGAACACTGAAGCTTTCTTT	6
TGTGCTCTCTTTTCTGGTGGCTACAATAAGCTGATTTTT	TGTGCCAGCGGACCCCTCGGGGAGACCCAGTACTTC	6
TGTGCTCTGAGAAATACTGGAGGCTTCAAAACTATCTTT	TGTGCCAGCAGCTTAGATCTCAATCAGCCCCAGCATTTT	6
TGTGCTCTGAGTAGTGGTGCTACAAACAAGCTCATCTTT	TGTGCCAGCAGCTTCTCCCTGGGAACAGATACGCAGTATTTT	6
TGTGCTCTGAGTTCCTCTGGTTCTGCAAGGCAACTGACCTTT	TGTGCCAGCAGCAGTAGTCGTCTGCAAGGCACCGGGGAGCTGTTTTTT	6
TGTGCTCTGATCAACACCAATGCAGGCAAATCAACCTTT	TGTGCCAGCTCACCGGCCGGGACAGTAAACACCGGGGAGCTGTTTTTT	6
TGTGCTCTGGGCCCTTCAGGAGGAGGTGCTGACGGACTCACCTTT	TGTGCCAGCAGTACCTGGGGGGGAGAGACCCAGTACTTC	6
TGTGCTCTGGGGCGGCCCTCAGGAACCTACAAATACATCTTT	TGTGCCAGCAGTACTCTTGTTTCGGGGTACGCCGGGGAGCTGTTTTTT	6
TGTGCTCTGGGTAAAGCTGCAGGCAACAAGCTAACTTTT	TGTGCCACCAGTGATGCTCGAACCGGGACAGCGGACGAGCAGTACTTC	6
TGTGCTGCCCGGCCCCCTGGTGGCTACAATAAGCTGATTTTT	TGCAGTGCTAGAGATCAGAGAGATACGCAGTATTTT	6
TGTGCTGGGCGGGCTTGGGGAAGCCAAGGAAATCTCATCTTT	TGTGCCAGTAGTGCGGACGGTCGCTCTATGAACACTGAAGCTTTCTTT	6
TGTGCTGTAGCCAAAGAAACCAGTGGCTCTAGGTTGACCTTT	TGTGCCAGCAACAAGGACAGGGGTCGCTACGAGCAGTACTTC	6
TGTGCTGTCACCCCCCTGGATAGCAACTATCAGTTAATCTGG	TGCAGCGTTGAAGCCGGGGCCGGGGGAACAGATACGCAGTATTTT	6
TGTGCTGTCAGACTTCAGGGCGGATCTGAAAAGCTGGTCTTT	TGTGCCAGCAGCTTGGGAGGGGGCGGGAGGGCCCTCCCTGGGTATTTT	6
TGTGCTGTCATGGATAGCAACTATCAGTTAATCTGG	TGTGCCAGCAGTTCTAGCGGTGGGGGCACAGATACGCAGTATTTT	6
TGTGCTGTCCCAGGTTATGGAGGAAGCCAAGGAAATCTCATCTTT	TGTGCCAGCAGCGAGGTGGGGGGCGTAACAGATACGCAGTATTTT	6
TGTGCTGTGAAGGAGTATAATGCAGGCAACATGCTCACCTTT	TGCGCCAGCAGCTTGTGGGCAGGGGGAGAGGGCGAGCAGTACTTC	6
TGTGCTGTGAATTCTGGGGGTTACCAGAAAGTTACCTTT	TGTGCCAGCTCACCAGGGGCTCCGGGACAGGGATACAATGAGCAGTTCTTC	6
TGTGCTGTGAGAGACCGGTATGGTCAGAATTTTGTCTTT	TGTGCCAGCAGTCGCCAGCGGGGTGCCACAGATACGCAGTATTTT	6
TGTGCTGTGAGAGGTAATACTGGAGGCTTCAAAACTATCTTT	TGTGCCAGCAGCCCCGCGCTAGCGGGCTACGAGCAGTACTTC	6
TGTGCTGTGAGCGACAACCAGGCAGGAACTGCTCTGATCTTT	TGTGCCACCAGTGACCCCGGGACAGGGACGACCGGGGAGCTGTTTTTT	6
TGTGCTGTGAGCGCACGGAGGACTGGAGGCTTCAAAACTATCTTT	TGTGCCAGTTTACCAGCGGGACGAATGTCAGATACTGAAGCTTTCTTT	6
TGTGCTGTGAGCTCTTCTGGGGGTTACCAGAAAGTTACCTTT	TGCAGTGCTAGAAACCCAGCGGGAGGGGGAGGAGAGACCCAGTACTTC	6
TGTGCTGTGAGTAAAGCATCAGGAGGAAGCTACATACCTACATTT	TGTGCCAGCAGTTTAGGTGGGGCGGGAGATACGCAGTATTTT	6
TGTGCTGTGAGTGAAGGTGCAGGCAACATGCTCACCTTT	TGCAGTGCTAGTCGGCCCCAGGGGGGTTCTTACAATGAGCAGTTCTTC	6
TGTGCTGTGATTGGAGGAGGTGCTGACGGACTCACCTTT	TGTGCCAGCAGCCAAGCTACTTTCGAGCAGTTCTTC	6
TGTGCTGTGCAAGGCTCTGGGGCTGGGAGTTACCAACTCACTTTC	TGCGCCAGCAGCTTGGACGGGAAAGGATCTTTCTTT	6
TGTGCTGTGCAGGATAGCAACTATCAGTTAATCTGG	TGTGCCAGCAGCGTAGATCCAGACAGGGTGGCTAACTATGGCTACACCTTC	6
TGTGCTGTGCAGGCATCAGGAGGAAGCTACATACCTACATTT	TGTGCCAGCAGTAAACAGTTAGACACTGAAGCTTTCTTT	6
TGTGCTGTGCCTCGGGGTTACCAGAAAGTTACCTTT	TGTGCCAGCAGCGAGGACCGCGAAGCTTTCTTT	6
TGTGCTTATGCGGATTCAGGAGGAGGTGCTGACGGACTCACCTTT	TGCAGTGCCCTGAAACGGTTGGCAGGGAGGACTGAAGCTTTCTTT	6
TGTGCTTTCATCAATGCTGGTGGTACTAGCTATGGAAAGCTGACATTT	TGTGCCACCAAGTTTATGGCTGGAGCGGGTAGCAATGAGCAGTTCTTC	6
TGTGCTTTCATGAATCAGGGCGGATCTGAAAAGCTGGTCTTT	TGCGCCAGCAGCTTGGAGCGGGGGGGCCTAGATACGCAGTATTTT	6
TGTGCTTTCATGTCTGGTTCTGCAAGGCAACTGACCTTT	TGCGCCAGCAGCCAAGAGGGACTAGCGGGAAGCGAGCAGTACTTC	6
TGTGCTTTCGAGGGGTACAGCAGTGCTTCCAAGATAATCTTT	TGCAGCGTTGAAAAGGGGGCTGGCGGGGAGCTGTTTTTT	6
TGTGTGGTCCCCCCCGGAGGAGGAAACAAACTCACCTTT	TGTGCCAGCAGGGGCGGGAGGGGACTCTATGGCTACACCTTC	6
TGTGTGGTGAAAGCTGGGGGTTACCAGAAAGTTACCTTT	TGTGCCAGTAAGGAGGAGGGGGCCTACGAGCAGTACTTC	6
TGTGTGGTGAACACAAATTCAGGAAACACACCTCTTGTCTTT	TGTGCCAGCAGCTTAAGGGACAGGGACACCGGGGAGCTGTTTTTT	6
TGTGTGGTGAACAGAGATGACAAGATCATCTTT	TGTGCCAGCAGAAGGGACAGTCAGGGGGAAGCTTTCTTT	6
TGTGTGGTGAACTCGGGATACAGCACCCTCACCTTT	TGCGCCAGCAGCTTCTCGAGCGGGAGTGGCGAGACCCAGTACTTC	6
TGTGTGGTGAATACTGGAGGCTTCAAAACTATCTTT	TGCGCCAGCAGCACGTCAGGGGGCGCGGGAGAAAAACTGTTTTTT	6
TGTGTGGTGAGCGAGGCTTATAACACCGACAAGCTCATCTTT	TGCGCCAGCAGCCCGGCAGGGGACCCCAGGGAGACCCAGTACTTC	6
TGTGTGGTGAGTGCCCATAACACCAATGCAGGCAAATCAACCTTT	TGTGCCAGCAGTATCGCCAGGGTTGACTCAGATACGCAGTATTTT	6
TGTGTGGTGTCCTCATACAGCAGTGCTTCCAAGATAATCTTT	TGCGCCAGCAGCCCCGGGACAGGGGGCGCGGAGACCCAGTACTTC	6
TGTGTTGCTGGTGGTACTAGCTATGGAAAGCTGACATTT	TGCAGTGACAACGGGGGGGGAAGCACAGATACGCAGTATTTT	6
TGCATCCCTATTAATGCTGGCAACAACCGTAAGCTGATTTGG	TGTGCCAGCAGTCCTTCGCCCGGGAGGACCTATAATTCACCCCTCCACTTT	7
TGCATCGTCAGACCTACCTTTAACGACTACAAGCTCAGCTTT	TGTGCCAGCAGCTTAGTGAGGACTAGCGGGAGTCTGAATGAGCAGTTCTTC	7
TGCATCGTCAGAGTCAGGAGAGGAGGAAACAAACTCACCTTT	TGTGCCAGCAGTTTATCGTACCACCCTGAGTACGAGCAGTACTTC	7
TGCATCGTCGGAGATGGAGGTAGCAACTATAAACTGACATTT	TGTGCCAGCAGCTTAGTCTCGGGGGAAGCTTTCTTT	7
TGCCTCGTGGGTGCCGGGATAATACTCACGGGAGGAGGAAACAAACTCACCTTT	TGTGCCAGCAGCCTCCGACAGGCCTCTGGAAACACCATATATTTT	7
TGCGCTTTAGGCGACACAGGCTTTCAGAAACTTGTATTT	TGTGCCAGTAGTATCAAAGCGGGTCCTTGGAAAAACATTCAGTACTTC	7
TGTAAAGCTGCAGGCAACAAGCTAACTTTT	TGCAGTGCTAGCTGGCAAGACTACAATGAGCAGTTCTTC	7
TGTGCAATGAATCACCCAACACCGGGAGCCCAGAAGCTGGTATTT	TGCGCCAGCAGCTCGACGATTGGGTCCCCGGGTGGCTACACCTTC	7
TGTGCAATGACCCGTAACGACTACAAGCTCAGCTTT	TGCAGTGCTCCGGGGCCAAATGAGCAGTTCTTC	7
TGTGCAATGAGAGAGAGGCAAACTGGGGCAAACAACCTCTTCTTT	TGCAGTGCTAGTAATGGACAGGGTAGAGCCACTGAAGCTTTCTTT	7
TGTGCAATGAGAGAGGGCCTTGGTGACAGAGGCTCAACCCTGGGGAGGCTATACTTT	TGTGCCAGCAGTTATAGCGGGGGAAGGACCGGGGAGCTGTTTTTT	7
TGTGCAATGAGAGAGGGGGGATACAACTTCAACAAATTTTACTTT	TGTGCCAGCAGTCTACCCGAGGGTGTTCTCAATCAGCCCCAGCATTTT	7
TGTGCAGACGGGGGCGGCGCTGCAGGCAACAAGCTAACTTTT	TGCGCCAGCAGCCAAGCCCTCGCGGGGGGCCTCGCTAGCACAGATACGCAGTATTTT	7
TGTGCAGAGAAGGACAATGCCAGACTCATGTTT	TGTGCCTGGAGTGCCGACAGGCGCACTGAAGCTTTCTTT	7
TGTGCAGAGAAGGATGGTGGTACTAGCTATGGAAAGCTGACATTT	TGTGCCAGTAGTATAGCCGGAAATCAGCCCCAGCATTTT	7
TGTGCAGAGAGTCAACGGAATGCAGGCAAATCAACCTTT	TGTGCCAGCAGGGGACTAGCGGGAGAGAAAAATGAGCAGTTCTTC	7
TGTGCAGAGATCCTGCATTCAGGAAACACACCTCTTGTCTTT	TGCAGCGTTGGACTAGCGGGAGTAAAGACCCAGTACTTC	7
TGTGCAGAGATGGCCACGGGCAGGAGAGCACTTACTTTT	TGTGCCAGCAGCGCATACGGGACTAGCGGGGCCGACCAAGAGACCCAGTACTTC	7
TGTGCAGAGGGTCGGGATAGCAACTATCAGTTAATCTGG	TGCAGTGCTAGAGATCCGGAGGGGCGCTCCTACGAGCAGTACTTC	7
TGTGCAGAGTGCCACTTCAACGACTACAAGCTCAGCTTT	TGTGCCAGCAGTTTAGGAGGGGGACAGGACGAGCAGTACGTC	7
TGTGCAGCAAGCCGGGAGGGAGGAAGCCAAGGAAATCTCATCTTT	TGTGCCAGCAGCTTGGGAGTCTATGGGGCCAACGTCCTGACTTTC	7
TGTGCAGCAAGCCGTGGAGCCCAGAAGCTGGTATTT	TGCGCCAGCAGCGGAAGGACAGGGGAGACTGAAGCTTTCTTT	7
TGTGCAGCAAGCGGCTTTGGGAATGTGCTGCATTGC	TGCAGCGTCAGCCCGGACTCAGGGGGGTACGAGCAGTACTTC	7
TGTGCAGCAAGGGAGTTAGGGGCTGGGAGTTACCAACTCACTTTC	TGCGCCAGCAGCTGGGACGGACGAAACGAGCAGTACTTC	7
TGTGCAGCAAGGGATACCGGCACTGCCAGTAAACTCACCTTT	TGCGCCAGCAGCTTGGATGCAGGGTTAGGAGGCTACACCTTC	7
TGTGCAGCAAGTATAAGTAGAATTCAGGGAGCCCAGAAGCTGGTATTT	TGTGCCAGCAGCTTAGGACTAGTTGCCGAGACCCAGTACTTC	7
TGTGCAGCAAGTGAAGGCTTTCAGAAACTTGTATTT	TGCAGTGCTAGAGATTACCTTACTGCCGATAGCTCCTACAATGAGCAGTTCTTC	7
TGTGCAGCAAGTTTCGAGGGAGCCCAGAAGCTGGTATTT	TGCAGTGCTAGGCAGGACCTCGGGTTCGAGCAGTACTTC	7
TGTGCAGCAATTTCAGGATACAGCACCCTCACCTTT	TGCAGTGCTTCACTTGCCGTGCCGCAAGAGACCCAGTACTTC	7
TGTGCAGCAGGCGAAGGGTATGCTGGTGGTACTAGCTATGGAAAGCTGACATTT	TGTGCCACCAGTGATTCCCGATACACAGATACGCAGTATTTT	7
TGTGCAGCATCGACCTCAGGAACCTACAAATACATCTTT	TGTGCCAGCAGCCCCAGACAGGCATCGAACACTGAAGCTTTCTTT	7
TGTGCAGGACCCCTCACCGGTAACCAGTTCTATTTT	TGTGCCAGTAGTATCGGCGCTAGCGGGGACGCCGAGCAGTACTTC	7
TGTGCAGGGCGCTCTAGCAACACAGGCAAACTAATCTTT	TGTGCCAGCAACCAACAGGGAAGCACTGAAGCTTTCTTT	7
TGTGCAGGGCGGGGTGGAGGAAGCCAAGGAAATCTCATCTTT	TGCAGTGCTGAGGCACCAGGGGGGGAGCAGTACTTC	7
TGTGCCAGAGATGGTGGTGCTACAAACAAGCTCATCTTT	TGCGCCAGCAGCTCGGGGACTAGCTACCCCAATGAGCAGTTCTTC	7
TGTGCCCCAACTGACAGCTGGGGGAAATTGCAGTTT	TGCAGTGCCACGGAGCGGGATCCCTACGAGCAGTACTTC	7
TGTGCCCGGGGAGGCTACAATAAGCTGATTTTT	TGTGCCACCGGGCTGCCGGTGGGCGAGCAGTACTTC	7
TGTGCCGTGAAGATGGGTGGGGGTTACCAGAAAGTTACCTTT	TGCAGTTGGACTAGCGGCAGCACAGATACGCAGTATTTT	7
TGTGCCGTGAATGTGGATAATGCAGGCAACATGCTCACCTTT	TGTGCCAGCAGTGAGGCGACAGGGAGGTTGGCCACCATATATTTT	7
TGTGCCGTGAGAGGCTTGTCTCCCGGTAACCAGTTCTATTTT	TGTGCCAGCAGGGGTTTTGGGGGCACTGAAGCTTTCTTT	7
TGTGCCGTGATTAGCCCCAATAACAATGACATGCGCTTT	TGCGCCAGCAGCCAAGGCTGGCAGCAGCTCAGGGGTGTCTATGGCTACACCTTC	7
TGTGCCGTGGACATGAAGGGAGCCCAGAAGCTGGTATTT	TGTGCCAGCAGTTCCTCCGGGTCCTTTCGTAAGCAGTACTTC	7
TGTGCCTTTAATTCTGGGGGTTACCAGAAAGTTACCTTT	TGTGCCAGCTATCAGTTCCAGAACGAGCAGTACTTC	7
TGTGCTACGGACGCAGGAGCCCAGAAGCTGGTATTT	TGTGCCAGCAGCCCAGAGTGGGGGCAAGAGACCCAGTACTTC	7
TGTGCTACGGGCTCGAACAGAGATGACAAGATCATCTTT	TGCAGCGTTGAAGTGGGCAGGGAGGCCGAAAAACTGTTTTTT	7
TGTGCTACGGGGGCAAACAACCTCTTCTTT	TGTGCCAGCAGTGATAACCTGGGCCCCGGAAGGGGAAAACTGTTTTTT	7
TGTGCTACTTACAATACTGGAGGCTTCAAAACTATCTTT	TGTGCCAGCAGCCCCGGGACCGTTGCAGATACGCAGTATTTT	7
TGTGCTATGGCATCGGGAGAAACCAGTGGCTCTAGGTTGACCTTT	TGCGCCAGCAGCTTCCTGGGGTCCGGGGAGCTGTTTTTT	7
TGTGCTCCAGATGCTACCACCGACAAGCTCATCTTT	TGTGCCAGCAACAAGGACAGGGGTCGCTACGAGCAGTACTTC	7
TGTGCTCCCCGCGAGCGTTCTGCAAGGCAACTGACCTTT	TGTGCCAGCAGCTTAGTCTCGGGGGAAGCTTTCTTT	7
TGTGCTCCTATGTTTTCTGGTGGCTACAATAAGCTGATTTTT	TGCAGTGCCACACTACAGGACAGCTATGGCTACACCTTC	7
TGTGCTCTAAAAGAAACCAGTGGCTCTAGGTTGACCTTT	TGTGCCGCAGGGGAATGGGCTGAAGCTTTCTTT	7
TGTGCTCTAAGTAATGCAGGCAACATGCTCACCTTT	TGCGCCAGCAGCCAAGTAATTCCTGATACGCAGTATTTT	7
TGTGCTCTAAGTGGCCCTTTGGGAGGTAACCAGGGAGGAAAGCTTATCTTC	TGTGCCTGGAGGCGACAGAACACTGAAGCTTTCTTT	7
TGTGCTCTGAACCGGGCTGGGGCAAACAACCTCTTCTTT	TGCGCCAGCAGCTTGGAGGCGGGACCAAACTATGGCTACACCTTC	7
TGTGCTCTGAGTGAGGCCGATAGCAACACAGGCAAACTAATCTTT	TGCGCCAGCAGCTCCTCCGGGACAGGGGCATATTCGCATGGCTACACCTTC	7
TGTGCTCTGAGTGAGGTGAATTATGGAGGAAGCCAAGGAAATCTCATCTTT	TGTGCCAGCAGTCCCCGACAGGGGAACACCGGGGAGCTGTTTTTT	7
TGTGCTCTGAGTGATCTGGTATCAGGAGGAGGTGCTGACGGACTCACCTTT	TGTGCCAGCAGCTTCGGAAGAGAATCACCCCTCCACTTT	7
TGTGCTCTGAGTGCCCGCCCACCCCCAACTGACAGCTGGGGGAAATTGCAGTTT	TGCAGCGTTGAAGTGGGCAGGGAGGCCGAAAAACTGTTTTTT	7
TGTGCTCTGAGTGGAGAGTCAGGATACAGCACCCTCACCTTT	TGTGCCAGCAGTCCGACAGGGCGTAATTCACCCCTCCACTTT	7
TGTGCTCTGAGTGGCGGAAACACACCTCTTGTCTTT	TGTGCCAGCAGTTTGTCCGGGACAGGGGGGGAGCAGTACTTC	7
TGTGCTCTGAGTGGCTATAACCAGGGAGGAAAGCTTATCTTC	TGTGCCAGCAGGATGGGGACAGCGGACTATGGCTACACCTTC	7
TGTGCTCTGAGTGGGCTTCAGGGAGCCCAGAAGCTGGTATTT	TGCAGTGCTCCGGGGACTGGAGGGGGTCTCAATGAGCAGTTCTTC	7
TGTGCTCTGAGTGGGGCCCTTCTCCAGAACAGAGATGACAAGATCATCTTT	TGCGCCAGCTCCCGGACAGATCAGAACACTGAAGCTTTCTTT	7
TGTGCTCTGCGAACCTGGAGCAACTATCAGTTAATCTGG	TGTGCCAGCAGTGAAGGCAGTAACACTGAAGCTTTCTTT	7
TGTGCTCTGGGACATGGATCTGAAAAGCTGGTCTTT	TGCAGTGCTAGAGAAACGGGGGTTGAAAAACTGTTTTTT	7
TGTGCTCTTACACACTTTTCTGGGGGTTACCAGAAAGTTACCTTT	TGTGCCAGCAGCGCGACCGGGACAGGCTTCTATGGCTACACCTTC	7
TGTGCTGGGCAGCCGGAGAACAGAGATGACAAGATCATCTTT	TGTGCCAGCAGCCAAAAATATAAGGGACAGGTGAACACTGAAGCTTTCTTT	7
TGTGCTGGGCATCTGGGGGGAAACACACCTCTTGTCTTT	TGTGCCAGCAGCCGGGCAGGGATTAAAGAGACCCAGTACTTC	7
TGTGCTGGGCGCAGTGGAGGTAGCAACTATAAACTGACATTT	TGTGCCAGCAGGATGGGGACAGCGGACTATGGCTACACCTTC	7
TGTGCTGGTCATGGCTCTAGCAACACAGGCAAACTAATCTTT	TGCGCCAGCAGCTTGGAATTGGACAGGGGAGGCCCCTCTGGGGCCAACGTCCTGACTTTC	7
TGTGCTGGTCGAAAGGATAACTATGGTCAGAATTTTGTCTTT	TGTGCCAGCAGTCTTAGCGGGGGCCGAATAAGGGAGACCCAGTACTTC	7
TGTGCTGTCACACCCGGTAACCAGTTCTATTTT	TGTGCCAGTAGTATGGGAGTTTTATCCTACAATGAGCAGTTCTTC	7
TGTGCTGTCAGAGTTGAAGGAGGTGCTGACGGACTCACCTTT	TGTGCCAGCTCACCAGGGTTTGACTATGGCTACACCTTC	7
TGTGCTGTGAAGGACCTTGTAGGCTTTCAGAAACTTGTATTT	TGTGCCTGGAGTGTACGGGCGGGGACCCCCTACAATGAGCAGTTCTTC	7
TGTGCTGTGACCAAGGGGGGAGGAGGAAACAAACTCACCTTT	TGTGCCAGCAGCGTAGACATGGGCTACACTGAAGCTTTCTTT	7
TGTGCTGTGACTACTACCGGCACTGCCAGTAAACTCACCTTT	TGTGCCAGCAGTTTATCTAGGGGCGGCTACACCTTC	7
TGTGCTGTGAGACCCCTCCAGGCAGGAACTGCTCTGATCTTT	TGCAGCGTTCGTAGCGGGAGCTCCTACAATGAGCAGTTCTTC	7
TGTGCTGTGAGAGACAAGGGGGGAGACTTTTCTTCTGGTTCTGCAAGGCAACTGACCTTT	TGTGCCAGCAGCGTAGTCCAAACCGGGGAGCTGTTTTTT	7
TGTGCTGTGAGAGATAGAACCGACAGAGGCTCAACCCTGGGGAGGCTATACTTT	TGTGCCAGCAGCGAAGGACAGGGATTTATGGCGTCTGGAAACACCATATATTTT	7
TGTGCTGTGAGGGAAATGTTTTCTGGTGGCTACAATAAGCTGATTTTT	TGTGCCAGCAGTCCCCAAAGGACAGGGATTAATGAAAAACTGTTTTTT	7
TGTGCTGTGAGTGAACGTGGGGCCGGAGCCAATAGTAAGCTGACATTT	TGCAGCGCGACAGTGTTGAAGGGTGAGCAGTTCTTC	7
TGTGCTGTGAGTGAAGGGGCAGGCAACAAGCTAACTTTT	TGCAGTGGTCTCGGGACTAGCGGGAAAACAGATACGCAGTATTTT	7
TGTGCTGTGAGTGGTTGGAACACCGGTAACCAGTTCTATTTT	TGTGCCAGCAGCCGGCCGGGACAGGGGTCAACTGAAGCTTTCTTT	7
TGTGCTGTGCAGGCCCAACGAACTGGGGCAAACAACCTCTTCTTT	TGCGCCAGCAGCTCCGACAAGGGCTCGATAGGGGAGCTGTTTTTT	7
TGTGCTGTGCAGGCCCGGGGAGCCCAGAAGCTGGTATTT	TGTGCCAGCAGCCTAGAGACAGATACGCAGTATTTT	7
TGTGCTGTGCGGGACTCTGGGGCTGGGAGTTACCAACTCACTTTC	TGTGCCAGCAGTCCCGAGGATACCCTCGGCTACACCTTC	7
TGTGCTGTGGAGAATGCTGGCAACAACCGTAAGCTGATTTGG	TGTGCCACCAGTGATCCACCATATGAAAAACTGTTTTTT	7
TGTGCTGTGGAGAGTGGTGCTACAAACAAGCTCATCTTT	TGTGCCACCAGTGATTGGGCTAGCGGACCGGAGGGGACCCAGTACTTC	7
TGTGCTGTGGAGCCCCCTAGGGACTACAAGCTCAGCTTT	TGTGCCTACAAAGGAGGGTCCACTGAAGCTTTCTTT	7
TGTGCTGTGGAGGATCCCGACAGCAGTGCTTCCAAGATAATCTTT	TGTGCCAGCAGCCAGGACTACTCTGAAGAGACCCAGTACTTC	7
TGTGCTGTGGAGGCATACTCTGGGGCTGGGAGTTACCAACTCACTTTC	TGTGCCAGCAGCCCCCGCCCCCAAGAGACCCAGTACTTC	7
TGTGCTGTGGCCCGTGGGAATGCAGGCAACATGCTCACCTTT	TGCAGTTCCCAGGACAGGGATCAAGAGACCCAGTACTTC	7
TGTGCTGTGGGCCTTTACAATAACAATGACATGCGCTTT	TGTGCCAGCAGCCCGCCGGCCGGGACGGTCCTAAACGAGCAGTACTTC	7
TGTGCTGTGGGTGGTGCTACAAACAAGCTCATCTTT	TGTGCCAGCAGCTTAGGCCGGGACAGGGGTTTAAATGGCTACACCTTC	7
TGTGCTGTGGGTTCCGACGGGGCTGCAGGCAACAAGCTAACTTTT	TGTGCCAGCAGTTCCGGGACTAGCGGGGGGACAGATACGCAGTATTTT	7
TGTGCTTATCCCTTTTTTGGAAATGAGAAATTAACCTTT	TGTGCCAGCAGTCGGGACAGCGGATTGGGGCAGCCCCAGCATTTT	7
TGTGCTTCCGGTGGTACTAGCTATGGAAAGCTGACATTT	TGCAGCGTTGAGAAGGGTTCGGACACTGAAGCTTTCTTT	7
TGTGCTTTTCTCAATACCGGCACTGCCAGTAAACTCACCTTT	TGTGCCAGCAGCCAAGCTCGGTCCCTCTTCTCCGGGGAGCTGTTTTTT	7
TGTGGAGAGGGAGTGGGTTCTGCAAGGCAACTGACCTTT	TGTGCCAGCAGTAGGAGACTAGCGGGAGGCGAGCAGTACTTC	7
TGTGGAGCGACCAACACAGGCAAACTAATCTTT	TGTGCCAGCAGCGTAGTTGGGGCTAACTATGGCTACACCTTC	7
TGTGTGCCGAAAGGAGGAAGCCAAGGAAATCTCATCTTT	TGTGCCAGCAGCCGGCCGGGCTACGAGCAGTACTTC	7
TGTGTGGTGAAGCCTTATACTGGAGGCTTCAAAACTATCTTT	TGTGCTAGCAGCTTAGCTGAAGCCGGGGAGCTGTTTTTT	7
TGTGTGGTGAGCGAAGCATGGTGGGGGAACAACAGACTCGCTTTT	TGCAGCGTTCGTAGCGGGAGCTCCTACAATGAGCAGTTCTTC	7
TGTGTGGTGAGGGAAGCTGCAGGCAACAAGCTAACTTTT	TGTGCCAGCAGTTCGATCCGGGACAGGAGGAGCTCCTACGAGCAGTACTTC	7
TGTGTGGTGATCCGGAATAACAATGCCAGACTCATGTTT	TGTGCCAGCAGTGAACCGAACACCGGGGAGCTGTTTTTT	7
TGTGTGGTGCTACCCAACACAGGCAAACTAATCTTT	TGTGCCAGCAGCCCGCCCCCGGGTACACAAGAGACCCAGTACTTC	7
TGTGTTGTGAACCCGATATACAACTTCAACAAATTTTACTTT	TGCGCCAGCAGCCAACCGGGAGGGCAAAACATTCAGTACTTC	7
TGCATCGTCAGAGCGGGGTATAACTATGGTCAGAATTTTGTCTTT	TGTGCCAGCAGCTTAAGGCAAACAGGGATGCGCGAGACCCAGTACTTC	8
TGCATCGTCAGAGTCGCCGAGTCTAACTTTGGAAATGAGAAATTAACCTTT	TGTGCCAGCAGTCACCTGGACCAAGAGACCCAGTACTTC	8
TGCCTCGTGGGGGATTCCTCTCGAGGGGGTTACCAGAAAGTTACCTTT	TGTGCCAGCAGCCTAAGCTTGAACAGGGGAGGTGGCAATCAGCCCCAGCATTTT	8
TGCGCTACCTCAGGAACCTACAAATACATCTTT	TGTGCCAGCAGCTACCGGGACAGGGACCCCGGGGAGCTGTTTTTT	8
TGTCTCCCCTTTACGTCTGGGGCTGGGAGTTACCAACTCACTTTC	TGTGCCAGCAGCACCCAGGGGGGGTCGGGTCAGCCCCAGCATTTT	8
TGTGCAATGAATCATGGCTCTGGCAACACAGGCAAACTAATCTTT	TGTGCCATCAACGGGGGGGCATCGGGGGAGCTGTTTTTT	8
TGTGCAATGAGAGAGGGCCGCGGTAACCAGTTCTATTTT	TGTGCCAGCAGCTTAGACTACCCGACAGGGACTGAAGCTTTCTTT	8
TGTGCAATGAGTTCTTATAACCAGGGAGGAAAGCTTATCTTC	TGTGCTAGTGGTTTGGGGGGGACAGGAGGGGAACAAGAGACCCAGTACTTC	8
TGTGCAATTCCCCGGGAGGGCTTTGGGAATGTGCTGCATTGC	TGTGCCAGCAGCCCTCGACTAGCTAGCTCCTACGAGCAGTACTTC	8
TGTGCAATTTTCTATGGGAACAACAGACTCGCTTTT	TGTGCCAGCAGCCTGTCATGGGGGGGGGCCGAAAAGACCCAGTACTTC	8
TGTGCAGAGAAAACATTGGGCGGATACAGCACCCTCACCTTT	TGTGCCAGCAGCTTCGGTGAGACCCAGTACTTC	8
TGTGCAGAGAAAGATAGTGGAGGTAGCAACTATAAACTGACATTT	TGTGCCAGCAGCCGGGACGGAGGGCCTTATGAGCAGTTCTTC	8
TGTGCAGAGAGAGGGGACACGGGCAGGAGAGCACTTACTTTT	TGTGCCAGCAGTTTAGGAGGGGGGGGTCAGCCCCAGCATTTT	8
TGTGCAGAGGAAAGTGGAGGTAGCAACTATAAACTGACATTT	TGTGCCAGCAGCCAAGACTTCAGCAACCACTATGGCTACACCTTC	8
TGTGCAGAGGGCCGGAACTATGGTCAGAATTTTGTCTTT	TGCGCCAGCAGCTTGACAAAGGATCTTAAGCGGGGGGGATCGGCTTACGAGCAGTACTTC	8
TGTGCAGCAAGCCGACGGGATAACTATGGTCAGAATTTTGTCTTT	TGTGCCACCAGCAGAGATACCTCCGGGGCCAACGTCCTGACTTTC	8
TGTGCAGCAAGCGGCAATGACATGCGCTTT	TGTGCCAGCAGTACAGACCTAGGGGCCTTAGACGAGCAGTACTTC	8
TGTGCAGCAAGCTCTAACACCGGTAACCAGTTCTATTTT	TGTGCCAGCTCATCCCAGGGGAACACTGAAGCTTTCTTT	8
TGTGCAGCAAGTAATGCAGGCAACATGCTCACCTTT	TGTGCTAGTGGAACAGGGGGCCAAAAGACCCAGTACTTC	8
TGTGCAGCAAGTAGGAATAGTGGAGGTAGCAACTATAAACTGACATTT	TGTGCCAGCTCACCATCCCTCGGACAGGGCGGCACCGGGGAGCTGTTTTTT	8
TGTGCAGCAAGTATAATTCAGGGAGCCCAGAAGCTGGTATTT	TGTGCCAGCATCCCGATAACGCAAGGCACTGAAGCTTTCTTT	8
TGTGCAGCAGAGGAGGGGAATAACAATGCCAGACTCATGTTT	TGTGCCAGCAGTACGAGGGGTGTGCAGTTCTTC	8
TGTGCAGGACCAAAGGACTACAAGCTCAGCTTT	TGTGCCAGTAGTATTACTGGTACAGATACGCAGTATTTT	8
TGTGCAGGGGAAGTGGCTGGAGCCAATAGTAAGCTGACATTT	TGTGCCAGCTCCCGGGAAGCTGGGGAAAAACTGTTTTTT	8
TGTGCAGGGGCCCTTAACCAGGCAGGAACTGCTCTGATCTTT	TGTGCCAGCAGTCTCAGCGCTACCTATGGCTACACCTTC	8
TGTGCCCAGAACGCTGGTGGCTACAATAAGCTGATTTTT	TGTGCCAGCAGCCTCCGACAGGCCTCTGGAAACACCATATATTTT	8
TGTGCCCCCTCCACGGGAGGAGGAAACAAACTCACCTTT	TGTGCCAGCGGGGACTACGAGCAGTACTTC	8
TGTGCCCTTGGGAAAAACACCGGTAACCAGTTCTATTTT	TGCAGCGGGTGGCAGGGGGCAAGTAATCAGCCCCAGCATTTT	8
TGTGCCGATACTGGAGGCTTCAAAACTATCTTT	TGCAGTGCTATACCTGGGGCCGGGACTAGCGGGGAAGATACGCAGTATTTT	8
TGTGCCGCTTGGGACACGGGCAGGAGAGCACTTACTTTT	TGCGCCAGCAGTGAGTCAGGCAGGGGCCAAGAGACCCAGTACTTC	8
TGTGCCGTGAACATGAAGTTAGTTGAAGGTAGCAACTATAAACTGACATTT	TGTGCCAGTAGTCCATACAATCCAAATCAGCCCCAGCATTTT	8
TGTGCCGTGAAGGGATCAGGATACAGCACCCTCACCTTT	TGTGCCAGCAGCCCTCTAATCCAAGAGACCCAGTACTTC	8
TGTGCCGTGAATATAACGGGAGGAAGCTACATACCTACATTT	TGTGCCAGCAGCCCTCTAATCCAAGAGACCCAGTACTTC	8
TGTGCCGTGAATGCCCTTAACTTTGGAAATGAGAAATTAACCTTT	TGTGCCAGCAGCCAAGGGGGGACAGGGAGTAACACTGAAGCTTTCTTT	8
TGTGCCGTGAATGCGCTTAACTTTGGAAATGAGAAATTAACCTTT	TGTGCCAGCAGCGAAGGTGGGCGAGGGTCCAACACTGAAGCTTTCTTT	8
TGTGCCGTGAATGCTCTTAACTTTGGAAATGAGAAATTAACCTTT	TGTGCCAGCAGCCCCCCGGGACAGGGATCGAACACTGAAGCTTTCTTT	8
TGTGCCGTGAATGGGGCAGGCTTTCAGAAACTTGTATTT	TGTGCCAGCAGCGGCCGGGCCGATAATTCACCCCTCCACTTT	8
TGTGCCGTGCGGGGCGGAGGAGGAAGCTACATACCTACATTT	TGTGCCAGCAGCCAGGGACAGTCATTTAATGAAAAACTGTTTTTT	8
TGTGCCGTGGATAATACTGGAGGCTTCAAAACTATCTTT	TGTGCCAGCAGCCAAGGGACAGGGAGGGAGACCCAGTACTTC	8
TGTGCCGTGGCGTCCGACTACAAGCTCAGCTTT	TGCAGTGCTAGTCTCACTGCGGGGGAGACCCAGTACTTC	8
TGTGCTACCGACAATAACAATGACATGCGCTTT	TGTGCCAGCAGAGGACAGGGATTATTTTATGAGCAGTTCTTC	8
TGTGCTACGGCCACGAACAGAGATGACAAGATCATCTTT	TGCAGCGTTGAAGTTGGCAGGGAGAACGAAAAACTGTTTTTT	8
TGTGCTATCATGGACACGGGCAGGAGAGCACTTACTTTT	TGCAGTGCCGGACAGGGGGCTAACTATGGCTACACCTTC	8
TGTGCTCCGCAAGGGCTATTAAACACACCTCTTGTCTTT	TGTGCCAGCGAGGACGGCTACACTGAAGCTTTCTTT	8
TGTGCTCTCCCCTTGGATTCAGGAAACACACCTCTTGTCTTT	TGTGCCAGCAGCAGCCCGGACAGGGGGCTCTACGAGCAGTACTTC	8
TGTGCTCTGAATCTATCTGGGGGTTACCAGAAAGTTACCTTT	TGTGCCAGCGGTCAGAGGCTAGCGTCGAGCTCCTACAATGAGCAGTTCTTC	8
TGTGCTCTGAGGTCATCCACCAATGCAGGCAAATCAACCTTT	TGCAGTGCTAACGGGGGGACAGGGGAATCGGAGAATCAGCCCCAGCATTTT	8
TGTGCTCTGAGTGAGAATAACTATGGTCAGAATTTTGTCTTT	TGTGCTAGTGGTTTGGGGATGACAGGGAGGGGTGAAGCTTTCTTT	8
TGTGCTGGGCCCCCCGCATACTCTGGGGCTGGGAGTTACCAACTCACTTTC	TGTGCCAGCAGAAGCCGGGGGGCCAACACCGGGGAGCTGTTTTTT	8
TGTGCTGGGCGAGGTACTAGCTATGGAAAGCTGACATTT	TGTGCCACCAGTGATGGGGGGCTCACGGCTTTCTTT	8
TGTGCTGGGGGATCAGGAGGAAGCTACATACCTACATTT	TGTGCCAGCAGCCAAGACCTGGGACACCAAGAGACCCAGTACTTC	8
TGTGCTGTGAGGTCAGGAGGAGGTGCTGACGGACTCACCTTT	TGCAGTGCTAGAGAGGATAGCAATCAGCCCCAGCATTTT	8
TGTGCTGTGAGTGATAATGACATGCGCTTT	TGTGCCAGCAGTTTCCGCAGACAGGCTAAGACCTTC	8
TGTGCTGTGAGTGCGTGGACCTCCTACGACAAGGTGATATTT	TGTGCCAGCAGCTTAGAGGGGGGAGGGGCGCGACCCTATGGCTACACCTTC	8
TGTGCTGTGCAAGGGTCTGGGGCTGGGAGTTACCAACTCACTTTC	TGTGCCAGCAGCTGGACAACGAACACTGAAGCTTTCTTT	8
TGTGCTGTGCACCCAAATACTGGAGGCTTCAAAACTATCTTT	TGTGCCAGCAGTGAGATGGTGGAGCAGCCCCAGCATTTT	8
TGTGCTGTGGGAGGTAGCAGCTATAAATTGATCTTC	TGTGCCAGCAGCTTAGTTGGAGCGTCCGCGGCACAAGAGACCCAGTACTTC	8
TGTGCTGTTTGGACTGGAGCCAATAGTAAGCTGACATTT	TGTGCCAGCAGCTTAGAATTTGGCGGGGGGGGATCTCCGCAGTATTTT	8
TGTGCTTTCATGAAACCCCCTAACTTTGGAAATGAGAAATTAACCTTT	TGTGCCAGCAGCTTGCAAGGAGATACGCAGTATTTT	8
TGTGGGGCAGGAACTGCTCTGATCTTT	TGTGCCAGCAGTTACTCTACTTCAGAGACCCAGTACTTC	8
TGTGGGGGCGGGTATGCACTCAACTTC	TGCGCCAGCAGCACGACTAGCGGGCCGCAGTACGAGCAGTACTTC	8
TGTGTGGTCTTTAGGGGTTCTGCAAGGCAACTGACCTTT	TGTGCCAGCAGTCTCCTGGACAGCTCGGGTGAAAAACTGTTTTTT	8
TGTGTGGTGAACTACCCCCAGGGCACCCTCACCTTT	TGTGCCAGCAGCCAGGAGGGAACAGGTCTCCAAAACACCATATATTTT	8
TGTGTTGTGAGCCCCCAGGTCACGGGAGGAGGAAACAAACTCACCTTT	TGTGCCAGCAACTTAGACAGGGCATCCTACAATGAGCAGTTCTTC	8
TGTGTTGTGAGTTCGGTTTCAGGAAACACACCTCTTGTCTTT	TGTGCCAGCAGCCAAGTTGCAGGGCCTAACTATGGCTACACCTTC	8
TGCATCCGCCGAGGTGCTGGTGGTACTAGCTATGGAAAGCTGACATTT	TGCAGCGTTGAAACACAGGGGCTTGAAGCTTTCTTT	9
TGCATCGTCAGACCACTGGGTAATGCAGGCAACATGCTCACCTTT	TGTGCCAGCAGTTTCTATCTCGGGACTAGCGGGAGAGTCTACGAGCAGTACTTC	9
TGCATCGTCAGACCCTCTTATAACCAGGGAGGAAAGCTTATCTTC	TGTGCCTGGGGGGGACAGAAAAACACTGAAGCTTTCTTT	9
TGCATCGTCAGAGTCGATTCTGGGGGTTACCAGAAAGTTACCTTT	TGTGCCAGCCGAACCCAGCGGGGGGGCGGTGGAGATACGCAGTATTTT	9
TGCATCGTCAGAGTGTTGAACAGAGATGACAAGATCATCTTT	TGTGCCTGGAGTAATACACCGGGACTAGCGGGAGCCGAGGATACGCAGTATTTT	9
TGCCTCGTGGGATACTATGGGAACAACAGACTCGCTTTT	TGTGCCAGCAGCGACGCCGGATCTAGCACTGAAGCTTTCTTT	9
TGCGCTGTGAGAGATCCTAAGGGTAACAATGCCAGACTCATGTTT	TGTGCCAGCAGCTCCGGGAGCGGGCTCTACTTC	9
TGTCTTCTGGGAGCAGGAGAGAACAATGACATGCGCTTT	TGTGCCAGCAGTCCGCGGGGGAGCTCCTACGAGCAGTACTTC	9
TGTGCAATGAGAGAGACCAAGAATGCTGGCAACAACCGTAAGCTGATTTGG	TGTGCCAGCAGCTCCTACCGGGACCTAAAGACAGATACGCAGTATTTT	9
TGTGCAATGAGCCGGGGGAACACCGGTAACCAGTTCTATTTT	TGTGCTAGCAGCTTAGGGGCGGGGGACACAGATACGCAGTATTTT	9
TGTGCAATGAGCGTACTTTTCACTCAGGGCGGATCTGAAAAGCTGGTCTTT	TGTGCCAGCAGCCCAAACCCACGGGGGAACACCGGGGAGCTGTTTTTT	9
TGTGCAATTTATGGTGGTGCTACAAACAAGCTCATCTTT	TGTGCCAGCAGCTTAGCGGGGCAGGACGAAAAACTGTTTTTT	9
TGTGCACTTATCGGGGGTTATGGAGGAAGCCAAGGAAATCTCATCTTT	TGTGCCAGCAGCCCGTCCGGGGATGGGGGCTACACCTTC	9
TGTGCAGAGAACAGTGGAGGTAGCAACTATAAACTGACATTT	TGTGCCAGCAGCTTGGACAATAACTATGGCTACACCTTC	9
TGTGCAGAGAAGGACAATGCCAGACTCATGTTT	TGTGCCTGGAGTGCGGACAGGAGGACTGAAGCTTTCTTT	9
TGTGCAGAGAATATCTCCCAGGCTGGGGCAAACAACCTCTTCTTT	TGCAGTGCCCTTAGAGGGGGCAATGAGCAGTTCTTC	9
TGTGCAGAGAGTAGTGGAGGTAGCAACTATAAACTGACATTT	TGTGCCAGCAGCTTAGGGGGGGTCAACAGTGAGCAGTTCTTC	9
TGTGCAGAGTGGATGGATAGCAGCTATAAATTGATCTTC	TGTGCCAGCCCCCGGGACGGCGACTCTGGGGCCAACGTCCTGACTTTC	9
TGTGCAGCAAGCGCGAACAATGCCAGACTCATGTTT	TGCAGCTCCCAGGACCCGAGCACAGATACGCAGTATTTT	9
TGTGCAGCAAGCGCGGCTCATAACCAGGCAGGAACTGCTCTGATCTTT	TGTGCCAGCAGTTTTCGGCCTAGCGTACAAGAGACCCAGTACTTC	9
TGTGCAGCAAGTAGCGGGAGAGATGACAAGATCATCTTT	TGTGCCAGCAGCTCCGGTCAGACCCAGTACTTC	9
TGTGCAGCAATCCTTAGGGATAGCAACTATCAGTTAATCTGG	TGTGCCAGCAACCAACAGGGAAGCACTGAAGCTTTCTTT	9
TGTGCAGCCTCTAGCAACACAGGCAAACTAATCTTT	TGCAGTGCCTTGGACGCAAACACAGATACGCAGTATTTT	9
TGTGCAGCCTGGGGGAAGGACACGGGCAGGAGAGCACTTACTTTT	TGTGCCAGCAGCCGGGGCCTGGCTAATGAAAAACTGTTTTTT	9
TGTGCAGCGGGTGAGGGTGGTGCTACAAACAAGCTCATCTTT	TGTGCCAGCAGTTTTGCGGACAGGGCATGGATCTATGGCTACACCTTC	9
TGTGCAGGAAGCAACTTTGGAAATGAGAAATTAACCTTT	TGTGCCAGCTGTAGGGCCAGGGGGCGCCTTGTGAACACTGAAGCTTTCTTT	9
TGTGCAGGAGAAGGGTCAGGAGGAGGTGCTGACGGACTCACCTTT	TGCGCCAGCAGCATCTCGGGGGTCGGGACCCAGTACTTC	9
TGTGCAGGGACCTCTAGCAACACAGGCAAACTAATCTTT	TGTGCCAGCAGGAAACAGGGGGCCACTGAAGCTTTCTTT	9
TGTGCAGGGGCCTCTGGCAACACAGGCAAACTAATCTTT	TGTGCCAGCAGGATTCAGGGGGCCACTGAAGCTTTCTTT	9
TGTGCAGGGGGCGGTAGAGGTAGCAACTATAAACTGACATTT	TGCGCCAGCAGCTCAACAGGTATTGGAAACACCGGGGAGCTGTTTTTT	9
TGTGCATCGGGGGTTAACACCGACAAGCTCATCTTT	TGTGCCAGCTCACCTTTCCCCGGGACCACTGAAGCTTTCTTT	9
TGTGCCCCTAGGGCTGCAGGCAACAAGCTAACTTTT	TGTGCCAGCAGTGAACAGGGGGGTCGTAGCAATCAGCCCCAGCATTTT	9
TGTGCCGCGCTCAATGCAGGCAAATCAACCTTT	TGTGCCAGCAGTGAAGCGCTTCCTCAGGCCGCCTCTGGAAACACCATATATTTT	9
TGTGCCGGGACGGGAGCCCAGAAGCTGGTATTT	TGTGCCAGCAGCTTAGGGCAGAGCTCCTACAATGAGCAGTTCTTC	9
TGTGCCGTGAATGCGCTTAACTTTGGAAATGAGAAATTAACCTTT	TGTGCCAGCTCAAAAAGTGATCAGGGATCGAACACTGAAGCTTTCTTT	9
TGTGCCGTGAATGCGGCAGGAGGAAGCTACATACCTACATTT	TGTGCCAGCGGCAGGTTTGGAGGGAATTCACCCCTCCACTTT	9
TGTGCCGTGACGGGTGCTGACGGACTCACCTTT	TGTGCCAGCAGCTTAGGAGGTTTGGCCTACAATGAGCAGTTCTTC	9
TGTGCCTTTACGAACACCGGTAACCAGTTCTATTTT	TGTGCCAGCTCACCAAGGCAGGCAACGTCCTACGAGCAGTACTTC	9
TGTGCTACGATGCCTTGGGGGGGTAGCAACTATAAACTGACATTT	TGTGCCAGTAGTATAGATGGAGCGGCCGGGGAGCTGTTTTTT	9
TGTGCTACGGACGATAGGGGTTACCAGAAAGTTACCTTT	TGTGCCAGCAGTTTATTGGGGGTTGGGGAGACCCAGTACTTC	9
TGTGCTACGGACGCGCTGAACAGAGATGACAAGATCATCTTT	TGTGCCAGCAGCTTGTTCGGGACAGGGGGGAACACTGAAGCTTTCTTT	9
TGTGCTACGGCTCAAACTGGGGCAAACAACCTCTTCTTT	TGCAGTGCCCCGGGACGGGGACAGCGCACAGATACGCAGTATTTT	9
TGTGCTACGGGTACCGACAAGCTCATCTTT	TGTGCCAGCAGATTCGGACTAGAAGCGACCCAGTACTTC	9
TGTGCTCAGGATGGAAACAAACTGGTCTTT	TGTGCCAGCTATACAGGCTATAAGGGCAATGAGCAGTTCTTC	9
TGTGCTCCACCTCCCCAGAAAACCTCCTACGACAAGGTGATATTT	TGTGCCAGCAGTCTCCTGGACAGCTCGGGTGAAAAACTGTTTTTT	9
TGTGCTCTAAGGCTGACTCAGGGCGGATCTGAAAAGCTGGTCTTT	TGTGCCAGCAGCTTAGCCGCGGGGGCGAATGAGCAGTTCTTC	9
TGTGCTCTAAGTATGTCGAACACCGGTAACCAGTTCTATTTT	TGTGCCAGCAGCTACCTAGCGGGATACGAGCAGTACTTC	9
TGTGCTCTAGACGACCCCCCAGGAACCTACAAATACATCTTT	TGTGCCAGCACGCAGACGTCTAGCACAGATACGCAGTATTTT	9
TGTGCTCTAGATACATCAGGAGGAAGCTACATACCTACATTT	TGTGCCAGTACCCCCGGACAGGGGCTGAAATCCTACGAGCAGTACTTC	9
TGTGCTCTCCTAGCCTCGAACACCGGTAACCAGTTCTATTTT	TGCGCCAGCAGCCAAGATCCGGCGGGGCAAGACCAGCCCCAGCATTTT	9
TGTGCTCTGAGCAATGCTGGTGGTACTAGCTATGGAAAGCTGACATTT	TGTGCCAGCAGCCCGGGGGGATCGGTGAACACTGAAGCTTTCTTT	9
TGTGCTCTGAGTGTCTTACCCAAAGCTGCAGGCAACAAGCTAACTTTT	TGTGCCAGCAGCCCCAGGGGGACTAGCGGGTTCTCCCGCTCTGGGGCCAACGTCCTGACTTTC	9
TGTGCTCTTTCCTCTGGGGCTGGGAGTTACCAACTCACTTTC	TGTGCCAGCAGCTTGTCGACAGTCTCCTACGAGCAGTACTTC	9
TGTGCTGCAAATAATGCAGGCAACATGCTCACCTTT	TGTGCCAGCAGCTCAGAGGAGGCTACGAGCAGTACTTCGGGCAGTCACTTC	9
TGTGCTGGGCAGGAGACCTCAGGAACCTACAAATACATCTTT	TGTGCCAGCAGTTTAGCGGGACATCCCGCTGGGTATGGCTACACCTTC	9
TGTGCTGTCACCCCCGGTAACCAGTTCTATTTT	TGTGCCAGCACAGAAGGGACTATATCCTACAATGAGCAGTTCTTC	9
TGTGCTGTCGGAGGCCAAGGAGGAGGTGCTGACGGACTCACCTTT	TGCGCCAGCAGCTTGAGCGGGACAGATACGCAGTATTTT	9
TGTGCTGTCGGCCCAAGTTATGGTGGTGCTACAAACAAGCTCATCTTT	TGTGCCAGCAGTTTGGAGTATTCACCCCTCCACTTT	9
TGTGCTGTCGGCTTTAACTTTGGAAATGAGAAATTAACCTTT	TGCAGCGTTGGGGGACAGGGTGGGGGAGAGACCCAGTACTTC	9
TGTGCTGTCTCGAACACCGGTAACCAGTTCTATTTT	TGTGCCAGCAGCTTGCGCGGGACGGACTACGAGCAGTACTTC	9
TGTGCTGTGACCCGAGGGGTGGATTATGGTGGTGCTACAAACAAGCTCATCTTT	TGTGCCAGCAGTGAAGCTCGACAGGGCAGGCAGCCCCAGCATTTT	9
TGTGCTGTGACTCTCATACTCACGGGAGGAGGAAACAAACTCACCTTT	TGTGCCAGCAGCGTAGATCCAGACAGGGTGGCTAACTATGGCTACACCTTC	9
TGTGCTGTGAGACGGGGGTATGGTGGTGCTACAAACAAGCTCATCTTT	TGTGCCAGCGTTAAAGCCCCGTCTTCCTACGAGCAGTACTTC	9
TGTGCTGTGAGAGACAAGAGCTTTCAGAAACTTGTATTT	TGTGCCAGCAGGGGGACAGGCCAAGAGACCCAGTACTTC	9
TGTGCTGTGAGAGACCCCCATGGTAACACCGACAAGCTCATCTTT	TGTGCCAGCAGTTCTTCACGGAACCTTGGTGGGCCCCAGCATTTT	9
TGTGCTGTGAGAGACGGGGGGGGTTACCAGAAAGTTACCTTT	TGCAGTGCTATACCTGGGGCCGGGACTAGCGGGGAAGATACGCAGTATTTT	9
TGTGCTGTGAGAGGCGGTAACCAGTTCTATTTT	TGTGCCAGCAGTGAAGATCCGCAGCGGGAGGCCAAGCAGTACTTC	9
TGTGCTGTGAGCGCCAATGACATGCGCTTT	TGTGCCAGCAGTATCCGACGGTTGGTGCAGTTCTTC	9
TGTGCTGTGAGGAAAGAAACCAGTGGCTCTAGGTTGACCTTT	TGTGCCAGCTCACCACTAGACAGGGGCAATTCACCCCTCCACTTT	9
TGTGCTGTGAGGCGGATTCAGGGAGCCCAGAAGCTGGTATTT	TGTGCCAGCAGTTTCACGGACAGGGAAGGTTTCTGGTCGAACACTGAAGCTTTCTTT	9
TGTGCTGTGAGGCTCAATGCCAGACTCATGTTT	TGTGCCTGGAGCGGAGGCTACAACACTGAAGCTTTCTTT	9
TGTGCTGTGAGGGTTGCCGGAGGAAGCTACATACCTACATTT	TGTGCCAGCAGTGTCCGCGTGGAGACCCAGTACTTC	9
TGTGCTGTGAGTGAGGGAGGAGGAAGCTACATACCTACATTT	TGCAGTGCTAGATCAGCGGGGACAGGGGGAAACACTGAAGCTTTCTTT	9
TGTGCTGTGAGTGATCAAGGCACCGACAAGCTCATCTTT	TGCAGTGCTAGAGGTAGGCGGGGCAGGGCTGCCCCCCAGCATTTT	9
TGTGCTGTGAGTGTCGGTATGAACAGAGATGACAAGATCATCTTT	TGCAGTGCCGCCGGACAGGGGGCGCTTGAAGCTTTCTTT	9
TGTGCTGTGATCGGGGGTACAAATTCCGGGTATGCACTCAACTTC	TGTGCCAGCAATGGGGGTAGCGGGAGCACAGATACGCAGTATTTT	9
TGTGCTGTGCAGGCGGAGGAAACCAGTGGCTCTAGGTTGACCTTT	TGTGCCAGCACCGCGGTCGTTGACGGCTATGGCTACACCTTC	9
TGTGCTGTGCAGGCGGAGGCGGGCAGGAGAGCACTTACTTTT	TGCGCCAGCAGCTTGGGATGGACAGGGGCTGCCTACGAGCAGTACTTC	9
TGTGCTGTGGAAGCGGGAGGAGGAAACAAACTCACCTTT	TGTGCCAGCAGTTTTGGGGTGGACTCACCCCTCCACTTT	9
TGTGCTGTGGATCGGAATTCCGGGTATGCACTCAACTTC	TGTGCCAGCAGCTACAGGGGGCTGGGGGGCTACACCTTC	9
TGTGCTGTGGCAGGAGATGACAAGATCATCTTT	TGTGCCAGCAGTGAACAGGGGGGTCGTAGCAATCAGCCCCAGCATTTT	9
TGTGCTGTGGGTGAACCCGGCACTGCCAGTAAACTCACCTTT	TGTGCCAGCCAAGGTAACAGCTACGGCTACACCTTC	9
TGTGCTGTGGGTGCGGGGAACACAGGCTTTCAGAAACTTGTATTT	TGCAGTGCCGCCGGACAGGGGGCGCTTGAAGCTTTCTTT	9
TGTGCTGTGTTTACCTCAGGAACCTACAAATACATCTTT	TGCAGCGTCCAAGGTGGGGGAAACACCGGGGAGCTGTTTTTT	9
TGTGCTGTTTCTTCTGGTTCTGCAAGGCAACTGACCTTT	TGTGCCAGTAAACCGGGACAGGGGGCCGAGCAGTACTTC	9
TGTGCTTATAGGAGGGATACCGGCACTGCCAGTAAACTCACCTTT	TGCAGTGCTAGAGATCCGGAGGGGCGCTCCTACGAGCAGTACTTC	9
TGTGCTTATAGGGCCCAGGGAGGAAAGCTTATCTTC	TGTGCCAGCAGCTTAGGTGGGACAGTGAACACTGAAGCTTTCTTT	9
TGTGTGGCGAAGTCCCACCCCGGGTATGCACTCAACTTC	TGTGCCAGCAGTAGGAGACTAGCGGGAGGCGAGCAGTACTTC	9
TGTGTGGTGAAATCCGATAACAATGACATGCGCTTT	TGTGCCAGCAGTCGGGACAGGGTCACTGAAGCTTTCTTT	9
TGTGTGGTGAACAAGGACAGAGGCTCAACCCTGGGGAGGCTATACTTT	TGCGCCAGCCAACTCTCCAGCGGGGAGCTGTTTTTT	9
TGTGTGGTGAACATGAGGAACCAGGGAGGAAAGCTTATCTTC	TGCGCCAGCAGCCAAAGTGGAGAAGAGACCCAGTACTTC	9
TGTGTTGTGAGTGAAAACAATGACATGCGCTTT	TGTGCCAGCAGGCTACAGGGACAGGGGGCGCGTGTTTTCTTT	9
TGTGTTGTGAGTGATCCACGCGGAAATGAGAAATTAACCTTT	TGTGCCAGCAGCACCCAGGGGGGGTCGGGTCAGCCCCAGCATTTT	9
TGTGTTGTGAGTGATGTTTCTGGTGGTACTAGCTATGGAAAGCTGACATTT	TGTGCCAGCAGTTTGGGACAGGGGCGGACTGGGGCCAACGTCCTGACTTTC	9
TGTGTTGTGAGTGGTCGTAAGGCAGGAACTGCTCTGATCTTT	TGTGCCAGCAGTTTAAGCGAGACCACAGATACGCAGTATTTT	9
TGTTCTGGAGGCTTTGGGAATGTGCTGCATTGC	TGTGCCAGCAGGGATGGGACAGGGGGCGCCGCCGGGGAGCTGTTTTTT	9

## Sheet: S3.7 FDRs for Figure 3E CD8
Category A	Category B	P-Value	FDR	Symptom	Analyte
No	Healthy	1.27139e-09	3.81418e-09	Neuro	TCR Cluster 2 @ T3
No	Healthy	2.57513e-09	7.72538e-09	Gastrointestinal	TCR Cluster 2 @ T3
No	Healthy	2.98183e-09	8.94548e-09	Loss of Sense	TCR Cluster 2 @ T3
No	Healthy	7.9579e-09	2.38737e-08	Flu	TCR Cluster 2 @ T3
Yes	Healthy	5.45825e-08	8.18737e-08	Flu	TCR Cluster 2 @ T3
No	Healthy	5.17575e-08	1.55273e-07	Loss of Sense	TCR Cluster 4 @ T3
No	Healthy	8.17696e-08	2.45309e-07	Gastrointestinal	TCR Cluster 3 @ T2
No	Healthy	1.29487e-07	3.8846e-07	Loss of Sense	TCR Cluster 3 @ T2
No	Healthy	1.30804e-07	3.92412e-07	Neuro	TCR Cluster 3 @ T2
No	Healthy	1.40683e-07	4.22049e-07	Gastrointestinal	TCR Cluster 4 @ T3
Yes	Healthy	3.75846e-07	5.63768e-07	Loss of Sense	TCR Cluster 2 @ T3
No	Healthy	2.05567e-07	6.16701e-07	Flu	TCR Cluster 3 @ T2
No	Healthy	4.33411e-07	7.45392e-07	Neuro	TCR Cluster 4 @ T3
Yes	Healthy	4.96928e-07	7.45392e-07	Neuro	TCR Cluster 4 @ T3
No	Healthy	3.76464e-07	1.12939e-06	Flu	TCR Cluster 3 @ T3
No	Healthy	3.82127e-07	1.14638e-06	Neuro	TCR Cluster 1 @ T2
No	Healthy	4.37226e-07	1.31168e-06	Neuro	TCR Cluster 2 @ T2
Yes	Healthy	1.02286e-06	1.53428e-06	Neuro	TCR Cluster 2 @ T3
Yes	Healthy	7.36944e-07	1.77171e-06	Flu	TCR Cluster 4 @ T3
No	Healthy	1.18114e-06	1.77171e-06	Flu	TCR Cluster 4 @ T3
No	Healthy	7.94165e-07	2.3825e-06	Neuro	TCR Cluster 3 @ T3
No	Healthy	8.80109e-07	2.64033e-06	Gastrointestinal	TCR Cluster 1 @ T2
No	Healthy	9.13184e-07	2.73955e-06	Gastrointestinal	TCR Cluster 3 @ T3
No	Healthy	1.21899e-06	3.65696e-06	Loss of Sense	TCR Cluster 1 @ T2
No	Healthy	1.26888e-06	3.80665e-06	Loss of Sense	TCR Cluster 3 @ T3
No	Healthy	1.4302e-06	4.29059e-06	Loss of Sense	TCR Cluster 1 @ T3
No	Healthy	1.53705e-06	4.61114e-06	Gastrointestinal	TCR Cluster 2 @ T2
No	Healthy	1.62583e-06	4.87748e-06	Flu	TCR Cluster 1 @ T3
Yes	Healthy	3.27129e-06	4.90693e-06	Gastrointestinal	TCR Cluster 2 @ T3
No	Healthy	1.70967e-06	5.129e-06	Gastrointestinal	TCR Cluster 1 @ T3
Yes	Healthy	3.79831e-06	5.69747e-06	Neuro	TCR Cluster 3 @ T2
No	Healthy	2.9563e-06	6.31645e-06	Loss of Sense	TCR Cluster 2 @ T2
Yes	Healthy	4.21097e-06	6.31645e-06	Loss of Sense	TCR Cluster 2 @ T2
Yes	Healthy	5.53133e-06	8.29699e-06	Flu	TCR Cluster 1 @ T2
No	Healthy	4.25654e-06	8.29699e-06	Flu	TCR Cluster 1 @ T2
Yes	Healthy	5.53133e-06	8.29699e-06	Flu	TCR Cluster 3 @ T2
No	Healthy	2.83719e-06	8.51157e-06	Flu	TCR Cluster 2 @ T2
No	Healthy	2.93912e-06	8.81736e-06	Neuro	TCR Cluster 1 @ T3
Yes	Healthy	7.75918e-06	1.16388e-05	Loss of Sense	TCR Cluster 3 @ T2
Yes	Healthy	2.10052e-05	3.15078e-05	Loss of Sense	TCR Cluster 3 @ T3
Yes	Healthy	2.10052e-05	3.15078e-05	Loss of Sense	TCR Cluster 1 @ T2
Yes	Healthy	2.47626e-05	3.71438e-05	Neuro	TCR Cluster 1 @ T3
Yes	Healthy	3.74015e-05	5.61022e-05	Neuro	TCR Cluster 3 @ T3
No	Healthy	3.63201e-05	0.00010896	Loss of Sense	TCR Cluster 5 @ T1
Yes	Healthy	7.75294e-05	0.000116294	Flu	TCR Cluster 1 @ T3
No	Healthy	5.04642e-05	0.000151393	Gastrointestinal	TCR Cluster 3 @ T1
Yes	Healthy	0.00010709	0.000160635	Gastrointestinal	TCR Cluster 4 @ T3
Yes	Healthy	0.000109426	0.000164139	Flu	TCR Cluster 2 @ T2
No	Healthy	5.77515e-05	0.000173254	Neuro	TCR Cluster 5 @ T1
Yes	Healthy	0.000116846	0.000175269	Gastrointestinal	TCR Cluster 2 @ T2
No	Healthy	6.70972e-05	0.000201292	Gastrointestinal	TCR Cluster 5 @ T1
Yes	Healthy	0.000148778	0.000223167	Neuro	TCR Cluster 1 @ T2
Yes	Healthy	0.000101864	0.000305592	Loss of Sense	TCR Cluster 2 @ T1
No	Healthy	0.000103969	0.000311907	Flu	TCR Cluster 5 @ T1
No	Healthy	0.000106197	0.00031859	Neuro	TCR Cluster 2 @ T1
No	Healthy	0.000115801	0.000347403	Neuro	TCR Cluster 3 @ T1
No	Healthy	0.000115806	0.000347417	Neuro	TCR Cluster 1 @ T1
No	Healthy	0.000117319	0.000351957	Loss of Sense	TCR Cluster 3 @ T1
No	Healthy	0.000245814	0.000368721	Loss of Sense	TCR Cluster 2 @ T1
No	Healthy	0.000129692	0.000389076	Gastrointestinal	TCR Cluster 2 @ T1
No	Healthy	0.000129766	0.000389299	Flu	TCR Cluster 3 @ T1
Yes	Healthy	0.000266541	0.000399812	Gastrointestinal	TCR Cluster 3 @ T3
Yes	Healthy	0.000266541	0.000399812	Gastrointestinal	TCR Cluster 1 @ T2
Yes	Healthy	0.000266541	0.000399812	Gastrointestinal	TCR Cluster 3 @ T2
Yes	Healthy	0.000269934	0.000404901	Flu	TCR Cluster 3 @ T3
Yes	Healthy	0.000285406	0.000428109	Neuro	TCR Cluster 3 @ T1
Yes	Healthy	0.000298084	0.000447126	Neuro	TCR Cluster 2 @ T2
Yes	Healthy	0.000299114	0.000448671	Loss of Sense	TCR Cluster 4 @ T3
No	Healthy	0.000150464	0.000451391	Gastrointestinal	TCR Cluster 1 @ T1
Yes	Healthy	0.000315641	0.000473462	Loss of Sense	TCR Cluster 1 @ T3
Yes	Healthy	0.000315641	0.000473462	Loss of Sense	TCR Cluster 3 @ T1
Yes	Healthy	0.000315641	0.000473462	Loss of Sense	TCR Cluster 1 @ T1
No	Healthy	0.000234075	0.000473462	Loss of Sense	TCR Cluster 1 @ T1
No	Healthy	0.000176444	0.000529331	Flu	TCR Cluster 2 @ T1
No	Healthy	0.000276163	0.000828488	Flu	TCR Cluster 1 @ T1
Yes	Healthy	0.000706011	0.00105902	Flu	TCR Cluster 1 @ T1
Yes	Healthy	0.000706011	0.00105902	Flu	TCR Cluster 3 @ T1
Yes	Healthy	0.00113729	0.00170594	Neuro	TCR Cluster 2 @ T1
Yes	Healthy	0.00133485	0.00200227	Gastrointestinal	TCR Cluster 1 @ T3
Yes	Healthy	0.00173878	0.00260817	Neuro	TCR Cluster 1 @ T1
Yes	Healthy	0.00245867	0.00368801	Gastrointestinal	TCR Cluster 2 @ T1
Yes	Healthy	0.00246914	0.00370372	Flu	TCR Cluster 2 @ T1
Yes	Healthy	0.00396207	0.0059431	Gastrointestinal	TCR Cluster 1 @ T1
Yes	Healthy	0.00500329	0.00750494	Flu	TCR Cluster 5 @ T1
No	Healthy	0.00255778	0.00767333	Flu	TCR Cluster 4 @ T2
No	Healthy	0.00278062	0.00834187	Neuro	TCR Cluster 4 @ T2
No	Healthy	0.00284904	0.00854711	Gastrointestinal	TCR Cluster 4 @ T2
No	Healthy	0.00291792	0.00875375	Loss of Sense	TCR Cluster 4 @ T2
Yes	No	0.0114429	0.0114429	Flu	TCR Cluster 3 @ T3
Yes	Healthy	0.0104903	0.0157355	Neuro	TCR Cluster 5 @ T1
Yes	Healthy	0.0091691	0.0275073	Gastrointestinal	TCR Cluster 4 @ T1
No	Healthy	0.0193525	0.0290287	Gastrointestinal	TCR Cluster 4 @ T1
Yes	Healthy	0.0102169	0.0306508	Neuro	TCR Cluster 4 @ T1
No	Healthy	0.0110436	0.0331307	Neuro	TCR Cluster 5 @ T3
No	Healthy	0.0227816	0.0341724	Neuro	TCR Cluster 4 @ T1
No	Healthy	0.0122984	0.0368952	Loss of Sense	TCR Cluster 4 @ T1
No	Healthy	0.0134478	0.0403434	Flu	TCR Cluster 4 @ T1
Yes	No	0.041397	0.041397	Gastrointestinal	TCR Cluster 2 @ T3
No	Healthy	0.0159744	0.0479232	Loss of Sense	TCR Cluster 5 @ T3
No	Healthy	0.0328942	0.0499106	Neuro	TCR Cluster 5 @ T2
Yes	Healthy	0.0332738	0.0499106	Neuro	TCR Cluster 5 @ T2
No	Healthy	0.0171886	0.0515658	Gastrointestinal	TCR Cluster 5 @ T2
No	Healthy	0.0175162	0.0525486	Gastrointestinal	TCR Cluster 5 @ T3
No	Healthy	0.0206221	0.0618663	Loss of Sense	TCR Cluster 5 @ T2
Yes	Healthy	0.041497	0.0622455	Gastrointestinal	TCR Cluster 3 @ T1
Yes	Healthy	0.0417069	0.0625604	Flu	TCR Cluster 4 @ T2
No	Healthy	0.0215241	0.0645722	Flu	TCR Cluster 5 @ T3
Yes	Healthy	0.0444996	0.0667495	Neuro	TCR Cluster 4 @ T2
Yes	Healthy	0.0486703	0.0730055	Loss of Sense	TCR Cluster 5 @ T1
Yes	Healthy	0.026087	0.0782611	Flu	TCR Cluster 5 @ T2
Yes	No	0.0902579	0.0902579	Flu	TCR Cluster 1 @ T3
Yes	Healthy	0.0719401	0.10791	Loss of Sense	TCR Cluster 4 @ T1
Yes	No	0.114175	0.114175	Flu	TCR Cluster 3 @ T2
Yes	Healthy	0.0772159	0.115824	Loss of Sense	TCR Cluster 4 @ T2
No	Healthy	0.07779	0.116685	Flu	TCR Cluster 5 @ T2
Yes	No	0.14326	0.14326	Gastrointestinal	TCR Cluster 3 @ T1
Yes	No	0.14474	0.14474	Loss of Sense	TCR Cluster 5 @ T1
Yes	No	0.145666	0.145666	Flu	TCR Cluster 4 @ T2
Yes	No	0.146966	0.146966	Neuro	TCR Cluster 3 @ T2
Yes	Healthy	0.121901	0.182851	Loss of Sense	TCR Cluster 5 @ T3
Yes	Healthy	0.123888	0.185831	Flu	TCR Cluster 5 @ T3
Yes	Healthy	0.125729	0.188594	Flu	TCR Cluster 4 @ T1
Yes	No	0.199492	0.199492	Gastrointestinal	TCR Cluster 4 @ T1
Yes	Healthy	0.133105	0.199657	Loss of Sense	TCR Cluster 5 @ T2
Yes	No	0.205119	0.205119	Gastrointestinal	TCR Cluster 3 @ T2
Yes	No	0.211035	0.211035	Flu	TCR Cluster 2 @ T3
Yes	No	0.214425	0.214425	Loss of Sense	TCR Cluster 4 @ T2
Yes	No	0.222298	0.222298	Neuro	TCR Cluster 3 @ T3
Yes	Healthy	0.160015	0.240022	Gastrointestinal	TCR Cluster 5 @ T1
Yes	No	0.246049	0.246049	Neuro	TCR Cluster 1 @ T2
Yes	No	0.247122	0.247122	Loss of Sense	TCR Cluster 2 @ T3
Yes	Healthy	0.165614	0.24842	Neuro	TCR Cluster 5 @ T3
Yes	Healthy	0.17709	0.265635	Gastrointestinal	TCR Cluster 5 @ T3
Yes	No	0.277426	0.277426	Flu	TCR Cluster 4 @ T1
Yes	No	0.302081	0.302081	Neuro	TCR Cluster 1 @ T1
Yes	No	0.307279	0.307279	Flu	TCR Cluster 5 @ T2
Yes	No	0.32189	0.32189	Flu	TCR Cluster 3 @ T1
Yes	No	0.330011	0.330011	Gastrointestinal	TCR Cluster 3 @ T3
Yes	No	0.332322	0.332322	Loss of Sense	TCR Cluster 1 @ T2
Yes	No	0.347325	0.347325	Neuro	TCR Cluster 4 @ T1
Yes	No	0.239838	0.347422	Gastrointestinal	TCR Cluster 4 @ T2
Yes	Healthy	0.347422	0.347422	Gastrointestinal	TCR Cluster 4 @ T2
Yes	No	0.367644	0.367644	Loss of Sense	TCR Cluster 3 @ T3
Yes	No	0.37088	0.37088	Neuro	TCR Cluster 5 @ T2
Yes	No	0.372586	0.372586	Loss of Sense	TCR Cluster 4 @ T3
Yes	No	0.385299	0.385299	Neuro	TCR Cluster 4 @ T2
Yes	No	0.406411	0.406411	Neuro	TCR Cluster 3 @ T1
Yes	No	0.439475	0.439475	Loss of Sense	TCR Cluster 2 @ T2
Yes	No	0.458667	0.458667	Gastrointestinal	TCR Cluster 2 @ T2
Yes	No	0.473651	0.473651	Flu	TCR Cluster 5 @ T1
Yes	No	0.497772	0.497772	Neuro	TCR Cluster 1 @ T3
Yes	No	0.515699	0.515699	Loss of Sense	TCR Cluster 3 @ T1
Yes	No	0.527498	0.527498	Flu	TCR Cluster 1 @ T2
Yes	No	0.53881	0.53881	Gastrointestinal	TCR Cluster 2 @ T1
Yes	No	0.546053	0.546053	Loss of Sense	TCR Cluster 1 @ T1
Yes	No	0.424205	0.548575	Gastrointestinal	TCR Cluster 5 @ T2
Yes	Healthy	0.548575	0.548575	Gastrointestinal	TCR Cluster 5 @ T2
Yes	No	0.550546	0.550546	Loss of Sense	TCR Cluster 4 @ T1
Yes	No	0.555153	0.555153	Flu	TCR Cluster 2 @ T1
Yes	No	0.572897	0.572897	Neuro	TCR Cluster 2 @ T2
Yes	No	0.5985	0.5985	Loss of Sense	TCR Cluster 3 @ T2
Yes	No	0.608306	0.608306	Loss of Sense	TCR Cluster 5 @ T2
Yes	No	0.617635	0.617635	Neuro	TCR Cluster 5 @ T1
Yes	No	0.627393	0.627393	Neuro	TCR Cluster 5 @ T3
Yes	No	0.634926	0.634926	Flu	TCR Cluster 1 @ T1
Yes	No	0.636151	0.636151	Flu	TCR Cluster 2 @ T2
Yes	No	0.656654	0.656654	Flu	TCR Cluster 4 @ T3
Yes	No	0.706705	0.706705	Gastrointestinal	TCR Cluster 1 @ T1
Yes	No	0.718996	0.718996	Gastrointestinal	TCR Cluster 1 @ T2
Yes	No	0.730604	0.730604	Gastrointestinal	TCR Cluster 4 @ T3
Yes	No	0.750606	0.750606	Neuro	TCR Cluster 2 @ T1
Yes	No	0.805791	0.805791	Neuro	TCR Cluster 2 @ T3
Yes	No	0.821397	0.821397	Loss of Sense	TCR Cluster 1 @ T3
Yes	No	0.825948	0.825948	Gastrointestinal	TCR Cluster 1 @ T3
Yes	No	0.841277	0.841277	Flu	TCR Cluster 5 @ T3
Yes	No	0.852565	0.852565	Neuro	TCR Cluster 4 @ T3
Yes	No	0.907013	0.907013	Loss of Sense	TCR Cluster 2 @ T1
Yes	No	0.971859	0.971859	Gastrointestinal	TCR Cluster 5 @ T1
Yes	No	0.989156	0.989156	Loss of Sense	TCR Cluster 5 @ T3
Yes	No	1	1	Gastrointestinal	TCR Cluster 5 @ T3

## Sheet: S3.8 FDRs for Figure 3E CD4
Category A	Category B	P-Value	FDR	Symptom	Analyte
No	Healthy	7.88774e-06	2.36632e-05	Gastrointestinal	TCR Cluster 4 @ T3
No	Healthy	8.68187e-06	2.60456e-05	Flu	TCR Cluster 4 @ T3
No	Healthy	1.02983e-05	3.0895e-05	Loss of Sense	TCR Cluster 4 @ T3
No	Healthy	1.14867e-05	3.44601e-05	Neuro	TCR Cluster 4 @ T3
Yes	Healthy	3.6998e-05	5.5497e-05	Neuro	TCR Cluster 4 @ T3
Yes	Healthy	4.6483e-05	6.97245e-05	Flu	TCR Cluster 4 @ T3
Yes	Healthy	6.22252e-05	9.33378e-05	Loss of Sense	TCR Cluster 4 @ T3
Yes	Healthy	0.00038023	0.000570345	Gastrointestinal	TCR Cluster 4 @ T3
Yes	Healthy	0.000230706	0.000692118	Neuro	TCR Cluster 5 @ T3
No	Healthy	0.000238897	0.00071669	Loss of Sense	TCR Cluster 5 @ T3
No	Healthy	0.00050738	0.000761071	Neuro	TCR Cluster 5 @ T3
No	Healthy	0.000260189	0.000780567	Gastrointestinal	TCR Cluster 5 @ T3
Yes	Healthy	0.000301722	0.000905165	Flu	TCR Cluster 5 @ T3
No	Healthy	0.000641561	0.000962341	Flu	TCR Cluster 5 @ T3
Yes	Healthy	0.000465261	0.00139578	Flu	TCR Cluster 3 @ T2
No	Healthy	0.000468668	0.001406	Flu	TCR Cluster 1 @ T3
No	Healthy	0.00050738	0.00152214	Neuro	TCR Cluster 3 @ T2
Yes	Healthy	0.00123848	0.00185773	Loss of Sense	TCR Cluster 3 @ T2
No	Healthy	0.000916218	0.00185773	Loss of Sense	TCR Cluster 3 @ T2
No	Healthy	0.000646639	0.00193992	Gastrointestinal	TCR Cluster 2 @ T3
No	Healthy	0.000746575	0.00223972	Gastrointestinal	TCR Cluster 3 @ T2
No	Healthy	0.00157759	0.00236639	Flu	TCR Cluster 3 @ T2
No	Healthy	0.000849146	0.00254744	Neuro	TCR Cluster 2 @ T3
No	Healthy	0.000871946	0.00261584	Flu	TCR Cluster 3 @ T3
No	Healthy	0.000916169	0.00274851	Loss of Sense	TCR Cluster 5 @ T2
No	Healthy	0.000932565	0.0027977	Neuro	TCR Cluster 3 @ T3
Yes	Healthy	0.000943988	0.00283196	Flu	TCR Cluster 2 @ T3
Yes	Healthy	0.00196593	0.0029489	Neuro	TCR Cluster 5 @ T2
No	Healthy	0.00137748	0.0029489	Neuro	TCR Cluster 5 @ T2
Yes	Healthy	0.00196593	0.0029489	Neuro	TCR Cluster 4 @ T2
No	Healthy	0.00166671	0.0029489	Neuro	TCR Cluster 4 @ T2
No	Healthy	0.00104154	0.00312463	Gastrointestinal	TCR Cluster 3 @ T3
No	Healthy	0.00109807	0.00329421	Loss of Sense	TCR Cluster 3 @ T3
Yes	Healthy	0.00232514	0.00348771	Flu	TCR Cluster 5 @ T2
No	Healthy	0.00210057	0.00348771	Flu	TCR Cluster 5 @ T2
Yes	Healthy	0.00241337	0.00362005	Loss of Sense	TCR Cluster 5 @ T3
No	Healthy	0.00122613	0.00367839	Gastrointestinal	TCR Cluster 5 @ T2
No	Healthy	0.00122615	0.00367846	Gastrointestinal	TCR Cluster 4 @ T2
No	Healthy	0.00122618	0.00367854	Gastrointestinal	TCR Cluster 1 @ T3
No	Healthy	0.00131257	0.00393771	Loss of Sense	TCR Cluster 4 @ T2
No	Healthy	0.0013126	0.00393781	Loss of Sense	TCR Cluster 1 @ T3
No	Healthy	0.00135927	0.0040778	Loss of Sense	TCR Cluster 2 @ T3
No	Healthy	0.00137757	0.00413272	Neuro	TCR Cluster 1 @ T3
No	Healthy	0.00157759	0.00473278	Flu	TCR Cluster 1 @ T2
Yes	Healthy	0.00320607	0.00480911	Neuro	TCR Cluster 1 @ T3
Yes	Healthy	0.00337902	0.00506854	Flu	TCR Cluster 3 @ T3
Yes	Healthy	0.00403027	0.00604541	Gastrointestinal	TCR Cluster 3 @ T2
Yes	Healthy	0.00403027	0.00604541	Gastrointestinal	TCR Cluster 5 @ T3
Yes	Healthy	0.00403027	0.00604541	Gastrointestinal	TCR Cluster 5 @ T2
Yes	Healthy	0.00457319	0.00685979	Loss of Sense	TCR Cluster 1 @ T3
Yes	Healthy	0.00457319	0.00685979	Loss of Sense	TCR Cluster 4 @ T2
Yes	Healthy	0.00485983	0.00728974	Flu	TCR Cluster 4 @ T2
No	Healthy	0.00278038	0.00728974	Flu	TCR Cluster 4 @ T2
Yes	Healthy	0.00514239	0.00771358	Neuro	TCR Cluster 3 @ T2
No	Healthy	0.00290161	0.00870484	Neuro	TCR Cluster 1 @ T2
No	Healthy	0.00362693	0.0108808	Gastrointestinal	TCR Cluster 1 @ T2
Yes	Healthy	0.00812081	0.0121812	Neuro	TCR Cluster 3 @ T3
Yes	Healthy	0.00844636	0.0126695	Loss of Sense	TCR Cluster 5 @ T2
Yes	Healthy	0.00844636	0.0126695	Loss of Sense	TCR Cluster 3 @ T3
No	Healthy	0.0042737	0.0128211	Loss of Sense	TCR Cluster 1 @ T2
Yes	Healthy	0.00976395	0.0146459	Flu	TCR Cluster 1 @ T3
Yes	Healthy	0.0119233	0.0178849	Gastrointestinal	TCR Cluster 4 @ T2
Yes	Healthy	0.0119233	0.0178849	Gastrointestinal	TCR Cluster 1 @ T3
No	Healthy	0.0134028	0.0201042	Flu	TCR Cluster 2 @ T3
Yes	Healthy	0.0152422	0.0228634	Loss of Sense	TCR Cluster 1 @ T2
Yes	Healthy	0.0157777	0.0236665	Loss of Sense	TCR Cluster 2 @ T3
Yes	No	0.0292858	0.0292858	Flu	TCR Cluster 1 @ T3
Yes	Healthy	0.0199149	0.0298723	Neuro	TCR Cluster 2 @ T3
Yes	Healthy	0.0260632	0.0390948	Flu	TCR Cluster 1 @ T2
Yes	Healthy	0.0294684	0.0442027	Neuro	TCR Cluster 1 @ T2
Yes	Healthy	0.0336229	0.0504343	Gastrointestinal	TCR Cluster 3 @ T3
Yes	No	0.0534725	0.0534725	Flu	TCR Cluster 1 @ T2
No	Healthy	0.0500961	0.0751441	Flu	TCR Cluster 2 @ T2
Yes	Healthy	0.0440294	0.0751441	Flu	TCR Cluster 2 @ T2
Yes	Healthy	0.0861286	0.129193	Gastrointestinal	TCR Cluster 2 @ T3
Yes	Healthy	0.0861286	0.133849	Gastrointestinal	TCR Cluster 2 @ T2
No	Healthy	0.0892328	0.133849	Gastrointestinal	TCR Cluster 2 @ T2
Yes	Healthy	0.092224	0.138336	Gastrointestinal	TCR Cluster 1 @ T2
Yes	No	0.142241	0.142241	Neuro	TCR Cluster 1 @ T2
Yes	No	0.143115	0.143115	Flu	TCR Cluster 2 @ T3
Yes	No	0.143248	0.143248	Flu	TCR Cluster 3 @ T2
No	Healthy	0.0991973	0.148796	Loss of Sense	TCR Cluster 2 @ T2
Yes	Healthy	0.0662596	0.148796	Loss of Sense	TCR Cluster 2 @ T2
Yes	No	0.168722	0.168722	Flu	TCR Cluster 5 @ T3
Yes	Healthy	0.114874	0.172311	Neuro	TCR Cluster 2 @ T2
No	Healthy	0.0827365	0.172311	Neuro	TCR Cluster 2 @ T2
Yes	No	0.24285	0.24285	Gastrointestinal	TCR Cluster 2 @ T2
Yes	No	0.246659	0.246659	Loss of Sense	TCR Cluster 3 @ T3
Yes	No	0.282295	0.282295	Gastrointestinal	TCR Cluster 3 @ T3
Yes	No	0.300753	0.300753	Gastrointestinal	TCR Cluster 1 @ T2
Yes	No	0.309847	0.309847	Neuro	TCR Cluster 5 @ T3
Yes	No	0.331519	0.331519	Loss of Sense	TCR Cluster 5 @ T2
Yes	No	0.339851	0.339851	Loss of Sense	TCR Cluster 2 @ T2
Yes	No	0.355006	0.355006	Loss of Sense	TCR Cluster 2 @ T3
Yes	No	0.382838	0.382838	Gastrointestinal	TCR Cluster 1 @ T3
Yes	No	0.438399	0.438399	Neuro	TCR Cluster 3 @ T3
Yes	No	0.448023	0.448023	Neuro	TCR Cluster 5 @ T2
Yes	No	0.45914	0.45914	Loss of Sense	TCR Cluster 4 @ T3
Yes	No	0.516012	0.516012	Neuro	TCR Cluster 3 @ T2
Yes	No	0.536004	0.536004	Loss of Sense	TCR Cluster 1 @ T2
Yes	No	0.538872	0.538872	Gastrointestinal	TCR Cluster 2 @ T3
Yes	No	0.646511	0.646511	Neuro	TCR Cluster 1 @ T3
Yes	No	0.646533	0.646533	Loss of Sense	TCR Cluster 5 @ T3
Yes	No	0.648742	0.648742	Loss of Sense	TCR Cluster 4 @ T2
Yes	No	0.654376	0.654376	Flu	TCR Cluster 5 @ T2
Yes	No	0.660828	0.660828	Flu	TCR Cluster 3 @ T3
Yes	No	0.775787	0.775787	Flu	TCR Cluster 4 @ T2
Yes	No	0.777381	0.777381	Gastrointestinal	TCR Cluster 5 @ T3
Yes	No	0.782413	0.782413	Loss of Sense	TCR Cluster 1 @ T3
Yes	No	0.788123	0.788123	Gastrointestinal	TCR Cluster 5 @ T2
Yes	No	0.809088	0.809088	Gastrointestinal	TCR Cluster 3 @ T2
Yes	No	0.819603	0.819603	Flu	TCR Cluster 2 @ T2
Yes	No	0.822319	0.822319	Neuro	TCR Cluster 4 @ T2
Yes	No	0.833341	0.833341	Neuro	TCR Cluster 2 @ T2
Yes	No	0.841552	0.841552	Gastrointestinal	TCR Cluster 4 @ T3
Yes	No	0.874609	0.874609	Flu	TCR Cluster 4 @ T3
Yes	No	0.918758	0.918758	Neuro	TCR Cluster 4 @ T3
Yes	No	0.929795	0.929795	Loss of Sense	TCR Cluster 3 @ T2
Yes	No	0.980767	0.980767	Gastrointestinal	TCR Cluster 4 @ T2
Yes	No	0.99252	0.99252	Neuro	TCR Cluster 2 @ T3
