# Supplementary material for: Multiple early factors anticipate post-acute COVID-19 sequelae
Source: Cell. 2022 Mar 3;185(5):881–895.e20. doi: 10.1016/j.cell.2022.01.014 (PMC8786632; doi:10.1016/j.cell.2022.01.014)
Supplement: Table S4. SARS-CoV-2 and CMV antigen-specific TCR analysis, related to Figure 4 — Overlap of SARS-CoV-2-specific MIRA TCRs with sc-CITE-seq datasets, BLASTp alignment comparing the targeted CMV antigens with SARS-CoV-2 proteome, sample frequencies of SARS-CoV-2- and CMV-specific T cell subtypes are provided. FDR tables related to Figure 4 are also provided. [file mmc4.xlsx]

## Sheet: S4.0 Catalog
Table	Name	Contents
S4.1	S4.1 Overlapped MIRA TCRs	Overlap of SARS-CoV-2-specific MIRA TCRs with sc-CITE-seq datasets
S4.2	S4.2 SARS-CoV-2 CMV alignment	BLASTp alignment results comparing the targeted CMV-antigens with SARS-CoV-2 proteome
S4.3	S4.3 SARS-CoV-2 phenotype freq.	Sample frequency of T cell subtypes stratified by SARS-CoV-2 specificity
S4.4	S4.4 CMV phenotype freq.	Sample frequency of T cell subtypes stratified by CMV specificity
S4.5	S4.5 FDRs for Figure 4C	SARS-CoV-2-specific CD8+ T cell transcriptome relationships with PASC groups corrected across each PASC at each timepoint
S4.6	S4.6 FDRs for Figure 4E	CMV-specific CD8+ T cell transcriptome relationships with PASC groups corrected per boxplot

## Sheet: S4.1 Overlapped MIRA TCRs
seq	experiment	sample	bio_identity	peptide_seq	aa_begin	aa_end	ORF	dna_start	dna_end	INCOV	HAARVI	UK	SC4
CAGCGCACACAGAAGGAGGACTCCGCCGTGTATCTCTGTGCCAGCAGCCCGGACAGCGCAACTAATGAAAAACTGTTTTTTGGCAGT	eQD156	INCOV088-T2	CASSPDSATNEKLFF+TCRBV07-08+TCRBJ01-04	QELIRQGTDY,ELIRQGTDY,QELIRQGTDYKHW	289	301	nucleocapsid phosphoprotein	29138	29176	1	0	0	0
CAGCGCACACAGCAGGAGGACTCCGCCGTGTATCTCTGTGCCAGCAGTCCGGACAGCGCAACTAATGAAAAACTGTTTTTTGGCAGT	eQD156	INCOV088-T2	CASSPDSATNEKLFF+TCRBV07-08+TCRBJ01-04	QELIRQGTDY,ELIRQGTDY,QELIRQGTDYKHW	289	301	nucleocapsid phosphoprotein	29138	29176	1	0	0	0
CAGCGCACACAGCAGGAGGACTCCGCCGTGTATCTCTGTGCCAGCAGCCCTGACAGTGCAACTAATGAAAAACTGTTTTTTGGCAGT	eQD155	INCOV081-T2	CASSPDSATNEKLFF+TCRBV07-08+TCRBJ01-04	QELIRQGTDY,ELIRQGTDY,QELIRQGTDYKHW	289	301	nucleocapsid phosphoprotein	29138	29176	1	0	0	0
CAGCGCACACAGCAGGAGGACTCCGCCGTGTATCTCTGTGCCAGCAGCCCCGACTCGGCAACTAATGAAAAACTGTTTTTTGGCAGT	eHO125		CASSPDSATNEKLFF+TCRBV07-08+TCRBJ01-04	ELIRQGTDY,QELIRQGTDY,QELIRQGTDYKHW			nucleocapsid phosphoprotein	29138	29176	1	0	0	0
CTCACGTTGGCGTCTGCTGTACCCTCTCAGACATCTGTGTACTTCTGTGCCAGCAGTGGTGGGAACTATGGCTACACCTTCGGTTCG	eQD156	INCOV088-T2	CASSGGNYGYTF+TCRBV06-04+TCRBJ01-02	QELIRQGTDY,ELIRQGTDY,QELIRQGTDYKHW	289	301	nucleocapsid phosphoprotein	29138	29176	2	0	0	0
CTCACGTTGGCGTCTGCTGTACCCTCTCAGACATCTGTGTACTTCTGTGCCAGCAGTGGGGGGAACTATGGCTACACCTTCGGTTCG	eQD156	INCOV088-T2	CASSGGNYGYTF+TCRBV06-04+TCRBJ01-02	QELIRQGTDY,ELIRQGTDY,QELIRQGTDYKHW	289	301	nucleocapsid phosphoprotein	29138	29176	2	0	0	0
CTCACGTTGGCGTCTGCTGTACCCTCTCAGACATCTGTGTACTTCTGTGCCAGCAGTGGGGGTAACTATGGCTACACCTTCGGTTCG	eQD156	INCOV088-T2	CASSGGNYGYTF+TCRBV06-04+TCRBJ01-02	QELIRQGTDY,ELIRQGTDY,QELIRQGTDYKHW	289	301	nucleocapsid phosphoprotein	29138	29176	2	0	0	0
CTCACGTTGGCGTCTGCTGTACCCTCTCAGACATCTGTGTACTTCTGTGCCAGCAGTGGAGGGAACTATGGCTACACCTTCGGTTCG	eQD156	INCOV088-T2	CASSGGNYGYTF+TCRBV06-04+TCRBJ01-02	QELIRQGTDY,ELIRQGTDY,QELIRQGTDYKHW	289	301	nucleocapsid phosphoprotein	29138	29176	2	0	0	0
CTCACGTTGGCGTCTGCTGTACCCTCTCAGACATCTGTGTACTTCTGTGCCAGCAGCGGCGGGAACTATGGCTACACCTTCGGTTCG	eQD156	INCOV088-T2	CASSGGNYGYTF+TCRBV06-04+TCRBJ01-02	QELIRQGTDY,ELIRQGTDY,QELIRQGTDYKHW	289	301	nucleocapsid phosphoprotein	29138	29176	2	0	0	0
CTCACGTTGGCGTCTGCTGTACCCTCTCAGACATCTGTGTACTTCTGTGCCAGCAGTGGCGGCAACTATGGCTACACCTTCGGTTCG	eQD155	INCOV081-T2	CASSGGNYGYTF+TCRBV06-04+TCRBJ01-02	QELIRQGTDY,ELIRQGTDY,QELIRQGTDYKHW	289	301	nucleocapsid phosphoprotein	29138	29176	2	0	0	0
CTGATTCTGGAGTCCGCCAGCACCAACCAGACATCTATGTACCTCTGTGCCAGCAGCCCAGGCAACTATGGCTACACCTTCGGTTCG	eQD156	INCOV088-T2	CASSPGNYGYTF+TCRBV28-01+TCRBJ01-02	QELIRQGTDY,ELIRQGTDY,QELIRQGTDYKHW	289	301	nucleocapsid phosphoprotein	29138	29176	1	0	0	0
CTGATTCTGGAGTCCGCCAGCACCAACCAGACATCTATGTACCTCTGTGCCAGCAGTCCGGGTAACTATGGCTACACCTTCGGTTCG	eQD156	INCOV088-T2	CASSPGNYGYTF+TCRBV28-01+TCRBJ01-02	QELIRQGTDY,ELIRQGTDY,QELIRQGTDYKHW	289	301	nucleocapsid phosphoprotein	29138	29176	1	0	0	0
CTGATTCTGGAGTCCGCCAGCACCAACCAGACATCTATGTACCTCTGTGCCAGCAGTCCCGGCAATTATGGCTACACCTTCGGTTCG	eQD155	INCOV081-T2	CASSPGNYGYTF+TCRBV28-01+TCRBJ01-02	QELIRQGTDY,ELIRQGTDY,QELIRQGTDYKHW	289	301	nucleocapsid phosphoprotein	29138	29176	1	0	0	0
CTGATTCTGGAGTCCGCCAGCACCAACCAGACATCTATGTACCTCTGTGCCAGCAGCCCGGGAAACTATGGCTACACCTTCGGTTCG	eHO128		CASSPGNYGYTF+TCRBV28-01+TCRBJ01-02	ELIRQGTDY,QELIRQGTDY,QELIRQGTDYKHW			nucleocapsid phosphoprotein	29138	29176	1	0	0	0
CTCACTGTGACATCGGCCCAAAAGAACCCGACAGCTTTCTATCTCTGTGCCAGTAGTATCGGAGGCACTGAAGCTTTCTTTGGACAA	eQD156	INCOV088-T2	CASSIGGTEAFF+TCRBV19-01+TCRBJ01-01	ILGTVSWNL,SNEKQEILGTVSW	1361	1375	ORF1ab	4346	4390	4	0	0	2
CTCACTGTGACATCGGCCCAAAAGAACCCGACAGCTTTCTATCTCTGTGCCAGTAGTATAGGGGGGACTGAAGCTTTCTTTGGACAA	eQD156	INCOV088-T2	CASSIGGTEAFF+TCRBV19-01+TCRBJ01-01	ILGTVSWNL,SNEKQEILGTVSW	1361	1375	ORF1ab	4346	4390	4	0	0	2
CTCACTGTGACATCGGCCCAAAAGAACCCGACAGCTTTCTATCTCTGTGCCAGTAGTATAGGTGGAACTGAAGCTTTCTTTGGACAA	eQD156	INCOV088-T2	CASSIGGTEAFF+TCRBV19-01+TCRBJ01-01	ILGTVSWNL,SNEKQEILGTVSW	1361	1375	ORF1ab	4346	4390	4	0	0	2
CTCACTGTGACATCGGCCCAAAAGAACCCGACAGCTTTCTATCTCTGTGCCAGTAGTATCGGAGGAACTGAAGCTTTCTTTGGACAA	eQD156	INCOV088-T2	CASSIGGTEAFF+TCRBV19-01+TCRBJ01-01	ILGTVSWNL,SNEKQEILGTVSW	1361	1375	ORF1ab	4346	4390	4	0	0	2
CTCACTGTGACATCGGCCCAAAAGAACCCGACAGCTTTCTATCTCTGTGCCAGTAGTATAGGGGGCACTGAAGCTTTCTTTGGACAA	eQD156	INCOV088-T2	CASSIGGTEAFF+TCRBV19-01+TCRBJ01-01	ILGTVSWNL,SNEKQEILGTVSW	1361	1375	ORF1ab	4346	4390	4	0	0	2
CTCACTGTGACATCGGCCCAAAAGAACCCGACAGCTTTCTATCTCTGTGCCAGTAGTATAGGGGGGACAGAAGCTTTCTTTGGACAA	eQD156	INCOV088-T2	CASSIGGTEAFF+TCRBV19-01+TCRBJ01-01	ILGTVSWNL,SNEKQEILGTVSW	1361	1375	ORF1ab	4346	4390	4	0	0	2
CTCACTGTGACATCGGCCCAAAAGAACCCGACAGCTTTCTATCTCTGTGCCAGTAGTATCGGGGGCACTGAAGCTTTCTTTGGACAA	eQD156	INCOV088-T2	CASSIGGTEAFF+TCRBV19-01+TCRBJ01-01	ILGTVSWNL,SNEKQEILGTVSW	1361	1375	ORF1ab	4346	4390	4	0	0	2
CTCACTGTGACATCGGCCCAAAAGAACCCGACAGCTTTCTATCTCTGTGCCAGTAGTATTGGGGGCACTGAAGCTTTCTTTGGACAA	eQD156	INCOV088-T2	CASSIGGTEAFF+TCRBV19-01+TCRBJ01-01	ILGTVSWNL,SNEKQEILGTVSW	1361	1375	ORF1ab	4346	4390	4	0	0	2
CTCACTGTGACATCGGCCCAAAAGAACCCGACAGCTTTCTATCTCTGTGCCAGTAGTATTGGAGGCACTGAAGCTTTCTTTGGACAA	eQD156	INCOV088-T2	CASSIGGTEAFF+TCRBV19-01+TCRBJ01-01	ILGTVSWNL,SNEKQEILGTVSW	1361	1375	ORF1ab	4346	4390	4	0	0	2
CTCACTGTGACATCGGCCCAAAAGAACCCGACAGCTTTCTATCTCTGTGCCAGTAGTATAGGTGGGACTGAAGCTTTCTTTGGACAA	eQD156	INCOV088-T2	CASSIGGTEAFF+TCRBV19-01+TCRBJ01-01	ILGTVSWNL,SNEKQEILGTVSW	1361	1375	ORF1ab	4346	4390	4	0	0	2
CTCACTGTGACATCGGCCCAAAAGAACCCGACAGCTTTCTATCTCTGTGCCAGTAGTATTGGAGGTACTGAAGCTTTCTTTGGACAA	eQD156	INCOV088-T2	CASSIGGTEAFF+TCRBV19-01+TCRBJ01-01	ILGTVSWNL,SNEKQEILGTVSW	1361	1375	ORF1ab	4346	4390	4	0	0	2
CTCACTGTGACATCGGCCCAAAAGAACCCGACAGCTTTCTATCTCTGTGCCAGTAGTATCGGTGGGACTGAAGCTTTCTTTGGACAA	eQD156	INCOV088-T2	CASSIGGTEAFF+TCRBV19-01+TCRBJ01-01	ILGTVSWNL,SNEKQEILGTVSW	1361	1375	ORF1ab	4346	4390	4	0	0	2
CTCACTGTGACATCGGCCCAAAAGAACCCGACAGCTTTCTATCTCTGTGCCAGTAGCATAGGAGGGACTGAAGCTTTCTTTGGACAA	eQD156	INCOV088-T2	CASSIGGTEAFF+TCRBV19-01+TCRBJ01-01	ILGTVSWNL,SNEKQEILGTVSW	1361	1375	ORF1ab	4346	4390	4	0	0	2
CTCACTGTGACATCGGCCCAAAAGAACCCGACAGCTTTCTATCTCTGTGCCAGTAGTATCGGGGGGACTGAAGCTTTCTTTGGACAA	eQD156	INCOV088-T2	CASSIGGTEAFF+TCRBV19-01+TCRBJ01-01	ILGTVSWNL,SNEKQEILGTVSW	1361	1375	ORF1ab	4346	4390	4	0	0	2
CTCACTGTGACATCGGCCCAAAAGAACCCGACAGCTTTCTATCTCTGTGCCAGTAGTATCGGGGGAACTGAAGCTTTCTTTGGACAA	eQD156	INCOV088-T2	CASSIGGTEAFF+TCRBV19-01+TCRBJ01-01	ILGTVSWNL,SNEKQEILGTVSW	1361	1375	ORF1ab	4346	4390	4	0	0	2
CTCACTGTGACATCGGCCCAAAAGAACCCGACAGCTTTCTATCTCTGTGCCAGTAGTATTGGAGGGACTGAAGCTTTCTTTGGACAA	eQD156	INCOV088-T2	CASSIGGTEAFF+TCRBV19-01+TCRBJ01-01	ILGTVSWNL,SNEKQEILGTVSW	1361	1375	ORF1ab	4346	4390	4	0	0	2
CTCACTGTGACATCGGCCCAAAAGAACCCGACAGCTTTCTATCTCTGTGCCAGTAGCATCGGGGGAACTGAAGCTTTCTTTGGACAA	eQD155	INCOV081-T2	CASSIGGTEAFF+TCRBV19-01+TCRBJ01-01	ILGTVSWNL,SNEKQEILGTVSW	1361	1375	ORF1ab	4346	4390	4	0	0	2
CTCACTGTGACATCGGCCCAAAAGAACCCGACAGCTTTCTATCTCTGTGCCAGTAGTATAGGAGGCACTGAAGCTTTCTTTGGACAA	eQD155	INCOV081-T2	CASSIGGTEAFF+TCRBV19-01+TCRBJ01-01	ILGTVSWNL,SNEKQEILGTVSW	1361	1375	ORF1ab	4346	4390	4	0	0	2
CTCACTGTGACATCGGCCCAAAAGAACCCGACAGCTTTCTATCTCTGTGCCAGTAGTATTGGTGGCACTGAAGCTTTCTTTGGACAA	eQD155	INCOV081-T2	CASSIGGTEAFF+TCRBV19-01+TCRBJ01-01	ILGTVSWNL,SNEKQEILGTVSW	1361	1375	ORF1ab	4346	4390	4	0	0	2
CTCACTGTGACATCGGCCCAAAAGAACCCGACAGCTTTCTATCTCTGTGCCAGTAGTATAGGAGGGACGGAAGCTTTCTTTGGACAA	eQD155	INCOV081-T2	CASSIGGTEAFF+TCRBV19-01+TCRBJ01-01	ILGTVSWNL,SNEKQEILGTVSW	1361	1375	ORF1ab	4346	4390	4	0	0	2
CTCACTGTGACATCGGCCCAAAAGAACCCGACAGCTTTCTATCTCTGTGCCAGTAGTATAGGTGGAACTGAAGCTTTCTTTGGACAA	eQD155	INCOV081-T2	CASSIGGTEAFF+TCRBV19-01+TCRBJ01-01	ILGTVSWNL,SNEKQEILGTVSW	1361	1375	ORF1ab	4346	4390	4	0	0	2
CTCACTGTGACATCGGCCCAAAAGAACCCGACAGCTTTCTATCTCTGTGCCAGTAGTATAGGGGGCACTGAAGCTTTCTTTGGACAA	eQD155	INCOV081-T2	CASSIGGTEAFF+TCRBV19-01+TCRBJ01-01	ILGTVSWNL,SNEKQEILGTVSW	1361	1375	ORF1ab	4346	4390	4	0	0	2
CTCACTGTGACATCGGCCCAAAAGAACCCGACAGCTTTCTATCTCTGTGCCAGTAGTATTGGGGGGACTGAAGCTTTCTTTGGACAA	eQD155	INCOV081-T2	CASSIGGTEAFF+TCRBV19-01+TCRBJ01-01	ILGTVSWNL,SNEKQEILGTVSW	1361	1375	ORF1ab	4346	4390	4	0	0	2
CTCACTGTGACATCGGCCCAAAAGAACCCGACAGCTTTCTATCTCTGTGCCAGTAGTATAGGCGGGACTGAAGCTTTCTTTGGACAA	eQD155	INCOV081-T2	CASSIGGTEAFF+TCRBV19-01+TCRBJ01-01	ILGTVSWNL,SNEKQEILGTVSW	1361	1375	ORF1ab	4346	4390	4	0	0	2
CTCACTGTGACATCGGCCCAAAAGAACCCGACAGCTTTCTATCTCTGTGCCAGTAGTATTGGGGGCACTGAAGCTTTCTTTGGACAA	eQD155	INCOV081-T2	CASSIGGTEAFF+TCRBV19-01+TCRBJ01-01	ILGTVSWNL,SNEKQEILGTVSW	1361	1375	ORF1ab	4346	4390	4	0	0	2
CTCACTGTGACATCGGCCCAAAAGAACCCGACAGCTTTCTATCTCTGTGCCAGTAGTATCGGCGGTACTGAAGCTTTCTTTGGACAA	eQD155	INCOV081-T2	CASSIGGTEAFF+TCRBV19-01+TCRBJ01-01	ILGTVSWNL,SNEKQEILGTVSW	1361	1375	ORF1ab	4346	4390	4	0	0	2
CTCACTGTGACATCGGCCCAAAAGAACCCGACAGCTTTCTATCTCTGTGCCAGTAGTATTGGCGGCACTGAAGCTTTCTTTGGACAA	eQD155	INCOV081-T2	CASSIGGTEAFF+TCRBV19-01+TCRBJ01-01	ILGTVSWNL,SNEKQEILGTVSW	1361	1375	ORF1ab	4346	4390	4	0	0	2
CTCACTGTGACATCGGCCCAAAAGAACCCGACAGCTTTCTATCTCTGTGCCAGTAGTATAGGGGGTACTGAAGCTTTCTTTGGACAA	eQD155	INCOV081-T2	CASSIGGTEAFF+TCRBV19-01+TCRBJ01-01	ILGTVSWNL,SNEKQEILGTVSW	1361	1375	ORF1ab	4346	4390	4	0	0	2
CTCACTGTGACATCGGCCCAAAAGAACCCGACAGCTTTCTATCTCTGTGCCAGTAGTATAGGTGGGACTGAAGCTTTCTTTGGACAA	eQD155	INCOV081-T2	CASSIGGTEAFF+TCRBV19-01+TCRBJ01-01	ILGTVSWNL,SNEKQEILGTVSW	1361	1375	ORF1ab	4346	4390	4	0	0	2
CTCACTGTGACATCGGCCCAAAAGAACCCGACAGCTTTCTATCTCTGTGCCAGTTCAATAGGGGGGACTGAAGCTTTCTTTGGACAA	eQD155	INCOV081-T2	CASSIGGTEAFF+TCRBV19-01+TCRBJ01-01	ILGTVSWNL,SNEKQEILGTVSW	1361	1375	ORF1ab	4346	4390	4	0	0	2
CTCACTGTGACATCGGCCCAAAAGAACCCGACAGCTTTCTATCTCTGTGCCAGTAGTATCGGGGGGACTGAAGCTTTCTTTGGACAA	eQD155	INCOV081-T2	CASSIGGTEAFF+TCRBV19-01+TCRBJ01-01	ILGTVSWNL,SNEKQEILGTVSW	1361	1375	ORF1ab	4346	4390	4	0	0	2
CTCACTGTGACATCGGCCCAAAAGAACCCGACAGCTTTCTATCTCTGTGCCAGTAGTATCGGTGGAACCGAAGCTTTCTTTGGACAA	eQD155	INCOV081-T2	CASSIGGTEAFF+TCRBV19-01+TCRBJ01-01	ILGTVSWNL,SNEKQEILGTVSW	1361	1375	ORF1ab	4346	4390	4	0	0	2
CTCACTGTGACATCGGCCCAAAAGAACCCGACAGCTTTCTATCTCTGTGCCAGTAGTATCGGGGGAACTGAAGCTTTCTTTGGACAA	eQD155	INCOV081-T2	CASSIGGTEAFF+TCRBV19-01+TCRBJ01-01	ILGTVSWNL,SNEKQEILGTVSW	1361	1375	ORF1ab	4346	4390	4	0	0	2
CTCACTGTGACATCGGCCCAAAAGAACCCGACAGCTTTCTATCTCTGTGCCAGTAGTATAGGAGGGACTGAAGCTTTCTTTGGACAA	eQD155	INCOV081-T2	CASSIGGTEAFF+TCRBV19-01+TCRBJ01-01	ILGTVSWNL,SNEKQEILGTVSW	1361	1375	ORF1ab	4346	4390	4	0	0	2
CTCACTGTGACATCGGCCCAAAAGAACCCGACAGCTTTCTATCTCTGTGCCAGTAGTATTGGAGGGACTGAAGCTTTCTTTGGACAA	eQD155	INCOV081-T2	CASSIGGTEAFF+TCRBV19-01+TCRBJ01-01	ILGTVSWNL,SNEKQEILGTVSW	1361	1375	ORF1ab	4346	4390	4	0	0	2
CTCACTGTGACATCGGCCCAAAAGAACCCGACAGCTTTCTATCTCTGTGCCAGTAGCATCGGGGGGACTGAAGCTTTCTTTGGACAA	eHO125		CASSIGGTEAFF+TCRBV19-01+TCRBJ01-01	ILGTVSWNL,SNEKQEILGTVSW			ORF1ab	4346	4390	4	0	0	2
CTCACTGTGACATCGGCCCAAAAGAACCCGACAGCTTTCTATCTCTGTGCCAGTAGTATAGGAGGAACTGAAGCTTTCTTTGGACAA	eHO125		CASSIGGTEAFF+TCRBV19-01+TCRBJ01-01	ILGTVSWNL,SNEKQEILGTVSW			ORF1ab	4346	4390	4	0	0	2
CTCACTGTGACATCGGCCCAAAAGAACCCGACAGCTTTCTATCTCTGTGCCAGTAGTATAGGCGGGACTGAAGCTTTCTTTGGACAA	ePD82		CASSIGGTEAFF+TCRBV19-01+TCRBJ01-01	ILGTVSWNL,SNEKQEILGTVSW			ORF1ab	4346	4390	4	0	0	2
CTCACTGTGACATCGGCCCAAAAGAACCCGACAGCTTTCTATCTCTGTGCCAGTAGTATAGGTGGCACTGAAGCTTTCTTTGGACAA	eHO125		CASSIGGTEAFF+TCRBV19-01+TCRBJ01-01	ILGTVSWNL,SNEKQEILGTVSW			ORF1ab	4346	4390	4	0	0	2
CTCACTGTGACATCGGCCCAAAAGAACCCGACAGCTTTCTATCTCTGTGCCAGTAGTATTGGGGGTACTGAAGCTTTCTTTGGACAA	eHO125		CASSIGGTEAFF+TCRBV19-01+TCRBJ01-01	ILGTVSWNL,SNEKQEILGTVSW			ORF1ab	4346	4390	4	0	0	2
CTCACTGTGACATCGGCCCAAAAGAACCCGACAGCTTTCTATCTCTGTGCCAGTAGTATCGGGGGCACTGAAGCTTTCTTTGGACAA	eHO125		CASSIGGTEAFF+TCRBV19-01+TCRBJ01-01	ILGTVSWNL,SNEKQEILGTVSW			ORF1ab	4346	4390	4	0	0	2
CTCACTGTGACATCGGCCCAAAAGAACCCGACAGCTTTCTATCTCTGTGCCAGTAGTATAGGGGGCACTGAAGCTTTCTTTGGACAA	eHO125		CASSIGGTEAFF+TCRBV19-01+TCRBJ01-01	ILGTVSWNL,SNEKQEILGTVSW			ORF1ab	4346	4390	4	0	0	2
CTCACTGTGACATCGGCCCAAAAGAACCCGACAGCTTTCTATCTCTGTGCCAGTAGTATAGGGGGGACTGAAGCTTTCTTTGGACAA	eHO125		CASSIGGTEAFF+TCRBV19-01+TCRBJ01-01	ILGTVSWNL,SNEKQEILGTVSW			ORF1ab	4346	4390	4	0	0	2
CTCACTGTGACATCGGCCCAAAAGAACCCGACAGCTTTCTATCTCTGTGCCAGTAGTATCGGTGGTACTGAAGCTTTCTTTGGACAA	eHO125		CASSIGGTEAFF+TCRBV19-01+TCRBJ01-01	ILGTVSWNL,SNEKQEILGTVSW			ORF1ab	4346	4390	4	0	0	2
CTCACTGTGACATCGGCCCAAAAGAACCCGACAGCTTTCTATCTCTGTGCCAGTAGTATAGGAGGGACTGAAGCTTTCTTTGGACAA	eLH43		CASSIGGTEAFF+TCRBV19-01+TCRBJ01-01	ILGTVSWNL,SNEKQEILGTVSW			ORF1ab	4346	4390	4	0	0	2
CTCACTGTGACATCGGCCCAAAAGAACCCGACAGCTTTCTATCTCTGTGCCAGTAGTATAGGTGGAACTGAAGCTTTCTTTGGACAA	eLH43		CASSIGGTEAFF+TCRBV19-01+TCRBJ01-01	ILGTVSWNL,SNEKQEILGTVSW			ORF1ab	4346	4390	4	0	0	2
CTCACTGTGACATCGGCCCAAAAGAACCCGACAGCTTTCTATCTCTGTGCCAGTAGTATCGGGGGCACTGAAGCTTTCTTTGGACAA	eLH43		CASSIGGTEAFF+TCRBV19-01+TCRBJ01-01	ILGTVSWNL,SNEKQEILGTVSW			ORF1ab	4346	4390	4	0	0	2
CTCACTGTGACATCGGCCCAAAAGAACCCGACAGCTTTCTATCTCTGTGCCAGTAGTATAGGCGGGACTGAAGCTTTCTTTGGACAA	eLH43		CASSIGGTEAFF+TCRBV19-01+TCRBJ01-01	ILGTVSWNL,SNEKQEILGTVSW			ORF1ab	4346	4390	4	0	0	2
CTCACTGTGACATCGGCCCAAAAGAACCCGACAGCTTTCTATCTCTGTGCCAGTAGTATAGGAGGCACTGAAGCTTTCTTTGGACAA	eLH43		CASSIGGTEAFF+TCRBV19-01+TCRBJ01-01	ILGTVSWNL,SNEKQEILGTVSW			ORF1ab	4346	4390	4	0	0	2
CTCACTGTGACATCGGCCCAAAAGAACCCGACAGCTTTCTATCTCTGTGCCAGTAGTATCGGTGGGACTGAAGCTTTCTTTGGACAA	eLH43		CASSIGGTEAFF+TCRBV19-01+TCRBJ01-01	ILGTVSWNL,SNEKQEILGTVSW			ORF1ab	4346	4390	4	0	0	2
CTCACTGTGACATCGGCCCAAAAGAACCCGACAGCTTTCTATCTCTGTGCCAGTAGTATCGGCGGCACTGAAGCTTTCTTTGGACAA	eLH43		CASSIGGTEAFF+TCRBV19-01+TCRBJ01-01	ILGTVSWNL,SNEKQEILGTVSW			ORF1ab	4346	4390	4	0	0	2
CTCACTGTGACATCGGCCCAAAAGAACCCGACAGCTTTCTATCTCTGTGCCAGTAGTATAGGGGGTACTGAAGCTTTCTTTGGACAA	eQD129		CASSIGGTEAFF+TCRBV19-01+TCRBJ01-01	ILGTVSWNL,SNEKQEILGTVSW			ORF1ab	4346	4390	4	0	0	2
CTCACTGTGACATCGGCCCAAAAGAACCCGACAGCTTTCTATCTCTGTGCCAGTAGTATAGGCGGCACTGAAGCTTTCTTTGGACAA	eLH43		CASSIGGTEAFF+TCRBV19-01+TCRBJ01-01	ILGTVSWNL,SNEKQEILGTVSW			ORF1ab	4346	4390	4	0	0	2
CTCACTGTGACATCGGCCCAAAAGAACCCGACAGCTTTCTATCTCTGTGCCAGTAGTATAGGTGGGACTGAAGCTTTCTTTGGACAA	eLH43		CASSIGGTEAFF+TCRBV19-01+TCRBJ01-01	ILGTVSWNL,SNEKQEILGTVSW			ORF1ab	4346	4390	4	0	0	2
CTCACTGTGACATCGGCCCAAAAGAACCCGACAGCTTTCTATCTCTGTGCCAGTAGTATAGGAGGGACTGAAGCTTTCTTTGGACAA	eQD129		CASSIGGTEAFF+TCRBV19-01+TCRBJ01-01	ILGTVSWNL,SNEKQEILGTVSW			ORF1ab	4346	4390	4	0	0	2
CTCACTGTGACATCGGCCCAAAAGAACCCGACAGCTTTCTATCTCTGTGCCAGTAGTATAGGGGGCACTGAAGCTTTCTTTGGACAA	eQD129		CASSIGGTEAFF+TCRBV19-01+TCRBJ01-01	ILGTVSWNL,SNEKQEILGTVSW			ORF1ab	4346	4390	4	0	0	2
CTCACTGTGACATCGGCCCAAAAGAACCCGACAGCTTTCTATCTCTGTGCCAGTAGTATAGGCGGTACTGAAGCTTTCTTTGGACAA	eQD129		CASSIGGTEAFF+TCRBV19-01+TCRBJ01-01	ILGTVSWNL,SNEKQEILGTVSW			ORF1ab	4346	4390	4	0	0	2
CTCACTGTGACATCGGCCCAAAAGAACCCGACAGCTTTCTATCTCTGTGCCAGTAGTATAGGGGGCACTGAAGCTTTCTTTGGACAA	eLH43		CASSIGGTEAFF+TCRBV19-01+TCRBJ01-01	ILGTVSWNL,SNEKQEILGTVSW			ORF1ab	4346	4390	4	0	0	2
CTCACTGTGACATCGGCCCAAAAGAACCCGACAGCTTTCTATCTCTGTGCCAGTAGTATCGGGGGTACGGAAGCTTTCTTTGGACAA	eLH43		CASSIGGTEAFF+TCRBV19-01+TCRBJ01-01	ILGTVSWNL,SNEKQEILGTVSW			ORF1ab	4346	4390	4	0	0	2
CTCACTGTGACATCGGCCCAAAAGAACCCGACAGCTTTCTATCTCTGTGCCAGTAGTATAGGGGGTACTGAAGCTTTCTTTGGACAA	eLH43		CASSIGGTEAFF+TCRBV19-01+TCRBJ01-01	ILGTVSWNL,SNEKQEILGTVSW			ORF1ab	4346	4390	4	0	0	2
CTCACTGTGACATCGGCCCAAAAGAACCCGACAGCTTTCTATCTCTGTGCCAGTAGTATTGGGGGGACTGAAGCTTTCTTTGGACAA	eLH43		CASSIGGTEAFF+TCRBV19-01+TCRBJ01-01	ILGTVSWNL,SNEKQEILGTVSW			ORF1ab	4346	4390	4	0	0	2
CTCACTGTGACATCGGCCCAAAAGAACCCGACAGCTTTCTATCTCTGTGCCAGTAGTATCGGGGGAACTGAAGCTTTCTTTGGACAA	eHO125		CASSIGGTEAFF+TCRBV19-01+TCRBJ01-01	ALDPLSETK,CALDPLSETK			surface glycoprotein	22433	22462	4	0	0	2
CTCACTGTGACATCGGCCCAAAAGAACCCGACAGCTTTCTATCTCTGTGCCAGTAGTGTAGGAGGCACTGAAGCTTTCTTTGGACAA	eQD156	INCOV088-T2	CASSVGGTEAFF+TCRBV19-01+TCRBJ01-01	ILGTVSWNL,SNEKQEILGTVSW	1361	1375	ORF1ab	4346	4390	1	0	0	0
CTCACTGTGACATCGGCCCAAAAGAACCCGACAGCTTTCTATCTCTGTGCCAGTAGTGTAGGGGGGACTGAAGCTTTCTTTGGACAA	eQD156	INCOV088-T2	CASSVGGTEAFF+TCRBV19-01+TCRBJ01-01	ILGTVSWNL,SNEKQEILGTVSW	1361	1375	ORF1ab	4346	4390	1	0	0	0
CTCACTGTGACATCGGCCCAAAAGAACCCGACAGCTTTCTATCTCTGTGCCAGTAGTGTGGGGGGCACTGAAGCTTTCTTTGGACAA	eQD155	INCOV081-T2	CASSVGGTEAFF+TCRBV19-01+TCRBJ01-01	ILGTVSWNL,SNEKQEILGTVSW	1361	1375	ORF1ab	4346	4390	1	0	0	0
CTCACTGTGACATCGGCCCAAAAGAACCCGACAGCTTTCTATCTCTGTGCCAGTAGTGTCGGTGGCACTGAAGCTTTCTTTGGACAA	eQD155	INCOV081-T2	CASSVGGTEAFF+TCRBV19-01+TCRBJ01-01	ILGTVSWNL,SNEKQEILGTVSW	1361	1375	ORF1ab	4346	4390	1	0	0	0
GAGTCTGCCATCCCCAACCAGACAGCTCTTTACTTCTGTGCCACCAGGGCTGGGACAGTTATGAACACTGAAGCTTTCTTTGGACAA	eQD156	INCOV088-T2	CATRAGTVMNTEAFF+TCRBV24-01+TCRBJ01-01	QELIRQGTDY,ELIRQGTDY,QELIRQGTDYKHW	289	301	nucleocapsid phosphoprotein	29138	29176	1	0	0	0
CTCACTGTGACATCGGCCCAAAAGAACCCGACAGCTTTCTATCTCTGTGCCAGTAGTATAGGGATAACTGAAGCTTTCTTTGGACAA	eQD156	INCOV088-T2	CASSIGITEAFF+TCRBV19-01+TCRBJ01-01	ILGTVSWNL,SNEKQEILGTVSW	1361	1375	ORF1ab	4346	4390	1	0	0	0
CTCACTGTGACATCGGCCCAAAAGAACCCGACAGCTTTCTATCTCTGTGCCAGTAGTATAGGGATTACTGAAGCTTTCTTTGGACAA	ePD82		CASSIGITEAFF+TCRBV19-01+TCRBJ01-01	ILGTVSWNL,SNEKQEILGTVSW			ORF1ab	4346	4390	1	0	0	0
CTCACTGTGACATCGGCCCAAAAGAACCCGACAGCTTTCTATCTCTGTGCCAGTAGTATAGGCATCACTGAAGCTTTCTTTGGACAA	eLH49		CASSIGITEAFF+TCRBV19-01+TCRBJ01-01	ILGTVSWNL,SNEKQEILGTVSW			ORF1ab	4346	4390	1	0	0	0
CTCACTGTGACATCGGCCCAAAAGAACCCGACAGCTTTCTATCTCTGTGCCAGTAGTATTGGGATAACTGAAGCTTTCTTTGGACAA	ePD82		CASSIGITEAFF+TCRBV19-01+TCRBJ01-01	ILGTVSWNL,SNEKQEILGTVSW			ORF1ab	4346	4390	1	0	0	0
CTCACTGTGACATCGGCCCAAAAGAACCCGACAGCTTTCTATCTCTGTGCCAGTAGTATAGGGATCACTGAAGCTTTCTTTGGACAA	ePD82		CASSIGITEAFF+TCRBV19-01+TCRBJ01-01	ILGTVSWNL,SNEKQEILGTVSW			ORF1ab	4346	4390	1	0	0	0
CTCACTGTGACATCGGCCCAAAAGAACCCGACAGCTTTCTATCTCTGTGCCAGTAGTATTGGCATCACTGAAGCTTTCTTTGGACAA	eEE243		CASSIGITEAFF+TCRBV19-01+TCRBJ01-01	ILGTVSWNL,SNEKQEILGTVSW			ORF1ab	4346	4390	1	0	0	0
CTCACTGTGACATCGGCCCAAAAGAACCCGACAGCTTTCTATCTCTGTGCCAGTAGTATAGGAATCACTGAAGCTTTCTTTGGACAA	eJL149		CASSIGITEAFF+TCRBV19-01+TCRBJ01-01	ILGTVSWNL,SNEKQEILGTVSW			ORF1ab	4346	4390	1	0	0	0
CTCACTGTGACATCGGCCCAAAAGAACCCGACAGCTTTCTATCTCTGTGCCAGTAGTATAGGGATCACTGAAGCTTTCTTTGGACAA	eLH43		CASSIGITEAFF+TCRBV19-01+TCRBJ01-01	ILGTVSWNL,SNEKQEILGTVSW			ORF1ab	4346	4390	1	0	0	0
CTCACTGTGACATCGGCCCAAAAGAACCCGACAGCTTTCTATCTCTGTGCCAGTAGTATCGGTATCACTGAAGCTTTCTTTGGACAA	eLH43		CASSIGITEAFF+TCRBV19-01+TCRBJ01-01	ILGTVSWNL,SNEKQEILGTVSW			ORF1ab	4346	4390	1	0	0	0
CTCACTGTGACATCGGCCCAAAAGAACCCGACAGCTTTCTATCTCTGTGCCAGTAGTATCGGCATTACTGAAGCTTTCTTTGGACAA	eLH43		CASSIGITEAFF+TCRBV19-01+TCRBJ01-01	ILGTVSWNL,SNEKQEILGTVSW			ORF1ab	4346	4390	1	0	0	0
CTCACTGTGACATCGGCCCAAAAGAACCCGACAGCTTTCTATCTCTGTGCCAGTAGTATTGGCATAACTGAAGCTTTCTTTGGACAA	eLH43		CASSIGITEAFF+TCRBV19-01+TCRBJ01-01	ILGTVSWNL,SNEKQEILGTVSW			ORF1ab	4346	4390	1	0	0	0
CTGATCCTGGAGTCGCCCAGCCCCAACCAGACCTCTCTGTACTTCTGTGCCTCCTTTAGCGCCTCCTACGAGCAGTACTTCGGGCCG	eQD156	INCOV088-T2	CASFSASYEQYF+TCRBV27-01+TCRBJ02-07	GLEAPFLYLY,VYFLQSINF,YLYALVYFL,FLQSINFVRI,FLYLYALVYF,VYFLQSINFV,SINFVRIIMR,YFLQSINFVR,LQSINFVRII,FLQSINFVR,INFVRIIMR,LQSINFVRI,QSINFVRII	100	126	ORF3a	25690	25770	1	0	0	0
CTGATCCTGGAGTCGCCCAGCCCCAACCAGACCTCTCTGTACTTCTGTGCCAGCTTCTCAGCCTCCTACGAGCAGTACTTCGGGCCG	eQD150	INCOV058-T2	CASFSASYEQYF+TCRBV27-01+TCRBJ02-07	GLEAPFLYLY,VYFLQSINF,YLYALVYFL,FLQSINFVRI,FLYLYALVYF,VYFLQSINFV,SINFVRIIMR,YFLQSINFVR,LQSINFVRII,FLQSINFVR,INFVRIIMR,LQSINFVRI,QSINFVRII	100	126	ORF3a	25690	25770	1	0	0	0
CTGATCCTGGAGTCGCCCAGCCCCAACCAGACCTCTCTGTACTTCTGTGCCAGCTTTAGTGCCTCCTACGAGCAGTACTTCGGGCCG	eXL32		CASFSASYEQYF+TCRBV27-01+TCRBJ02-07	FLQSINFVR,FLQSINFVRI,FLYLYALVYF,GLEAPFLYLY,INFVRIIMR,LQSINFVRI,LQSINFVRII,QSINFVRII,SINFVRIIMR,VYFLQSINF,VYFLQSINFV,YFLQSINFVR,YLYALVYFL			ORF3a	25690	25770	1	0	0	0
CTGATCCTGGAGTCGCCCAGCCCCAACCAGACCTCTCTGTACTTCTGTGCCAGCTTTTCCGCGTCCTACGAGCAGTACTTCGGGCCG	eJL158		CASFSASYEQYF+TCRBV27-01+TCRBJ02-07	FLQSINFVR,FLQSINFVRI,FLYLYALVYF,GLEAPFLYLY,INFVRIIMR,LQSINFVRI,LQSINFVRII,QSINFVRII,SINFVRIIMR,VYFLQSINF,VYFLQSINFV,YFLQSINFVR,YLYALVYFL			ORF3a	25690	25770	1	0	0	0
CTGATCCTGGAGTCGCCCAGCCCCAACCAGACCTCTCTGTACTTCTGTGCCAGCTTCTCAGCCTCCTACGAGCAGTACTTCGGGCCG	eDH113		CASFSASYEQYF+TCRBV27-01+TCRBJ02-07	FLQSINFVR,FLQSINFVRI,FLYLYALVYF,GLEAPFLYLY,INFVRIIMR,LQSINFVRI,LQSINFVRII,QSINFVRII,SINFVRIIMR,VYFLQSINF,VYFLQSINFV,YFLQSINFVR,YLYALVYFL			ORF3a	25690	25770	1	0	0	0
CTGATCCTGGAGTCGCCCAGCCCCAACCAGACCTCTCTGTACTTCTGTGCCAGTTTTAGCGCCTCCTACGAGCAGTACTTCGGGCCG	eHO128		CASFSASYEQYF+TCRBV27-01+TCRBJ02-07	FLQSINFVR,FLQSINFVRI,FLYLYALVYF,GLEAPFLYLY,INFVRIIMR,LQSINFVRI,LQSINFVRII,QSINFVRII,SINFVRIIMR,VYFLQSINF,VYFLQSINFV,YFLQSINFVR,YLYALVYFL			ORF3a	25690	25770	1	0	0	0
CTGATCCTGGAGTCGCCCAGCCCCAACCAGACCTCTCTGTACTTCTGTGCCAGCTTTAGCGCCTCCTACGAGCAGTACTTCGGGCCG	eHO132		CASFSASYEQYF+TCRBV27-01+TCRBJ02-07	FLQSINFVR,FLQSINFVRI,FLYLYALVYF,GLEAPFLYLY,INFVRIIMR,LQSINFVRI,LQSINFVRII,QSINFVRII,SINFVRIIMR,VYFLQSINF,VYFLQSINFV,YFLQSINFVR,YLYALVYFL			ORF3a	25690	25770	1	0	0	0
CTGATCCTGGAGTCGCCCAGCCCCAACCAGACCTCTCTGTACTTCTGTGCCAGCTTTAGCGCCTCCTACGAGCAGTACTTCGGGCCG	eLH47		CASFSASYEQYF+TCRBV27-01+TCRBJ02-07	FLQSINFVR,FLQSINFVRI,FLYLYALVYF,GLEAPFLYLY,INFVRIIMR,LQSINFVRI,LQSINFVRII,QSINFVRII,SINFVRIIMR,VYFLQSINF,VYFLQSINFV,YFLQSINFVR,YLYALVYFL			ORF3a	25690	25770	1	0	0	0
CTGATCCTGGAGTCGCCCAGCCCCAACCAGACCTCTCTGTACTTCTGTGCCAGCTTTTCCGCGTCCTACGAGCAGTACTTCGGGCCG	eJL164		CASFSASYEQYF+TCRBV27-01+TCRBJ02-07	FLQSINFVR,FLQSINFVRI,FLYLYALVYF,GLEAPFLYLY,INFVRIIMR,LQSINFVRI,LQSINFVRII,QSINFVRII,SINFVRIIMR,VYFLQSINF,VYFLQSINFV,YFLQSINFVR,YLYALVYFL			ORF3a	25690	25770	1	0	0	0
CTGATCCTGGAGTCGCCCAGCCCCAACCAGACCTCTCTGTACTTCTGTGCCAGTTTTTCAGCATCCTACGAGCAGTACTTCGGGCCG	eLH42		CASFSASYEQYF+TCRBV27-01+TCRBJ02-07	FLQSINFVR,FLQSINFVRI,FLYLYALVYF,GLEAPFLYLY,INFVRIIMR,LQSINFVRI,LQSINFVRII,QSINFVRII,SINFVRIIMR,VYFLQSINF,VYFLQSINFV,YFLQSINFVR,YLYALVYFL			ORF3a	25690	25770	1	0	0	0
CTGATCCTGGAGTCGCCCAGCCCCAACCAGACCTCTCTGTACTTCTGTGCCAGCTTTAGCGCTTCCTACGAGCAGTACTTCGGGCCG	eHH169		CASFSASYEQYF+TCRBV27-01+TCRBJ02-07	FLQSINFVR,FLQSINFVRI,FLYLYALVYF,GLEAPFLYLY,INFVRIIMR,LQSINFVRI,LQSINFVRII,QSINFVRII,SINFVRIIMR,VYFLQSINF,VYFLQSINFV,YFLQSINFVR,YLYALVYFL			ORF3a	25690	25770	1	0	0	0
CTGATCCTGGAGTCGCCCAGCCCCAACCAGACCTCTCTGTACTTCTGTGCCAGCTTCTCAGCAAGCTACGAGCAGTACTTCGGGCCG	eQD124		CASFSASYEQYF+TCRBV27-01+TCRBJ02-07	FLQSINFVR,FLQSINFVRI,FLYLYALVYF,GLEAPFLYLY,INFVRIIMR,LQSINFVRI,LQSINFVRII,QSINFVRII,SINFVRIIMR,VYFLQSINF,VYFLQSINFV,YFLQSINFVR,YLYALVYFL			ORF3a	25690	25770	1	0	0	0
ACTGTGACATCGGCCCAAAAGAACCCGACAGCTTTCTATCTCTGTGCCAGTAGTATCCGTTCATCCTACGAGCAGTACTTCGGGCCG	eQD156	INCOV088-T2	CASSIRSSYEQYF+TCRBV19-01+TCRBJ02-07	LPFFSNVTW,LPFFSNVTWF,FLPFFSNVT,PFFSNVTWF,FFSNVTWFH,SNVTWFHAI	55	68	surface glycoprotein	21725	21766	5	3	1	0
ACTGTGACATCGGCCCAAAAGAACCCGACAGCTTTCTATCTCTGTGCCAGTAGTATCCGGAGCTCCTACGAGCAGTACTTCGGGCCG	eQD156	INCOV088-T2	CASSIRSSYEQYF+TCRBV19-01+TCRBJ02-07	LPFFSNVTW,LPFFSNVTWF,FLPFFSNVT,PFFSNVTWF,FFSNVTWFH,SNVTWFHAI	55	68	surface glycoprotein	21725	21766	5	3	1	0
ACTGTGACATCGGCCCAAAAGAACCCGACAGCTTTCTATCTCTGTGCCAGTAGTATCAGGAGCTCCTACGAGCAGTACTTCGGGCCG	eQD155	INCOV081-T2	CASSIRSSYEQYF+TCRBV19-01+TCRBJ02-07	LPFFSNVTW,LPFFSNVTWF,FLPFFSNVT,PFFSNVTWF,FFSNVTWFH,SNVTWFHAI	55	68	surface glycoprotein	21725	21766	5	3	1	0
ACTGTGACATCGGCCCAAAAGAACCCGACAGCTTTCTATCTCTGTGCCAGTAGTATACGGAGCTCCTACGAGCAGTACTTCGGGCCG	eQD155	INCOV081-T2	CASSIRSSYEQYF+TCRBV19-01+TCRBJ02-07	LPFFSNVTW,LPFFSNVTWF,FLPFFSNVT,PFFSNVTWF,FFSNVTWFH,SNVTWFHAI	55	68	surface glycoprotein	21725	21766	5	3	1	0
ACTGTGACATCGGCCCAAAAGAACCCGACAGCTTTCTATCTCTGTGCCAGTAGTATTAGGAGTTCCTACGAGCAGTACTTCGGGCCG	eQD155	INCOV081-T2	CASSIRSSYEQYF+TCRBV19-01+TCRBJ02-07	LPFFSNVTW,LPFFSNVTWF,FLPFFSNVT,PFFSNVTWF,FFSNVTWFH,SNVTWFHAI	55	68	surface glycoprotein	21725	21766	5	3	1	0
ACTGTGACATCGGCCCAAAAGAACCCGACAGCTTTCTATCTCTGTGCCAGTAGCATCAGGAGCTCCTACGAGCAGTACTTCGGGCCG	eOX46		CASSIRSSYEQYF+TCRBV19-01+TCRBJ02-07	YYRARAGEAANF			ORF1ab	5360	5395	5	3	1	0
ACTGTGACATCGGCCCAAAAGAACCCGACAGCTTTCTATCTCTGTGCCAGTAGTATACGATCCTCCTACGAGCAGTACTTCGGGCCG	ePD84		CASSIRSSYEQYF+TCRBV19-01+TCRBJ02-07	FFSNVTWFH,FLPFFSNVT,LPFFSNVTW,LPFFSNVTWF,PFFSNVTWF,SNVTWFHAI			surface glycoprotein	21725	21766	5	3	1	0
ACTGTGACATCGGCCCAAAAGAACCCGACAGCTTTCTATCTCTGTGCCAGTAGTATCCGGAGCTCCTACGAGCAGTACTTCGGGCCG	eHO128		CASSIRSSYEQYF+TCRBV19-01+TCRBJ02-07	FFSNVTWFH,FLPFFSNVT,LPFFSNVTW,LPFFSNVTWF,PFFSNVTWF,SNVTWFHAI			surface glycoprotein	21725	21766	5	3	1	0
ACTGTGACATCGGCCCAAAAGAACCCGACAGCTTTCTATCTCTGTGCCAGTAGTATTCGGAGTTCTTACGAGCAGTACTTCGGGCCG	ePD84		CASSIRSSYEQYF+TCRBV19-01+TCRBJ02-07	FFSNVTWFH,FLPFFSNVT,LPFFSNVTW,LPFFSNVTWF,PFFSNVTWF,SNVTWFHAI			surface glycoprotein	21725	21766	5	3	1	0
ACTGTGACATCGGCCCAAAAGAACCCGACAGCTTTCTATCTCTGTGCCAGTAGTATCCGCTCCTCCTACGAGCAGTACTTCGGGCCG	ePD84		CASSIRSSYEQYF+TCRBV19-01+TCRBJ02-07	FFSNVTWFH,FLPFFSNVT,LPFFSNVTW,LPFFSNVTWF,PFFSNVTWF,SNVTWFHAI			surface glycoprotein	21725	21766	5	3	1	0
ACTGTGACATCGGCCCAAAAGAACCCGACAGCTTTCTATCTCTGTGCCAGTAGTATTAGGAGCTCCTACGAGCAGTACTTCGGGCCG	eHO132		CASSIRSSYEQYF+TCRBV19-01+TCRBJ02-07	FFSNVTWFH,FLPFFSNVT,LPFFSNVTW,LPFFSNVTWF,PFFSNVTWF,SNVTWFHAI			surface glycoprotein	21725	21766	5	3	1	0
ACTGTGACATCGGCCCAAAAGAACCCGACAGCTTTCTATCTCTGTGCCAGTAGTATAAGGAGCTCCTACGAGCAGTACTTCGGGCCG	ePD84		CASSIRSSYEQYF+TCRBV19-01+TCRBJ02-07	FFSNVTWFH,FLPFFSNVT,LPFFSNVTW,LPFFSNVTWF,PFFSNVTWF,SNVTWFHAI			surface glycoprotein	21725	21766	5	3	1	0
ACTGTGACATCGGCCCAAAAGAACCCGACAGCTTTCTATCTCTGTGCCAGTAGTATCAGGAGCTCCTACGAGCAGTACTTCGGGCCG	eHO132		CASSIRSSYEQYF+TCRBV19-01+TCRBJ02-07	FFSNVTWFH,FLPFFSNVT,LPFFSNVTW,LPFFSNVTWF,PFFSNVTWF,SNVTWFHAI			surface glycoprotein	21725	21766	5	3	1	0
ACTGTGACATCGGCCCAAAAGAACCCGACAGCTTTCTATCTCTGTGCCAGTAGTATTCGAAGTTCCTACGAGCAGTACTTCGGGCCG	ePD84		CASSIRSSYEQYF+TCRBV19-01+TCRBJ02-07	FFSNVTWFH,FLPFFSNVT,LPFFSNVTW,LPFFSNVTWF,PFFSNVTWF,SNVTWFHAI			surface glycoprotein	21725	21766	5	3	1	0
ACTGTGACATCGGCCCAAAAGAACCCGACAGCTTTCTATCTCTGTGCCAGTAGTATTAGATCAAGTTACGAGCAGTACTTCGGGCCG	eHO125		CASSIRSSYEQYF+TCRBV19-01+TCRBJ02-07	FFSNVTWFH,FLPFFSNVT,LPFFSNVTW,LPFFSNVTWF,PFFSNVTWF,SNVTWFHAI			surface glycoprotein	21725	21766	5	3	1	0
ACTGTGACATCGGCCCAAAAGAACCCGACAGCTTTCTATCTCTGTGCCAGTAGTATCCGCAGTTCCTACGAGCAGTACTTCGGGCCG	eHO128		CASSIRSSYEQYF+TCRBV19-01+TCRBJ02-07	FFSNVTWFH,FLPFFSNVT,LPFFSNVTW,LPFFSNVTWF,PFFSNVTWF,SNVTWFHAI			surface glycoprotein	21725	21766	5	3	1	0
ACTGTGACATCGGCCCAAAAGAACCCGACAGCTTTCTATCTCTGTGCCAGTAGTATTCGGAGCTCCTACGAGCAGTACTTCGGGCCG	ePD84		CASSIRSSYEQYF+TCRBV19-01+TCRBJ02-07	FFSNVTWFH,FLPFFSNVT,LPFFSNVTW,LPFFSNVTWF,PFFSNVTWF,SNVTWFHAI			surface glycoprotein	21725	21766	5	3	1	0
ACTGTGACATCGGCCCAAAAGAACCCGACAGCTTTCTATCTCTGTGCCAGTAGTATTCGTTCCTCCTACGAGCAGTACTTCGGGCCG	ePD84		CASSIRSSYEQYF+TCRBV19-01+TCRBJ02-07	FFSNVTWFH,FLPFFSNVT,LPFFSNVTW,LPFFSNVTWF,PFFSNVTWF,SNVTWFHAI			surface glycoprotein	21725	21766	5	3	1	0
ACTGTGACATCGGCCCAAAAGAACCCGACAGCTTTCTATCTCTGTGCCAGTAGTATCCGTAGCAGCTACGAGCAGTACTTCGGGCCG	eHO128		CASSIRSSYEQYF+TCRBV19-01+TCRBJ02-07	FFSNVTWFH,FLPFFSNVT,LPFFSNVTW,LPFFSNVTWF,PFFSNVTWF,SNVTWFHAI			surface glycoprotein	21725	21766	5	3	1	0
ACTGTGACATCGGCCCAAAAGAACCCGACAGCTTTCTATCTCTGTGCCAGTAGTATTAGGAGCTCCTACGAGCAGTACTTCGGGCCG	ePD83		CASSIRSSYEQYF+TCRBV19-01+TCRBJ02-07	FFSNVTWFH,FLPFFSNVT,LPFFSNVTW,LPFFSNVTWF,PFFSNVTWF,SNVTWFHAI			surface glycoprotein	21725	21766	5	3	1	0
ACTGTGACATCGGCCCAAAAGAACCCGACAGCTTTCTATCTCTGTGCCAGTAGTATTAGGAGCTCCTACGAGCAGTACTTCGGGCCG	ePD84		CASSIRSSYEQYF+TCRBV19-01+TCRBJ02-07	FFSNVTWFH,FLPFFSNVT,LPFFSNVTW,LPFFSNVTWF,PFFSNVTWF,SNVTWFHAI			surface glycoprotein	21725	21766	5	3	1	0
ACTGTGACATCGGCCCAAAAGAACCCGACAGCTTTCTATCTCTGTGCCAGTAGTATTCGGTCCTCCTACGAGCAGTACTTCGGGCCG	ePD84		CASSIRSSYEQYF+TCRBV19-01+TCRBJ02-07	FFSNVTWFH,FLPFFSNVT,LPFFSNVTW,LPFFSNVTWF,PFFSNVTWF,SNVTWFHAI			surface glycoprotein	21725	21766	5	3	1	0
ACTGTGACATCGGCCCAAAAGAACCCGACAGCTTTCTATCTCTGTGCCAGTAGTATCCGGAGCTCCTACGAGCAGTACTTCGGGCCG	eHO136		CASSIRSSYEQYF+TCRBV19-01+TCRBJ02-07	FFSNVTWFH,FLPFFSNVT,LPFFSNVTW,LPFFSNVTWF,PFFSNVTWF,SNVTWFHAI			surface glycoprotein	21725	21766	5	3	1	0
ACTGTGACATCGGCCCAAAAGAACCCGACAGCTTTCTATCTCTGTGCCAGTAGTATTCGGAGCTCCTACGAGCAGTACTTCGGGCCG	ePD83		CASSIRSSYEQYF+TCRBV19-01+TCRBJ02-07	FFSNVTWFH,FLPFFSNVT,LPFFSNVTW,LPFFSNVTWF,PFFSNVTWF,SNVTWFHAI			surface glycoprotein	21725	21766	5	3	1	0
ACTGTGACATCGGCCCAAAAGAACCCGACAGCTTTCTATCTCTGTGCCAGTAGTATAAGGTCTTCTTACGAGCAGTACTTCGGGCCG	ePD84		CASSIRSSYEQYF+TCRBV19-01+TCRBJ02-07	FFSNVTWFH,FLPFFSNVT,LPFFSNVTW,LPFFSNVTWF,PFFSNVTWF,SNVTWFHAI			surface glycoprotein	21725	21766	5	3	1	0
ACTGTGACATCGGCCCAAAAGAACCCGACAGCTTTCTATCTCTGTGCCAGTAGTATTCGAAGCTCCTACGAGCAGTACTTCGGGCCG	ePD84		CASSIRSSYEQYF+TCRBV19-01+TCRBJ02-07	FFSNVTWFH,FLPFFSNVT,LPFFSNVTW,LPFFSNVTWF,PFFSNVTWF,SNVTWFHAI			surface glycoprotein	21725	21766	5	3	1	0
ACTGTGACATCGGCCCAAAAGAACCCGACAGCTTTCTATCTCTGTGCCAGTAGTATCCGGTCATCCTACGAGCAGTACTTCGGGCCG	ePD84		CASSIRSSYEQYF+TCRBV19-01+TCRBJ02-07	FFSNVTWFH,FLPFFSNVT,LPFFSNVTW,LPFFSNVTWF,PFFSNVTWF,SNVTWFHAI			surface glycoprotein	21725	21766	5	3	1	0
ACTGTGACATCGGCCCAAAAGAACCCGACAGCTTTCTATCTCTGTGCCAGTAGCATTAGGAGCTCCTACGAGCAGTACTTCGGGCCG	ePD84		CASSIRSSYEQYF+TCRBV19-01+TCRBJ02-07	FFSNVTWFH,FLPFFSNVT,LPFFSNVTW,LPFFSNVTWF,PFFSNVTWF,SNVTWFHAI			surface glycoprotein	21725	21766	5	3	1	0
ACTGTGACATCGGCCCAAAAGAACCCGACAGCTTTCTATCTCTGTGCCAGTAGTATCCGGAGCTCCTACGAGCAGTACTTCGGGCCG	ePD84		CASSIRSSYEQYF+TCRBV19-01+TCRBJ02-07	FFSNVTWFH,FLPFFSNVT,LPFFSNVTW,LPFFSNVTWF,PFFSNVTWF,SNVTWFHAI			surface glycoprotein	21725	21766	5	3	1	0
ACTGTGACATCGGCCCAAAAGAACCCGACAGCTTTCTATCTCTGTGCCAGTAGTATTCGGTCCTCATACGAGCAGTACTTCGGGCCG	eLH41		CASSIRSSYEQYF+TCRBV19-01+TCRBJ02-07	FFSNVTWFH,FLPFFSNVT,LPFFSNVTW,LPFFSNVTWF,PFFSNVTWF,SNVTWFHAI			surface glycoprotein	21725	21766	5	3	1	0
ACTGTGACATCGGCCCAAAAGAACCCGACAGCTTTCTATCTCTGTGCCAGTAGTATACGGAGCTCCTACGAGCAGTACTTCGGGCCG	eHO124		CASSIRSSYEQYF+TCRBV19-01+TCRBJ02-07	FFSNVTWFH,FLPFFSNVT,LPFFSNVTW,LPFFSNVTWF,PFFSNVTWF,SNVTWFHAI			surface glycoprotein	21725	21766	5	3	1	0
ACTGTGACATCGGCCCAAAAGAACCCGACAGCTTTCTATCTCTGTGCCAGTAGTATACGGAGCTCCTACGAGCAGTACTTCGGGCCG	eHO128		CASSIRSSYEQYF+TCRBV19-01+TCRBJ02-07	FFSNVTWFH,FLPFFSNVT,LPFFSNVTW,LPFFSNVTWF,PFFSNVTWF,SNVTWFHAI			surface glycoprotein	21725	21766	5	3	1	0
ACTGTGACATCGGCCCAAAAGAACCCGACAGCTTTCTATCTCTGTGCCAGTAGTATTCGAAGCTCCTACGAGCAGTACTTCGGGCCG	ePD83		CASSIRSSYEQYF+TCRBV19-01+TCRBJ02-07	FFSNVTWFH,FLPFFSNVT,LPFFSNVTW,LPFFSNVTWF,PFFSNVTWF,SNVTWFHAI			surface glycoprotein	21725	21766	5	3	1	0
ACTGTGACATCGGCCCAAAAGAACCCGACAGCTTTCTATCTCTGTGCCAGTAGTATACGGAGCTCCTACGAGCAGTACTTCGGGCCG	ePD86		CASSIRSSYEQYF+TCRBV19-01+TCRBJ02-07	FFSNVTWFH,FLPFFSNVT,LPFFSNVTW,LPFFSNVTWF,PFFSNVTWF,SNVTWFHAI			surface glycoprotein	21725	21766	5	3	1	0
ACTGTGACATCGGCCCAAAAGAACCCGACAGCTTTCTATCTCTGTGCCAGTAGTATCAGGTCATCCTACGAGCAGTACTTCGGGCCG	eLH42		CASSIRSSYEQYF+TCRBV19-01+TCRBJ02-07	FFSNVTWFH,FLPFFSNVT,LPFFSNVTW,LPFFSNVTWF,PFFSNVTWF,SNVTWFHAI			surface glycoprotein	21725	21766	5	3	1	0
ACTGTGACATCGGCCCAAAAGAACCCGACAGCTTTCTATCTCTGTGCCAGTAGTATAAGGTCCTCCTACGAGCAGTACTTCGGGCCG	eHO130		CASSIRSSYEQYF+TCRBV19-01+TCRBJ02-07	FFSNVTWFH,FLPFFSNVT,LPFFSNVTW,LPFFSNVTWF,PFFSNVTWF,SNVTWFHAI			surface glycoprotein	21725	21766	5	3	1	0
ACTGTGACATCGGCCCAAAAGAACCCGACAGCTTTCTATCTCTGTGCCAGTAGTATCAGGAGCTCCTACGAGCAGTACTTCGGGCCG	ePD84		CASSIRSSYEQYF+TCRBV19-01+TCRBJ02-07	FFSNVTWFH,FLPFFSNVT,LPFFSNVTW,LPFFSNVTWF,PFFSNVTWF,SNVTWFHAI			surface glycoprotein	21725	21766	5	3	1	0
ACTGTGACATCGGCCCAAAAGAACCCGACAGCTTTCTATCTCTGTGCCAGTAGTATTAGGAGCTCCTACGAGCAGTACTTCGGGCCG	eHO128		CASSIRSSYEQYF+TCRBV19-01+TCRBJ02-07	FFSNVTWFH,FLPFFSNVT,LPFFSNVTW,LPFFSNVTWF,PFFSNVTWF,SNVTWFHAI			surface glycoprotein	21725	21766	5	3	1	0
ACTGTGACATCGGCCCAAAAGAACCCGACAGCTTTCTATCTCTGTGCCAGTAGTATTAGGAGTTCCTACGAGCAGTACTTCGGGCCG	eHO124		CASSIRSSYEQYF+TCRBV19-01+TCRBJ02-07	FFSNVTWFH,FLPFFSNVT,LPFFSNVTW,LPFFSNVTWF,PFFSNVTWF,SNVTWFHAI			surface glycoprotein	21725	21766	5	3	1	0
ACTGTGACATCGGCCCAAAAGAACCCGACAGCTTTCTATCTCTGTGCCAGTAGTATAAGGAGCTCCTACGAGCAGTACTTCGGGCCG	eHO130		CASSIRSSYEQYF+TCRBV19-01+TCRBJ02-07	FFSNVTWFH,FLPFFSNVT,LPFFSNVTW,LPFFSNVTWF,PFFSNVTWF,SNVTWFHAI			surface glycoprotein	21725	21766	5	3	1	0
ACTGTGACATCGGCCCAAAAGAACCCGACAGCTTTCTATCTCTGTGCCAGTAGTATACGGTCTTCCTACGAGCAGTACTTCGGGCCG	ePD84		CASSIRSSYEQYF+TCRBV19-01+TCRBJ02-07	FFSNVTWFH,FLPFFSNVT,LPFFSNVTW,LPFFSNVTWF,PFFSNVTWF,SNVTWFHAI			surface glycoprotein	21725	21766	5	3	1	0
ACTGTGACATCGGCCCAAAAGAACCCGACAGCTTTCTATCTCTGTGCCAGTAGTATTCGGTCGTCCTACGAGCAGTACTTCGGGCCG	ePD83		CASSIRSSYEQYF+TCRBV19-01+TCRBJ02-07	FFSNVTWFH,FLPFFSNVT,LPFFSNVTW,LPFFSNVTWF,PFFSNVTWF,SNVTWFHAI			surface glycoprotein	21725	21766	5	3	1	0
ACTGTGACATCGGCCCAAAAGAACCCGACAGCTTTCTATCTCTGTGCCAGTAGTATTCGAAGCTCCTACGAGCAGTACTTCGGGCCG	ePD76		CASSIRSSYEQYF+TCRBV19-01+TCRBJ02-07	FFSNVTWFH,FLPFFSNVT,LPFFSNVTW,LPFFSNVTWF,PFFSNVTWF,SNVTWFHAI			surface glycoprotein	21725	21766	5	3	1	0
ACTGTGACATCGGCCCAAAAGAACCCGACAGCTTTCTATCTCTGTGCCAGTAGTATACGGAGCTCCTACGAGCAGTACTTCGGGCCG	ePD76		CASSIRSSYEQYF+TCRBV19-01+TCRBJ02-07	FFSNVTWFH,FLPFFSNVT,LPFFSNVTW,LPFFSNVTWF,PFFSNVTWF,SNVTWFHAI			surface glycoprotein	21725	21766	5	3	1	0
ACTGTGACATCGGCCCAAAAGAACCCGACAGCTTTCTATCTCTGTGCCAGTAGTATACGCAGCTCCTACGAGCAGTACTTCGGGCCG	eQD137		CASSIRSSYEQYF+TCRBV19-01+TCRBJ02-07	FFSNVTWFH,FLPFFSNVT,LPFFSNVTW,LPFFSNVTWF,PFFSNVTWF,SNVTWFHAI			surface glycoprotein	21725	21766	5	3	1	0
ACTGTGACATCGGCCCAAAAGAACCCGACAGCTTTCTATCTCTGTGCCAGTAGTATCAGAAGCTCCTACGAGCAGTACTTCGGGCCG	ePD76		CASSIRSSYEQYF+TCRBV19-01+TCRBJ02-07	FFSNVTWFH,FLPFFSNVT,LPFFSNVTW,LPFFSNVTWF,PFFSNVTWF,SNVTWFHAI			surface glycoprotein	21725	21766	5	3	1	0
ACTGTGACATCGGCCCAAAAGAACCCGACAGCTTTCTATCTCTGTGCCAGTAGTATAAGGAGCTCCTACGAGCAGTACTTCGGGCCG	ePD76		CASSIRSSYEQYF+TCRBV19-01+TCRBJ02-07	FFSNVTWFH,FLPFFSNVT,LPFFSNVTW,LPFFSNVTWF,PFFSNVTWF,SNVTWFHAI			surface glycoprotein	21725	21766	5	3	1	0
ACTGTGACATCGGCCCAAAAGAACCCGACAGCTTTCTATCTCTGTGCCAGTAGTATCAGGAGCTCCTACGAGCAGTACTTCGGGCCG	ePD83		CASSIRSSYEQYF+TCRBV19-01+TCRBJ02-07	FFSNVTWFH,FLPFFSNVT,LPFFSNVTW,LPFFSNVTWF,PFFSNVTWF,SNVTWFHAI			surface glycoprotein	21725	21766	5	3	1	0
ACTGTGACATCGGCCCAAAAGAACCCGACAGCTTTCTATCTCTGTGCCAGTAGTATTCGGAGCTCCTACGAGCAGTACTTCGGGCCG	eQD123		CASSIRSSYEQYF+TCRBV19-01+TCRBJ02-07	FFSNVTWFH,FLPFFSNVT,LPFFSNVTW,LPFFSNVTWF,PFFSNVTWF,SNVTWFHAI			surface glycoprotein	21725	21766	5	3	1	0
ACTGTGACATCGGCCCAAAAGAACCCGACAGCTTTCTATCTCTGTGCCAGTAGTATACGCAGCTCCTACGAGCAGTACTTCGGGCCG	eQD123		CASSIRSSYEQYF+TCRBV19-01+TCRBJ02-07	FFSNVTWFH,FLPFFSNVT,LPFFSNVTW,LPFFSNVTWF,PFFSNVTWF,SNVTWFHAI			surface glycoprotein	21725	21766	5	3	1	0
ACTGTGACATCGGCCCAAAAGAACCCGACAGCTTTCTATCTCTGTGCCAGTAGTATAAGGAGCTCCTACGAGCAGTACTTCGGGCCG	eMR20		CASSIRSSYEQYF+TCRBV19-01+TCRBJ02-07	FFSNVTWFH,FLPFFSNVT,LPFFSNVTW,LPFFSNVTWF,PFFSNVTWF,SNVTWFHAI			surface glycoprotein	21725	21766	5	3	1	0
ACTGTGACATCGGCCCAAAAGAACCCGACAGCTTTCTATCTCTGTGCCAGTAGTATAAGGTCCTCCTACGAGCAGTACTTCGGGCCG	eQD123		CASSIRSSYEQYF+TCRBV19-01+TCRBJ02-07	FFSNVTWFH,FLPFFSNVT,LPFFSNVTW,LPFFSNVTWF,PFFSNVTWF,SNVTWFHAI			surface glycoprotein	21725	21766	5	3	1	0
ACTGTGACATCGGCCCAAAAGAACCCGACAGCTTTCTATCTCTGTGCCAGTAGCATCAGGAGCTCCTACGAGCAGTACTTCGGGCCG	eEE243		CASSIRSSYEQYF+TCRBV19-01+TCRBJ02-07	FFSNVTWFH,FLPFFSNVT,LPFFSNVTW,LPFFSNVTWF,PFFSNVTWF,SNVTWFHAI			surface glycoprotein	21725	21766	5	3	1	0
ACTGTGACATCGGCCCAAAAGAACCCGACAGCTTTCTATCTCTGTGCCAGTAGTATCCGGAGCTCCTACGAGCAGTACTTCGGGCCG	eHH173		CASSIRSSYEQYF+TCRBV19-01+TCRBJ02-07	FFSNVTWFH,FLPFFSNVT,LPFFSNVTW,LPFFSNVTWF,PFFSNVTWF,SNVTWFHAI			surface glycoprotein	21725	21766	5	3	1	0
ACTGTGACATCGGCCCAAAAGAACCCGACAGCTTTCTATCTCTGTGCCAGTAGTATCCGGAGCTCCTACGAGCAGTACTTCGGGCCG	eHH174		CASSIRSSYEQYF+TCRBV19-01+TCRBJ02-07	FFSNVTWFH,FLPFFSNVT,LPFFSNVTW,LPFFSNVTWF,PFFSNVTWF,SNVTWFHAI			surface glycoprotein	21725	21766	5	3	1	0
ACTGTGACATCGGCCCAAAAGAACCCGACAGCTTTCTATCTCTGTGCCAGTAGTATTAGGAGCTCCTACGAGCAGTACTTCGGGCCG	eQD124		CASSIRSSYEQYF+TCRBV19-01+TCRBJ02-07	FFSNVTWFH,FLPFFSNVT,LPFFSNVTW,LPFFSNVTWF,PFFSNVTWF,SNVTWFHAI			surface glycoprotein	21725	21766	5	3	1	0
ACTGTGACATCGGCCCAAAAGAACCCGACAGCTTTCTATCTCTGTGCCAGTAGTATAAGGAGCTCCTACGAGCAGTACTTCGGGCCG	eHH173		CASSIRSSYEQYF+TCRBV19-01+TCRBJ02-07	FFSNVTWFH,FLPFFSNVT,LPFFSNVTW,LPFFSNVTWF,PFFSNVTWF,SNVTWFHAI			surface glycoprotein	21725	21766	5	3	1	0
ACTGTGACATCGGCCCAAAAGAACCCGACAGCTTTCTATCTCTGTGCCAGTAGTATTAGATCCTCCTACGAGCAGTACTTCGGGCCG	eQD124		CASSIRSSYEQYF+TCRBV19-01+TCRBJ02-07	FFSNVTWFH,FLPFFSNVT,LPFFSNVTW,LPFFSNVTWF,PFFSNVTWF,SNVTWFHAI			surface glycoprotein	21725	21766	5	3	1	0
ACTGTGACATCGGCCCAAAAGAACCCGACAGCTTTCTATCTCTGTGCCAGTAGTATCCGGAGCTCCTACGAGCAGTACTTCGGGCCG	eHH169		CASSIRSSYEQYF+TCRBV19-01+TCRBJ02-07	FFSNVTWFH,FLPFFSNVT,LPFFSNVTW,LPFFSNVTWF,PFFSNVTWF,SNVTWFHAI			surface glycoprotein	21725	21766	5	3	1	0
ACTGTGACATCGGCCCAAAAGAACCCGACAGCTTTCTATCTCTGTGCCAGTAGTATAAGGAGCTCCTACGAGCAGTACTTCGGGCCG	eQD123		CASSIRSSYEQYF+TCRBV19-01+TCRBJ02-07	FFSNVTWFH,FLPFFSNVT,LPFFSNVTW,LPFFSNVTWF,PFFSNVTWF,SNVTWFHAI			surface glycoprotein	21725	21766	5	3	1	0
ACTGTGACATCGGCCCAAAAGAACCCGACAGCTTTCTATCTCTGTGCCAGTAGTATCAGGTCATCCTACGAGCAGTACTTCGGGCCG	eOX46		CASSIRSSYEQYF+TCRBV19-01+TCRBJ02-07	FFSNVTWFH,FLPFFSNVT,LPFFSNVTW,LPFFSNVTWF,PFFSNVTWF,SNVTWFHAI			surface glycoprotein	21725	21766	5	3	1	0
ACTGTGACATCGGCCCAAAAGAACCCGACAGCTTTCTATCTCTGTGCCAGTAGTATTCGGAGCTCCTACGAGCAGTACTTCGGGCCG	eOX46		CASSIRSSYEQYF+TCRBV19-01+TCRBJ02-07	FFSNVTWFH,FLPFFSNVT,LPFFSNVTW,LPFFSNVTWF,PFFSNVTWF,SNVTWFHAI			surface glycoprotein	21725	21766	5	3	1	0
ACTGTGACATCGGCCCAAAAGAACCCGACAGCTTTCTATCTCTGTGCCAGTAGTATTCGGAGCTCCTACGAGCAGTACTTCGGGCCG	eEE243		CASSIRSSYEQYF+TCRBV19-01+TCRBJ02-07	FFSNVTWFH,FLPFFSNVT,LPFFSNVTW,LPFFSNVTWF,PFFSNVTWF,SNVTWFHAI			surface glycoprotein	21725	21766	5	3	1	0
ACTGTGACATCGGCCCAAAAGAACCCGACAGCTTTCTATCTCTGTGCCAGTAGTATACGGTCCTCCTACGAGCAGTACTTCGGGCCG	eEE243		CASSIRSSYEQYF+TCRBV19-01+TCRBJ02-07	FFSNVTWFH,FLPFFSNVT,LPFFSNVTW,LPFFSNVTWF,PFFSNVTWF,SNVTWFHAI			surface glycoprotein	21725	21766	5	3	1	0
ACTGTGACATCGGCCCAAAAGAACCCGACAGCTTTCTATCTCTGTGCCAGTAGTATCAGGAGCTCCTACGAGCAGTACTTCGGGCCG	eHH169		CASSIRSSYEQYF+TCRBV19-01+TCRBJ02-07	FFSNVTWFH,FLPFFSNVT,LPFFSNVTW,LPFFSNVTWF,PFFSNVTWF,SNVTWFHAI			surface glycoprotein	21725	21766	5	3	1	0
ACTGTGACATCGGCCCAAAAGAACCCGACAGCTTTCTATCTCTGTGCCAGTAGTATAAGGAGCTCCTACGAGCAGTACTTCGGGCCG	eEE243		CASSIRSSYEQYF+TCRBV19-01+TCRBJ02-07	FFSNVTWFH,FLPFFSNVT,LPFFSNVTW,LPFFSNVTWF,PFFSNVTWF,SNVTWFHAI			surface glycoprotein	21725	21766	5	3	1	0
ACTGTGACATCGGCCCAAAAGAACCCGACAGCTTTCTATCTCTGTGCCAGTAGTATCCGCAGTTCCTACGAGCAGTACTTCGGGCCG	eOX46		CASSIRSSYEQYF+TCRBV19-01+TCRBJ02-07	FFSNVTWFH,FLPFFSNVT,LPFFSNVTW,LPFFSNVTWF,PFFSNVTWF,SNVTWFHAI			surface glycoprotein	21725	21766	5	3	1	0
ACTGTGACATCGGCCCAAAAGAACCCGACAGCTTTCTATCTCTGTGCCAGTAGTATTCGCTCGAGCTACGAGCAGTACTTCGGGCCG	eOX46		CASSIRSSYEQYF+TCRBV19-01+TCRBJ02-07	FFSNVTWFH,FLPFFSNVT,LPFFSNVTW,LPFFSNVTWF,PFFSNVTWF,SNVTWFHAI			surface glycoprotein	21725	21766	5	3	1	0
ACTGTGACATCGGCCCAAAAGAACCCGACAGCTTTCTATCTCTGTGCCAGTAGTATCCGGAGCTCCTACGAGCAGTACTTCGGGCCG	eEE243		CASSIRSSYEQYF+TCRBV19-01+TCRBJ02-07	FFSNVTWFH,FLPFFSNVT,LPFFSNVTW,LPFFSNVTWF,PFFSNVTWF,SNVTWFHAI			surface glycoprotein	21725	21766	5	3	1	0
ACTGTGACATCGGCCCAAAAGAACCCGACAGCTTTCTATCTCTGTGCCAGTAGTATCAGGTCCTCCTACGAGCAGTACTTCGGGCCG	eEE228		CASSIRSSYEQYF+TCRBV19-01+TCRBJ02-07	FFSNVTWFH,FLPFFSNVT,LPFFSNVTW,LPFFSNVTWF,PFFSNVTWF,SNVTWFHAI			surface glycoprotein	21725	21766	5	3	1	0
ACTGTGACATCGGCCCAAAAGAACCCGACAGCTTTCTATCTCTGTGCCAGTAGTATTCGATCGTCCTACGAGCAGTACTTCGGGCCG	eEE228		CASSIRSSYEQYF+TCRBV19-01+TCRBJ02-07	FFSNVTWFH,FLPFFSNVT,LPFFSNVTW,LPFFSNVTWF,PFFSNVTWF,SNVTWFHAI			surface glycoprotein	21725	21766	5	3	1	0
ACTGTGACATCGGCCCAAAAGAACCCGACAGCTTTCTATCTCTGTGCCAGTAGTATAAGGTCATCCTACGAGCAGTACTTCGGGCCG	eOX46		CASSIRSSYEQYF+TCRBV19-01+TCRBJ02-07	FFSNVTWFH,FLPFFSNVT,LPFFSNVTW,LPFFSNVTWF,PFFSNVTWF,SNVTWFHAI			surface glycoprotein	21725	21766	5	3	1	0
ACTGTGACATCGGCCCAAAAGAACCCGACAGCTTTCTATCTCTGTGCCAGTAGTATTAGGAGCTCCTACGAGCAGTACTTCGGGCCG	eOX46		CASSIRSSYEQYF+TCRBV19-01+TCRBJ02-07	FFSNVTWFH,FLPFFSNVT,LPFFSNVTW,LPFFSNVTWF,PFFSNVTWF,SNVTWFHAI			surface glycoprotein	21725	21766	5	3	1	0
ACTGTGACATCGGCCCAAAAGAACCCGACAGCTTTCTATCTCTGTGCCAGTTCCATCAGGAGCTCCTACGAGCAGTACTTCGGGCCG	eOX46		CASSIRSSYEQYF+TCRBV19-01+TCRBJ02-07	FFSNVTWFH,FLPFFSNVT,LPFFSNVTW,LPFFSNVTWF,PFFSNVTWF,SNVTWFHAI			surface glycoprotein	21725	21766	5	3	1	0
ACTGTGACATCGGCCCAAAAGAACCCGACAGCTTTCTATCTCTGTGCCAGTAGTATAAGGTCATCCTACGAGCAGTACTTCGGGCCG	eEE228		CASSIRSSYEQYF+TCRBV19-01+TCRBJ02-07	FFSNVTWFH,FLPFFSNVT,LPFFSNVTW,LPFFSNVTWF,PFFSNVTWF,SNVTWFHAI			surface glycoprotein	21725	21766	5	3	1	0
ACTGTGACATCGGCCCAAAAGAACCCGACAGCTTTCTATCTCTGTGCCAGTAGTATAAGAAGCTCCTACGAGCAGTACTTCGGGCCG	eOX46		CASSIRSSYEQYF+TCRBV19-01+TCRBJ02-07	FFSNVTWFH,FLPFFSNVT,LPFFSNVTW,LPFFSNVTWF,PFFSNVTWF,SNVTWFHAI			surface glycoprotein	21725	21766	5	3	1	0
ACTGTGACATCGGCCCAAAAGAACCCGACAGCTTTCTATCTCTGTGCCAGTAGTATAAGATCCTCCTACGAGCAGTACTTCGGGCCG	eEE228		CASSIRSSYEQYF+TCRBV19-01+TCRBJ02-07	FFSNVTWFH,FLPFFSNVT,LPFFSNVTW,LPFFSNVTWF,PFFSNVTWF,SNVTWFHAI			surface glycoprotein	21725	21766	5	3	1	0
ACTGTGACATCGGCCCAAAAGAACCCGACAGCTTTCTATCTCTGTGCCAGTAGTATTCGTTCCTCCTACGAGCAGTACTTCGGGCCG	eOX46		CASSIRSSYEQYF+TCRBV19-01+TCRBJ02-07	FFSNVTWFH,FLPFFSNVT,LPFFSNVTW,LPFFSNVTWF,PFFSNVTWF,SNVTWFHAI			surface glycoprotein	21725	21766	5	3	1	0
ACTGTGACATCGGCCCAAAAGAACCCGACAGCTTTCTATCTCTGTGCCAGTAGTATACGGAGCTCCTACGAGCAGTACTTCGGGCCG	eOX46		CASSIRSSYEQYF+TCRBV19-01+TCRBJ02-07	FFSNVTWFH,FLPFFSNVT,LPFFSNVTW,LPFFSNVTWF,PFFSNVTWF,SNVTWFHAI			surface glycoprotein	21725	21766	5	3	1	0
ACTGTGACATCGGCCCAAAAGAACCCGACAGCTTTCTATCTCTGTGCCAGTAGTATCCGAAGCTCCTACGAGCAGTACTTCGGGCCG	eEE228		CASSIRSSYEQYF+TCRBV19-01+TCRBJ02-07	FFSNVTWFH,FLPFFSNVT,LPFFSNVTW,LPFFSNVTWF,PFFSNVTWF,SNVTWFHAI			surface glycoprotein	21725	21766	5	3	1	0
ACTGTGACATCGGCCCAAAAGAACCCGACAGCTTTCTATCTCTGTGCCAGTAGTATACGGAGCTCCTACGAGCAGTACTTCGGGCCG	eEE228		CASSIRSSYEQYF+TCRBV19-01+TCRBJ02-07	FFSNVTWFH,FLPFFSNVT,LPFFSNVTW,LPFFSNVTWF,PFFSNVTWF,SNVTWFHAI			surface glycoprotein	21725	21766	5	3	1	0
ACTGTGACATCGGCCCAAAAGAACCCGACAGCTTTCTATCTCTGTGCCAGTAGTATTCGTTCCTCCTACGAGCAGTACTTCGGGCCG	eEE228		CASSIRSSYEQYF+TCRBV19-01+TCRBJ02-07	FFSNVTWFH,FLPFFSNVT,LPFFSNVTW,LPFFSNVTWF,PFFSNVTWF,SNVTWFHAI			surface glycoprotein	21725	21766	5	3	1	0
ACTGTGACATCGGCCCAAAAGAACCCGACAGCTTTCTATCTCTGTGCCAGTAGTATCCGTTCTTCCTACGAGCAGTACTTCGGGCCG	eOX46		CASSIRSSYEQYF+TCRBV19-01+TCRBJ02-07	FFSNVTWFH,FLPFFSNVT,LPFFSNVTW,LPFFSNVTWF,PFFSNVTWF,SNVTWFHAI			surface glycoprotein	21725	21766	5	3	1	0
ACTGTGACATCGGCCCAAAAGAACCCGACAGCTTTCTATCTCTGTGCCAGTAGTATTAGGAGCTCCTACGAGCAGTACTTCGGGCCG	eEE228		CASSIRSSYEQYF+TCRBV19-01+TCRBJ02-07	FFSNVTWFH,FLPFFSNVT,LPFFSNVTW,LPFFSNVTWF,PFFSNVTWF,SNVTWFHAI			surface glycoprotein	21725	21766	5	3	1	0
ACTGTGACATCGGCCCAAAAGAACCCGACAGCTTTCTATCTCTGTGCCAGTAGTATCCGGAGTTCCTACGAGCAGTACTTCGGGCCG	eOX46		CASSIRSSYEQYF+TCRBV19-01+TCRBJ02-07	FFSNVTWFH,FLPFFSNVT,LPFFSNVTW,LPFFSNVTWF,PFFSNVTWF,SNVTWFHAI			surface glycoprotein	21725	21766	5	3	1	0
ACTGTGACATCGGCCCAAAAGAACCCGACAGCTTTCTATCTCTGTGCCAGTAGTATCAGGTCCTCCTACGAGCAGTACTTCGGGCCG	eOX46		CASSIRSSYEQYF+TCRBV19-01+TCRBJ02-07	FFSNVTWFH,FLPFFSNVT,LPFFSNVTW,LPFFSNVTWF,PFFSNVTWF,SNVTWFHAI			surface glycoprotein	21725	21766	5	3	1	0
ACTGTGACATCGGCCCAAAAGAACCCGACAGCTTTCTATCTCTGTGCCAGTAGTATAAGATCCTCCTACGAGCAGTACTTCGGGCCG	eOX46		CASSIRSSYEQYF+TCRBV19-01+TCRBJ02-07	FFSNVTWFH,FLPFFSNVT,LPFFSNVTW,LPFFSNVTWF,PFFSNVTWF,SNVTWFHAI			surface glycoprotein	21725	21766	5	3	1	0
ACTGTGACATCGGCCCAAAAGAACCCGACAGCTTTCTATCTCTGTGCCAGTAGTATAAGGTCTTCCTACGAGCAGTACTTCGGGCCG	eEE228		CASSIRSSYEQYF+TCRBV19-01+TCRBJ02-07	FFSNVTWFH,FLPFFSNVT,LPFFSNVTW,LPFFSNVTWF,PFFSNVTWF,SNVTWFHAI			surface glycoprotein	21725	21766	5	3	1	0
ACTGTGACATCGGCCCAAAAGAACCCGACAGCTTTCTATCTCTGTGCCAGTAGTATTAGGTCCTCCTACGAGCAGTACTTCGGGCCG	eOX46		CASSIRSSYEQYF+TCRBV19-01+TCRBJ02-07	FFSNVTWFH,FLPFFSNVT,LPFFSNVTW,LPFFSNVTWF,PFFSNVTWF,SNVTWFHAI			surface glycoprotein	21725	21766	5	3	1	0
ACTGTGACATCGGCCCAAAAGAACCCGACAGCTTTCTATCTCTGTGCCAGTAGTATCCGTTCTTCCTACGAGCAGTACTTCGGGCCG	eEE228		CASSIRSSYEQYF+TCRBV19-01+TCRBJ02-07	FFSNVTWFH,FLPFFSNVT,LPFFSNVTW,LPFFSNVTWF,PFFSNVTWF,SNVTWFHAI			surface glycoprotein	21725	21766	5	3	1	0
ACTGTGACATCGGCCCAAAAGAACCCGACAGCTTTCTATCTCTGTGCCAGTAGTATTCGTTCGTCGTACGAGCAGTACTTCGGGCCG	eEE228		CASSIRSSYEQYF+TCRBV19-01+TCRBJ02-07	FFSNVTWFH,FLPFFSNVT,LPFFSNVTW,LPFFSNVTWF,PFFSNVTWF,SNVTWFHAI			surface glycoprotein	21725	21766	5	3	1	0
ACTGTGACATCGGCCCAAAAGAACCCGACAGCTTTCTATCTCTGTGCCAGTTCCATCAGGAGCTCCTACGAGCAGTACTTCGGGCCG	eEE228		CASSIRSSYEQYF+TCRBV19-01+TCRBJ02-07	FFSNVTWFH,FLPFFSNVT,LPFFSNVTW,LPFFSNVTWF,PFFSNVTWF,SNVTWFHAI			surface glycoprotein	21725	21766	5	3	1	0
ACTGTGACATCGGCCCAAAAGAACCCGACAGCTTTCTATCTCTGTGCCAGTAGTATCCGGAGTTCCTACGAGCAGTACTTCGGGCCG	eEE228		CASSIRSSYEQYF+TCRBV19-01+TCRBJ02-07	FFSNVTWFH,FLPFFSNVT,LPFFSNVTW,LPFFSNVTWF,PFFSNVTWF,SNVTWFHAI			surface glycoprotein	21725	21766	5	3	1	0
ACTGTGACATCGGCCCAAAAGAACCCGACAGCTTTCTATCTCTGTGCCAGTAGTATACGGTCATCCTACGAGCAGTACTTCGGGCCG	eOX46		CASSIRSSYEQYF+TCRBV19-01+TCRBJ02-07	FFSNVTWFH,FLPFFSNVT,LPFFSNVTW,LPFFSNVTWF,PFFSNVTWF,SNVTWFHAI			surface glycoprotein	21725	21766	5	3	1	0
ACTGTGACATCGGCCCAAAAGAACCCGACAGCTTTCTATCTCTGTGCCAGTAGTATAAGAAGCTCCTACGAGCAGTACTTCGGGCCG	eEE228		CASSIRSSYEQYF+TCRBV19-01+TCRBJ02-07	FFSNVTWFH,FLPFFSNVT,LPFFSNVTW,LPFFSNVTWF,PFFSNVTWF,SNVTWFHAI			surface glycoprotein	21725	21766	5	3	1	0
ACTGTGACATCGGCCCAAAAGAACCCGACAGCTTTCTATCTCTGTGCCAGTAGTATCAGGTCATCCTACGAGCAGTACTTCGGGCCG	eEE228		CASSIRSSYEQYF+TCRBV19-01+TCRBJ02-07	FFSNVTWFH,FLPFFSNVT,LPFFSNVTW,LPFFSNVTWF,PFFSNVTWF,SNVTWFHAI			surface glycoprotein	21725	21766	5	3	1	0
ACTGTGACATCGGCCCAAAAGAACCCGACAGCTTTCTATCTCTGTGCCAGTAGTATCCGGAGCTCCTACGAGCAGTACTTCGGGCCG	eXL27		CASSIRSSYEQYF+TCRBV19-01+TCRBJ02-07	FFSNVTWFH,FLPFFSNVT,LPFFSNVTW,LPFFSNVTWF,PFFSNVTWF,SNVTWFHAI			surface glycoprotein	21725	21766	5	3	1	0
ACTGTGACATCGGCCCAAAAGAACCCGACAGCTTTCTATCTCTGTGCCAGTAGCATTAGGAGTTCCTACGAGCAGTACTTCGGGCCG	eXL27		CASSIRSSYEQYF+TCRBV19-01+TCRBJ02-07	FFSNVTWFH,FLPFFSNVT,LPFFSNVTW,LPFFSNVTWF,PFFSNVTWF,SNVTWFHAI			surface glycoprotein	21725	21766	5	3	1	0
ACTGTGACATCGGCCCAAAAGAACCCGACAGCTTTCTATCTCTGTGCCAGTAGTATTAGGTCCTCCTACGAGCAGTACTTCGGGCCG	eEE228		CASSIRSSYEQYF+TCRBV19-01+TCRBJ02-07	FFSNVTWFH,FLPFFSNVT,LPFFSNVTW,LPFFSNVTWF,PFFSNVTWF,SNVTWFHAI			surface glycoprotein	21725	21766	5	3	1	0
ACTGTGACATCGGCCCAAAAGAACCCGACAGCTTTCTATCTCTGTGCCAGTAGTATCCGCAGTTCCTACGAGCAGTACTTCGGGCCG	eQD115		CASSIRSSYEQYF+TCRBV19-01+TCRBJ02-07	FFSNVTWFH,FLPFFSNVT,LPFFSNVTW,LPFFSNVTWF,PFFSNVTWF,SNVTWFHAI			surface glycoprotein	21725	21766	5	3	1	0
ACTGTGACATCGGCCCAAAAGAACCCGACAGCTTTCTATCTCTGTGCCAGTAGTATTCGCTCGAGCTACGAGCAGTACTTCGGGCCG	eEE228		CASSIRSSYEQYF+TCRBV19-01+TCRBJ02-07	FFSNVTWFH,FLPFFSNVT,LPFFSNVTW,LPFFSNVTWF,PFFSNVTWF,SNVTWFHAI			surface glycoprotein	21725	21766	5	3	1	0
ACTGTGACATCGGCCCAAAAGAACCCGACAGCTTTCTATCTCTGTGCCAGTAGTATAAGGAGCTCCTACGAGCAGTACTTCGGGCCG	eXL36		CASSIRSSYEQYF+TCRBV19-01+TCRBJ02-07	FFSNVTWFH,FLPFFSNVT,LPFFSNVTW,LPFFSNVTWF,PFFSNVTWF,SNVTWFHAI			surface glycoprotein	21725	21766	5	3	1	0
ACTGTGACATCGGCCCAAAAGAACCCGACAGCTTTCTATCTCTGTGCCAGTAGTATAAGGTCTAGCTACGAGCAGTACTTCGGGCCG	eXL27		CASSIRSSYEQYF+TCRBV19-01+TCRBJ02-07	FFSNVTWFH,FLPFFSNVT,LPFFSNVTW,LPFFSNVTWF,PFFSNVTWF,SNVTWFHAI			surface glycoprotein	21725	21766	5	3	1	0
ACTGTGACATCGGCCCAAAAGAACCCGACAGCTTTCTATCTCTGTGCCAGTAGTATCCGCAGTTCCTACGAGCAGTACTTCGGGCCG	eEE228		CASSIRSSYEQYF+TCRBV19-01+TCRBJ02-07	FFSNVTWFH,FLPFFSNVT,LPFFSNVTW,LPFFSNVTWF,PFFSNVTWF,SNVTWFHAI			surface glycoprotein	21725	21766	5	3	1	0
ACTGTGACATCGGCCCAAAAGAACCCGACAGCTTTCTATCTCTGTGCCAGTAGTATAAGGAGCTCCTACGAGCAGTACTTCGGGCCG	eMR12		CASSIRSSYEQYF+TCRBV19-01+TCRBJ02-07	FFSNVTWFH,FLPFFSNVT,LPFFSNVTW,LPFFSNVTWF,PFFSNVTWF,SNVTWFHAI			surface glycoprotein	21725	21766	5	3	1	0
ACTGTGACATCGGCCCAAAAGAACCCGACAGCTTTCTATCTCTGTGCCAGTAGTATACGGTCATCCTACGAGCAGTACTTCGGGCCG	eEE228		CASSIRSSYEQYF+TCRBV19-01+TCRBJ02-07	FFSNVTWFH,FLPFFSNVT,LPFFSNVTW,LPFFSNVTWF,PFFSNVTWF,SNVTWFHAI			surface glycoprotein	21725	21766	5	3	1	0
ACTGTGACATCGGCCCAAAAGAACCCGACAGCTTTCTATCTCTGTGCCAGTAGTATCAGGAGCTCCTACGAGCAGTACTTCGGGCCG	eLH47		CASSIRSSYEQYF+TCRBV19-01+TCRBJ02-07	FFSNVTWFH,FLPFFSNVT,LPFFSNVTW,LPFFSNVTWF,PFFSNVTWF,SNVTWFHAI			surface glycoprotein	21725	21766	5	3	1	0
ACTGTGACATCGGCCCAAAAGAACCCGACAGCTTTCTATCTCTGTGCCAGTAGTATTCGGAGCTCCTACGAGCAGTACTTCGGGCCG	eEE228		CASSIRSSYEQYF+TCRBV19-01+TCRBJ02-07	FFSNVTWFH,FLPFFSNVT,LPFFSNVTW,LPFFSNVTWF,PFFSNVTWF,SNVTWFHAI			surface glycoprotein	21725	21766	5	3	1	0
ACTGTGACATCGGCCCAAAAGAACCCGACAGCTTTCTATCTCTGTGCCAGTAGTATCAGAAGCTCCTACGAGCAGTACTTCGGGCCG	eLH47		CASSIRSSYEQYF+TCRBV19-01+TCRBJ02-07	FFSNVTWFH,FLPFFSNVT,LPFFSNVTW,LPFFSNVTWF,PFFSNVTWF,SNVTWFHAI			surface glycoprotein	21725	21766	5	3	1	0
ACTGTGACATCGGCCCAAAAGAACCCGACAGCTTTCTATCTCTGTGCCAGTAGTATCAGGAGCTCCTACGAGCAGTACTTCGGGCCG	eMR12		CASSIRSSYEQYF+TCRBV19-01+TCRBJ02-07	FFSNVTWFH,FLPFFSNVT,LPFFSNVTW,LPFFSNVTWF,PFFSNVTWF,SNVTWFHAI			surface glycoprotein	21725	21766	5	3	1	0
ACTGTGACATCGGCCCAAAAGAACCCGACAGCTTTCTATCTCTGTGCCAGTAGTATCAGAAGCTCCTACGAGCAGTACTTCGGGCCG	eDH113		CASSIRSSYEQYF+TCRBV19-01+TCRBJ02-07	FFSNVTWFH,FLPFFSNVT,LPFFSNVTW,LPFFSNVTWF,PFFSNVTWF,SNVTWFHAI			surface glycoprotein	21725	21766	5	3	1	0
ACTGTGACATCGGCCCAAAAGAACCCGACAGCTTTCTATCTCTGTGCCAGTAGTATACGGAGTAGCTACGAGCAGTACTTCGGGCCG	eEE226		CASSIRSSYEQYF+TCRBV19-01+TCRBJ02-07	FFSNVTWFH,FLPFFSNVT,LPFFSNVTW,LPFFSNVTWF,PFFSNVTWF,SNVTWFHAI			surface glycoprotein	21725	21766	5	3	1	0
ACTGTGACATCGGCCCAAAAGAACCCGACAGCTTTCTATCTCTGTGCCAGTAGTATACGTAGCAGTTACGAGCAGTACTTCGGGCCG	eXL37		CASSIRSSYEQYF+TCRBV19-01+TCRBJ02-07	FFSNVTWFH,FLPFFSNVT,LPFFSNVTW,LPFFSNVTWF,PFFSNVTWF,SNVTWFHAI			surface glycoprotein	21725	21766	5	3	1	0
ACTGTGACATCGGCCCAAAAGAACCCGACAGCTTTCTATCTCTGTGCCAGTAGTATCCGGTCCTCCTACGAGCAGTACTTCGGGCCG	eDH113		CASSIRSSYEQYF+TCRBV19-01+TCRBJ02-07	FFSNVTWFH,FLPFFSNVT,LPFFSNVTW,LPFFSNVTWF,PFFSNVTWF,SNVTWFHAI			surface glycoprotein	21725	21766	5	3	1	0
ACTGTGACATCGGCCCAAAAGAACCCGACAGCTTTCTATCTCTGTGCCAGTAGTATAAGAAGCTCCTACGAGCAGTACTTCGGGCCG	eLH47		CASSIRSSYEQYF+TCRBV19-01+TCRBJ02-07	FFSNVTWFH,FLPFFSNVT,LPFFSNVTW,LPFFSNVTWF,PFFSNVTWF,SNVTWFHAI			surface glycoprotein	21725	21766	5	3	1	0
ACTGTGACATCGGCCCAAAAGAACCCGACAGCTTTCTATCTCTGTGCCAGTAGTATCCGATCGAGCTACGAGCAGTACTTCGGGCCG	ePD84		CASSIRSSYEQYF+TCRBV19-01+TCRBJ02-07	FFSNVTWFH,FLPFFSNVT,LPFFSNVTW,LPFFSNVTWF,PFFSNVTWF,SNVTWFHAI			surface glycoprotein	21725	21766	5	3	1	0
ACTGTGACATCGGCCCAAAAGAACCCGACAGCTTTCTATCTCTGTGCCAGTAGTATCAGGAGCTCCTACGAGCAGTACTTCGGGCCG	eXL37		CASSIRSSYEQYF+TCRBV19-01+TCRBJ02-07	FFSNVTWFH,FLPFFSNVT,LPFFSNVTW,LPFFSNVTWF,PFFSNVTWF,SNVTWFHAI			surface glycoprotein	21725	21766	5	3	1	0
ACTGTGACATCGGCCCAAAAGAACCCGACAGCTTTCTATCTCTGTGCCAGTAGTATCCGGTCGTCCTACGAGCAGTACTTCGGGCCG	eDH96		CASSIRSSYEQYF+TCRBV19-01+TCRBJ02-07	FFSNVTWFH,FLPFFSNVT,LPFFSNVTW,LPFFSNVTWF,PFFSNVTWF,SNVTWFHAI			surface glycoprotein	21725	21766	5	3	1	0
ACTGTGACATCGGCCCAAAAGAACCCGACAGCTTTCTATCTCTGTGCCAGTAGTATTCGATCCAGTTACGAGCAGTACTTCGGGCCG	eLH47		CASSIRSSYEQYF+TCRBV19-01+TCRBJ02-07	FFSNVTWFH,FLPFFSNVT,LPFFSNVTW,LPFFSNVTWF,PFFSNVTWF,SNVTWFHAI			surface glycoprotein	21725	21766	5	3	1	0
ACTGTGACATCGGCCCAAAAGAACCCGACAGCTTTCTATCTCTGTGCCAGTAGTATCCGGTCCTCCTACGAGCAGTACTTCGGGCCG	eDH96		CASSIRSSYEQYF+TCRBV19-01+TCRBJ02-07	FFSNVTWFH,FLPFFSNVT,LPFFSNVTW,LPFFSNVTWF,PFFSNVTWF,SNVTWFHAI			surface glycoprotein	21725	21766	5	3	1	0
ACTGTGACATCGGCCCAAAAGAACCCGACAGCTTTCTATCTCTGTGCCAGTAGTATCAGGAGCTCCTACGAGCAGTACTTCGGGCCG	eXL30		CASSIRSSYEQYF+TCRBV19-01+TCRBJ02-07	FPNITNLCPF,QPTESIVRF,RFPNITNLCPF,TESIVRFPNI,VQPTESIVRF,VRFPNITNL			surface glycoprotein	22520	22576	5	3	1	0
CTCACTGTGACATCGGCCCAAAAGAACCCGACAGCTTTCTATCTCTGTGCCAGTAGTATGGGGGGAACTGAAGCTTTCTTTGGACAA	eQD156	INCOV088-T2	CASSMGGTEAFF+TCRBV19-01+TCRBJ01-01	ILGTVSWNL,SNEKQEILGTVSW	1361	1375	ORF1ab	4346	4390	6	0	0	0
CTCACTGTGACATCGGCCCAAAAGAACCCGACAGCTTTCTATCTCTGTGCCAGTAGTATGGGGGGAACTGAAGCTTTCTTTGGACAA	eQD155	INCOV081-T2	CASSMGGTEAFF+TCRBV19-01+TCRBJ01-01	ILGTVSWNL,SNEKQEILGTVSW	1361	1375	ORF1ab	4346	4390	6	0	0	0
CTCACTGTGACATCGGCCCAAAAGAACCCGACAGCTTTCTATCTCTGTGCCAGTAGTATGGGGGGGACTGAAGCTTTCTTTGGACAA	eHO125		CASSMGGTEAFF+TCRBV19-01+TCRBJ01-01	ILGTVSWNL,SNEKQEILGTVSW			ORF1ab	4346	4390	6	0	0	0
CTCACTGTGACATCGGCCCAAAAGAACCCGACAGCTTTCTATCTCTGTGCCAGTAGTATGGGCGGAACTGAAGCTTTCTTTGGACAA	eHO125		CASSMGGTEAFF+TCRBV19-01+TCRBJ01-01	ILGTVSWNL,SNEKQEILGTVSW			ORF1ab	4346	4390	6	0	0	0
CTCACTGTGACATCGGCCCAAAAGAACCCGACAGCTTTCTATCTCTGTGCCAGTAGTATGGGGGGGACTGAAGCTTTCTTTGGACAA	eLH43		CASSMGGTEAFF+TCRBV19-01+TCRBJ01-01	ILGTVSWNL,SNEKQEILGTVSW			ORF1ab	4346	4390	6	0	0	0
GTGACATCGGCCCAAAAGAACCCGACAGCTTTCTATCTCTGTGCCAGTAGTCCACAGGGGTTGAACACTGAAGCTTTCTTTGGACAA	eQD156	INCOV088-T2	CASSPQGLNTEAFF+TCRBV19-01+TCRBJ01-01	GMSRIGMEV,SRIGMEVTPSGTW	316	330	nucleocapsid phosphoprotein	29219	29263	1	0	0	0
ACTGTGACATCGGCCCAAAAGAACCCGACAGCTTTCTATCTCTGTGCCAGTAGTATTCGGAGCACAGATACGCAGTATTTTGGCCCA	eQD156	INCOV088-T2	CASSIRSTDTQYF+TCRBV19-01+TCRBJ02-03	LPFFSNVTW,LPFFSNVTWF,FLPFFSNVT,PFFSNVTWF,FFSNVTWFH,SNVTWFHAI	55	68	surface glycoprotein	21725	21766	0	0	0	1
ACTGTGACATCGGCCCAAAAGAACCCGACAGCTTTCTATCTCTGTGCCAGTAGTATCCGGAGCACAGATACGCAGTATTTTGGCCCA	ePD84		CASSIRSTDTQYF+TCRBV19-01+TCRBJ02-03	FFSNVTWFH,FLPFFSNVT,LPFFSNVTW,LPFFSNVTWF,PFFSNVTWF,SNVTWFHAI			surface glycoprotein	21725	21766	0	0	0	1
ACTGTGACATCGGCCCAAAAGAACCCGACAGCTTTCTATCTCTGTGCCAGTAGTATTAGGAGCACAGATACGCAGTATTTTGGCCCA	eLH42		CASSIRSTDTQYF+TCRBV19-01+TCRBJ02-03	FFSNVTWFH,FLPFFSNVT,LPFFSNVTW,LPFFSNVTWF,PFFSNVTWF,SNVTWFHAI			surface glycoprotein	21725	21766	0	0	0	1
ACTGTGACATCGGCCCAAAAGAACCCGACAGCTTTCTATCTCTGTGCCAGTAGTATCCGTAGCACAGATACGCAGTATTTTGGCCCA	eJL148		CASSIRSTDTQYF+TCRBV19-01+TCRBJ02-03	FFSNVTWFH,FLPFFSNVT,LPFFSNVTW,LPFFSNVTWF,PFFSNVTWF,SNVTWFHAI			surface glycoprotein	21725	21766	0	0	0	1
ACTGTGACATCGGCCCAAAAGAACCCGACAGCTTTCTATCTCTGTGCCAGTAGTATCCGCAGCACAGATACGCAGTATTTTGGCCCA	eHO131		CASSIRSTDTQYF+TCRBV19-01+TCRBJ02-03	FFSNVTWFH,FLPFFSNVT,LPFFSNVTW,LPFFSNVTWF,PFFSNVTWF,SNVTWFHAI			surface glycoprotein	21725	21766	0	0	0	1
ACTGTGACATCGGCCCAAAAGAACCCGACAGCTTTCTATCTCTGTGCCAGTAGTATCAGGTCCACAGATACGCAGTATTTTGGCCCA	ePD84		CASSIRSTDTQYF+TCRBV19-01+TCRBJ02-03	FFSNVTWFH,FLPFFSNVT,LPFFSNVTW,LPFFSNVTWF,PFFSNVTWF,SNVTWFHAI			surface glycoprotein	21725	21766	0	0	0	1
ACTGTGACATCGGCCCAAAAGAACCCGACAGCTTTCTATCTCTGTGCCAGTAGTATAAGGAGCACAGATACGCAGTATTTTGGCCCA	ePD84		CASSIRSTDTQYF+TCRBV19-01+TCRBJ02-03	FFSNVTWFH,FLPFFSNVT,LPFFSNVTW,LPFFSNVTWF,PFFSNVTWF,SNVTWFHAI			surface glycoprotein	21725	21766	0	0	0	1
ACTGTGACATCGGCCCAAAAGAACCCGACAGCTTTCTATCTCTGTGCCAGTAGTATCAGGAGCACAGATACGCAGTATTTTGGCCCA	eJL147		CASSIRSTDTQYF+TCRBV19-01+TCRBJ02-03	FFSNVTWFH,FLPFFSNVT,LPFFSNVTW,LPFFSNVTWF,PFFSNVTWF,SNVTWFHAI			surface glycoprotein	21725	21766	0	0	0	1
ACTGTGACATCGGCCCAAAAGAACCCGACAGCTTTCTATCTCTGTGCCAGTAGTATCCGCAGCACAGATACGCAGTATTTTGGCCCA	ePD84		CASSIRSTDTQYF+TCRBV19-01+TCRBJ02-03	FFSNVTWFH,FLPFFSNVT,LPFFSNVTW,LPFFSNVTWF,PFFSNVTWF,SNVTWFHAI			surface glycoprotein	21725	21766	0	0	0	1
ACTGTGACATCGGCCCAAAAGAACCCGACAGCTTTCTATCTCTGTGCCAGTAGTATCCGAAGCACAGATACGCAGTATTTTGGCCCA	eQD123		CASSIRSTDTQYF+TCRBV19-01+TCRBJ02-03	FFSNVTWFH,FLPFFSNVT,LPFFSNVTW,LPFFSNVTWF,PFFSNVTWF,SNVTWFHAI			surface glycoprotein	21725	21766	0	0	0	1
ACTGTGACATCGGCCCAAAAGAACCCGACAGCTTTCTATCTCTGTGCCAGTAGTATACGAAGCACAGATACGCAGTATTTTGGCCCA	eLH46		CASSIRSTDTQYF+TCRBV19-01+TCRBJ02-03	FFSNVTWFH,FLPFFSNVT,LPFFSNVTW,LPFFSNVTWF,PFFSNVTWF,SNVTWFHAI			surface glycoprotein	21725	21766	0	0	0	1
CTGGAGTCAGCTACCCGCTCCCAGACATCTGTGTATTTCTGCGCCAGCAGCGGGGACGGTATGAACACTGAAGCTTTCTTTGGACAA	eQD156	INCOV088-T2	CASSGDGMNTEAFF+TCRBV10-02+TCRBJ01-01	FLCLFLLPSL,FLLPSLATV	3635	3647	ORF1ab	11168	11206	3	0	0	0
ACTGTGACATCGGCCCAAAAGAACCCGACAGCTTTCTATCTCTGTGCCAGTAGCACCAGGAGCTCCTACGAGCAGTACTTCGGGCCG	eQD156	INCOV088-T2	CASSTRSSYEQYF+TCRBV19-01+TCRBJ02-07	LPFFSNVTW,LPFFSNVTWF,FLPFFSNVT,PFFSNVTWF,FFSNVTWFH,SNVTWFHAI	55	68	surface glycoprotein	21725	21766	1	0	0	0
ACTGTGACATCGGCCCAAAAGAACCCGACAGCTTTCTATCTCTGTGCCAGTAGTACCAGGAGCTCCTACGAGCAGTACTTCGGGCCG	eMR16		CASSTRSSYEQYF+TCRBV19-01+TCRBJ02-07	FFSNVTWFH,FLPFFSNVT,LPFFSNVTW,LPFFSNVTWF,PFFSNVTWF,SNVTWFHAI			surface glycoprotein	21725	21766	1	0	0	0
ACTGTGACATCGGCCCAAAAGAACCCGACAGCTTTCTATCTCTGTGCCAGTAGTACGAGGTCCTCCTACGAGCAGTACTTCGGGCCG	eOX46		CASSTRSSYEQYF+TCRBV19-01+TCRBJ02-07	FFSNVTWFH,FLPFFSNVT,LPFFSNVTW,LPFFSNVTWF,PFFSNVTWF,SNVTWFHAI			surface glycoprotein	21725	21766	1	0	0	0
ACTGTGACATCGGCCCAAAAGAACCCGACAGCTTTCTATCTCTGTGCCAGTAGTACCCGGTCTAGCTACGAGCAGTACTTCGGGCCG	eEE243		CASSTRSSYEQYF+TCRBV19-01+TCRBJ02-07	FFSNVTWFH,FLPFFSNVT,LPFFSNVTW,LPFFSNVTWF,PFFSNVTWF,SNVTWFHAI			surface glycoprotein	21725	21766	1	0	0	0
ACTGTGACATCGGCCCAAAAGAACCCGACAGCTTTCTATCTCTGTGCCAGTAGTACTCGGTCCTCGTACGAGCAGTACTTCGGGCCG	eOX46		CASSTRSSYEQYF+TCRBV19-01+TCRBJ02-07	FFSNVTWFH,FLPFFSNVT,LPFFSNVTW,LPFFSNVTWF,PFFSNVTWF,SNVTWFHAI			surface glycoprotein	21725	21766	1	0	0	0
ACTGTGACATCGGCCCAAAAGAACCCGACAGCTTTCTATCTCTGTGCCAGTAGTACTCGTAGTTCCTACGAGCAGTACTTCGGGCCG	eEE228		CASSTRSSYEQYF+TCRBV19-01+TCRBJ02-07	FFSNVTWFH,FLPFFSNVT,LPFFSNVTW,LPFFSNVTWF,PFFSNVTWF,SNVTWFHAI			surface glycoprotein	21725	21766	1	0	0	0
ACTGTGACATCGGCCCAAAAGAACCCGACAGCTTTCTATCTCTGTGCCAGTAGTACCCGGAGCTCCTACGAGCAGTACTTCGGGCCG	eOX46		CASSTRSSYEQYF+TCRBV19-01+TCRBJ02-07	FFSNVTWFH,FLPFFSNVT,LPFFSNVTW,LPFFSNVTWF,PFFSNVTWF,SNVTWFHAI			surface glycoprotein	21725	21766	1	0	0	0
ACTGTGACATCGGCCCAAAAGAACCCGACAGCTTTCTATCTCTGTGCCAGTAGTACGAGGTCCTCCTACGAGCAGTACTTCGGGCCG	eEE228		CASSTRSSYEQYF+TCRBV19-01+TCRBJ02-07	FFSNVTWFH,FLPFFSNVT,LPFFSNVTW,LPFFSNVTWF,PFFSNVTWF,SNVTWFHAI			surface glycoprotein	21725	21766	1	0	0	0
ACTGTGACATCGGCCCAAAAGAACCCGACAGCTTTCTATCTCTGTGCCAGTAGTACCAGGAGCTCCTACGAGCAGTACTTCGGGCCG	eOX46		CASSTRSSYEQYF+TCRBV19-01+TCRBJ02-07	FFSNVTWFH,FLPFFSNVT,LPFFSNVTW,LPFFSNVTWF,PFFSNVTWF,SNVTWFHAI			surface glycoprotein	21725	21766	1	0	0	0
ACTGTGACATCGGCCCAAAAGAACCCGACAGCTTTCTATCTCTGTGCCAGTAGTACCCGGAGCTCCTACGAGCAGTACTTCGGGCCG	eEE228		CASSTRSSYEQYF+TCRBV19-01+TCRBJ02-07	FFSNVTWFH,FLPFFSNVT,LPFFSNVTW,LPFFSNVTWF,PFFSNVTWF,SNVTWFHAI			surface glycoprotein	21725	21766	1	0	0	0
ACTGTGACATCGGCCCAAAAGAACCCGACAGCTTTCTATCTCTGTGCCAGTAGTACTCGGTCCTCGTACGAGCAGTACTTCGGGCCG	eEE228		CASSTRSSYEQYF+TCRBV19-01+TCRBJ02-07	FFSNVTWFH,FLPFFSNVT,LPFFSNVTW,LPFFSNVTWF,PFFSNVTWF,SNVTWFHAI			surface glycoprotein	21725	21766	1	0	0	0
ACTGTGACATCGGCCCAAAAGAACCCGACAGCTTTCTATCTCTGTGCCAGTAGTACCCGAAGCTCCTACGAGCAGTACTTCGGGCCG	eEE228		CASSTRSSYEQYF+TCRBV19-01+TCRBJ02-07	FFSNVTWFH,FLPFFSNVT,LPFFSNVTW,LPFFSNVTWF,PFFSNVTWF,SNVTWFHAI			surface glycoprotein	21725	21766	1	0	0	0
ACTGTGACATCGGCCCAAAAGAACCCGACAGCTTTCTATCTCTGTGCCAGTAGTACCAGGAGCTCCTACGAGCAGTACTTCGGGCCG	eEE228		CASSTRSSYEQYF+TCRBV19-01+TCRBJ02-07	FFSNVTWFH,FLPFFSNVT,LPFFSNVTW,LPFFSNVTWF,PFFSNVTWF,SNVTWFHAI			surface glycoprotein	21725	21766	1	0	0	0
ACTGTGACATCGGCCCAAAAGAACCCGACAGCTTTCTATCTCTGTGCCAGTAGTACCAGGTCTTCCTACGAGCAGTACTTCGGGCCG	eEE228		CASSTRSSYEQYF+TCRBV19-01+TCRBJ02-07	FFSNVTWFH,FLPFFSNVT,LPFFSNVTW,LPFFSNVTWF,PFFSNVTWF,SNVTWFHAI			surface glycoprotein	21725	21766	1	0	0	0
ACTCTGACAGTGACCAGTGCCCATCCTGAAGACAGCAGCTTCTACATCTGCAGTGCTAGAGATGCCTACGAGCAGTACTTCGGGCCG	eQD156	INCOV088-T2	CSARDAYEQYF+TCRBV20-01+TCRBJ02-07	QELIRQGTDY,ELIRQGTDY,QELIRQGTDYKHW	289	301	nucleocapsid phosphoprotein	29138	29176	1	0	0	0
ACTCTGACAGTGACCAGTGCCCATCCTGAAGACAGCAGCTTCTACATCTGCAGTGCAAGGGACGCCTACGAGCAGTACTTCGGGCCG	eHO125		CSARDAYEQYF+TCRBV20-01+TCRBJ02-07	ELIRQGTDY,QELIRQGTDY,QELIRQGTDYKHW			nucleocapsid phosphoprotein	29138	29176	1	0	0	0
CGCACAGAGCAGGGGGACTCGGCCATGTATCTCTGTGCCAGCAGCCTCAGGAGCGGGATCAACACCGGGGAGCTGTTTTTTGGAGAA	eQD150	INCOV058-T2	CASSLRSGINTGELFF+TCRBV07-09+TCRBJ02-02	DGVKHVYQL,CPDGVKHVY,FAFACPDGVKHVY	63	77	ORF7a	27580	27624	1	0	0	0
ACAGAGCAGGGGGACTCGGCCATGTATCTCTGTGCCAGCAGCTCACACGATGGACAGGGCACCCGATCACCCCTCCACTTTGGGAAC	eQD150	INCOV058-T2	CASSSHDGQGTRSPLHF+TCRBV07-09+TCRBJ01-06	DGVKHVYQL,CPDGVKHVY,FAFACPDGVKHVY	63	77	ORF7a	27580	27624	4	0	0	0
CGCACAGAGCAGGGGGACTCGGCCATGTATCTCTGTGCCAGCAGCTTTCGACAGGGGGTGAACACCGGGGAGCTGTTTTTTGGAGAA	eQD150	INCOV058-T2	CASSFRQGVNTGELFF+TCRBV07-09+TCRBJ02-02	DGVKHVYQL,CPDGVKHVY,FAFACPDGVKHVY	63	77	ORF7a	27580	27624	4	0	0	0
CGCACAGAGCAGGGGGACTCGGCCATGTATCTCTGTGCCAGCAGCTTCCGACAGGGGGTTAACACCGGGGAGCTGTTTTTTGGAGAA	eLH47		CASSFRQGVNTGELFF+TCRBV07-09+TCRBJ02-02	CPDGVKHVY,DGVKHVYQL,FAFACPDGVKHVY			ORF7a	27580	27624	4	0	0	0
ACAGAGCAGGGGGACTCGGCCATGTATCTCTGTGCCAGCAGCGACCACACACTCCAGGGGGCGGGTTCACCCCTCCACTTTGGGAAT	eQD150	INCOV058-T2	CASSDHTLQGAGSPLHF+TCRBV07-09+TCRBJ01-06	DGVKHVYQL,CPDGVKHVY,FAFACPDGVKHVY	63	77	ORF7a	27580	27624	51	0	0	0
GTGAACGCCTTGTTGCTGGGGGACTCGGCCCTCTATCTCTGTGCCAGCAGCCTGGGACAGGGGTCAGATACGCAGTATTTTGGCCCA	eQD150	INCOV058-T2	CASSLGQGSDTQYF+TCRBV05-06+TCRBJ02-03	NLWNTFTRL	6443	6451	ORF1ab	19592	19618	1	0	0	0
CGCACAGAGCAGGGGGACTCGGCCATGTATCTCTGTGCCAGCAGCTTAATAGGACAGGGGATCGGCGATGAGCAGTTCTTCGGGCCA	eQD150	INCOV058-T2	CASSLIGQGIGDEQFF+TCRBV07-09+TCRBJ02-01	LIDLQELGKY,SLIDLQELGK,QELGKYEQYI,QELGKYEQYIKW	1196	1212	surface glycoprotein	25148	25198	14	0	0	0
CGCACAGAGCAGGGGGACTCGGCCATGTATCTCTGTGCCAGCAGCTTAAGGCAGGGTATAAACACCGGGGAGCTGTTTTTTGGAGAA	eQD150	INCOV058-T2	CASSLRQGINTGELFF+TCRBV07-09+TCRBJ02-02	DGVKHVYQL,CPDGVKHVY,FAFACPDGVKHVY	63	77	ORF7a	27580	27624	6	0	0	0
CGCACAGAGCAGGGGGACTCGGCCATGTATCTCTGTGCCAGCAGCTTAAGGTTGGGTGCGAACACCGGGGAGCTGTTTTTTGGAGAA	eQD150	INCOV058-T2	CASSLRLGANTGELFF+TCRBV07-09+TCRBJ02-02	LIDLQELGKY,SLIDLQELGK,QELGKYEQYI,QELGKYEQYIKW	1196	1212	surface glycoprotein	25148	25198	11	0	0	0
CGCACAGAGCAGGGGGACTCGGCCATGTATCTCTGTGCCAGCAGCTTCCGGCAGGGGGCTAGCACCGGGGAGCTGTTTTTTGGAGAA	eQD150	INCOV058-T2	CASSFRQGASTGELFF+TCRBV07-09+TCRBJ02-02	DGVKHVYQL,CPDGVKHVY,FAFACPDGVKHVY	63	77	ORF7a	27580	27624	10	0	0	0
CGCACAGAGCAGGGGGACTCGGCCATGTATCTCTGTGCCAGCAGCCTTAGACAGGGGGTCGACACCGGGGAGCTGTTTTTTGGAGAA	eQD150	INCOV058-T2	CASSLRQGVDTGELFF+TCRBV07-09+TCRBJ02-02	LIDLQELGKY,SLIDLQELGK,QELGKYEQYI,QELGKYEQYIKW	1196	1212	surface glycoprotein	25148	25198	6	0	0	0
TCCACAAAGCTGGAGGACTCAGCCATGTACTTCTGTGCCAGCAGTGAAGTGGCAGGGGGTAACACCGGGGAGCTGTTTTTTGGAGAA	eQD152	INCOV061-T2	CASSEVAGGNTGELFF+TCRBV02-01+TCRBJ02-02	YLQPRTFLL,YLQPRTFL,YYVGYLQPRTF	265	277	surface glycoprotein	22355	22393	1	0	0	0
TCCACAAAGCTGGAGGACTCAGCCATGTACTTCTGTGCCAGCAGTGAAGTAGCGGGAGGGAACACCGGGGAGCTGTTTTTTGGAGAA	eQD153	INCOV063-T2	CASSEVAGGNTGELFF+TCRBV02-01+TCRBJ02-02	YLQPRTFLL,YLQPRTFL,YYVGYLQPRTF	265	277	surface glycoprotein	22355	22393	1	0	0	0
CAGCCTGCAAAGCTTGAGGACTCGGCCGTGTATCTCTGTGCCAGCAGCTTAGATTACGGGGGCTCAGATACGCAGTATTTTGGCCCA	eQD152	INCOV061-T2	CASSLDYGGSDTQYF+TCRBV11-02+TCRBJ02-03	VLWAHGFEL	6109	6117	ORF1ab	18590	18616	1	0	0	0
NNNNNNNTGTCGGCTGCTCCCTCCCAGACATCTGTGTACTTCTGTGCCAGCAGTGAAGCGAACACCGGGGAGCTGTTTTTTGGAGAA	eQD152	INCOV061-T2	CASSEANTGELFF+TCRBV06-01+TCRBJ02-02	YLQPRTFLL,YLQPRTFL,YYVGYLQPRTF	265	277	surface glycoprotein	22355	22393	0	1	0	0
ATTCTGGAGTCCGCCAGCACCAACCAGACATCTATGTACCTCTGTGCCAGCAGTTTAGGACTTACCTACGAGCAGTACTTCGGGCCG	eQD152	INCOV061-T2	CASSLGLTYEQYF+TCRBV28-01+TCRBJ02-07	TLACFVLAAV,FLWLLWPVTL,WPVTLACFVL,WLLWPVTLA,FLWLLWPVT,LWLLWPVTL,LWPVTLACF	53	70	membrane glycoprotein	26679	26732	0	0	0	1
GAGTCCGCCAGCACCAACCAGACATCTATGTACCTCTGTGCCAGCACCCTACTAGCGGGGGGGAACAATGAGCAGTTCTTCGGGCCA	eQD152	INCOV061-T2	CASTLLAGGNNEQFF+TCRBV28-01+TCRBJ02-01	MIELSLIDFY,SLIDFYLCFL,FYLCFLAFLL,IDFYLCFLAF,IELSLIDFYL,FLAFLLFLV,LLFLVLIML,YLCFLAFLL,AFLLFLVLI,FYLCFLAFL,LIDFYLCFL	1	25	ORF7b	27756	27830	1	0	0	0
GTGAACGCCTTGGAGCTGGACGACTCGGCCCTGTATCTCTGTGCCAGCAGCTCTCAGAATTGGAACACTGAAGCTTTCTTTGGACAA	eQD152	INCOV061-T2	CASSSQNWNTEAFF+TCRBV05-04+TCRBJ01-01	YLDAYNMMI	6419	6427	ORF1ab	19520	19546	1	0	0	0
CTCAAGATCCAGCCTGCAGAGCTTGGGGACTCGGCCGTGTATCTCTGTGCCAGCAGCTTAGGCGGGGCTGAAGCTTTCTTTGGACAA	eQD152	INCOV061-T2	CASSLGGAEAFF+TCRBV11-03+TCRBJ01-01	TVYSHLLLV,FVCNLLLLFV,LLFVTVYSHL	79	97	ORF3a	25627	25683	2	0	0	0
CTCAAGATCCAGCCTGCAGAGCTTGGGGACTCGGCCGTGTATCTCTGTGCCAGCAGCTTAGGGGGGGCTGAAGCTTTCTTTGGACAA	eMR16		CASSLGGAEAFF+TCRBV11-03+TCRBJ01-01	TFYLTNDVSFL			ORF1ab	9602	9634	2	0	0	0
CTCAAGATCCAGCCTGCAGAGCTTGGGGACTCGGCCGTGTATCTCTGTGCCAGCAGCTTAGGTGGAGCTGAAGCTTTCTTTGGACAA	eMR12		CASSLGGAEAFF+TCRBV11-03+TCRBJ01-01	LLYDANYFL,LLYDANYFLC,LYDANYFLCW,NPLLYDANY,PLLYDANYFL,YDANYFLCW			ORF3a	25801	25839	2	0	0	0
CTCAAGATCCAGCCTGCAGAGCTTGGGGACTCGGCCGTGTATCTCTGTGCCAGCAGCCTAGGGGGGGCTGAAGCTTTCTTTGGACAA	eJL158		CASSLGGAEAFF+TCRBV11-03+TCRBJ01-01	LLYDANYFL,LLYDANYFLC,LYDANYFLCW,NPLLYDANY,PLLYDANYFL,YDANYFLCW			ORF3a	25801	25839	2	0	0	0
CTCAAGATCCAGCCTGCAGAGCTTGGGGACTCGGCCGTGTATCTCTGTGCCAGCAGCTTGGGGGGTGCTGAAGCTTTCTTTGGACAA	eEE224		CASSLGGAEAFF+TCRBV11-03+TCRBJ01-01	LLYDANYFL,LLYDANYFLC,LYDANYFLCW,NPLLYDANY,PLLYDANYFL,YDANYFLCW			ORF3a	25801	25839	2	0	0	0
CTCAAGATCCAGCCTGCAGAGCTTGGGGACTCGGCCGTGTATCTCTGTGCCAGCAGCTTAGGAGGGGCTGAAGCTTTCTTTGGACAA	eJL158		CASSLGGAEAFF+TCRBV11-03+TCRBJ01-01	LLYDANYFL,LLYDANYFLC,LYDANYFLCW,NPLLYDANY,PLLYDANYFL,YDANYFLCW			ORF3a	25801	25839	2	0	0	0
CTCAAGATCCAGCCTGCAGAGCTTGGGGACTCGGCCGTGTATCTCTGTGCCAGCAGCTTAGGTGGAGCTGAAGCTTTCTTTGGACAA	eJL158		CASSLGGAEAFF+TCRBV11-03+TCRBJ01-01	LLYDANYFL,LLYDANYFLC,LYDANYFLCW,NPLLYDANY,PLLYDANYFL,YDANYFLCW			ORF3a	25801	25839	2	0	0	0
CAGCAGGAGGACTCCGCCGTGTATCTCTGTGCCAGCAGCACGCCGTTGGACGGGAGCTCCTATAATTCACCCCTCCACTTTGGGAAT	eQD152	INCOV061-T2	CASSTPLDGSSYNSPLHF+TCRBV07-08+TCRBJ01-06	GLEAPFLYLY,VYFLQSINF,YLYALVYFL,FLQSINFVRI,FLYLYALVYF,VYFLQSINFV,SINFVRIIMR,YFLQSINFVR,LQSINFVRII,FLQSINFVR,INFVRIIMR,LQSINFVRI,QSINFVRII	100	126	ORF3a	25690	25770	1	0	0	0
CAGCGCACAGAGCAGGGGGACTCGGCCATGTATCTCTGTGCCAGCAGCTTAGGTCAGGGCTCCTACAATGAGCAGTTCTTCGGGCCA	eQD152	INCOV061-T2	CASSLGQGSYNEQFF+TCRBV07-09+TCRBJ02-01	KTSVDCTMYI	733	742	surface glycoprotein	23759	23788	1	0	0	0
GTGAGCAACATGAGCCCTGAAGACAGCAGCATATATCTCTGCAGCGTTTCTGGGGGGAGCTCCTACAATGAGCAGTTCTTCGGGCCA	eQD154	INCOV068-T2	CSVSGGSSYNEQFF+TCRBV29-01+TCRBJ02-01	MIELSLIDFY,SLIDFYLCFL,FYLCFLAFLL,IDFYLCFLAF,IELSLIDFYL,FLAFLLFLV,LLFLVLIML,YLCFLAFLL,AFLLFLVLI,FYLCFLAFL,LIDFYLCFL	1	25	ORF7b	27756	27830	1	0	0	0
GTGAGCAACATGAGCCCTGAAGACAGCAGCATATATCTCTGCAGCGTTTCCGGGGGGAGTTCCTACAATGAGCAGTTCTTCGGGCCA	eQD154	INCOV068-T2	CSVSGGSSYNEQFF+TCRBV29-01+TCRBJ02-01	MIELSLIDFY,SLIDFYLCFL,FYLCFLAFLL,IDFYLCFLAF,IELSLIDFYL,FLAFLLFLV,LLFLVLIML,YLCFLAFLL,AFLLFLVLI,FYLCFLAFL,LIDFYLCFL	1	25	ORF7b	27756	27830	1	0	0	0
GTGAGCAACATGAGCCCTGAAGACAGCAGCATATATCTCTGCAGCGTCAGCGGGGGCTCTTCCTACAATGAGCAGTTCTTCGGGCCA	eQD154	INCOV068-T2	CSVSGGSSYNEQFF+TCRBV29-01+TCRBJ02-01	MIELSLIDFY,SLIDFYLCFL,FYLCFLAFLL,IDFYLCFLAF,IELSLIDFYL,FLAFLLFLV,LLFLVLIML,YLCFLAFLL,AFLLFLVLI,FYLCFLAFL,LIDFYLCFL	1	25	ORF7b	27756	27830	1	0	0	0
GTGAGCAACATGAGCCCTGAAGACAGCAGCATATATCTCTGCAGCGTGAGCGGGGGGAGCTCCTACAATGAGCAGTTCTTCGGGCCA	eQD154	INCOV068-T2	CSVSGGSSYNEQFF+TCRBV29-01+TCRBJ02-01	MIELSLIDFY,SLIDFYLCFL,FYLCFLAFLL,IDFYLCFLAF,IELSLIDFYL,FLAFLLFLV,LLFLVLIML,YLCFLAFLL,AFLLFLVLI,FYLCFLAFL,LIDFYLCFL	1	25	ORF7b	27756	27830	1	0	0	0
GTGAGCAACATGAGCCCTGAAGACAGCAGCATATATCTCTGCAGCGTCTCCGGGGGGAGCTCCTACAATGAGCAGTTCTTCGGGCCA	eQD154	INCOV068-T2	CSVSGGSSYNEQFF+TCRBV29-01+TCRBJ02-01	MIELSLIDFY,SLIDFYLCFL,FYLCFLAFLL,IDFYLCFLAF,IELSLIDFYL,FLAFLLFLV,LLFLVLIML,YLCFLAFLL,AFLLFLVLI,FYLCFLAFL,LIDFYLCFL	1	25	ORF7b	27756	27830	1	0	0	0
GTGAGCAACATGAGCCCTGAAGACAGCAGCATATATCTCTGCAGCGTTTCGGGCGGGAGCTCCTACAATGAGCAGTTCTTCGGGCCA	eQD154	INCOV068-T2	CSVSGGSSYNEQFF+TCRBV29-01+TCRBJ02-01	MIELSLIDFY,SLIDFYLCFL,FYLCFLAFLL,IDFYLCFLAF,IELSLIDFYL,FLAFLLFLV,LLFLVLIML,YLCFLAFLL,AFLLFLVLI,FYLCFLAFL,LIDFYLCFL	1	25	ORF7b	27756	27830	1	0	0	0
GTGAGCAACATGAGCCCTGAAGACAGCAGCATATATCTCTGCAGCGTTTCAGGCGGGAGCTCCTACAATGAGCAGTTCTTCGGGCCA	eQD154	INCOV068-T2	CSVSGGSSYNEQFF+TCRBV29-01+TCRBJ02-01	MIELSLIDFY,SLIDFYLCFL,FYLCFLAFLL,IDFYLCFLAF,IELSLIDFYL,FLAFLLFLV,LLFLVLIML,YLCFLAFLL,AFLLFLVLI,FYLCFLAFL,LIDFYLCFL	1	25	ORF7b	27756	27830	1	0	0	0
GTGAGCAACATGAGCCCTGAAGACAGCAGCATATATCTCTGCAGCGTGTCCGGCGGGAGCTCCTACAATGAGCAGTTCTTCGGGCCA	eQD154	INCOV068-T2	CSVSGGSSYNEQFF+TCRBV29-01+TCRBJ02-01	MIELSLIDFY,SLIDFYLCFL,FYLCFLAFLL,IDFYLCFLAF,IELSLIDFYL,FLAFLLFLV,LLFLVLIML,YLCFLAFLL,AFLLFLVLI,FYLCFLAFL,LIDFYLCFL	1	25	ORF7b	27756	27830	1	0	0	0
GTGAGCAACATGAGCCCTGAAGACAGCAGCATATATCTCTGCAGCGTTAGCGGGGGAAGCTCCTACAATGAGCAGTTCTTCGGGCCA	eQD154	INCOV068-T2	CSVSGGSSYNEQFF+TCRBV29-01+TCRBJ02-01	MIELSLIDFY,SLIDFYLCFL,FYLCFLAFLL,IDFYLCFLAF,IELSLIDFYL,FLAFLLFLV,LLFLVLIML,YLCFLAFLL,AFLLFLVLI,FYLCFLAFL,LIDFYLCFL	1	25	ORF7b	27756	27830	1	0	0	0
GTGAGCAACATGAGCCCTGAAGACAGCAGCATATATCTCTGCAGCGTATCAGGGGGTAGCTCCTACAATGAGCAGTTCTTCGGGCCA	eQD154	INCOV068-T2	CSVSGGSSYNEQFF+TCRBV29-01+TCRBJ02-01	MIELSLIDFY,SLIDFYLCFL,FYLCFLAFLL,IDFYLCFLAF,IELSLIDFYL,FLAFLLFLV,LLFLVLIML,YLCFLAFLL,AFLLFLVLI,FYLCFLAFL,LIDFYLCFL	1	25	ORF7b	27756	27830	1	0	0	0
GTGAGCAACATGAGCCCTGAAGACAGCAGCATATATCTCTGCAGCGTCAGCGGAGGGAGCTCCTACAATGAGCAGTTCTTCGGGCCA	eQD154	INCOV068-T2	CSVSGGSSYNEQFF+TCRBV29-01+TCRBJ02-01	MIELSLIDFY,SLIDFYLCFL,FYLCFLAFLL,IDFYLCFLAF,IELSLIDFYL,FLAFLLFLV,LLFLVLIML,YLCFLAFLL,AFLLFLVLI,FYLCFLAFL,LIDFYLCFL	1	25	ORF7b	27756	27830	1	0	0	0
GTGAGCAACATGAGCCCTGAAGACAGCAGCATATATCTCTGCAGCGTTTCAGGAGGGAGCTCCTACAATGAGCAGTTCTTCGGGCCA	eQD154	INCOV068-T2	CSVSGGSSYNEQFF+TCRBV29-01+TCRBJ02-01	MIELSLIDFY,SLIDFYLCFL,FYLCFLAFLL,IDFYLCFLAF,IELSLIDFYL,FLAFLLFLV,LLFLVLIML,YLCFLAFLL,AFLLFLVLI,FYLCFLAFL,LIDFYLCFL	1	25	ORF7b	27756	27830	1	0	0	0
GTGAGCAACATGAGCCCTGAAGACAGCAGCATATATCTCTGCAGCGTTTCGGGGGGAAGCTCCTACAATGAGCAGTTCTTCGGGCCA	eQD154	INCOV068-T2	CSVSGGSSYNEQFF+TCRBV29-01+TCRBJ02-01	MIELSLIDFY,SLIDFYLCFL,FYLCFLAFLL,IDFYLCFLAF,IELSLIDFYL,FLAFLLFLV,LLFLVLIML,YLCFLAFLL,AFLLFLVLI,FYLCFLAFL,LIDFYLCFL	1	25	ORF7b	27756	27830	1	0	0	0
GTGAGCAACATGAGCCCTGAAGACAGCAGCATATATCTCTGCAGCGTCTCCGGCGGCAGCTCCTACAATGAGCAGTTCTTCGGGCCA	eQD154	INCOV068-T2	CSVSGGSSYNEQFF+TCRBV29-01+TCRBJ02-01	MIELSLIDFY,SLIDFYLCFL,FYLCFLAFLL,IDFYLCFLAF,IELSLIDFYL,FLAFLLFLV,LLFLVLIML,YLCFLAFLL,AFLLFLVLI,FYLCFLAFL,LIDFYLCFL	1	25	ORF7b	27756	27830	1	0	0	0
AACCTGAGCTCTCTGGAGCTGGGGGACTCAGCTTTGTATTTCTGTGCCAGCAGCGTAGGAGGTTCCACTGAAGCTTTCTTTGGACAA	eQD154	INCOV068-T2	CASSVGGSTEAFF+TCRBV09-01+TCRBJ01-01	RQLLFVVEV	4859	4867	ORF1ab	14840	14866	1	0	1	0
AACCTGAGCTCTCTGGAGCTGGGGGACTCAGCTTTGTATTTCTGTGCCAGCAGCGTAGGAGGGAGCACTGAAGCTTTCTTTGGACAA	eQD129		CASSVGGSTEAFF+TCRBV09-01+TCRBJ01-01	RQLLFVVEV			ORF1ab	14840	14866	1	0	1	0
AACCTGAGCTCTCTGGAGCTGGGGGACTCAGCTTTGTATTTCTGTGCCAGCAGCGTAGGGGGGAGCACTGAAGCTTTCTTTGGACAA	eEE226		CASSVGGSTEAFF+TCRBV09-01+TCRBJ01-01	VLWAHGFEL			ORF1ab	18590	18616	1	0	1	0
AACCTGAGCTCTCTGGAGCTGGGGGACTCAGCTTTGTATTTCTGTGCCAGCAGCGTAGGCGGTAGCACTGAAGCTTTCTTTGGACAA	eEE226		CASSVGGSTEAFF+TCRBV09-01+TCRBJ01-01	VLWAHGFEL			ORF1ab	18590	18616	1	0	1	0
AACCTGAGCTCTCTGGAGCTGGGGGACTCAGCTTTGTATTTCTGTGCCAGCAGCGTAGGTGGTAGCACTGAAGCTTTCTTTGGACAA	eEE226		CASSVGGSTEAFF+TCRBV09-01+TCRBJ01-01	VLWAHGFEL			ORF1ab	18590	18616	1	0	1	0
AACCTGAGCTCTCTGGAGCTGGGGGACTCAGCTTTGTATTTCTGTGCCAGCAGCGTAGGGGGTAGCACTGAAGCTTTCTTTGGACAA	eEE228		CASSVGGSTEAFF+TCRBV09-01+TCRBJ01-01	VLWAHGFEL			ORF1ab	18590	18616	1	0	1	0
AACCTGAGCTCTCTGGAGCTGGGGGACTCAGCTTTGTATTTCTGTGCCAGCAGCGTAGGGGGGAGCACTGAAGCTTTCTTTGGACAA	eXL30		CASSVGGSTEAFF+TCRBV09-01+TCRBJ01-01	VLWAHGFEL			ORF1ab	18590	18616	1	0	1	0
AACCTGAGCTCTCTGGAGCTGGGGGACTCAGCTTTGTATTTCTGTGCCAGCAGCGTAGGGGGCTCCACTGAAGCTTTCTTTGGACAA	eXL30		CASSVGGSTEAFF+TCRBV09-01+TCRBJ01-01	VLWAHGFEL			ORF1ab	18590	18616	1	0	1	0
AACCTGAGCTCTCTGGAGCTGGGGGACTCAGCTTTGTATTTCTGTGCCAGCAGCGTCGGGGGGAGCACTGAAGCTTTCTTTGGACAA	eXL27		CASSVGGSTEAFF+TCRBV09-01+TCRBJ01-01	VLWAHGFEL			ORF1ab	18590	18616	1	0	1	0
AACCTGAGCTCTCTGGAGCTGGGGGACTCAGCTTTGTATTTCTGTGCCAGCAGCGTCGGAGGGTCCACTGAAGCTTTCTTTGGACAA	eOX46		CASSVGGSTEAFF+TCRBV09-01+TCRBJ01-01	VLWAHGFEL			ORF1ab	18590	18616	1	0	1	0
AACCTGAGCTCTCTGGAGCTGGGGGACTCAGCTTTGTATTTCTGTGCCAGCAGCGTAGGGGGAAGCACTGAAGCTTTCTTTGGACAA	eEE240		CASSVGGSTEAFF+TCRBV09-01+TCRBJ01-01	VLWAHGFEL			ORF1ab	18590	18616	1	0	1	0
TTCATCCTGAGTTCTAAGAAGCTCCTTCTCAGTGACTCTGGCTTCTATCTCTGTGCCTGGAGTGAGGGTGAAGCTTTCTTTGGACAA	eQD154	INCOV068-T2	CAWSEGEAFF+TCRBV30-01+TCRBJ01-01	RIRGGDGKMK,RIRGGDGKM	93	102	nucleocapsid phosphoprotein	28550	28579	1	0	0	0
ATCCTGGAGTCGCCCAGCCCCAACCAGACCTCTCTGTACTTCTGTGCCAGCAGTTTAGGTAGCGTCTACGAGCAGTACTTCGGGCCG	eQD155	INCOV081-T2	CASSLGSVYEQYF+TCRBV27-01+TCRBJ02-07	ILGTVSWNL,SNEKQEILGTVSW	1361	1375	ORF1ab	4346	4390	1	0	0	0
ATCCGGTCCACAAAGCTGGAGGACTCAGCCATGTACTTCTGTGCCAGCAGTGAAGGAGCAGGGGCCTACGAGCAGTACTTCGGGCCG	eQD155	INCOV081-T2	CASSEGAGAYEQYF+TCRBV02-01+TCRBJ02-07	NYNYLYRLF,NYLYRLFRK	448	458	surface glycoprotein	22904	22936	1	0	0	0
CTCACTGTGACATCGGCCCAAAAGAACCCGACAGCTTTCTATCTCTGTGCCAGTAGTATAGGGGGTACACCCGCTTTCTTTGGACAA	eQD155	INCOV081-T2	CASSIGGTPAFF+TCRBV19-01+TCRBJ01-01	ILGTVSWNL,SNEKQEILGTVSW	1361	1375	ORF1ab	4346	4390	1	0	0	0
CTCACTGTGACATCGGCCCAAAAGAACCCGACAGCTTTCTATCTCTGTGCCACTCTGACAGGCGGCACTGAAGCTTTCTTTGGACAA	eQD155	INCOV081-T2	CATLTGGTEAFF+TCRBV19-01+TCRBJ01-01	ILGTVSWNL,SNEKQEILGTVSW	1361	1375	ORF1ab	4346	4390	1	0	0	0
CTCACTGTGACATCGGCCCAAAAGAACCCGACAGCTTTCTATCTCTGTGCCACCCTGACAGGGGGAACTGAAGCTTTCTTTGGACAA	eQD155	INCOV081-T2	CATLTGGTEAFF+TCRBV19-01+TCRBJ01-01	ILGTVSWNL,SNEKQEILGTVSW	1361	1375	ORF1ab	4346	4390	1	0	0	0
CTCACTGTGACATCGGCCCAAAAGAACCCGACAGCTTTCTATCTCTGTGCCACCCTGACAGGAGGCACTGAAGCTTTCTTTGGACAA	eHO125		CATLTGGTEAFF+TCRBV19-01+TCRBJ01-01	ILGTVSWNL,SNEKQEILGTVSW			ORF1ab	4346	4390	1	0	0	0
TCCCTAGAGTCTGCCATCCCCAACCAGACAGCTCTTTACTTCTGTGCCACCAGTGAACAGGGATCCCAGCCCCAGCATTTTGGTGAT	eQD155	INCOV081-T2	CATSEQGSQPQHF+TCRBV24-01+TCRBJ01-05	SSANNCTFEY,VYSSANNCTF	159	170	surface glycoprotein	22037	22072	1	0	0	0
AATGTGAACGCCTTGTTGCTGGGGGACTCGGCCCTCTATCTCTGTGCCAGCAGCTTGGGTAGCAATCAGCCCCAGCATTTTGGTGAT	eQD155	INCOV081-T2	CASSLGSNQPQHF+TCRBV05-06+TCRBJ01-05	LPFFSNVTW,LPFFSNVTWF,FLPFFSNVT,PFFSNVTWF,FFSNVTWFH,SNVTWFHAI	55	68	surface glycoprotein	21725	21766	0	1	0	0
AAGATCCAGCGCACAGAGCGGGGGGACTCAGCCGTGTATCTCTGTGCCAGCAGCTTAAAGGTCACAGATACGCAGTATTTTGGCCCA	eQD155	INCOV081-T2	CASSLKVTDTQYF+TCRBV07-03+TCRBJ02-03	ILGTVSWNL,SNEKQEILGTVSW	1361	1375	ORF1ab	4346	4390	1	0	0	0
CGCACAGAGCGGGGGGACTCAGCCGTGTATCTCTGTGCCAGCAGCTTGTTAGCGGGAGCTGTCTACAATGAGCAGTTCTTCGGGCCA	eQD155	INCOV081-T2	CASSLLAGAVYNEQFF+TCRBV07-03+TCRBJ02-01	ILGTVSWNL,SNEKQEILGTVSW	1361	1375	ORF1ab	4346	4390	1	0	0	0
CTGAGTTCTAAGAAGCTCCTTCTCAGTGACTCTGGCTTCTATCTCTGTGCCTGGAGTGTAGGCTCCTACGAGCAGTACTTCGGGCCG	eQD155	INCOV081-T2	CAWSVGSYEQYF+TCRBV30-01+TCRBJ02-07	ILGTVSWNL,SNEKQEILGTVSW	1361	1375	ORF1ab	4346	4390	1	0	0	0
ACATCGGCCCAAAAGAACCCGACAGCTTTCTATCTCTGTGCCAGTAGTGGGGGACTAGTCTCCTACAATGAGCAGTTCTTCGGGCCA	eQD155	INCOV081-T2	CASSGGLVSYNEQFF+TCRBV19-01+TCRBJ02-01	KLWAQCVQL	3886	3894	ORF1ab	11921	11947	1	0	0	0
AAGATCCAGCGCACAGAGCGGGGGGACTCAGCCGTGTATCTCTGTGCCAGCAGCCTTGAGGTCACCGGGGAGCTGTTTTTTGGAGAA	eQD155	INCOV081-T2	CASSLEVTGELFF+TCRBV07-03+TCRBJ02-02	TLIGDCATV	6908	6916	ORF1ab	20987	21013	15	0	0	0
AAGATCCAGCGCACAGAGCGGGGGGACTCAGCCGTGTATCTCTGTGCCAGCAGCTTAGAGGTCACCGGGGAGCTGTTTTTTGGAGAA	eQD155	INCOV081-T2	CASSLEVTGELFF+TCRBV07-03+TCRBJ02-02	TLIGDCATV	6908	6916	ORF1ab	20987	21013	15	0	0	0
AAGATCCAGCGCACAGAGCGGGGGGACTCAGCCGTGTATCTCTGTGCCAGCAGCTTAGAAGTCACCGGGGAGCTGTTTTTTGGAGAA	eQD155	INCOV081-T2	CASSLEVTGELFF+TCRBV07-03+TCRBJ02-02	TLIGDCATV	6908	6916	ORF1ab	20987	21013	15	0	0	0
AAGATCCAGCGCACAGAGCGGGGGGACTCAGCCGTGTATCTCTGTGCCAGCTCACTAGAAGTCACCGGGGAGCTGTTTTTTGGAGAA	eMR12		CASSLEVTGELFF+TCRBV07-03+TCRBJ02-02	TLIGDCATV			ORF1ab	20987	21013	15	0	0	0
AAGATCCAGCGCACAGAGCGGGGGGACTCAGCCGTGTATCTCTGTGCCAGCAGCTTAGAGGTCACCGGGGAGCTGTTTTTTGGAGAA	eQD123		CASSLEVTGELFF+TCRBV07-03+TCRBJ02-02	TLIGDCATV			ORF1ab	20987	21013	15	0	0	0
AAGATCCAGCGCACAGAGCGGGGGGACTCAGCCGTGTATCTCTGTGCCAGCAGCTTAGAAGTTACCGGGGAGCTGTTTTTTGGAGAA	eQD123		CASSLEVTGELFF+TCRBV07-03+TCRBJ02-02	TLIGDCATV			ORF1ab	20987	21013	15	0	0	0
AAGATCCAGCGCACAGAGCGGGGGGACTCAGCCGTGTATCTCTGTGCCAGCAGCTTAGAGGTTACCGGGGAGCTGTTTTTTGGAGAA	eMR16		CASSLEVTGELFF+TCRBV07-03+TCRBJ02-02	TLIGDCATV			ORF1ab	20987	21013	15	0	0	0
AAGATCCAGCGCACAGAGCGGGGGGACTCAGCCGTGTATCTCTGTGCCAGCAGCTTAGAAGTCACCGGGGAGCTGTTTTTTGGAGAA	eMR16		CASSLEVTGELFF+TCRBV07-03+TCRBJ02-02	TLIGDCATV			ORF1ab	20987	21013	15	0	0	0
AAGATCCAGCGCACAGAGCGGGGGGACTCAGCCGTGTATCTCTGTGCCAGCAGCTTAGAGGTCACCGGGGAGCTGTTTTTTGGAGAA	eMR16		CASSLEVTGELFF+TCRBV07-03+TCRBJ02-02	TLIGDCATV			ORF1ab	20987	21013	15	0	0	0
AAGATCCAGCGCACAGAGCGGGGGGACTCAGCCGTGTATCTCTGTGCCAGCAGCCTCGAAGTTACCGGGGAGCTGTTTTTTGGAGAA	eEE243		CASSLEVTGELFF+TCRBV07-03+TCRBJ02-02	TLIGDCATV			ORF1ab	20987	21013	15	0	0	0
AAGATCCAGCGCACAGAGCGGGGGGACTCAGCCGTGTATCTCTGTGCCAGCAGCTTAGAAGTCACCGGGGAGCTGTTTTTTGGAGAA	eEE226		CASSLEVTGELFF+TCRBV07-03+TCRBJ02-02	TLIGDCATV			ORF1ab	20987	21013	15	0	0	0
NNNNNNNTGTCGGCTGCTCCCTCCCAGACATCTGTGTACTTCTGTGCCAGCAGTTACTCAGGGGCCGGGGAGCTGTTTTTTGGAGAA	eQD155	INCOV081-T2	CASSYSGAGELFF+TCRBV06-05+TCRBJ02-02	SYFIASFRLF,YFIASFRLFA,FIASFRLFA,YFIASFRLF	94	104	membrane glycoprotein	26802	26834	0	0	0	2
ATCCTGGAGTCGCCCAGCCCCAACCAGACCTCTCTGTACTTCTGTGCCAGCACCGACAGGGGACTCCCTGAAGCTTTCTTTGGACAA	eQD155	INCOV081-T2	CASTDRGLPEAFF+TCRBV27-01+TCRBJ01-01	QELIRQGTDY,ELIRQGTDY,QELIRQGTDYKHW	289	301	nucleocapsid phosphoprotein	29138	29176	1	0	0	0
CTCACTGTGACATCGGCCCAAAAGAACCCGACAGCTTTCTATCTCTGTGCCAGTAGTATAGGCGGTCAGCCCCAGCATTTTGGTGAT	eQD155	INCOV081-T2	CASSIGGQPQHF+TCRBV19-01+TCRBJ01-05	ILGTVSWNL,SNEKQEILGTVSW	1361	1375	ORF1ab	4346	4390	1	0	0	1
ACCTTGGAGATCCAGCGCACAGAGCAGGGGGACTCGGCCATGTATCTCTGTGCCAGCAGCCCTGACATTGAAGCTTTCTTTGGACAA	eQD155	INCOV081-T2	CASSPDIEAFF+TCRBV07-09+TCRBJ01-01	YLQPRTFLL,YLQPRTFL,YYVGYLQPRTF	265	277	surface glycoprotein	22355	22393	1	0	0	0
ACCTTGGAGATCCAGCGCACAGAGCAGGGGGACTCGGCCATGTATCTCTGTGCCAGCAGCCCGGACATTGAAGCTTTCTTTGGACAA	eLH42		CASSPDIEAFF+TCRBV07-09+TCRBJ01-01	YLQPRTFL,YLQPRTFLL,YYVGYLQPRTF			surface glycoprotein	22355	22393	1	0	0	0
ACCTTGGAGATCCAGCGCACAGAGCAGGGGGACTCGGCCATGTATCTCTGTGCCAGCAGCCCCGATATTGAAGCTTTCTTTGGACAA	eJL158		CASSPDIEAFF+TCRBV07-09+TCRBJ01-01	YLQPRTFL,YLQPRTFLL,YYVGYLQPRTF			surface glycoprotein	22355	22393	1	0	0	0
ACCTTGGAGATCCAGCGCACAGAGCAGGGGGACTCGGCCATGTATCTCTGTGCCAGCAGTCCTGACATTGAAGCTTTCTTTGGACAA	eJL158		CASSPDIEAFF+TCRBV07-09+TCRBJ01-01	YLQPRTFL,YLQPRTFLL,YYVGYLQPRTF			surface glycoprotein	22355	22393	1	0	0	0
ACCTTGGAGATCCAGCGCACAGAGCAGGGGGACTCGGCCATGTATCTCTGTGCCAGCAGCCCTGACATTGAAGCTTTCTTTGGACAA	eJL158		CASSPDIEAFF+TCRBV07-09+TCRBJ01-01	YLQPRTFL,YLQPRTFLL,YYVGYLQPRTF			surface glycoprotein	22355	22393	1	0	0	0
ACCTTGGAGATCCAGCGCACAGAGCAGGGGGACTCGGCCATGTATCTCTGTGCCAGCAGCCCAGACATAGAAGCTTTCTTTGGACAA	eJL158		CASSPDIEAFF+TCRBV07-09+TCRBJ01-01	YLQPRTFL,YLQPRTFLL,YYVGYLQPRTF			surface glycoprotein	22355	22393	1	0	0	0
ACCTTGGAGATCCAGCGCACAGAGCAGGGGGACTCGGCCATGTATCTCTGTGCCAGCAGCCCGGACATTGAAGCTTTCTTTGGACAA	eJL158		CASSPDIEAFF+TCRBV07-09+TCRBJ01-01	YLQPRTFL,YLQPRTFLL,YYVGYLQPRTF			surface glycoprotein	22355	22393	1	0	0	0
ACCTTGGAGATCCAGCGCACAGAGCAGGGGGACTCGGCCATGTATCTCTGTGCCAGCAGCCCAGACATTGAAGCTTTCTTTGGACAA	eMR16		CASSPDIEAFF+TCRBV07-09+TCRBJ01-01	YLQPRTFL,YLQPRTFLL,YYVGYLQPRTF			surface glycoprotein	22355	22393	1	0	0	0
ACCTTGGAGATCCAGCGCACAGAGCAGGGGGACTCGGCCATGTATCTCTGTGCCAGCAGCCCCGACATTGAAGCTTTCTTTGGACAA	eQD123		CASSPDIEAFF+TCRBV07-09+TCRBJ01-01	YLQPRTFL,YLQPRTFLL,YYVGYLQPRTF			surface glycoprotein	22355	22393	1	0	0	0
ACCTTGGAGATCCAGCGCACAGAGCAGGGGGACTCGGCCATGTATCTCTGTGCCAGCAGCCCGGACATCGAAGCTTTCTTTGGACAA	eHO136		CASSPDIEAFF+TCRBV07-09+TCRBJ01-01	YLQPRTFL,YLQPRTFLL,YYVGYLQPRTF			surface glycoprotein	22355	22393	1	0	0	0
ACCTTGGAGATCCAGCGCACAGAGCAGGGGGACTCGGCCATGTATCTCTGTGCCAGCAGCCCCGACATAGAAGCTTTCTTTGGACAA	eHO136		CASSPDIEAFF+TCRBV07-09+TCRBJ01-01	YLQPRTFL,YLQPRTFLL,YYVGYLQPRTF			surface glycoprotein	22355	22393	1	0	0	0
ACCTTGGAGATCCAGCGCACAGAGCAGGGGGACTCGGCCATGTATCTCTGTGCCAGCAGCCCCGACATCGAAGCTTTCTTTGGACAA	eMR18		CASSPDIEAFF+TCRBV07-09+TCRBJ01-01	YLQPRTFL,YLQPRTFLL,YYVGYLQPRTF			surface glycoprotein	22355	22393	1	0	0	0
ACCTTGGAGATCCAGCGCACAGAGCAGGGGGACTCGGCCATGTATCTCTGTGCCAGCAGCCCCGACATTGAAGCTTTCTTTGGACAA	eHO141		CASSPDIEAFF+TCRBV07-09+TCRBJ01-01	YLQPRTFL,YLQPRTFLL,YYVGYLQPRTF			surface glycoprotein	22355	22393	1	0	0	0
ACCTTGGAGATCCAGCGCACAGAGCAGGGGGACTCGGCCATGTATCTCTGTGCCAGCAGCCCGGATATCGAAGCTTTCTTTGGACAA	ePD79		CASSPDIEAFF+TCRBV07-09+TCRBJ01-01	YLQPRTFL,YLQPRTFLL,YYVGYLQPRTF			surface glycoprotein	22355	22393	1	0	0	0
ACCTTGGAGATCCAGCGCACAGAGCAGGGGGACTCGGCCATGTATCTCTGTGCCAGCAGCCCAGACATTGAAGCTTTCTTTGGACAA	eXL31		CASSPDIEAFF+TCRBV07-09+TCRBJ01-01	YLQPRTFL,YLQPRTFLL,YYVGYLQPRTF			surface glycoprotein	22355	22393	1	0	0	0
ACCTTGGAGATCCAGCGCACAGAGCAGGGGGACTCGGCCATGTATCTCTGTGCCAGCAGCCCGGACATCGAAGCTTTCTTTGGACAA	eHO141		CASSPDIEAFF+TCRBV07-09+TCRBJ01-01	YLQPRTFL,YLQPRTFLL,YYVGYLQPRTF			surface glycoprotein	22355	22393	1	0	0	0
ACCTTGGAGATCCAGCGCACAGAGCAGGGGGACTCGGCCATGTATCTCTGTGCCAGCAGCCCAGATATTGAAGCTTTCTTTGGACAA	eLH47		CASSPDIEAFF+TCRBV07-09+TCRBJ01-01	YLQPRTFL,YLQPRTFLL,YYVGYLQPRTF			surface glycoprotein	22355	22393	1	0	0	0
ACCTTGGAGATCCAGCGCACAGAGCAGGGGGACTCGGCCATGTATCTCTGTGCCAGCAGCCCTGACATCGAAGCTTTCTTTGGACAA	eHO141		CASSPDIEAFF+TCRBV07-09+TCRBJ01-01	YLQPRTFL,YLQPRTFLL,YYVGYLQPRTF			surface glycoprotein	22355	22393	1	0	0	0
ACCTTGGAGATCCAGCGCACAGAGCAGGGGGACTCGGCCATGTATCTCTGTGCCAGCAGCCCGGACATAGAAGCTTTCTTTGGACAA	eLH47		CASSPDIEAFF+TCRBV07-09+TCRBJ01-01	YLQPRTFL,YLQPRTFLL,YYVGYLQPRTF			surface glycoprotein	22355	22393	1	0	0	0
ACCTTGGAGATCCAGCGCACAGAGCAGGGGGACTCGGCCATGTATCTCTGTGCCAGCAGCCCCGACATTGAAGCTTTCTTTGGACAA	eHO140		CASSPDIEAFF+TCRBV07-09+TCRBJ01-01	YLQPRTFL,YLQPRTFLL,YYVGYLQPRTF			surface glycoprotein	22355	22393	1	0	0	0
ACCTTGGAGATCCAGCGCACAGAGCAGGGGGACTCGGCCATGTATCTCTGTGCCAGCAGCCCCGATATTGAAGCTTTCTTTGGACAA	ePD73		CASSPDIEAFF+TCRBV07-09+TCRBJ01-01	TLLALHRSYLTPGDSSSGWTAGAAAYYVGYLQPRTFLLKYNEN			surface glycoprotein	22280	22408	1	0	0	0
CTGGAGTCGCCCAGCCCCAACCAGACCTCTCTGTACTTCTGTGCCAGCAGTTTATCAGGGACATACTACGAGCAGTACTTCGGGCCG	eQD149	INCOV056-T2	CASSLSGTYYEQYF+TCRBV27-01+TCRBJ02-07	ALSKGVHFV	72	80	ORF3a	25606	25632	1	0	0	0
CTGGAGTCGCCCAGCCCCAACCAGACCTCTCTGTACTTCTGTGCCAGCAGTTTGAGTGGCACTTACTACGAGCAGTACTTCGGGCCG	eJL158		CASSLSGTYYEQYF+TCRBV27-01+TCRBJ02-07	ALSKGVHFV			ORF3a	25606	25632	1	0	0	0
CTGGAGTCGCCCAGCCCCAACCAGACCTCTCTGTACTTCTGTGCCAGCAGCCTCTCCGGGACTTACTACGAGCAGTACTTCGGGCCG	eJL158		CASSLSGTYYEQYF+TCRBV27-01+TCRBJ02-07	ALSKGVHFV			ORF3a	25606	25632	1	0	0	0
TCCCTGATTCTGGAGTCCGCCAGCACCAACCAGACATCTATGTACCTCTGTGCCAGCAGTTTGGGGTACGAGCAGTACTTCGGGCCG	eQD153	INCOV063-T2	CASSLGYEQYF+TCRBV28-01+TCRBJ02-07	HTTDPSFLGRY	1636	1646	ORF1ab	5171	5203	1	0	0	0
GAGTCTGCCAGGCCCTCACATACCTCTCAGTACCTCTGTGCCAGCACTGAGGGTGAAGGACTTAACTATGGCTACACCTTCGGTTCG	eQD153	INCOV063-T2	CASTEGEGLNYGYTF+TCRBV25-01+TCRBJ01-02	GTITSGWTF	880	888	surface glycoprotein	24200	24226	1	0	0	0
NTGTCGGCTGCTCCCTCCCAGACATCTGTGTACTTCTGTGCCAGCAGTTACATGGGAGAGGGGCAAGAGACCCAGTACTTCGGGCCA	eQD153	INCOV063-T2	CASSYMGEGQETQYF+TCRBV06-05+TCRBJ02-05	HTTDPSFLGRY	1636	1646	ORF1ab	5171	5203	1	0	0	0
CCCAGCCCCAACCAGACCTCTCTGTACTTCTGTGCCAGCAGTTTTCCCAGCCACTCCACAGGGTACAATGAGCAGTTCTTCGGGCCA	eQD153	INCOV063-T2	CASSFPSHSTGYNEQFF+TCRBV27-01+TCRBJ02-01	HTTDPSFLGRY	1636	1646	ORF1ab	5171	5203	1	0	0	0
TTGGCTGCTCCCTCCCAGACATCTGTGTACTTCTGTGCCAGCAGTTACGAGGCGGGGGGGCTGGGAGATACGCAGTATTTTGGCCCA	eQD153	INCOV063-T2	CASSYEAGGLGDTQYF+TCRBV06-06+TCRBJ02-03	HTTDPSFLGRY	1636	1646	ORF1ab	5171	5203	1	0	0	0
AATGTGAACGCCTTGTTGCTGGGGGACTCGGCCCTCTATCTCTGTGCCAGCAGCTTTTTCTCGGAAAATGAGCAGTTCTTCGGGCCA	eQD153	INCOV063-T2	CASSFFSENEQFF+TCRBV05-06+TCRBJ02-01	IGAGICASY,IPIGAGICASY	664	674	surface glycoprotein	23552	23584	1	0	0	0
NTGTCGGCTGCTCCCTCCCAGACATCTGTGTACTTCTGTGCCAGCAGATTTCTTCTCGGACAGCAAGAGACCCAGTACTTCGGGCCA	eQD153	INCOV063-T2	CASRFLLGQQETQYF+TCRBV06-05+TCRBJ02-05	IGAGICASY,IPIGAGICASY	664	674	surface glycoprotein	23552	23584	2	0	0	0
TCTCTGGAGCTGGGGGACTCAGCTTTGTATTTCTGTGCCAGCAGCTCCGGACTAGTCTCGAACACCGGGGAGCTGTTTTTTGGAGAA	eQD153	INCOV063-T2	CASSSGLVSNTGELFF+TCRBV09-01+TCRBJ02-02	KLSYGIATV	5470	5478	ORF1ab	16673	16699	3	0	0	0
CTGATCCTGGAGTCGCCCAGCCCCAACCAGACCTCTCTGTACTTCTGTGCCAGCAGTTTATCAGGGTACGAGCAGTACTTCGGGCCG	eQD153	INCOV063-T2	CASSLSGYEQYF+TCRBV27-01+TCRBJ02-07	HTTDPSFLGRY	1636	1646	ORF1ab	5171	5203	2	0	0	0
TCGCCCAGCCCCAACCAGACCTCTCTGTACTTCTGTGCCAGCAGCCCCGATCCCGGACAGTCCTACAATGAGCAGTTCTTCGGGCCA	eQD153	INCOV063-T2	CASSPDPGQSYNEQFF+TCRBV27-01+TCRBJ02-01	HTTDPSFLGRY	1636	1646	ORF1ab	5171	5203	1	0	0	0
CTGGAGTCGCCCAGCCCCAACCAGACCTCTCTGTACTTCTGTGCCAGCAGTTTATCGAGCCTCCAAGAGACCCAGTACTTCGGGCCA	eQD153	INCOV063-T2	CASSLSSLQETQYF+TCRBV27-01+TCRBJ02-05	HTTDPSFLGRY	1636	1646	ORF1ab	5171	5203	1	0	0	0
GAGTCGCCCAGCCCCAACCAGACCTCTCTGTACTTCTGTGCCAGCAGTTCCGGGACACATAGCACAGATACGCAGTATTTTGGCCCA	eQD153	INCOV063-T2	CASSSGTHSTDTQYF+TCRBV27-01+TCRBJ02-03	HTTDPSFLGRY	1636	1646	ORF1ab	5171	5203	1	0	0	0
NNNNNNNTGTCGGCTGCTCCCTCCCAGACATCTGTGTACTTCTGTGCCAGCAGTCTGGAGGGGGGCTACGAGCAGTACTTCGGGCCG	eQD153	INCOV063-T2	CASSLEGGYEQYF+TCRBV06-05+TCRBJ02-07	HTTDPSFLGRY	1636	1646	ORF1ab	5171	5203	0	1	0	0
TCTAAGAAGCTCCTTCTCAGTGACTCTGGCTTCTATCTCTGTGCCTGGAGTGGGGGGCCGTTATACAATGAGCAGTTCTTCGGGCCA	eQD153	INCOV063-T2	CAWSGGPLYNEQFF+TCRBV30-01+TCRBJ02-01	IGAGICASY,IPIGAGICASY	664	674	surface glycoprotein	23552	23584	1	0	0	0
CTGGAGTCGCCCAGCCCCAACCAGACCTCTCTGTACTTCTGTGCCAGCAGTTTATCTGGGCCCCAAGAGACCCAGTACTTCGGGCCA	eQD153	INCOV063-T2	CASSLSGPQETQYF+TCRBV27-01+TCRBJ02-05	HTTDPSFLGRY	1636	1646	ORF1ab	5171	5203	2	0	0	0
CTGGAGTCGCCCAGCCCCAACCAGACCTCTCTGTACTTCTGTGCCAGCAGTTTATCAGGGCCCCAAGAGACCCAGTACTTCGGGCCA	eJL161		CASSLSGPQETQYF+TCRBV27-01+TCRBJ02-05	HTTDPSFLGRY			ORF1ab	5171	5203	2	0	0	0
CTGGAGTCGCCCAGCCCCAACCAGACCTCTCTGTACTTCTGTGCCAGCAGTTTATCTGGCCCACAGGAGACCCAGTACTTCGGGCCA	eMR17		CASSLSGPQETQYF+TCRBV27-01+TCRBJ02-05	HTTDPSFLGRY			ORF1ab	5171	5203	2	0	0	0
CTGGAGTCGCCCAGCCCCAACCAGACCTCTCTGTACTTCTGTGCCAGCAGTCTATCCGGGCCCCAAGAGACCCAGTACTTCGGGCCA	eMR17		CASSLSGPQETQYF+TCRBV27-01+TCRBJ02-05	HTTDPSFLGRY			ORF1ab	5171	5203	2	0	0	0
CTGGAGTCGCCCAGCCCCAACCAGACCTCTCTGTACTTCTGTGCCAGCAGTTTGTCAGGGCCCCAAGAGACCCAGTACTTCGGGCCA	eQD111		CASSLSGPQETQYF+TCRBV27-01+TCRBJ02-05	HTTDPSFLGRY			ORF1ab	5171	5203	2	0	0	0
CTGGAGTCGCCCAGCCCCAACCAGACCTCTCTGTACTTCTGTGCCAGCAGCCTATCGGGACCACAAGAGACCCAGTACTTCGGGCCA	eQD111		CASSLSGPQETQYF+TCRBV27-01+TCRBJ02-05	HTTDPSFLGRY			ORF1ab	5171	5203	2	0	0	0
CTGGAGTCGCCCAGCCCCAACCAGACCTCTCTGTACTTCTGTGCCAGCAGTTTAAGCGGGCCACAAGAGACCCAGTACTTCGGGCCA	eQD111		CASSLSGPQETQYF+TCRBV27-01+TCRBJ02-05	HTTDPSFLGRY			ORF1ab	5171	5203	2	0	0	0
CTGGAGTCGCCCAGCCCCAACCAGACCTCTCTGTACTTCTGTGCCAGCTCCTTGTCGGGGCCCCAAGAGACCCAGTACTTCGGGCCA	eMR13		CASSLSGPQETQYF+TCRBV27-01+TCRBJ02-05	HTTDPSFLGRY			ORF1ab	5171	5203	2	0	0	0
CTGGAGTCGCCCAGCCCCAACCAGACCTCTCTGTACTTCTGTGCCAGCAGTTTGTCAGGACCGCAAGAGACCCAGTACTTCGGGCCA	eQD111		CASSLSGPQETQYF+TCRBV27-01+TCRBJ02-05	HTTDPSFLGRY			ORF1ab	5171	5203	2	0	0	0
CTGGAGTCGCCCAGCCCCAACCAGACCTCTCTGTACTTCTGTGCCAGCAGTTTATCAGGGCCCCAAGAGACCCAGTACTTCGGGCCA	eQD121		CASSLSGPQETQYF+TCRBV27-01+TCRBJ02-05	HTTDPSFLGRY			ORF1ab	5171	5203	2	0	0	0
CTGGAGTCGCCCAGCCCCAACCAGACCTCTCTGTACTTCTGTGCCAGCAGTTTATCGGGGCCCCAAGAGACCCAGTACTTCGGGCCA	eQD121		CASSLSGPQETQYF+TCRBV27-01+TCRBJ02-05	HTTDPSFLGRY			ORF1ab	5171	5203	2	0	0	0
CTGGAGTCGCCCAGCCCCAACCAGACCTCTCTGTACTTCTGTGCCAGCAGTTTATCCGGTCCACAAGAGACCCAGTACTTCGGGCCA	eMR12		CASSLSGPQETQYF+TCRBV27-01+TCRBJ02-05	HTTDPSFLGRY			ORF1ab	5171	5203	2	0	0	0
CTGGAGTCGCCCAGCCCCAACCAGACCTCTCTGTACTTCTGTGCCAGCAGTTTGTCCGGGCCCCAAGAGACCCAGTACTTCGGGCCA	eMR12		CASSLSGPQETQYF+TCRBV27-01+TCRBJ02-05	HTTDPSFLGRY			ORF1ab	5171	5203	2	0	0	0
CTGGAGTCGCCCAGCCCCAACCAGACCTCTCTGTACTTCTGTGCCAGCAGTTTATCAGGTCCCCAAGAGACCCAGTACTTCGGGCCA	eQD125		CASSLSGPQETQYF+TCRBV27-01+TCRBJ02-05	HTTDPSFLGRY			ORF1ab	5171	5203	2	0	0	0
CTGGAGTCGCCCAGCCCCAACCAGACCTCTCTGTACTTCTGTGCCAGCAGTTTATCGGGCCCCCAAGAGACCCAGTACTTCGGGCCA	eQD111		CASSLSGPQETQYF+TCRBV27-01+TCRBJ02-05	HTTDPSFLGRY			ORF1ab	5171	5203	2	0	0	0
CTGGAGTCGCCCAGCCCCAACCAGACCTCTCTGTACTTCTGTGCCAGCAGTTTATCCGGCCCCCAAGAGACCCAGTACTTCGGGCCA	eQD110		CASSLSGPQETQYF+TCRBV27-01+TCRBJ02-05	HTTDPSFLGRY			ORF1ab	5171	5203	2	0	0	0
CTGGAGTCGCCCAGCCCCAACCAGACCTCTCTGTACTTCTGTGCCAGCAGTTTATCTGGGCCACAAGAGACCCAGTACTTCGGGCCA	eEE226		CASSLSGPQETQYF+TCRBV27-01+TCRBJ02-05	HTTDPSFLGRY			ORF1ab	5171	5203	2	0	0	0
GAGTCGCCCAGCCCCAACCAGACCTCTCTGTACTTCTGTGCCAGCAGTTTATCACTAGCGGGAGCTGATGAGCAGTTCTTCGGGCCA	eQD153	INCOV063-T2	CASSLSLAGADEQFF+TCRBV27-01+TCRBJ02-01	SIIAYTMSL,ASQSIIAYTM,SQSIIAYTM,VASQSIIAY,RSVASQSII	685	699	surface glycoprotein	23615	23659	4	0	0	0
CAGCGCACACAGCAGGAGGACTCCGCCGTGTATCTCTGTGCCAGCAGCTTCCGGACGGTGAGCTCCTACGAGCAGTACTTCGGGCCG	eJL153		CASSFRTVSSYEQYF+TCRBV07-08+TCRBJ02-07	ADAGFIKQY,AELEGIQY,LADAGFIKQY,TLADAGFIK			ORF1ab,surface glycoprotein	533	24073	3	2	0	0
CACGCCCTGCAGCCAGAAGACTCAGCCCTGTATCTCTGCGCCAGCAGCCCCTCGACTGGGGACCAAGAGACCCAGTACTTCGGGCCA	eXL37		CASSPSTGDQETQYF+TCRBV04-01+TCRBJ02-05	ADAGFIKQY,AELEGIQY,LADAGFIKQY,TLADAGFIK			ORF1ab,surface glycoprotein	533	24073	2	0	0	0
CTACACGCCCTGCAGCCAGAAGACTCAGCCCTGTATCTCTGCGCCAGCAGCCTTGGACAGGGCAATCAGCCCCAGCATTTTGGTGAT	eXL30		CASSLGQGNQPQHF+TCRBV04-01+TCRBJ01-05	GEIPVAYRKVLL,VPHVGEIPVAY			ORF1ab	587	634	1	0	0	0
ATCCGGTCCACAAAGCTGGAGGACTCAGCCATGTACTTCTGTGCCAGCAGTGGACTAGCCGGGGGCGGCGAGCAGTACTTCGGGCCG	eEE226		CASSGLAGGGEQYF+TCRBV02-01+TCRBJ02-07	GEIPVAYRKVLL,VPHVGEIPVAY			ORF1ab	587	634	1	0	0	0
ATCCGGTCCACAAAGCTGGAGGACTCAGCCATGTACTTCTGTGCCAGCAGTGGACTAGCGGGAGGGGGCGAGCAGTACTTCGGGCCG	eXL27		CASSGLAGGGEQYF+TCRBV02-01+TCRBJ02-07	FVDGVPFVV			ORF1ab	14441	14467	1	0	0	0
AATGTGAGCACCTTGGAGCTGGGGGACTCGGCCCTTTATCTTTGCGCCAGCAGCCTCGAGGTGACGTACGAGCAGTACTTCGGGCCG	eXL30		CASSLEVTYEQYF+TCRBV05-01+TCRBJ02-07	GEIPVAYRKVLL,VPHVGEIPVAY			ORF1ab	587	634	0	0	0	1
ACCCTGCAGCCAGAAGACTCGGCCCTGTATCTCTGCGCCAGCAGCCAAGATTCGGGGTCGGCTGGAAACACCATATATTTTGGAGAG	eXL30		CASSQDSGSAGNTIYF+TCRBV04-03+TCRBJ01-03	SEVGPEHSLAEY			ORF1ab	1391	1426	0	1	0	0
CTGAATGTGAACGCCTTGTTGCTGGGGGACTCGGCCCTCTATCTCTGTGCCAGCAGCTTAGGCGGCTACGAGCAGTACTTCGGGCCG	eXL30		CASSLGGYEQYF+TCRBV05-06+TCRBJ02-07	SEVGPEHSLAEY			ORF1ab	1391	1426	0	0	1	0
CTGAATGTGAACGCCTTGTTGCTGGGGGACTCGGCCCTCTATCTCTGTGCCAGCAGCTTGGGGGGATACGAGCAGTACTTCGGGCCG	eLH41		CASSLGGYEQYF+TCRBV05-06+TCRBJ02-07	RIRGGDGKM,RIRGGDGKMK			nucleocapsid phosphoprotein	28550	28579	0	0	1	0
ATCCAACCTGCAAAGCTTGAGGACTCGGCCGTGTATCTCTGTGCCAGCAGCTTAGATGATTCCTACAATGAGCAGTTCTTCGGGCCA	eEE226		CASSLDDSYNEQFF+TCRBV11-02+TCRBJ02-01	APKEIIFL,KEIIFLEGETL			ORF1ab	2468	2506	1	0	0	0
GAGATCCAGCGCACAGAGCAGGGGGACTCGGCCATGTATCTCTGTGCCAGCAGCCCGTCGGAGAACACTGAAGCTTTCTTTGGACAA	eEE226		CASSPSENTEAFF+TCRBV07-09+TCRBJ01-01	APKEIIFL,KEIIFLEGETL			ORF1ab	2468	2506	2	0	0	0
CTCACTGTGACATCGGCCCAAAAGAACCCGACAGCTTTCTATCTCTGTGCCAGTAGTATTGGAAACACTGAAGCTTTCTTTGGACAA	eEE226		CASSIGNTEAFF+TCRBV19-01+TCRBJ01-01	APKEIIFL,KEIIFLEGETL			ORF1ab	2468	2506	1	2	0	0
CTCACTGTGACATCGGCCCAAAAGAACCCGACAGCTTTCTATCTCTGTGCCAGTAGTATTGGTAACACTGAAGCTTTCTTTGGACAA	ePD91		CASSIGNTEAFF+TCRBV19-01+TCRBJ01-01	ILGTVSWNL,SNEKQEILGTVSW			ORF1ab	4346	4390	1	2	0	0
CTGGAGTCGCCCAGCCCCAACCAGACCTCTCTGTACTTCTGTGCCAGCAGTCTCGGGACAGGCACAGATACGCAGTATTTTGGCCCA	eEE226		CASSLGTGTDTQYF+TCRBV27-01+TCRBJ02-03	APKEIIFL,KEIIFLEGETL			ORF1ab	2468	2506	1	0	0	0
GAGATGAATGTGAGCACCTTGGAGCTGGGGGACTCGGCCCTTTATCTTTGCGCCAGCAGCTTGGGGGATGGCTACACCTTCGGTTCG	eEE226		CASSLGDGYTF+TCRBV05-01+TCRBJ01-02	APKEIIFL,KEIIFLEGETL			ORF1ab	2468	2506	0	0	0	1
GAGATGAATGTGAGCACCTTGGAGCTGGGGGACTCGGCCCTTTATCTTTGCGCCAGCAGCTTGGGGGACGGCTACACCTTCGGTTCG	eEE226		CASSLGDGYTF+TCRBV05-01+TCRBJ01-02	VLWAHGFEL			ORF1ab	18590	18616	0	0	0	1
NNNACCTTGGAGATCCAGCGCACAGAGCAGGGGGACTCGGCCATGTATCTCTGTGCCAGCAGCTTCACGGAAGCTTTCTTTGGACAA	eEE226		CASSFTEAFF+TCRBV07-09+TCRBJ01-01	APKEIIFL,KEIIFLEGETL			ORF1ab	2468	2506	0	0	0	1
NNNACCTTGGAGATCCAGCGCACAGAGCAGGGGGACTCGGCCATGTATCTCTGTGCCAGCAGTTTTACTGAAGCTTTCTTTGGACAA	eEE226		CASSFTEAFF+TCRBV07-09+TCRBJ01-01	AFPFTIYSL,GYINVFAFPF,INVFAFPFTI,MGYINVFAF,NVFAFPFTI,NVFAFPFTIY,YINVFAFPF			ORF10	29558	29605	0	0	0	1
CTGAACATGAGCTCCTTGGAGCTGGGGGACTCAGCCCTGTACTTCTGTGCCAGCAGCTTAGGAAATCAGCCCCAGCATTTTGGTGAT	eXL30		CASSLGNQPQHF+TCRBV13-01+TCRBJ01-05	APKEIIFL,KEIIFLEGETL			ORF1ab	2468	2506	0	1	0	0
CTGAGCTCTCTGGAGCTGGGGGACTCAGCTTTGTATTTCTGTGCCAGCAGCGTAGGGGGCGGGACCGGGGAGCTGTTTTTTGGAGAA	eXL30		CASSVGGGTGELFF+TCRBV09-01+TCRBJ02-02	APKEIIFL,KEIIFLEGETL			ORF1ab	2468	2506	2	0	0	0
GAGATGAATGTGAGCACCTTGGAGCTGGGGGACTCGGCCCTTTATCTTTGCGCCAGCAGCCTTGGCTACGAGCAGTACTTCGGGCCG	eAV93		CASSLGYEQYF+TCRBV05-01+TCRBJ02-07	APKEIIFL,KEIIFLEGETL			ORF1ab	2468	2506	0	0	1	0
CTGGAGTCTGCTGCCTCCTCCCAGACATCTGTATATTTCTGCGCCAGCAGTGAGTCGGGGAGCTCCTACGAGCAGTACTTCGGGCCG	eEE224		CASSESGSSYEQYF+TCRBV10-01+TCRBJ02-07	APKEIIFL,KEIIFLEGETL			ORF1ab	2468	2506	1	0	0	0
CCCCTGATCCTGGAGTCGCCCAGCCCCAACCAGACCTCTCTGTACTTCTGTGCCAGCAGCCTGGGGACTGAAGCTTTCTTTGGACAA	eXL30		CASSLGTEAFF+TCRBV27-01+TCRBJ01-01	APKEIIFL,KEIIFLEGETL			ORF1ab	2468	2506	2	0	0	0
NNNNNNNNNNNNNTGTCGGCTGCTCCCTCCCAGACATCTGTGTACTTCTGTGCCAGCAGCCTCGGGGACGAGCAGTACTTCGGGCCG	eXL30		CASSLGDEQYF+TCRBV06-05+TCRBJ02-07	APKEIIFL,KEIIFLEGETL			ORF1ab	2468	2506	0	0	1	0
AACCTGAGCTCTCTGGAGCTGGGGGACTCAGCTTTGTATTTCTGTGCCAGCAGCGTAGGGGGAGTGAATGAGCAGTTCTTCGGGCCA	eEE224		CASSVGGVNEQFF+TCRBV09-01+TCRBJ02-01	KPLEFGATSAAL			ORF1ab	3137	3172	1	1	0	0
CTGGAGTCGCCCAGCCCCAACCAGACCTCTCTGTACTTCTGTGCCAGCAGTTTTGGGCAGGGGAACTACGAGCAGTACTTCGGGCCG	eEE224		CASSFGQGNYEQYF+TCRBV27-01+TCRBJ02-07	KPLEFGATSAAL			ORF1ab	3137	3172	1	0	0	0
CTGGAGTCGCCCAGCCCCAACCAGACCTCTCTGTACTTCTGTGCCAGCAGTTTTGGGCAGGGGAACTACGAGCAGTACTTCGGGCCG	eXL27		CASSFGQGNYEQYF+TCRBV27-01+TCRBJ02-07	KPLEFGATSAAL			ORF1ab	3137	3172	1	0	0	0
CTGGAGTCGCCCAGCCCCAACCAGACCTCTCTGTACTTCTGTGCCAGCAGTTTCGGACAGGGCAACTACGAGCAGTACTTCGGGCCG	eAV88		CASSFGQGNYEQYF+TCRBV27-01+TCRBJ02-07	KPLEFGATSAAL			ORF1ab	3137	3172	1	0	0	0
CTGGAGTCGCCCAGCCCCAACCAGACCTCTCTGTACTTCTGTGCCAGCAGTTTCGGACAGGGTAACTACGAGCAGTACTTCGGGCCG	eXL31		CASSFGQGNYEQYF+TCRBV27-01+TCRBJ02-07	QLMCQPILL,QLMCQPILLL			ORF1ab	7952	7981	1	0	0	0
CTCACTGTGACATCGGCCCAAAAGAACCCGACAGCTTTCTATCTCTGTGCCAGTAGTACCCACTCCTACGAGCAGTACTTCGGGCCG	eXL27		CASSTHSYEQYF+TCRBV19-01+TCRBJ02-07	KPLEFGATSAAL			ORF1ab	3137	3172	1	0	0	0
ACTGTGACATCGGCCCAAAAGAACCCGACAGCTTTCTATCTCTGTGCCAGTAGTATTAGTAGCGGGGAGACCCAGTACTTCGGGCCA	eEE224		CASSISSGETQYF+TCRBV19-01+TCRBJ02-05	KPLEFGATSAAL			ORF1ab	3137	3172	1	0	0	0
TTGGAGATCCAGCGCACAGAGCAGGGGGACTCGGCCATGTATCTCTGTGCCAGCAGTCGAGACGGCTACGAGCAGTACTTCGGGCCG	eOX52		CASSRDGYEQYF+TCRBV07-09+TCRBJ02-07	KPLEFGATSAAL			ORF1ab	3137	3172	1	0	0	0
ATCCAGCGCACAGAGCAGGGGGACTCGGCCATGTATCTCTGTGCCAGCAGCTCCGACAGGAACACCGGGGAGCTGTTTTTTGGAGAA	eOX52		CASSSDRNTGELFF+TCRBV07-09+TCRBJ02-02	KPLEFGATSAAL			ORF1ab	3137	3172	1	0	0	0
ACTGTGACATCGGCCCAAAAGAACCCGACAGCTTTCTATCTCTGTGCCAGTAGTATCGGAGGGGGCACTGAAGCTTTCTTTGGACAA	eOX52		CASSIGGGTEAFF+TCRBV19-01+TCRBJ01-01	KPLEFGATSAAL			ORF1ab	3137	3172	1	0	0	0
ATCCAGCGCACAGAGCAGGGGGACTCGGCCATGTATCTCTGTGCCAGCAGCTCTCCGGGACAGCAAGAGACCCAGTACTTCGGGCCA	eOX52		CASSSPGQQETQYF+TCRBV07-09+TCRBJ02-05	KPLEFGATSAAL			ORF1ab	3137	3172	0	0	1	0
AAGATCCAGCGCACAGAGCGGGGGGACTCAGCCGTGTATCTCTGTGCCAGCAGCTTAAGTCTCCCAGATACGCAGTATTTTGGCCCA	eMR23		CASSLSLPDTQYF+TCRBV07-03+TCRBJ02-03	AEIPKEEVKPF,ASKIITLKK,SASKIITLK			ORF1ab,ORF3a	3875	25593	1	0	0	0
AAGATCCAGCGCACAGAGCGGGGGGACTCAGCCGTGTATCTCTGTGCCAGCAGCCTATCACTCCCGGATACGCAGTATTTTGGCCCA	eMR23		CASSLSLPDTQYF+TCRBV07-03+TCRBJ02-03	AEIPKEEVKPF,ASKIITLKK,SASKIITLK			ORF1ab,ORF3a	3875	25593	1	0	0	0
AAGATCCAGCGCACAGAGCGGGGGGACTCAGCCGTGTATCTCTGTGCCAGCAGCTTATCCCTCCCAGATACGCAGTATTTTGGCCCA	eMR23		CASSLSLPDTQYF+TCRBV07-03+TCRBJ02-03	AEIPKEEVKPF,ASKIITLKK,SASKIITLK			ORF1ab,ORF3a	3875	25593	1	0	0	0
AAGATCCAGCGCACAGAGCGGGGGGACTCAGCCGTGTATCTCTGTGCCAGCAGCCTAAGCTTACCAGATACGCAGTATTTTGGCCCA	eHO141		CASSLSLPDTQYF+TCRBV07-03+TCRBJ02-03	AEIPKEEVKPF,ASKIITLKK,SASKIITLK			ORF1ab,ORF3a	3875	25593	1	0	0	0
AAGATCCAGCGCACAGAGCGGGGGGACTCAGCCGTGTATCTCTGTGCCAGCAGCTTAAGCCTTCCAGATACGCAGTATTTTGGCCCA	eHO138		CASSLSLPDTQYF+TCRBV07-03+TCRBJ02-03	AEIPKEEVKPF,ASKIITLKK,SASKIITLK			ORF1ab,ORF3a	3875	25593	1	0	0	0
AAGATCCAGCGCACAGAGCGGGGGGACTCAGCCGTGTATCTCTGTGCCAGCAGCTTAAGTTTACCAGATACGCAGTATTTTGGCCCA	eHO141		CASSLSLPDTQYF+TCRBV07-03+TCRBJ02-03	AEIPKEEVKPF,ASKIITLKK,SASKIITLK			ORF1ab,ORF3a	3875	25593	1	0	0	0
AAGATCCAGCGCACAGAGCGGGGGGACTCAGCCGTGTATCTCTGTGCCAGCAGCTTATCTTTACCAGATACGCAGTATTTTGGCCCA	eAV93		CASSLSLPDTQYF+TCRBV07-03+TCRBJ02-03	AEIPKEEVKPF,ASKIITLKK,SASKIITLK			ORF1ab,ORF3a	3875	25593	1	0	0	0
AAGATCCAGCGCACAGAGCGGGGGGACTCAGCCGTGTATCTCTGTGCCAGCAGCTTAAGCCTACCAGATACGCAGTATTTTGGCCCA	eHO141		CASSLSLPDTQYF+TCRBV07-03+TCRBJ02-03	AEIPKEEVKPF,ASKIITLKK,SASKIITLK			ORF1ab,ORF3a	3875	25593	1	0	0	0
AAGATCCAGCGCACAGAGCGGGGGGACTCAGCCGTGTATCTCTGTGCCAGCAGCTTAAGCCTCCCAGATACGCAGTATTTTGGCCCA	eHO141		CASSLSLPDTQYF+TCRBV07-03+TCRBJ02-03	AEIPKEEVKPF,ASKIITLKK,SASKIITLK			ORF1ab,ORF3a	3875	25593	1	0	0	0
AAGATCCAGCGCACAGAGCGGGGGGACTCAGCCGTGTATCTCTGTGCCAGCAGCCTAAGTTTGCCAGATACGCAGTATTTTGGCCCA	eHO141		CASSLSLPDTQYF+TCRBV07-03+TCRBJ02-03	AEIPKEEVKPF,ASKIITLKK,SASKIITLK			ORF1ab,ORF3a	3875	25593	1	0	0	0
AAGATCCAGCGCACAGAGCGGGGGGACTCAGCCGTGTATCTCTGTGCCAGCAGCTTATCCCTGCCAGATACGCAGTATTTTGGCCCA	eHO141		CASSLSLPDTQYF+TCRBV07-03+TCRBJ02-03	AEIPKEEVKPF,ASKIITLKK,SASKIITLK			ORF1ab,ORF3a	3875	25593	1	0	0	0
AAGATCCAGCGCACAGAGCGGGGGGACTCAGCCGTGTATCTCTGTGCCAGCAGTCTGTCGCTGCCAGATACGCAGTATTTTGGCCCA	eHO141		CASSLSLPDTQYF+TCRBV07-03+TCRBJ02-03	AEIPKEEVKPF,ASKIITLKK,SASKIITLK			ORF1ab,ORF3a	3875	25593	1	0	0	0
AAGATCCAGCGCACAGAGCGGGGGGACTCAGCCGTGTATCTCTGTGCCAGCAGCCTAAGCCTTCCCGATACGCAGTATTTTGGCCCA	eHO141		CASSLSLPDTQYF+TCRBV07-03+TCRBJ02-03	AEIPKEEVKPF,ASKIITLKK,SASKIITLK			ORF1ab,ORF3a	3875	25593	1	0	0	0
AAGATCCAGCGCACAGAGCGGGGGGACTCAGCCGTGTATCTCTGTGCCAGCAGCTTGTCACTACCAGATACGCAGTATTTTGGCCCA	eQD113		CASSLSLPDTQYF+TCRBV07-03+TCRBJ02-03	AEIPKEEVKPF,ASKIITLKK,SASKIITLK			ORF1ab,ORF3a	3875	25593	1	0	0	0
AAGATCCAGCGCACAGAGCGGGGGGACTCAGCCGTGTATCTCTGTGCCAGCAGCTTAAGTCTCCCCGATACGCAGTATTTTGGCCCA	eHO141		CASSLSLPDTQYF+TCRBV07-03+TCRBJ02-03	AEIPKEEVKPF,ASKIITLKK,SASKIITLK			ORF1ab,ORF3a	3875	25593	1	0	0	0
AAGATCCAGCGCACAGAGCGGGGGGACTCAGCCGTGTATCTCTGTGCCAGCAGCTTAAGTTTGCCAGATACGCAGTATTTTGGCCCA	eQD108		CASSLSLPDTQYF+TCRBV07-03+TCRBJ02-03	AEIPKEEVKPF,ASKIITLKK,SASKIITLK			ORF1ab,ORF3a	3875	25593	1	0	0	0
AAGATCCAGCGCACAGAGCGGGGGGACTCAGCCGTGTATCTCTGTGCCAGCAGCCTATCTCTTCCAGATACGCAGTATTTTGGCCCA	eQD108		CASSLSLPDTQYF+TCRBV07-03+TCRBJ02-03	AEIPKEEVKPF,ASKIITLKK,SASKIITLK			ORF1ab,ORF3a	3875	25593	1	0	0	0
CTGGAGTCCGCCAGCACCAACCAGACATCTATGTACCTCTGTGCCAGCAGTTTAAGGTCCGACTCCTACGAGCAGTACTTCGGGCCG	eQD110		CASSLRSDSYEQYF+TCRBV28-01+TCRBJ02-07	ALRKVPTDNYITTY,KVPTDNYITTY			ORF1ab	4211	4252	1	0	0	0
CTGGAGTCCGCCAGCACCAACCAGACATCTATGTACCTCTGTGCCAGCAGTTTAAGGTCAGACTCATACGAGCAGTACTTCGGGCCG	eQD110		CASSLRSDSYEQYF+TCRBV28-01+TCRBJ02-07	ALRKVPTDNYITTY,KVPTDNYITTY			ORF1ab	4211	4252	1	0	0	0
CTGGAGTCCGCCAGCACCAACCAGACATCTATGTACCTCTGTGCCAGCAGTTTACGGAGCGACTCCTACGAGCAGTACTTCGGGCCG	eQD110		CASSLRSDSYEQYF+TCRBV28-01+TCRBJ02-07	ALRKVPTDNYITTY,KVPTDNYITTY			ORF1ab	4211	4252	1	0	0	0
CTGGAGTCCGCCAGCACCAACCAGACATCTATGTACCTCTGTGCCAGCAGTTTAAGGTCCGATTCCTACGAGCAGTACTTCGGGCCG	eQD125		CASSLRSDSYEQYF+TCRBV28-01+TCRBJ02-07	ALRKVPTDNYITTY,KVPTDNYITTY			ORF1ab	4211	4252	1	0	0	0
CTGGAGTCCGCCAGCACCAACCAGACATCTATGTACCTCTGTGCCAGCAGTTTGAGGTCGGACTCCTACGAGCAGTACTTCGGGCCG	eQD114		CASSLRSDSYEQYF+TCRBV28-01+TCRBJ02-07	ALRKVPTDNYITTY,KVPTDNYITTY			ORF1ab	4211	4252	1	0	0	0
GCCTTGTTGCTGGGGGACTCGGCCCTGTATCTCTGTGCCAGCAGCTTCGGACAGGGGGCTTTTACAGATACGCAGTATTTTGGCCCA	eQD111		CASSFGQGAFTDTQYF+TCRBV05-05+TCRBJ02-03	ALRKVPTDNYITTY,KVPTDNYITTY			ORF1ab	4211	4252	1	0	0	0
GCCTTGTTGCTGGGGGACTCGGCCCTGTATCTCTGTGCCAGCAGCTTCGGACAGGGGGCATTCACAGATACGCAGTATTTTGGCCCA	eHO128		CASSFGQGAFTDTQYF+TCRBV05-05+TCRBJ02-03	ALRKVPTDNYITTY,KVPTDNYITTY			ORF1ab	4211	4252	1	0	0	0
GCCTTGTTGCTGGGGGACTCGGCCCTGTATCTCTGTGCCAGCAGCCTGGGACAGGGGGCTTTCACAGATACGCAGTATTTTGGCCCA	eMR13		CASSLGQGAFTDTQYF+TCRBV05-05+TCRBJ02-03	ALRKVPTDNYITTY,KVPTDNYITTY			ORF1ab	4211	4252	1	0	0	0
GCCTTGTTGCTGGGGGACTCGGCCCTGTATCTCTGTGCCAGCAGCTTGGGACAGGGGGCGTTCACAGATACGCAGTATTTTGGCCCA	eQD111		CASSLGQGAFTDTQYF+TCRBV05-05+TCRBJ02-03	ALRKVPTDNYITTY,KVPTDNYITTY			ORF1ab	4211	4252	1	0	0	0
GCCTTGTTGCTGGGGGACTCGGCCCTGTATCTCTGTGCCAGCAGCTTGGGCCAGGGGGCCTTCACAGATACGCAGTATTTTGGCCCA	eQD119		CASSLGQGAFTDTQYF+TCRBV05-05+TCRBJ02-03	ALRKVPTDNYITTY,KVPTDNYITTY			ORF1ab	4211	4252	1	0	0	0
GCCTTGTTGCTGGGGGACTCGGCCCTGTATCTCTGTGCCAGCAGCTTGGGTCAGGGGGCTTTCACAGATACGCAGTATTTTGGCCCA	eQD114		CASSLGQGAFTDTQYF+TCRBV05-05+TCRBJ02-03	ALRKVPTDNYITTY,KVPTDNYITTY			ORF1ab	4211	4252	1	0	0	0
GCCTTGTTGCTGGGGGACTCGGCCCTGTATCTCTGTGCCAGCAGCTTGGGACAGGGGGCCTTCACAGATACGCAGTATTTTGGCCCA	eHO134		CASSLGQGAFTDTQYF+TCRBV05-05+TCRBJ02-03	ALRKVPTDNYITTY,KVPTDNYITTY			ORF1ab	4211	4252	1	0	0	0
GCCTTGTTGCTGGGGGACTCGGCCCTGTATCTCTGTGCCAGCAGCTTGGGACAGGGGGCATTTACAGATACGCAGTATTTTGGCCCA	eHO134		CASSLGQGAFTDTQYF+TCRBV05-05+TCRBJ02-03	ALRKVPTDNYITTY,KVPTDNYITTY			ORF1ab	4211	4252	1	0	0	0
GCCTTGTTGCTGGGGGACTCGGCCCTGTATCTCTGTGCCAGCAGCTTGGGACAGGGGGCATTCACAGATACGCAGTATTTTGGCCCA	eHO134		CASSLGQGAFTDTQYF+TCRBV05-05+TCRBJ02-03	ALRKVPTDNYITTY,KVPTDNYITTY			ORF1ab	4211	4252	1	0	0	0
CTGGAGTCCGCCAGCACCAACCAGACATCTATGTACCTCTGTGCCAGCAGTTTTAGAACTGACTCCTACGAGCAGTACTTCGGGCCG	eMR12		CASSFRTDSYEQYF+TCRBV28-01+TCRBJ02-07	ALRKVPTDNYITTY,KVPTDNYITTY			ORF1ab	4211	4252	1	0	0	0
CTGGAGTCCGCCAGCACCAACCAGACATCTATGTACCTCTGTGCCAGCAGTTTCCGGACGGACTCCTACGAGCAGTACTTCGGGCCG	eQD126		CASSFRTDSYEQYF+TCRBV28-01+TCRBJ02-07	ALRKVPTDNYITTY,KVPTDNYITTY			ORF1ab	4211	4252	1	0	0	0
CTGGAGTCCGCCAGCACCAACCAGACATCTATGTACCTCTGTGCCAGCAGTTTCCGGACAGACTCCTACGAGCAGTACTTCGGGCCG	eQD125		CASSFRTDSYEQYF+TCRBV28-01+TCRBJ02-07	ALRKVPTDNYITTY,KVPTDNYITTY			ORF1ab	4211	4252	1	0	0	0
CTGGAGTCCGCCAGCACCAACCAGACATCTATGTACCTCTGTGCCAGCAGTTTCAGGACGGATTCCTACGAGCAGTACTTCGGGCCG	eQD125		CASSFRTDSYEQYF+TCRBV28-01+TCRBJ02-07	ALRKVPTDNYITTY,KVPTDNYITTY			ORF1ab	4211	4252	1	0	0	0
CTGGAGTCCGCCAGCACCAACCAGACATCTATGTACCTCTGTGCCAGCAGTTTCAGGACAGACTCCTACGAGCAGTACTTCGGGCCG	eQD137		CASSFRTDSYEQYF+TCRBV28-01+TCRBJ02-07	ALRKVPTDNYITTY,KVPTDNYITTY			ORF1ab	4211	4252	1	0	0	0
CTGGAGTCCGCCAGCACCAACCAGACATCTATGTACCTCTGTGCCAGCAGTTTCCGCACGGACTCCTACGAGCAGTACTTCGGGCCG	eMR17		CASSFRTDSYEQYF+TCRBV28-01+TCRBJ02-07	ALRKVPTDNYITTY,KVPTDNYITTY			ORF1ab	4211	4252	1	0	0	0
CTGGAGTCCGCCAGCACCAACCAGACATCTATGTACCTCTGTGCCAGCAGTTTCCGGACGGATTCCTACGAGCAGTACTTCGGGCCG	eHO134		CASSFRTDSYEQYF+TCRBV28-01+TCRBJ02-07	ALRKVPTDNYITTY,KVPTDNYITTY			ORF1ab	4211	4252	1	0	0	0
CTGGAGTCCGCCAGCACCAACCAGACATCTATGTACCTCTGTGCCAGCAGTTTTAGGACAGACTCCTACGAGCAGTACTTCGGGCCG	eHO134		CASSFRTDSYEQYF+TCRBV28-01+TCRBJ02-07	ALRKVPTDNYITTY,KVPTDNYITTY			ORF1ab	4211	4252	1	0	0	0
CTGGAGTCCGCCAGCACCAACCAGACATCTATGTACCTCTGTGCCAGCAGTTTTCGGACAGATTCCTACGAGCAGTACTTCGGGCCG	eHO134		CASSFRTDSYEQYF+TCRBV28-01+TCRBJ02-07	ALRKVPTDNYITTY,KVPTDNYITTY			ORF1ab	4211	4252	1	0	0	0
CTGGAGTCCGCCAGCACCAACCAGACATCTATGTACCTCTGTGCCAGCAGTTTTCGCACAGACTCCTACGAGCAGTACTTCGGGCCG	eHO126		CASSFRTDSYEQYF+TCRBV28-01+TCRBJ02-07	ALRKVPTDNYITTY,KVPTDNYITTY			ORF1ab	4211	4252	1	0	0	0
CTGGAGTCCGCCAGCACCAACCAGACATCTATGTACCTCTGTGCCAGCAGTTTAAGGAGTAATTCCTACGAGCAGTACTTCGGGCCG	eMR12		CASSLRSNSYEQYF+TCRBV28-01+TCRBJ02-07	ALRKVPTDNYITTY,KVPTDNYITTY			ORF1ab	4211	4252	0	1	0	0
CTGGAGTCCGCCAGCACCAACCAGACATCTATGTACCTCTGTGCCAGCAGTTTAAGATCAAACTCCTACGAGCAGTACTTCGGGCCG	eHO140		CASSLRSNSYEQYF+TCRBV28-01+TCRBJ02-07	ALRKVPTDNYITTY,KVPTDNYITTY			ORF1ab	4211	4252	0	1	0	0
CTGGAGTCCGCCAGCACCAACCAGACATCTATGTACCTCTGTGCCAGCAGTTTAAGGTCAAACTCCTACGAGCAGTACTTCGGGCCG	eQD126		CASSLRSNSYEQYF+TCRBV28-01+TCRBJ02-07	ALRKVPTDNYITTY,KVPTDNYITTY			ORF1ab	4211	4252	0	1	0	0
CTGGAGTCCGCCAGCACCAACCAGACATCTATGTACCTCTGTGCCAGCAGTTTAAGGAGTAACTCCTACGAGCAGTACTTCGGGCCG	eQD126		CASSLRSNSYEQYF+TCRBV28-01+TCRBJ02-07	ALRKVPTDNYITTY,KVPTDNYITTY			ORF1ab	4211	4252	0	1	0	0
CTGGAGTCCGCCAGCACCAACCAGACATCTATGTACCTCTGTGCCAGCAGTTTGAGGTCGAACTCCTACGAGCAGTACTTCGGGCCG	eQD125		CASSLRSNSYEQYF+TCRBV28-01+TCRBJ02-07	ALRKVPTDNYITTY,KVPTDNYITTY			ORF1ab	4211	4252	0	1	0	0
CTGGAGTCCGCCAGCACCAACCAGACATCTATGTACCTCTGTGCCAGCAGTTTACGGAGTAATTCCTACGAGCAGTACTTCGGGCCG	eMR12		CASSLRSNSYEQYF+TCRBV28-01+TCRBJ02-07	ALRKVPTDNYITTY,KVPTDNYITTY			ORF1ab	4211	4252	0	1	0	0
CTGGAGTCCGCCAGCACCAACCAGACATCTATGTACCTCTGTGCCAGCAGTTTAAGGTCCAACTCCTACGAGCAGTACTTCGGGCCG	eQD125		CASSLRSNSYEQYF+TCRBV28-01+TCRBJ02-07	ALRKVPTDNYITTY,KVPTDNYITTY			ORF1ab	4211	4252	0	1	0	0
CTGGAGTCCGCCAGCACCAACCAGACATCTATGTACCTCTGTGCCAGCAGTTTGAGGTCGAACTCCTACGAGCAGTACTTCGGGCCG	eQD120		CASSLRSNSYEQYF+TCRBV28-01+TCRBJ02-07	ALRKVPTDNYITTY,KVPTDNYITTY			ORF1ab	4211	4252	0	1	0	0
CTGGAGTCCGCCAGCACCAACCAGACATCTATGTACCTCTGTGCCAGCAGCCTTCGGTCGAACTCCTACGAGCAGTACTTCGGGCCG	eQD124		CASSLRSNSYEQYF+TCRBV28-01+TCRBJ02-07	ALRKVPTDNYITTY,KVPTDNYITTY			ORF1ab	4211	4252	0	1	0	0
CTGGAGTCCGCCAGCACCAACCAGACATCTATGTACCTCTGTGCCAGCAGTTTGCGGTCAAACTCCTACGAGCAGTACTTCGGGCCG	eJL161		CASSLRSNSYEQYF+TCRBV28-01+TCRBJ02-07	ALRKVPTDNYITTY,KVPTDNYITTY			ORF1ab	4211	4252	0	1	0	0
ATCCTGGAGTCGCCCAGCCCCAACCAGACCTCTCTGTACTTCTGTGCCAGCAGCCTAACCGTTAACTATGGCTACACCTTCGGTTCG	ePD84		CASSLTVNYGYTF+TCRBV27-01+TCRBJ01-02	ALRKVPTDNYITTY,KVPTDNYITTY			ORF1ab	4211	4252	0	0	0	1
AAGATCCAGCGCACACAGCAGGAGGACTCCGCCGTGTATCTCTGTGCCAGCAGCTTACTGGGGAATCAGCCCCAGCATTTTGGTGAT	eMR13		CASSLLGNQPQHF+TCRBV07-08+TCRBJ01-05	ALRKVPTDNYITTY,KVPTDNYITTY			ORF1ab	4211	4252	1	0	0	0
AAGATCCAGCGCACACAGCAGGAGGACTCCGCCGTGTATCTCTGTGCCAGCAGCTTACTCGGGAATCAGCCCCAGCATTTTGGTGAT	eMR17		CASSLLGNQPQHF+TCRBV07-08+TCRBJ01-05	ALRKVPTDNYITTY,KVPTDNYITTY			ORF1ab	4211	4252	1	0	0	0
NNNNNNNNNNTGTCGGCTGCTCCCTCCCAGACATCTGTGTACTTCTGTGCCAGCAGTTACGGGGGAGGGGAGCAGTACTTCGGGCCG	eQD126		CASSYGGGEQYF+TCRBV06-05+TCRBJ02-07	ALRKVPTDNYITTY,KVPTDNYITTY			ORF1ab	4211	4252	2	0	0	0
GTGACATCGGCCCAAAAGAACCCGACAGCTTTCTATCTCTGTGCCAGTAACCCCGGCGGGGGAGGGGAGACCCAGTACTTCGGGCCA	eLH47		CASNPGGGGETQYF+TCRBV19-01+TCRBJ02-05	ALRKVPTDNYITTY,KVPTDNYITTY			ORF1ab	4211	4252	1	0	0	0
GTGAGCACCTTGGAGCTGGGGGACTCGGCCCTTTATCTTTGCGCCAGCAGCTTGGAGGGGAGCTCCTACGAGCAGTACTTCGGGCCG	eMR12		CASSLEGSSYEQYF+TCRBV05-01+TCRBJ02-07	ALRKVPTDNYITTY,KVPTDNYITTY			ORF1ab	4211	4252	1	0	0	0
ACCTTGGAGCTGGGGGACTCGGCCCTTTATCTTTGCGCCAGCAGCTTGGAGCGGGAGAGCTCCTACAATGAGCAGTTCTTCGGGCCA	eQD114		CASSLERESSYNEQFF+TCRBV05-01+TCRBJ02-01	ALRKVPTDNYITTY,KVPTDNYITTY			ORF1ab	4211	4252	1	0	0	0
GTGAGCACCTTGGAGCTGGGGGACTCGGCCCTTTATCTTTGCGCCAGCAGCTTGCACGGGGGCGGAGAGACCCAGTACTTCGGGCCA	eQD114		CASSLHGGGETQYF+TCRBV05-01+TCRBJ02-05	ALRKVPTDNYITTY,KVPTDNYITTY			ORF1ab	4211	4252	0	2	0	0
GTGAGCACCTTGGAGCTGGGGGACTCGGCCCTTTATCTTTGCGCCAGCAGCTTGCACGGGGGAGGAGAGACCCAGTACTTCGGGCCA	eHO126		CASSLHGGGETQYF+TCRBV05-01+TCRBJ02-05	ALRKVPTDNYITTY,KVPTDNYITTY			ORF1ab	4211	4252	0	2	0	0
ACATCGGCCCAAAAGAACCCGACAGCTTTCTATCTCTGTGCCAGTAGTCCCGACAGCAGCTCCTACAATGAGCAGTTCTTCGGGCCA	eMR17		CASSPDSSSYNEQFF+TCRBV19-01+TCRBJ02-01	ALRKVPTDNYITTY,KVPTDNYITTY			ORF1ab	4211	4252	1	0	0	0
CTGGAGTCTGCTGCCTCCTCCCAGACATCTGTATATTTCTGCGCCAGCAGTGAAAGGACAGATTCCTACGAGCAGTACTTCGGGCCG	eQD114		CASSERTDSYEQYF+TCRBV10-01+TCRBJ02-07	ALRKVPTDNYITTY,KVPTDNYITTY			ORF1ab	4211	4252	1	0	0	0
CTGGAGTCGCCCAGCCCCAACCAGACCTCTCTGTACTTCTGTGCCAGCAGTTTCGGGACAGGCACCTACGAGCAGTACTTCGGGCCG	eEE228		CASSFGTGTYEQYF+TCRBV27-01+TCRBJ02-07	ALRKVPTDNYITTY,KVPTDNYITTY			ORF1ab	4211	4252	1	0	0	0
CTGGAGTCGCCCAGCCCCAACCAGACCTCTCTGTACTTCTGTGCCAGCAGCTTTGGGACAGGGACCTACGAGCAGTACTTCGGGCCG	eEE228		CASSFGTGTYEQYF+TCRBV27-01+TCRBJ02-07	FPPTSFGPL			ORF1ab	14402	14428	1	0	0	0
GTGAGCACCTTGGAGCTGGGGGACTCGGCCCTTTATCTTTGCGCCAGCAGCTTGGGGACAGATCAAGAGACCCAGTACTTCGGGCCA	eHO134		CASSLGTDQETQYF+TCRBV05-01+TCRBJ02-05	ALRKVPTDNYITTY,KVPTDNYITTY			ORF1ab	4211	4252	1	0	0	0
AAGATCCAGCGCACACAGCAGGAGGACTCCGCCGTGTATCTCTGTGCCAGCACCCTCTTAGGGAATCAGCCCCAGCATTTTGGTGAT	eHO134		CASTLLGNQPQHF+TCRBV07-08+TCRBJ01-05	ALRKVPTDNYITTY,KVPTDNYITTY			ORF1ab	4211	4252	1	0	0	0
CACCTACACGCCCTGCAGCCAGAAGACTCAGCCCTGTATCTCTGCGCCAGCAGCCAAGCTCAGGGCTACGAGCAGTACTTCGGGCCG	eEE228		CASSQAQGYEQYF+TCRBV04-01+TCRBJ02-07	ILGTVSWNL,SNEKQEILGTVSW			ORF1ab	4346	4390	1	0	0	0
CACCTACACGCCCTGCAGCCAGAAGACTCAGCCCTGTATCTCTGCGCCAGCAGCCAAGCTCAGGGCTACGAGCAGTACTTCGGGCCG	eOX52		CASSQAQGYEQYF+TCRBV04-01+TCRBJ02-07	NYLYRLFRK,NYNYLYRLF			surface glycoprotein	22904	22936	1	0	0	0
CTCACTGTGACATCGGCCCAAAAGAACCCGACAGCTTTCTATCTCTGTGCCAGTAGGGAGGGGAACACTGAAGCTTTCTTTGGACAA	eLH43		CASREGNTEAFF+TCRBV19-01+TCRBJ01-01	ILGTVSWNL,SNEKQEILGTVSW			ORF1ab	4346	4390	1	0	0	0
CTGGAGTCGCCCAGCCCCAACCAGACCTCTCTGTACTTCTGTGCCAGCAGTCCGACACATAGCAATCAGCCCCAGCATTTTGGTGAT	eJL162		CASSPTHSNQPQHF+TCRBV27-01+TCRBJ01-05	HTTDPSFLGRY			ORF1ab	5171	5203	0	1	0	0
CTGGAGTCGCCCAGCCCCAACCAGACCTCTCTGTACTTCTGTGCCAGCAGTCCGACCCATAGCAATCAGCCCCAGCATTTTGGTGAT	eJL161		CASSPTHSNQPQHF+TCRBV27-01+TCRBJ01-05	HTTDPSFLGRY			ORF1ab	5171	5203	0	1	0	0
CTGGAGTCGCCCAGCCCCAACCAGACCTCTCTGTACTTCTGTGCCAGCAGCCCGACACATAGCAATCAGCCCCAGCATTTTGGTGAT	eJL160		CASSPTHSNQPQHF+TCRBV27-01+TCRBJ01-05	HTTDPSFLGRY			ORF1ab	5171	5203	0	1	0	0
CTGGAGTCGCCCAGCCCCAACCAGACCTCTCTGTACTTCTGTGCCAGCAGTCCCACCCATAGCAATCAGCCCCAGCATTTTGGTGAT	eMR17		CASSPTHSNQPQHF+TCRBV27-01+TCRBJ01-05	HTTDPSFLGRY			ORF1ab	5171	5203	0	1	0	0
CTGGAGTCGCCCAGCCCCAACCAGACCTCTCTGTACTTCTGTGCCAGCAGCCCCACACATAGCAATCAGCCCCAGCATTTTGGTGAT	eQD124		CASSPTHSNQPQHF+TCRBV27-01+TCRBJ01-05	HTTDPSFLGRY			ORF1ab	5171	5203	0	1	0	0
CTGGAGTCGCCCAGCCCCAACCAGACCTCTCTGTACTTCTGTGCCAGCAGCCCGACCCATAGCAATCAGCCCCAGCATTTTGGTGAT	eMR13		CASSPTHSNQPQHF+TCRBV27-01+TCRBJ01-05	HTTDPSFLGRY			ORF1ab	5171	5203	0	1	0	0
CTGGAGTCGCCCAGCCCCAACCAGACCTCTCTGTACTTCTGTGCCAGCAGTCCTACACATAGCAATCAGCCCCAGCATTTTGGTGAT	eMR13		CASSPTHSNQPQHF+TCRBV27-01+TCRBJ01-05	HTTDPSFLGRY			ORF1ab	5171	5203	0	1	0	0
CTGGAGTCGCCCAGCCCCAACCAGACCTCTCTGTACTTCTGTGCCAGCAGTCCGACACATAGCAATCAGCCCCAGCATTTTGGTGAT	eQD111		CASSPTHSNQPQHF+TCRBV27-01+TCRBJ01-05	HTTDPSFLGRY			ORF1ab	5171	5203	0	1	0	0
CTGGAGTCGCCCAGCCCCAACCAGACCTCTCTGTACTTCTGTGCCAGCAGCCCGACACATAGCAATCAGCCCCAGCATTTTGGTGAT	eQD111		CASSPTHSNQPQHF+TCRBV27-01+TCRBJ01-05	HTTDPSFLGRY			ORF1ab	5171	5203	0	1	0	0
CTGGAGTCGCCCAGCCCCAACCAGACCTCTCTGTACTTCTGTGCCAGCAGCCCCACCCATAGCAATCAGCCCCAGCATTTTGGTGAT	eMR13		CASSPTHSNQPQHF+TCRBV27-01+TCRBJ01-05	HTTDPSFLGRY			ORF1ab	5171	5203	0	1	0	0
CTGGAGTCGCCCAGCCCCAACCAGACCTCTCTGTACTTCTGTGCCAGCAGTCCGACGCATAGCAATCAGCCCCAGCATTTTGGTGAT	eHO140		CASSPTHSNQPQHF+TCRBV27-01+TCRBJ01-05	HTTDPSFLGRY			ORF1ab	5171	5203	0	1	0	0
CTGGAGTCGCCCAGCCCCAACCAGACCTCTCTGTACTTCTGTGCCAGCTCCCCAACCCATAGCAATCAGCCCCAGCATTTTGGTGAT	eMR13		CASSPTHSNQPQHF+TCRBV27-01+TCRBJ01-05	HTTDPSFLGRY			ORF1ab	5171	5203	0	1	0	0
CTGGAGTCGCCCAGCCCCAACCAGACCTCTCTGTACTTCTGTGCCAGCAGCCCCACGCATAGCAATCAGCCCCAGCATTTTGGTGAT	eQD121		CASSPTHSNQPQHF+TCRBV27-01+TCRBJ01-05	HTTDPSFLGRY			ORF1ab	5171	5203	0	1	0	0
CTGGAGTCGCCCAGCCCCAACCAGACCTCTCTGTACTTCTGTGCCAGCAGTCCGACACATAGCAATCAGCCCCAGCATTTTGGTGAT	eMR12		CASSPTHSNQPQHF+TCRBV27-01+TCRBJ01-05	HTTDPSFLGRY			ORF1ab	5171	5203	0	1	0	0
CTGGAGTCGCCCAGCCCCAACCAGACCTCTCTGTACTTCTGTGCCAGCAGTCCTACCCATAGCAATCAGCCCCAGCATTTTGGTGAT	eQD121		CASSPTHSNQPQHF+TCRBV27-01+TCRBJ01-05	HTTDPSFLGRY			ORF1ab	5171	5203	0	1	0	0
CTGGAGTCGCCCAGCCCCAACCAGACCTCTCTGTACTTCTGTGCCAGCAGTCCCACACATAGCAATCAGCCCCAGCATTTTGGTGAT	eMR12		CASSPTHSNQPQHF+TCRBV27-01+TCRBJ01-05	HTTDPSFLGRY			ORF1ab	5171	5203	0	1	0	0
CTGGAGTCGCCCAGCCCCAACCAGACCTCTCTGTACTTCTGTGCCAGCAGCCCCACCCATAGCAATCAGCCCCAGCATTTTGGTGAT	eMR12		CASSPTHSNQPQHF+TCRBV27-01+TCRBJ01-05	HTTDPSFLGRY			ORF1ab	5171	5203	0	1	0	0
CTGGAGTCGCCCAGCCCCAACCAGACCTCTCTGTACTTCTGTGCCAGCAGTCCAACCCATAGCAATCAGCCCCAGCATTTTGGTGAT	eMR12		CASSPTHSNQPQHF+TCRBV27-01+TCRBJ01-05	HTTDPSFLGRY			ORF1ab	5171	5203	0	1	0	0
CTGGAGTCGCCCAGCCCCAACCAGACCTCTCTGTACTTCTGTGCCAGCAGCCCGACACATAGCAATCAGCCCCAGCATTTTGGTGAT	eEE226		CASSPTHSNQPQHF+TCRBV27-01+TCRBJ01-05	HTTDPSFLGRY			ORF1ab	5171	5203	0	1	0	0
CTGGAGTCGCCCAGCCCCAACCAGACCTCTCTGTACTTCTGTGCCAGCAGCCCAACACATAGCAATCAGCCCCAGCATTTTGGTGAT	eQD126		CASSPTHSNQPQHF+TCRBV27-01+TCRBJ01-05	HTTDPSFLGRY			ORF1ab	5171	5203	0	1	0	0
CTGGAGTCGCCCAGCCCCAACCAGACCTCTCTGTACTTCTGTGCCAGCAGTCCGACACATAGCAATCAGCCCCAGCATTTTGGTGAT	eQD110		CASSPTHSNQPQHF+TCRBV27-01+TCRBJ01-05	HTTDPSFLGRY			ORF1ab	5171	5203	0	1	0	0
CTGGAGTCGCCCAGCCCCAACCAGACCTCTCTGTACTTCTGTGCCAGCAGCCCTACCCATAGCAATCAGCCCCAGCATTTTGGTGAT	eQD110		CASSPTHSNQPQHF+TCRBV27-01+TCRBJ01-05	HTTDPSFLGRY			ORF1ab	5171	5203	0	1	0	0
CTGGAGTCGCCCAGCCCCAACCAGACCTCTCTGTACTTCTGTGCCAGCAGTCCTACTCATAGCAATCAGCCCCAGCATTTTGGTGAT	eQD111		CASSPTHSNQPQHF+TCRBV27-01+TCRBJ01-05	HTTDPSFLGRY			ORF1ab	5171	5203	0	1	0	0
CTGGAGTCGCCCAGCCCCAACCAGACCTCTCTGTACTTCTGTGCCAGCAGTTTCAGGGACGGTAATGAAAAACTGTTTTTTGGCAGT	eMR17		CASSFRDGNEKLFF+TCRBV27-01+TCRBJ01-04	HTTDPSFLGRY			ORF1ab	5171	5203	0	1	0	0
CTGGAGTCGCCCAGCCCCAACCAGACCTCTCTGTACTTCTGTGCCAGCAGTTTCCGGGACGGGAATGAAAAACTGTTTTTTGGCAGT	eQD111		CASSFRDGNEKLFF+TCRBV27-01+TCRBJ01-04	HTTDPSFLGRY			ORF1ab	5171	5203	0	1	0	0
CTGGAGTCGCCCAGCCCCAACCAGACCTCTCTGTACTTCTGTGCCAGCAGTTTAGGATCCCCGCAAGAGACCCAGTACTTCGGGCCA	eJL162		CASSLGSPQETQYF+TCRBV27-01+TCRBJ02-05	HTTDPSFLGRY			ORF1ab	5171	5203	1	0	0	0
CTGGAGTCGCCCAGCCCCAACCAGACCTCTCTGTACTTCTGTGCCAGCAGTTTAGGGTCCCCACAAGAGACCCAGTACTTCGGGCCA	eHO126		CASSLGSPQETQYF+TCRBV27-01+TCRBJ02-05	HTTDPSFLGRY			ORF1ab	5171	5203	1	0	0	0
CTGGAGTCGCCCAGCCCCAACCAGACCTCTCTGTACTTCTGTGCCAGCAGTTTGGGGAGCCCTCAAGAGACCCAGTACTTCGGGCCA	eMR17		CASSLGSPQETQYF+TCRBV27-01+TCRBJ02-05	HTTDPSFLGRY			ORF1ab	5171	5203	1	0	0	0
CTGGAGTCGCCCAGCCCCAACCAGACCTCTCTGTACTTCTGTGCCAGCAGTTTGGGCAGCCCTCAAGAGACCCAGTACTTCGGGCCA	eJL161		CASSLGSPQETQYF+TCRBV27-01+TCRBJ02-05	HTTDPSFLGRY			ORF1ab	5171	5203	1	0	0	0
CTGGAGTCGCCCAGCCCCAACCAGACCTCTCTGTACTTCTGTGCCAGCAGTTTGGGGTCTCCCCAAGAGACCCAGTACTTCGGGCCA	eJL160		CASSLGSPQETQYF+TCRBV27-01+TCRBJ02-05	HTTDPSFLGRY			ORF1ab	5171	5203	1	0	0	0
CTGGAGTCGCCCAGCCCCAACCAGACCTCTCTGTACTTCTGTGCCAGCAGCTTAGGGTCACCCCAAGAGACCCAGTACTTCGGGCCA	eHO134		CASSLGSPQETQYF+TCRBV27-01+TCRBJ02-05	HTTDPSFLGRY			ORF1ab	5171	5203	1	0	0	0
CTGGAGTCGCCCAGCCCCAACCAGACCTCTCTGTACTTCTGTGCCAGCAGTTTGGGTTCTCCCCAAGAGACCCAGTACTTCGGGCCA	eHO134		CASSLGSPQETQYF+TCRBV27-01+TCRBJ02-05	HTTDPSFLGRY			ORF1ab	5171	5203	1	0	0	0
CTGGAGTCGCCCAGCCCCAACCAGACCTCTCTGTACTTCTGTGCCAGCAGCCTGGGCAGCCCCCAAGAGACCCAGTACTTCGGGCCA	eHO134		CASSLGSPQETQYF+TCRBV27-01+TCRBJ02-05	HTTDPSFLGRY			ORF1ab	5171	5203	1	0	0	0
CTGGAGTCGCCCAGCCCCAACCAGACCTCTCTGTACTTCTGTGCCAGCAGTTTAGGTAGCCCGCAAGAGACCCAGTACTTCGGGCCA	eHO134		CASSLGSPQETQYF+TCRBV27-01+TCRBJ02-05	HTTDPSFLGRY			ORF1ab	5171	5203	1	0	0	0
CTGGAGTCGCCCAGCCCCAACCAGACCTCTCTGTACTTCTGTGCCAGCAGTTTAGGGTCTCCTCAAGAGACCCAGTACTTCGGGCCA	eQD111		CASSLGSPQETQYF+TCRBV27-01+TCRBJ02-05	HTTDPSFLGRY			ORF1ab	5171	5203	1	0	0	0
CTGGAGTCGCCCAGCCCCAACCAGACCTCTCTGTACTTCTGTGCCAGCAGTTTAGGATCGCCTCAAGAGACCCAGTACTTCGGGCCA	eQD111		CASSLGSPQETQYF+TCRBV27-01+TCRBJ02-05	HTTDPSFLGRY			ORF1ab	5171	5203	1	0	0	0
CTGGAGTCGCCCAGCCCCAACCAGACCTCTCTGTACTTCTGTGCCAGCAGTTTAGGGAGTCCTCAAGAGACCCAGTACTTCGGGCCA	eQD111		CASSLGSPQETQYF+TCRBV27-01+TCRBJ02-05	HTTDPSFLGRY			ORF1ab	5171	5203	1	0	0	0
CTGGAGTCGCCCAGCCCCAACCAGACCTCTCTGTACTTCTGTGCCAGCAGTTTGGGCAGTCCCCAAGAGACCCAGTACTTCGGGCCA	eQD121		CASSLGSPQETQYF+TCRBV27-01+TCRBJ02-05	HTTDPSFLGRY			ORF1ab	5171	5203	1	0	0	0
CTGGAGTCGCCCAGCCCCAACCAGACCTCTCTGTACTTCTGTGCCAGCAGTTTGGGTAGCCCACAAGAGACCCAGTACTTCGGGCCA	eQD121		CASSLGSPQETQYF+TCRBV27-01+TCRBJ02-05	HTTDPSFLGRY			ORF1ab	5171	5203	1	0	0	0
CTGGAGTCGCCCAGCCCCAACCAGACCTCTCTGTACTTCTGTGCCAGCAGTTTGGGGTCCCCGCAAGAGACCCAGTACTTCGGGCCA	eQD125		CASSLGSPQETQYF+TCRBV27-01+TCRBJ02-05	HTTDPSFLGRY			ORF1ab	5171	5203	1	0	0	0
CTGGAGTCGCCCAGCCCCAACCAGACCTCTCTGTACTTCTGTGCCAGCAGTTTAGGGAGTCCCCAAGAGACCCAGTACTTCGGGCCA	eMR12		CASSLGSPQETQYF+TCRBV27-01+TCRBJ02-05	HTTDPSFLGRY			ORF1ab	5171	5203	1	0	0	0
CTGGAGTCGCCCAGCCCCAACCAGACCTCTCTGTACTTCTGTGCCAGCAGTCTCGGGAGCCCCCAAGAGACCCAGTACTTCGGGCCA	eQD125		CASSLGSPQETQYF+TCRBV27-01+TCRBJ02-05	HTTDPSFLGRY			ORF1ab	5171	5203	1	0	0	0
CTGGAGTCGCCCAGCCCCAACCAGACCTCTCTGTACTTCTGTGCCAGCAGTTTGGGCAGCCCCCAAGAGACCCAGTACTTCGGGCCA	eQD126		CASSLGSPQETQYF+TCRBV27-01+TCRBJ02-05	HTTDPSFLGRY			ORF1ab	5171	5203	1	0	0	0
CTGGAGTCGCCCAGCCCCAACCAGACCTCTCTGTACTTCTGTGCCAGCAGTTTAGGTAGTCCTCAAGAGACCCAGTACTTCGGGCCA	eQD126		CASSLGSPQETQYF+TCRBV27-01+TCRBJ02-05	HTTDPSFLGRY			ORF1ab	5171	5203	1	0	0	0
CTGGAGTCGCCCAGCCCCAACCAGACCTCTCTGTACTTCTGTGCCAGCAGTTTGGGCAGTCCCCAAGAGACCCAGTACTTCGGGCCA	eQD111		CASSLGSPQETQYF+TCRBV27-01+TCRBJ02-05	HTTDPSFLGRY			ORF1ab	5171	5203	1	0	0	0
CTGGAGTCGCCCAGCCCCAACCAGACCTCTCTGTACTTCTGTGCCAGCAGTTTAGGTAGCCCCCAAGAGACCCAGTACTTCGGGCCA	eQD111		CASSLGSPQETQYF+TCRBV27-01+TCRBJ02-05	HTTDPSFLGRY			ORF1ab	5171	5203	1	0	0	0
CTGGAGTCGCCCAGCCCCAACCAGACCTCTCTGTACTTCTGTGCCAGCAGTTTAGGGTCACCGCAAGAGACCCAGTACTTCGGGCCA	eQD110		CASSLGSPQETQYF+TCRBV27-01+TCRBJ02-05	HTTDPSFLGRY			ORF1ab	5171	5203	1	0	0	0
CTGGAGTCGCCCAGCCCCAACCAGACCTCTCTGTACTTCTGTGCCAGCAGTTTAGGGTCCCCCCAAGAGACCCAGTACTTCGGGCCA	eQD120		CASSLGSPQETQYF+TCRBV27-01+TCRBJ02-05	HTTDPSFLGRY			ORF1ab	5171	5203	1	0	0	0
CTGGAGTCGCCCAGCCCCAACCAGACCTCTCTGTACTTCTGTGCCAGCAGTTTAGGCAGTCCACAAGAGACCCAGTACTTCGGGCCA	eQD111		CASSLGSPQETQYF+TCRBV27-01+TCRBJ02-05	HTTDPSFLGRY			ORF1ab	5171	5203	1	0	0	0
CTAAACCTGAGCTCTCTGGAGCTGGGGGACTCAGCTTTGTATTTCTGTGCCAGCAGCGCCGGAGACTATGGCTACACCTTCGGTTCG	eMR17		CASSAGDYGYTF+TCRBV09-01+TCRBJ01-02	HTTDPSFLGRY			ORF1ab	5171	5203	2	0	0	0
CTAAACCTGAGCTCTCTGGAGCTGGGGGACTCAGCTTTGTATTTCTGTGCCAGCAGTGCGGGGGACTATGGCTACACCTTCGGTTCG	eQD137		CASSAGDYGYTF+TCRBV09-01+TCRBJ01-02	HTTDPSFLGRY			ORF1ab	5171	5203	2	0	0	0
CTAAACCTGAGCTCTCTGGAGCTGGGGGACTCAGCTTTGTATTTCTGTGCCAGCAGCGCCGGGGACTATGGCTACACCTTCGGTTCG	eHO126		CASSAGDYGYTF+TCRBV09-01+TCRBJ01-02	HTTDPSFLGRY			ORF1ab	5171	5203	2	0	0	0
CTAAACCTGAGCTCTCTGGAGCTGGGGGACTCAGCTTTGTATTTCTGTGCCAGCAGCGCTGGGGACTATGGCTACACCTTCGGTTCG	eHO126		CASSAGDYGYTF+TCRBV09-01+TCRBJ01-02	HTTDPSFLGRY			ORF1ab	5171	5203	2	0	0	0
CTAAACCTGAGCTCTCTGGAGCTGGGGGACTCAGCTTTGTATTTCTGTGCCAGCAGCGCAGGGGACTATGGCTACACCTTCGGTTCG	eHO126		CASSAGDYGYTF+TCRBV09-01+TCRBJ01-02	HTTDPSFLGRY			ORF1ab	5171	5203	2	0	0	0
CTAAACCTGAGCTCTCTGGAGCTGGGGGACTCAGCTTTGTATTTCTGTGCCAGCAGCGCCGGGGACTATGGCTACACCTTCGGTTCG	eJL161		CASSAGDYGYTF+TCRBV09-01+TCRBJ01-02	HTTDPSFLGRY			ORF1ab	5171	5203	2	0	0	0
CTAAACCTGAGCTCTCTGGAGCTGGGGGACTCAGCTTTGTATTTCTGTGCCAGCAGCGCAGGGGACTATGGCTACACCTTCGGTTCG	eJL161		CASSAGDYGYTF+TCRBV09-01+TCRBJ01-02	HTTDPSFLGRY			ORF1ab	5171	5203	2	0	0	0
CTAAACCTGAGCTCTCTGGAGCTGGGGGACTCAGCTTTGTATTTCTGTGCCAGCAGTGCAGGGGACTATGGCTACACCTTCGGTTCG	eJL161		CASSAGDYGYTF+TCRBV09-01+TCRBJ01-02	HTTDPSFLGRY			ORF1ab	5171	5203	2	0	0	0
CTAAACCTGAGCTCTCTGGAGCTGGGGGACTCAGCTTTGTATTTCTGTGCCAGCAGCGCAGGGGACTATGGCTACACCTTCGGTTCG	eMR17		CASSAGDYGYTF+TCRBV09-01+TCRBJ01-02	HTTDPSFLGRY			ORF1ab	5171	5203	2	0	0	0
CTAAACCTGAGCTCTCTGGAGCTGGGGGACTCAGCTTTGTATTTCTGTGCCAGCAGCGCTGGAGACTATGGCTACACCTTCGGTTCG	eJL161		CASSAGDYGYTF+TCRBV09-01+TCRBJ01-02	HTTDPSFLGRY			ORF1ab	5171	5203	2	0	0	0
CTAAACCTGAGCTCTCTGGAGCTGGGGGACTCAGCTTTGTATTTCTGTGCCAGCAGCGCCGGCGACTATGGCTACACCTTCGGTTCG	eMR13		CASSAGDYGYTF+TCRBV09-01+TCRBJ01-02	HTTDPSFLGRY			ORF1ab	5171	5203	2	0	0	0
CTAAACCTGAGCTCTCTGGAGCTGGGGGACTCAGCTTTGTATTTCTGTGCCAGCAGCGCAGGAGACTATGGCTACACCTTCGGTTCG	eMR13		CASSAGDYGYTF+TCRBV09-01+TCRBJ01-02	HTTDPSFLGRY			ORF1ab	5171	5203	2	0	0	0
CTAAACCTGAGCTCTCTGGAGCTGGGGGACTCAGCTTTGTATTTCTGTGCCAGCAGCGCAGGGGACTATGGCTACACCTTCGGTTCG	eMR13		CASSAGDYGYTF+TCRBV09-01+TCRBJ01-02	HTTDPSFLGRY			ORF1ab	5171	5203	2	0	0	0
CTAAACCTGAGCTCTCTGGAGCTGGGGGACTCAGCTTTGTATTTCTGTGCCAGCAGCGCGGGAGACTATGGCTACACCTTCGGTTCG	eQD121		CASSAGDYGYTF+TCRBV09-01+TCRBJ01-02	HTTDPSFLGRY			ORF1ab	5171	5203	2	0	0	0
CTAAACCTGAGCTCTCTGGAGCTGGGGGACTCAGCTTTGTATTTCTGTGCCAGCAGCGCCGGGGACTATGGCTACACCTTCGGTTCG	eQD121		CASSAGDYGYTF+TCRBV09-01+TCRBJ01-02	HTTDPSFLGRY			ORF1ab	5171	5203	2	0	0	0
CTAAACCTGAGCTCTCTGGAGCTGGGGGACTCAGCTTTGTATTTCTGTGCCAGCAGCGCAGGCGACTATGGCTACACCTTCGGTTCG	eQD121		CASSAGDYGYTF+TCRBV09-01+TCRBJ01-02	HTTDPSFLGRY			ORF1ab	5171	5203	2	0	0	0
CTAAACCTGAGCTCTCTGGAGCTGGGGGACTCAGCTTTGTATTTCTGTGCCAGCAGCGCCGGGGACTATGGCTACACCTTCGGTTCG	eMR12		CASSAGDYGYTF+TCRBV09-01+TCRBJ01-02	HTTDPSFLGRY			ORF1ab	5171	5203	2	0	0	0
CTAAACCTGAGCTCTCTGGAGCTGGGGGACTCAGCTTTGTATTTCTGTGCCAGCAGCGCTGGTGACTATGGCTACACCTTCGGTTCG	eQD125		CASSAGDYGYTF+TCRBV09-01+TCRBJ01-02	HTTDPSFLGRY			ORF1ab	5171	5203	2	0	0	0
CTAAACCTGAGCTCTCTGGAGCTGGGGGACTCAGCTTTGTATTTCTGTGCCAGCAGCGCCGGGGACTATGGCTACACCTTCGGTTCG	eQD125		CASSAGDYGYTF+TCRBV09-01+TCRBJ01-02	HTTDPSFLGRY			ORF1ab	5171	5203	2	0	0	0
CTAAACCTGAGCTCTCTGGAGCTGGGGGACTCAGCTTTGTATTTCTGTGCCAGCAGTGCAGGGGACTATGGCTACACCTTCGGTTCG	eQD120		CASSAGDYGYTF+TCRBV09-01+TCRBJ01-02	HTTDPSFLGRY			ORF1ab	5171	5203	2	0	0	0
CTAAACCTGAGCTCTCTGGAGCTGGGGGACTCAGCTTTGTATTTCTGTGCCAGCAGCGCAGGAGACTATGGCTACACCTTCGGTTCG	eEE226		CASSAGDYGYTF+TCRBV09-01+TCRBJ01-02	HTTDPSFLGRY			ORF1ab	5171	5203	2	0	0	0
CTGGAGTCCGCCAGCACCAACCAGACATCTATGTACCTCTGTGCCAGCAGTTGGACAGAAGGCTCCTACGAGCAGTACTTCGGGCCG	eMR17		CASSWTEGSYEQYF+TCRBV28-01+TCRBJ02-07	HTTDPSFLGRY			ORF1ab	5171	5203	3	0	0	0
CTGGAGTCCGCCAGCACCAACCAGACATCTATGTACCTCTGTGCCAGCAGTTGGACAGAAGGCAGCTACGAGCAGTACTTCGGGCCG	eHO126		CASSWTEGSYEQYF+TCRBV28-01+TCRBJ02-07	HTTDPSFLGRY			ORF1ab	5171	5203	3	0	0	0
CTGGAGTCCGCCAGCACCAACCAGACATCTATGTACCTCTGTGCCAGCAGTTGGACAGAAGGCTCCTACGAGCAGTACTTCGGGCCG	eQD125		CASSWTEGSYEQYF+TCRBV28-01+TCRBJ02-07	HTTDPSFLGRY			ORF1ab	5171	5203	3	0	0	0
CTGGAGTCCGCCAGCACCAACCAGACATCTATGTACCTCTGTGCCAGCAGTTGGACAGAAGGCTCCTACGAGCAGTACTTCGGGCCG	eLH47		CASSWTEGSYEQYF+TCRBV28-01+TCRBJ02-07	HTTDPSFLGRY			ORF1ab	5171	5203	3	0	0	0
CTGGAGTCCGCCAGCACCAACCAGACATCTATGTACCTCTGTGCCAGCAGTTGGACAGAGGGCTCCTACGAGCAGTACTTCGGGCCG	eQD110		CASSWTEGSYEQYF+TCRBV28-01+TCRBJ02-07	HTTDPSFLGRY			ORF1ab	5171	5203	3	0	0	0
CTGGAGTCGCCCAGCCCCAACCAGACCTCTCTGTACTTCTGTGCCAGCAGCCTTCGCTCCGGATCAGATACGCAGTATTTTGGCCCA	eMR17		CASSLRSGSDTQYF+TCRBV27-01+TCRBJ02-03	HTTDPSFLGRY			ORF1ab	5171	5203	1	0	0	0
CTGATCCTGGAGTCGCCCAGCCCCAACCAGACCTCTCTGTACTTCTGTGCCAGCAGTTTATTAGGAGATGAGCAGTTCTTCGGGCCA	eJL162		CASSLLGDEQFF+TCRBV27-01+TCRBJ02-01	HTTDPSFLGRY			ORF1ab	5171	5203	1	1	0	0
CTGGAGTCGCCCAGCCCCAACCAGACCTCTCTGTACTTCTGTGCCAGCAGTTTATCCGCACCCCAAGAGACCCAGTACTTCGGGCCA	eMR17		CASSLSAPQETQYF+TCRBV27-01+TCRBJ02-05	HTTDPSFLGRY			ORF1ab	5171	5203	2	2	0	0
CTGGAGTCGCCCAGCCCCAACCAGACCTCTCTGTACTTCTGTGCCAGCAGTTTATCAGCTCCCCAAGAGACCCAGTACTTCGGGCCA	eMR17		CASSLSAPQETQYF+TCRBV27-01+TCRBJ02-05	HTTDPSFLGRY			ORF1ab	5171	5203	2	2	0	0
CTGGAGTCGCCCAGCCCCAACCAGACCTCTCTGTACTTCTGTGCCAGCAGTTTATCCGCCCCGCAAGAGACCCAGTACTTCGGGCCA	eJL161		CASSLSAPQETQYF+TCRBV27-01+TCRBJ02-05	HTTDPSFLGRY			ORF1ab	5171	5203	2	2	0	0
CTGGAGTCGCCCAGCCCCAACCAGACCTCTCTGTACTTCTGTGCCAGCAGTCTCTCCGCACCTCAAGAGACCCAGTACTTCGGGCCA	eMR17		CASSLSAPQETQYF+TCRBV27-01+TCRBJ02-05	HTTDPSFLGRY			ORF1ab	5171	5203	2	2	0	0
CTGGAGTCGCCCAGCCCCAACCAGACCTCTCTGTACTTCTGTGCCAGCAGTTTATCAGCGCCCCAAGAGACCCAGTACTTCGGGCCA	eHO134		CASSLSAPQETQYF+TCRBV27-01+TCRBJ02-05	HTTDPSFLGRY			ORF1ab	5171	5203	2	2	0	0
CTGGAGTCGCCCAGCCCCAACCAGACCTCTCTGTACTTCTGTGCCAGCAGTTTATCGGCTCCTCAAGAGACCCAGTACTTCGGGCCA	eHO134		CASSLSAPQETQYF+TCRBV27-01+TCRBJ02-05	HTTDPSFLGRY			ORF1ab	5171	5203	2	2	0	0
CTGGAGTCGCCCAGCCCCAACCAGACCTCTCTGTACTTCTGTGCCAGCAGTTTATCCGCGCCTCAAGAGACCCAGTACTTCGGGCCA	eQD124		CASSLSAPQETQYF+TCRBV27-01+TCRBJ02-05	HTTDPSFLGRY			ORF1ab	5171	5203	2	2	0	0
CTGGAGTCGCCCAGCCCCAACCAGACCTCTCTGTACTTCTGTGCCAGCAGTTTATCCGCCCCTCAAGAGACCCAGTACTTCGGGCCA	eQD124		CASSLSAPQETQYF+TCRBV27-01+TCRBJ02-05	HTTDPSFLGRY			ORF1ab	5171	5203	2	2	0	0
CTGGAGTCGCCCAGCCCCAACCAGACCTCTCTGTACTTCTGTGCCAGCAGTTTATCTGCACCTCAAGAGACCCAGTACTTCGGGCCA	eQD124		CASSLSAPQETQYF+TCRBV27-01+TCRBJ02-05	HTTDPSFLGRY			ORF1ab	5171	5203	2	2	0	0
CTGGAGTCGCCCAGCCCCAACCAGACCTCTCTGTACTTCTGTGCCAGCAGTTTATCGGCACCTCAAGAGACCCAGTACTTCGGGCCA	eHO134		CASSLSAPQETQYF+TCRBV27-01+TCRBJ02-05	HTTDPSFLGRY			ORF1ab	5171	5203	2	2	0	0
CTGGAGTCGCCCAGCCCCAACCAGACCTCTCTGTACTTCTGTGCCAGCAGTTTATCGGCCCCCCAAGAGACCCAGTACTTCGGGCCA	eHO134		CASSLSAPQETQYF+TCRBV27-01+TCRBJ02-05	HTTDPSFLGRY			ORF1ab	5171	5203	2	2	0	0
CTGGAGTCGCCCAGCCCCAACCAGACCTCTCTGTACTTCTGTGCCAGCAGTTTATCGGCCCCTCAAGAGACCCAGTACTTCGGGCCA	eHO134		CASSLSAPQETQYF+TCRBV27-01+TCRBJ02-05	HTTDPSFLGRY			ORF1ab	5171	5203	2	2	0	0
CTGGAGTCGCCCAGCCCCAACCAGACCTCTCTGTACTTCTGTGCCAGCAGTTTATCGGCGCCCCAAGAGACCCAGTACTTCGGGCCA	eMR13		CASSLSAPQETQYF+TCRBV27-01+TCRBJ02-05	HTTDPSFLGRY			ORF1ab	5171	5203	2	2	0	0
CTGGAGTCGCCCAGCCCCAACCAGACCTCTCTGTACTTCTGTGCCAGCAGTCTCAGCGCCCCCCAAGAGACCCAGTACTTCGGGCCA	eQD111		CASSLSAPQETQYF+TCRBV27-01+TCRBJ02-05	HTTDPSFLGRY			ORF1ab	5171	5203	2	2	0	0
CTGGAGTCGCCCAGCCCCAACCAGACCTCTCTGTACTTCTGTGCCAGCAGTTTGTCGGCCCCGCAAGAGACCCAGTACTTCGGGCCA	eMR13		CASSLSAPQETQYF+TCRBV27-01+TCRBJ02-05	HTTDPSFLGRY			ORF1ab	5171	5203	2	2	0	0
CTGGAGTCGCCCAGCCCCAACCAGACCTCTCTGTACTTCTGTGCCAGCAGTTTATCTGCCCCTCAAGAGACCCAGTACTTCGGGCCA	eQD111		CASSLSAPQETQYF+TCRBV27-01+TCRBJ02-05	HTTDPSFLGRY			ORF1ab	5171	5203	2	2	0	0
CTGGAGTCGCCCAGCCCCAACCAGACCTCTCTGTACTTCTGTGCCAGCAGTTTATCTGCACCCCAAGAGACCCAGTACTTCGGGCCA	eQD111		CASSLSAPQETQYF+TCRBV27-01+TCRBJ02-05	HTTDPSFLGRY			ORF1ab	5171	5203	2	2	0	0
CTGGAGTCGCCCAGCCCCAACCAGACCTCTCTGTACTTCTGTGCCAGCAGTTTAAGTGCACCCCAAGAGACCCAGTACTTCGGGCCA	eMR13		CASSLSAPQETQYF+TCRBV27-01+TCRBJ02-05	HTTDPSFLGRY			ORF1ab	5171	5203	2	2	0	0
CTGGAGTCGCCCAGCCCCAACCAGACCTCTCTGTACTTCTGTGCCAGCAGTTTATCTGCCCCCCAGGAGACCCAGTACTTCGGGCCA	eQD111		CASSLSAPQETQYF+TCRBV27-01+TCRBJ02-05	HTTDPSFLGRY			ORF1ab	5171	5203	2	2	0	0
CTGGAGTCGCCCAGCCCCAACCAGACCTCTCTGTACTTCTGTGCCAGCAGTTTATCAGCCCCCCAAGAGACCCAGTACTTCGGGCCA	eQD121		CASSLSAPQETQYF+TCRBV27-01+TCRBJ02-05	HTTDPSFLGRY			ORF1ab	5171	5203	2	2	0	0
CTGGAGTCGCCCAGCCCCAACCAGACCTCTCTGTACTTCTGTGCCAGCAGTTTATCCGCCCCCCAAGAGACCCAGTACTTCGGGCCA	eHO140		CASSLSAPQETQYF+TCRBV27-01+TCRBJ02-05	HTTDPSFLGRY			ORF1ab	5171	5203	2	2	0	0
CTGGAGTCGCCCAGCCCCAACCAGACCTCTCTGTACTTCTGTGCCAGCAGTTTATCGGCACCTCAAGAGACCCAGTACTTCGGGCCA	eQD121		CASSLSAPQETQYF+TCRBV27-01+TCRBJ02-05	HTTDPSFLGRY			ORF1ab	5171	5203	2	2	0	0
CTGGAGTCGCCCAGCCCCAACCAGACCTCTCTGTACTTCTGTGCCAGCAGTTTATCGGCCCCCCAAGAGACCCAGTACTTCGGGCCA	eQD121		CASSLSAPQETQYF+TCRBV27-01+TCRBJ02-05	HTTDPSFLGRY			ORF1ab	5171	5203	2	2	0	0
CTGGAGTCGCCCAGCCCCAACCAGACCTCTCTGTACTTCTGTGCCAGCAGTTTATCGGCGCCACAAGAGACCCAGTACTTCGGGCCA	eMR12		CASSLSAPQETQYF+TCRBV27-01+TCRBJ02-05	HTTDPSFLGRY			ORF1ab	5171	5203	2	2	0	0
CTGGAGTCGCCCAGCCCCAACCAGACCTCTCTGTACTTCTGTGCCAGCAGTTTATCGGCGCCCCAAGAGACCCAGTACTTCGGGCCA	eQD121		CASSLSAPQETQYF+TCRBV27-01+TCRBJ02-05	HTTDPSFLGRY			ORF1ab	5171	5203	2	2	0	0
CTGGAGTCGCCCAGCCCCAACCAGACCTCTCTGTACTTCTGTGCCAGCAGTTTATCGGCGCCTCAAGAGACCCAGTACTTCGGGCCA	eQD125		CASSLSAPQETQYF+TCRBV27-01+TCRBJ02-05	HTTDPSFLGRY			ORF1ab	5171	5203	2	2	0	0
CTGGAGTCGCCCAGCCCCAACCAGACCTCTCTGTACTTCTGTGCCAGCAGTTTATCCGCTCCCCAAGAGACCCAGTACTTCGGGCCA	eQD125		CASSLSAPQETQYF+TCRBV27-01+TCRBJ02-05	HTTDPSFLGRY			ORF1ab	5171	5203	2	2	0	0
CTGGAGTCGCCCAGCCCCAACCAGACCTCTCTGTACTTCTGTGCCAGCAGTTTATCGGCCCCCCAAGAGACCCAGTACTTCGGGCCA	eMR12		CASSLSAPQETQYF+TCRBV27-01+TCRBJ02-05	HTTDPSFLGRY			ORF1ab	5171	5203	2	2	0	0
CTGGAGTCGCCCAGCCCCAACCAGACCTCTCTGTACTTCTGTGCCAGCAGTTTATCTGCTCCGCAAGAGACCCAGTACTTCGGGCCA	eQD125		CASSLSAPQETQYF+TCRBV27-01+TCRBJ02-05	HTTDPSFLGRY			ORF1ab	5171	5203	2	2	0	0
CTGGAGTCGCCCAGCCCCAACCAGACCTCTCTGTACTTCTGTGCCAGCAGTTTATCCGCCCCTCAAGAGACCCAGTACTTCGGGCCA	eQD125		CASSLSAPQETQYF+TCRBV27-01+TCRBJ02-05	HTTDPSFLGRY			ORF1ab	5171	5203	2	2	0	0
CTGGAGTCGCCCAGCCCCAACCAGACCTCTCTGTACTTCTGTGCCAGCAGTTTATCTGCCCCCCAAGAGACCCAGTACTTCGGGCCA	eLH47		CASSLSAPQETQYF+TCRBV27-01+TCRBJ02-05	HTTDPSFLGRY			ORF1ab	5171	5203	2	2	0	0
CTGGAGTCGCCCAGCCCCAACCAGACCTCTCTGTACTTCTGTGCCAGCAGTTTATCGGCGCCCCAAGAGACCCAGTACTTCGGGCCA	eQD125		CASSLSAPQETQYF+TCRBV27-01+TCRBJ02-05	HTTDPSFLGRY			ORF1ab	5171	5203	2	2	0	0
CTGGAGTCGCCCAGCCCCAACCAGACCTCTCTGTACTTCTGTGCCAGCAGTTTATCGGCGCCTCAAGAGACCCAGTACTTCGGGCCA	eEE226		CASSLSAPQETQYF+TCRBV27-01+TCRBJ02-05	HTTDPSFLGRY			ORF1ab	5171	5203	2	2	0	0
CTGGAGTCGCCCAGCCCCAACCAGACCTCTCTGTACTTCTGTGCCAGCAGTTTATCGGCTCCGCAAGAGACCCAGTACTTCGGGCCA	eEE226		CASSLSAPQETQYF+TCRBV27-01+TCRBJ02-05	HTTDPSFLGRY			ORF1ab	5171	5203	2	2	0	0
CTGGAGTCGCCCAGCCCCAACCAGACCTCTCTGTACTTCTGTGCCAGCAGTTTAAGCGCGCCACAAGAGACCCAGTACTTCGGGCCA	eQD126		CASSLSAPQETQYF+TCRBV27-01+TCRBJ02-05	HTTDPSFLGRY			ORF1ab	5171	5203	2	2	0	0
CTGGAGTCGCCCAGCCCCAACCAGACCTCTCTGTACTTCTGTGCCAGCAGTTTGTCGGCTCCCCAAGAGACCCAGTACTTCGGGCCA	eQD111		CASSLSAPQETQYF+TCRBV27-01+TCRBJ02-05	HTTDPSFLGRY			ORF1ab	5171	5203	2	2	0	0
CTGGAGTCGCCCAGCCCCAACCAGACCTCTCTGTACTTCTGTGCCAGCAGTTTATCGGCCCCTCAAGAGACCCAGTACTTCGGGCCA	eQD126		CASSLSAPQETQYF+TCRBV27-01+TCRBJ02-05	HTTDPSFLGRY			ORF1ab	5171	5203	2	2	0	0
CTGGAGTCGCCCAGCCCCAACCAGACCTCTCTGTACTTCTGTGCCAGCAGTTTATCTGCACCCCAAGAGACCCAGTACTTCGGGCCA	eQD126		CASSLSAPQETQYF+TCRBV27-01+TCRBJ02-05	HTTDPSFLGRY			ORF1ab	5171	5203	2	2	0	0
CTGGAGTCGCCCAGCCCCAACCAGACCTCTCTGTACTTCTGTGCCAGCAGTTTATCGGCTCCACAAGAGACCCAGTACTTCGGGCCA	eQD111		CASSLSAPQETQYF+TCRBV27-01+TCRBJ02-05	HTTDPSFLGRY			ORF1ab	5171	5203	2	2	0	0
CTGGAGTCGCCCAGCCCCAACCAGACCTCTCTGTACTTCTGTGCCAGCAGCTTATCGGCCCCACAAGAGACCCAGTACTTCGGGCCA	eQD111		CASSLSAPQETQYF+TCRBV27-01+TCRBJ02-05	HTTDPSFLGRY			ORF1ab	5171	5203	2	2	0	0
CTGGAGTCGCCCAGCCCCAACCAGACCTCTCTGTACTTCTGTGCCAGCAGTTTATCGGCGCCGCAAGAGACCCAGTACTTCGGGCCA	eQD111		CASSLSAPQETQYF+TCRBV27-01+TCRBJ02-05	HTTDPSFLGRY			ORF1ab	5171	5203	2	2	0	0
CTGGAGTCGCCCAGCCCCAACCAGACCTCTCTGTACTTCTGTGCCAGCAGTTTATCGGCCCCCCAAGAGACCCAGTACTTCGGGCCA	eQD111		CASSLSAPQETQYF+TCRBV27-01+TCRBJ02-05	HTTDPSFLGRY			ORF1ab	5171	5203	2	2	0	0
CTGGAGTCGCCCAGCCCCAACCAGACCTCTCTGTACTTCTGTGCCAGCAGTTTATCGGCACCTCAAGAGACCCAGTACTTCGGGCCA	eQD114		CASSLSAPQETQYF+TCRBV27-01+TCRBJ02-05	HTTDPSFLGRY			ORF1ab	5171	5203	2	2	0	0
CTGGAGTCGCCCAGCCCCAACCAGACCTCTCTGTACTTCTGTGCCAGCAGTTTATCGGCACCACAAGAGACCCAGTACTTCGGGCCA	eQD110		CASSLSAPQETQYF+TCRBV27-01+TCRBJ02-05	HTTDPSFLGRY			ORF1ab	5171	5203	2	2	0	0
CTGGAGTCGCCCAGCCCCAACCAGACCTCTCTGTACTTCTGTGCCAGCAGTTTATCAGCCCCCCAAGAGACCCAGTACTTCGGGCCA	eQD110		CASSLSAPQETQYF+TCRBV27-01+TCRBJ02-05	HTTDPSFLGRY			ORF1ab	5171	5203	2	2	0	0
CTGGAGTCGCCCAGCCCCAACCAGACCTCTCTGTACTTCTGTGCCAGCAGTTTATCGGCTCCCCAAGAGACCCAGTACTTCGGGCCA	eQD114		CASSLSAPQETQYF+TCRBV27-01+TCRBJ02-05	HTTDPSFLGRY			ORF1ab	5171	5203	2	2	0	0
CTGGAGTCGCCCAGCCCCAACCAGACCTCTCTGTACTTCTGTGCCAGCAGTTTGAGTGCCCCACAAGAGACCCAGTACTTCGGGCCA	eQD114		CASSLSAPQETQYF+TCRBV27-01+TCRBJ02-05	HTTDPSFLGRY			ORF1ab	5171	5203	2	2	0	0
CTGGAGTCGCCCAGCCCCAACCAGACCTCTCTGTACTTCTGTGCCAGCAGTTTATCAGCCCCCCAAGAGACCCAGTACTTCGGGCCA	eQD114		CASSLSAPQETQYF+TCRBV27-01+TCRBJ02-05	HTTDPSFLGRY			ORF1ab	5171	5203	2	2	0	0
CTGGAGTCGCCCAGCCCCAACCAGACCTCTCTGTACTTCTGTGCCAGCAGTTTATCGGCTCCGCAAGAGACCCAGTACTTCGGGCCA	eQD120		CASSLSAPQETQYF+TCRBV27-01+TCRBJ02-05	HTTDPSFLGRY			ORF1ab	5171	5203	2	2	0	0
CTGGAGTCGCCCAGCCCCAACCAGACCTCTCTGTACTTCTGTGCCAGCAGTCTCTCGGCCCCCCAAGAGACCCAGTACTTCGGGCCA	eQD110		CASSLSAPQETQYF+TCRBV27-01+TCRBJ02-05	HTTDPSFLGRY			ORF1ab	5171	5203	2	2	0	0
CTGGAGTCGCCCAGCCCCAACCAGACCTCTCTGTACTTCTGTGCCAGCAGTTTAAGTGCCCCGCAAGAGACCCAGTACTTCGGGCCA	eQD110		CASSLSAPQETQYF+TCRBV27-01+TCRBJ02-05	HTTDPSFLGRY			ORF1ab	5171	5203	2	2	0	0
CTGGAGTCGCCCAGCCCCAACCAGACCTCTCTGTACTTCTGTGCCAGCAGTTTAAGCGCTCCCCAAGAGACCCAGTACTTCGGGCCA	eQD111		CASSLSAPQETQYF+TCRBV27-01+TCRBJ02-05	HTTDPSFLGRY			ORF1ab	5171	5203	2	2	0	0
CTGGAGTCGCCCAGCCCCAACCAGACCTCTCTGTACTTCTGTGCCAGCAGTTTATCGGCACCCCAAGAGACCCAGTACTTCGGGCCA	eQD111		CASSLSAPQETQYF+TCRBV27-01+TCRBJ02-05	SLVKPSFYV			envelope	26392	26418	2	2	0	0
AACCTGAGCTCTCTGGAGCTGGGGGACTCAGCTTTGTATTTCTGTGCCAGCAGCGCCGGGACTGATTATGGCTACACCTTCGGTTCG	eJL162		CASSAGTDYGYTF+TCRBV09-01+TCRBJ01-02	HTTDPSFLGRY			ORF1ab	5171	5203	0	1	0	0
AACCTGAGCTCTCTGGAGCTGGGGGACTCAGCTTTGTATTTCTGTGCCAGCAGCGCCGGGACAGACTATGGCTACACCTTCGGTTCG	eJL161		CASSAGTDYGYTF+TCRBV09-01+TCRBJ01-02	HTTDPSFLGRY			ORF1ab	5171	5203	0	1	0	0
AACCTGAGCTCTCTGGAGCTGGGGGACTCAGCTTTGTATTTCTGTGCCAGCAGCGCCGGGACGGACTATGGCTACACCTTCGGTTCG	eJL161		CASSAGTDYGYTF+TCRBV09-01+TCRBJ01-02	HTTDPSFLGRY			ORF1ab	5171	5203	0	1	0	0
AACCTGAGCTCTCTGGAGCTGGGGGACTCAGCTTTGTATTTCTGTGCCAGCAGCGCAGGGACAGATTATGGCTACACCTTCGGTTCG	eJL161		CASSAGTDYGYTF+TCRBV09-01+TCRBJ01-02	HTTDPSFLGRY			ORF1ab	5171	5203	0	1	0	0
AACCTGAGCTCTCTGGAGCTGGGGGACTCAGCTTTGTATTTCTGTGCCAGCAGCGCTGGGACAGACTATGGCTACACCTTCGGTTCG	eHO134		CASSAGTDYGYTF+TCRBV09-01+TCRBJ01-02	HTTDPSFLGRY			ORF1ab	5171	5203	0	1	0	0
AACCTGAGCTCTCTGGAGCTGGGGGACTCAGCTTTGTATTTCTGTGCCAGCAGCGCTGGGACAGACTATGGCTACACCTTCGGTTCG	eMR17		CASSAGTDYGYTF+TCRBV09-01+TCRBJ01-02	HTTDPSFLGRY			ORF1ab	5171	5203	0	1	0	0
AACCTGAGCTCTCTGGAGCTGGGGGACTCAGCTTTGTATTTCTGTGCCAGCAGCGCTGGGACAGATTATGGCTACACCTTCGGTTCG	eQD111		CASSAGTDYGYTF+TCRBV09-01+TCRBJ01-02	HTTDPSFLGRY			ORF1ab	5171	5203	0	1	0	0
AACCTGAGCTCTCTGGAGCTGGGGGACTCAGCTTTGTATTTCTGTGCCAGCAGCGCCGGGACAGACTATGGCTACACCTTCGGTTCG	eQD111		CASSAGTDYGYTF+TCRBV09-01+TCRBJ01-02	HTTDPSFLGRY			ORF1ab	5171	5203	0	1	0	0
AACCTGAGCTCTCTGGAGCTGGGGGACTCAGCTTTGTATTTCTGTGCCAGCAGCGCCGGGACGGACTATGGCTACACCTTCGGTTCG	eQD121		CASSAGTDYGYTF+TCRBV09-01+TCRBJ01-02	HTTDPSFLGRY			ORF1ab	5171	5203	0	1	0	0
AACCTGAGCTCTCTGGAGCTGGGGGACTCAGCTTTGTATTTCTGTGCCAGCAGCGCCGGGACCGACTATGGCTACACCTTCGGTTCG	eMR12		CASSAGTDYGYTF+TCRBV09-01+TCRBJ01-02	HTTDPSFLGRY			ORF1ab	5171	5203	0	1	0	0
AACCTGAGCTCTCTGGAGCTGGGGGACTCAGCTTTGTATTTCTGTGCCAGCAGCGCCGGGACAGACTATGGCTACACCTTCGGTTCG	eMR12		CASSAGTDYGYTF+TCRBV09-01+TCRBJ01-02	HTTDPSFLGRY			ORF1ab	5171	5203	0	1	0	0
AACCTGAGCTCTCTGGAGCTGGGGGACTCAGCTTTGTATTTCTGTGCCAGCAGCGCTGGGACAGACTATGGCTACACCTTCGGTTCG	eQD125		CASSAGTDYGYTF+TCRBV09-01+TCRBJ01-02	HTTDPSFLGRY			ORF1ab	5171	5203	0	1	0	0
AACCTGAGCTCTCTGGAGCTGGGGGACTCAGCTTTGTATTTCTGTGCCAGCAGCGCCGGGACAGACTATGGCTACACCTTCGGTTCG	eEE226		CASSAGTDYGYTF+TCRBV09-01+TCRBJ01-02	HTTDPSFLGRY			ORF1ab	5171	5203	0	1	0	0
AACCTGAGCTCTCTGGAGCTGGGGGACTCAGCTTTGTATTTCTGTGCCAGCAGCGCTGGGACAGACTATGGCTACACCTTCGGTTCG	eQD114		CASSAGTDYGYTF+TCRBV09-01+TCRBJ01-02	HTTDPSFLGRY			ORF1ab	5171	5203	0	1	0	0
AACCTGAGCTCTCTGGAGCTGGGGGACTCAGCTTTGTATTTCTGTGCCAGCAGCGCAGGGACAGACTATGGCTACACCTTCGGTTCG	eHO141		CASSAGTDYGYTF+TCRBV09-01+TCRBJ01-02	ALNTPKDHI,ATEGALNTPK			nucleocapsid phosphoprotein	28673	28711	0	1	0	0
AATGTGAACGCCTTGTTGCTGGGGGACTCGGCCCTGTATCTCTGTGCCAGCAGCTTGGGGGAAACCTACGAGCAGTACTTCGGGCCG	eJL162		CASSLGETYEQYF+TCRBV05-05+TCRBJ02-07	HTTDPSFLGRY			ORF1ab	5171	5203	2	0	0	0
AATGTGAACGCCTTGTTGCTGGGGGACTCGGCCCTGTATCTCTGTGCCAGCAGCTTGGGGGAAACCTACGAGCAGTACTTCGGGCCG	eJL161		CASSLGETYEQYF+TCRBV05-05+TCRBJ02-07	HTTDPSFLGRY			ORF1ab	5171	5203	2	0	0	0
AATGTGAACGCCTTGTTGCTGGGGGACTCGGCCCTGTATCTCTGTGCCAGCAGCTTGGGGGAAACCTACGAGCAGTACTTCGGGCCG	eQD111		CASSLGETYEQYF+TCRBV05-05+TCRBJ02-07	HTTDPSFLGRY			ORF1ab	5171	5203	2	0	0	0
AATGTGAACGCCTTGTTGCTGGGGGACTCGGCCCTGTATCTCTGTGCCAGCAGCTTGGGGGAAACCTACGAGCAGTACTTCGGGCCG	eMR13		CASSLGETYEQYF+TCRBV05-05+TCRBJ02-07	HTTDPSFLGRY			ORF1ab	5171	5203	2	0	0	0
AATGTGAACGCCTTGTTGCTGGGGGACTCGGCCCTGTATCTCTGTGCCAGCAGCTTGGGGGAAACCTACGAGCAGTACTTCGGGCCG	eQD110		CASSLGETYEQYF+TCRBV05-05+TCRBJ02-07	HTTDPSFLGRY			ORF1ab	5171	5203	2	0	0	0
CTGGAGTCGCCCAGCCCCAACCAGACCTCTCTGTACTTCTGTGCCAGCAGTTTATCATCGGGATGGGATGAGCAGTACTTCGGGCCG	eQD137		CASSLSSGWDEQYF+TCRBV27-01+TCRBJ02-07	HTTDPSFLGRY			ORF1ab	5171	5203	2	0	0	0
CTGGAGTCGCCCAGCCCCAACCAGACCTCTCTGTACTTCTGTGCCAGCAGTTTATCGTCCGGGTGGGACGAGCAGTACTTCGGGCCG	eQD111		CASSLSSGWDEQYF+TCRBV27-01+TCRBJ02-07	HTTDPSFLGRY			ORF1ab	5171	5203	2	0	0	0
CTGGAGTCGCCCAGCCCCAACCAGACCTCTCTGTACTTCTGTGCCAGCAGTCTCTCTAGCGGGTGGGACGAGCAGTACTTCGGGCCG	eQD125		CASSLSSGWDEQYF+TCRBV27-01+TCRBJ02-07	HTTDPSFLGRY			ORF1ab	5171	5203	2	0	0	0
CTGGAGTCGCCCAGCCCCAACCAGACCTCTCTGTACTTCTGTGCCAGCAGTTTATCTTCAGGATGGGACGAGCAGTACTTCGGGCCG	eQD125		CASSLSSGWDEQYF+TCRBV27-01+TCRBJ02-07	HTTDPSFLGRY			ORF1ab	5171	5203	2	0	0	0
CTGGAGTCGCCCAGCCCCAACCAGACCTCTCTGTACTTCTGTGCCAGCAGTACCCGGGACGGAACAGATACGCAGTATTTTGGCCCA	eQD137		CASSTRDGTDTQYF+TCRBV27-01+TCRBJ02-03	HTTDPSFLGRY			ORF1ab	5171	5203	1	0	0	0
CTGGAGTCGCCCAGCCCCAACCAGACCTCTCTGTACTTCTGTGCCAGCAGTGACCGCTCGGGTACAGATACGCAGTATTTTGGCCCA	eQD137		CASSDRSGTDTQYF+TCRBV27-01+TCRBJ02-03	HTTDPSFLGRY			ORF1ab	5171	5203	1	1	0	0
CTGGAGTCGCCCAGCCCCAACCAGACCTCTCTGTACTTCTGTGCCAGCAGTGACAGGTCCGGCACAGATACGCAGTATTTTGGCCCA	eHO134		CASSDRSGTDTQYF+TCRBV27-01+TCRBJ02-03	HTTDPSFLGRY			ORF1ab	5171	5203	1	1	0	0
CTGGAGTCGCCCAGCCCCAACCAGACCTCTCTGTACTTCTGTGCCAGCAGTGACAGGTCTGGCACAGATACGCAGTATTTTGGCCCA	eQD111		CASSDRSGTDTQYF+TCRBV27-01+TCRBJ02-03	HTTDPSFLGRY			ORF1ab	5171	5203	1	1	0	0
CTGGAGTCGCCCAGCCCCAACCAGACCTCTCTGTACTTCTGTGCCAGCAGCGACAGGTCCGGCACAGATACGCAGTATTTTGGCCCA	eQD111		CASSDRSGTDTQYF+TCRBV27-01+TCRBJ02-03	HTTDPSFLGRY			ORF1ab	5171	5203	1	1	0	0
CTGGAGTCGCCCAGCCCCAACCAGACCTCTCTGTACTTCTGTGCCAGCAGTGATCGCTCTGGCACAGATACGCAGTATTTTGGCCCA	eMR13		CASSDRSGTDTQYF+TCRBV27-01+TCRBJ02-03	HTTDPSFLGRY			ORF1ab	5171	5203	1	1	0	0
CTGGAGTCGCCCAGCCCCAACCAGACCTCTCTGTACTTCTGTGCCAGTTCGGACAGGAGTGGCACAGATACGCAGTATTTTGGCCCA	eHO140		CASSDRSGTDTQYF+TCRBV27-01+TCRBJ02-03	HTTDPSFLGRY			ORF1ab	5171	5203	1	1	0	0
CTGGAGTCGCCCAGCCCCAACCAGACCTCTCTGTACTTCTGTGCCAGCAGCGACAGATCGGGCACAGATACGCAGTATTTTGGCCCA	eQD125		CASSDRSGTDTQYF+TCRBV27-01+TCRBJ02-03	HTTDPSFLGRY			ORF1ab	5171	5203	1	1	0	0
CTGGAGTCGCCCAGCCCCAACCAGACCTCTCTGTACTTCTGTGCCAGCAGCGACAGGTCGGGCACAGATACGCAGTATTTTGGCCCA	eQD111		CASSDRSGTDTQYF+TCRBV27-01+TCRBJ02-03	HTTDPSFLGRY			ORF1ab	5171	5203	1	1	0	0
CTGGAGTCGCCCAGCCCCAACCAGACCTCTCTGTACTTCTGTGCCAGCAGTGATCGTTCGGGGACAGATACGCAGTATTTTGGCCCA	eQD120		CASSDRSGTDTQYF+TCRBV27-01+TCRBJ02-03	HTTDPSFLGRY			ORF1ab	5171	5203	1	1	0	0
ACTCTGAAGATCCAGCGCACACAGCAGGAGGACTCCGCCGTGTATCTCTGTGCCAGCAGCTTGGGGTACGAGCAGTACTTCGGGCCG	eJL162		CASSLGYEQYF+TCRBV07-08+TCRBJ02-07	HTTDPSFLGRY			ORF1ab	5171	5203	2	0	0	0
ACTCTGAAGATCCAGCGCACACAGCAGGAGGACTCCGCCGTGTATCTCTGTGCCAGCAGCTTAGGATACGAGCAGTACTTCGGGCCG	eMR18		CASSLGYEQYF+TCRBV07-08+TCRBJ02-07	YLQPRTFL,YLQPRTFLL,YYVGYLQPRTF			surface glycoprotein	22355	22393	2	0	0	0
ACTCTGAAGATCCAGCGCACACAGCAGGAGGACTCCGCCGTGTATCTCTGTGCCAGCAGCTTAGGCTACGAGCAGTACTTCGGGCCG	eHO133		CASSLGYEQYF+TCRBV07-08+TCRBJ02-07	KAYNVTQAF			nucleocapsid phosphoprotein	29069	29095	2	0	0	0
ACTCTGAAGATCCAGCGCACACAGCAGGAGGACTCCGCCGTGTATCTCTGTGCCAGCAGCCTGGGCTACGAGCAGTACTTCGGGCCG	eHO133		CASSLGYEQYF+TCRBV07-08+TCRBJ02-07	KAYNVTQAF			nucleocapsid phosphoprotein	29069	29095	2	0	0	0
ACTCTGAAGATCCAGCGCACACAGCAGGAGGACTCCGCCGTGTATCTCTGTGCCAGCAGCTTAGGGTACGAGCAGTACTTCGGGCCG	eGK120		CASSLGYEQYF+TCRBV07-08+TCRBJ02-07	KAYNVTQAF			nucleocapsid phosphoprotein	29069	29095	2	0	0	0
ACTCTGAAGATCCAGCGCACACAGCAGGAGGACTCCGCCGTGTATCTCTGTGCCAGCAGCTTAGGGTACGAGCAGTACTTCGGGCCG	eHO133		CASSLGYEQYF+TCRBV07-08+TCRBJ02-07	KAYNVTQAF			nucleocapsid phosphoprotein	29069	29095	2	0	0	0
ACTCTGAAGATCCAGCGCACACAGCAGGAGGACTCCGCCGTGTATCTCTGTGCCAGCAGCTTAGGGTACGAGCAGTACTTCGGGCCG	eQD108		CASSLGYEQYF+TCRBV07-08+TCRBJ02-07	KAYNVTQAF			nucleocapsid phosphoprotein	29069	29095	2	0	0	0
ACTCTGAAGATCCAGCGCACACAGCAGGAGGACTCCGCCGTGTATCTCTGTGCCAGCAGCTTAGGGTACGAGCAGTACTTCGGGCCG	eHO138		CASSLGYEQYF+TCRBV07-08+TCRBJ02-07	KAYNVTQAF			nucleocapsid phosphoprotein	29069	29095	2	0	0	0
CTGGAGTCGCCCAGCCCCAACCAGACCTCTCTGTACTTCTGTGCCAGCAGTCCTACGGACAGCACAGATACGCAGTATTTTGGCCCA	eQD137		CASSPTDSTDTQYF+TCRBV27-01+TCRBJ02-03	HTTDPSFLGRY			ORF1ab	5171	5203	0	1	0	0
CTGGAGTCGCCCAGCCCCAACCAGACCTCTCTGTACTTCTGTGCCAGCAGTCCCACCGACAGCACAGATACGCAGTATTTTGGCCCA	eQD125		CASSPTDSTDTQYF+TCRBV27-01+TCRBJ02-03	HTTDPSFLGRY			ORF1ab	5171	5203	0	1	0	0
CTGGAGTCGCCCAGCCCCAACCAGACCTCTCTGTACTTCTGTGCCAGCAGTCCGACGGACTCTACAGATACGCAGTATTTTGGCCCA	eQD126		CASSPTDSTDTQYF+TCRBV27-01+TCRBJ02-03	HTTDPSFLGRY			ORF1ab	5171	5203	0	1	0	0
CTGGAGTCGCCCAGCCCCAACCAGACCTCTCTGTACTTCTGTGCCAGCAGTCCAACAGATAGCACAGATACGCAGTATTTTGGCCCA	eQD110		CASSPTDSTDTQYF+TCRBV27-01+TCRBJ02-03	HTTDPSFLGRY			ORF1ab	5171	5203	0	1	0	0
CTGATCCTGGAGTCGCCCAGCCCCAACCAGACCTCTCTGTACTTCTGTGCCAGCAGTTCCTATCACAATGAGCAGTTCTTCGGGCCA	eQD137		CASSSYHNEQFF+TCRBV27-01+TCRBJ02-01	HTTDPSFLGRY			ORF1ab	5171	5203	2	0	0	0
CTGATCCTGGAGTCGCCCAGCCCCAACCAGACCTCTCTGTACTTCTGTGCCAGCAGTTCATATCACAATGAGCAGTTCTTCGGGCCA	eMR13		CASSSYHNEQFF+TCRBV27-01+TCRBJ02-01	HTTDPSFLGRY			ORF1ab	5171	5203	2	0	0	0
CTGATCCTGGAGTCGCCCAGCCCCAACCAGACCTCTCTGTACTTCTGTGCCAGCAGTTCCTACCACAATGAGCAGTTCTTCGGGCCA	eQD110		CASSSYHNEQFF+TCRBV27-01+TCRBJ02-01	HTTDPSFLGRY			ORF1ab	5171	5203	2	0	0	0
CTGATCCTGGAGTCGCCCAGCCCCAACCAGACCTCTCTGTACTTCTGTGCCAGCAGTTCCTACCACAATGAGCAGTTCTTCGGGCCA	eQD137		CASSSYHNEQFF+TCRBV27-01+TCRBJ02-01	HTTDPSFLGRY			ORF1ab	5171	5203	2	0	0	0
ATCCTGGAGTCGCCCAGCCCCAACCAGACCTCTCTGTACTTCTGTGCCAGCAGTCCGCGGGACAGCTACGAGCAGTACTTCGGGCCG	eQD137		CASSPRDSYEQYF+TCRBV27-01+TCRBJ02-07	HTTDPSFLGRY			ORF1ab	5171	5203	0	1	0	0
ATCCTGGAGTCGCCCAGCCCCAACCAGACCTCTCTGTACTTCTGTGCCAGCAGTCCCCGGGACAGCTACGAGCAGTACTTCGGGCCG	eJL161		CASSPRDSYEQYF+TCRBV27-01+TCRBJ02-07	HTTDPSFLGRY			ORF1ab	5171	5203	0	1	0	0
ATCCTGGAGTCGCCCAGCCCCAACCAGACCTCTCTGTACTTCTGTGCCAGCAGCCCCAGGGATTCCTACGAGCAGTACTTCGGGCCG	eJL161		CASSPRDSYEQYF+TCRBV27-01+TCRBJ02-07	HTTDPSFLGRY			ORF1ab	5171	5203	0	1	0	0
ATCCTGGAGTCGCCCAGCCCCAACCAGACCTCTCTGTACTTCTGTGCCAGCAGCCCCAGGGATTCCTACGAGCAGTACTTCGGGCCG	eMR17		CASSPRDSYEQYF+TCRBV27-01+TCRBJ02-07	HTTDPSFLGRY			ORF1ab	5171	5203	0	1	0	0
ATCCTGGAGTCGCCCAGCCCCAACCAGACCTCTCTGTACTTCTGTGCCAGCAGCCCAAGGGACTCATACGAGCAGTACTTCGGGCCG	eHO134		CASSPRDSYEQYF+TCRBV27-01+TCRBJ02-07	HTTDPSFLGRY			ORF1ab	5171	5203	0	1	0	0
ATCCTGGAGTCGCCCAGCCCCAACCAGACCTCTCTGTACTTCTGTGCCAGCAGTCCGCGGGACAGCTACGAGCAGTACTTCGGGCCG	eMR17		CASSPRDSYEQYF+TCRBV27-01+TCRBJ02-07	HTTDPSFLGRY			ORF1ab	5171	5203	0	1	0	0
ATCCTGGAGTCGCCCAGCCCCAACCAGACCTCTCTGTACTTCTGTGCCAGCAGTCCCCGGGACAGCTACGAGCAGTACTTCGGGCCG	eMR13		CASSPRDSYEQYF+TCRBV27-01+TCRBJ02-07	HTTDPSFLGRY			ORF1ab	5171	5203	0	1	0	0
ATCCTGGAGTCGCCCAGCCCCAACCAGACCTCTCTGTACTTCTGTGCCAGCAGTCCCAGGGACAGTTACGAGCAGTACTTCGGGCCG	eMR13		CASSPRDSYEQYF+TCRBV27-01+TCRBJ02-07	HTTDPSFLGRY			ORF1ab	5171	5203	0	1	0	0
ATCCTGGAGTCGCCCAGCCCCAACCAGACCTCTCTGTACTTCTGTGCCAGCAGTCCCCGGGACAGCTACGAGCAGTACTTCGGGCCG	eQD121		CASSPRDSYEQYF+TCRBV27-01+TCRBJ02-07	HTTDPSFLGRY			ORF1ab	5171	5203	0	1	0	0
ATCCTGGAGTCGCCCAGCCCCAACCAGACCTCTCTGTACTTCTGTGCCAGCAGTCCACGGGACTCCTACGAGCAGTACTTCGGGCCG	eMR12		CASSPRDSYEQYF+TCRBV27-01+TCRBJ02-07	HTTDPSFLGRY			ORF1ab	5171	5203	0	1	0	0
ATCCTGGAGTCGCCCAGCCCCAACCAGACCTCTCTGTACTTCTGTGCCAGCAGTCCTCGGGACAGCTACGAGCAGTACTTCGGGCCG	eQD125		CASSPRDSYEQYF+TCRBV27-01+TCRBJ02-07	HTTDPSFLGRY			ORF1ab	5171	5203	0	1	0	0
ATCCTGGAGTCGCCCAGCCCCAACCAGACCTCTCTGTACTTCTGTGCCAGCAGTCCCCGCGACAGTTACGAGCAGTACTTCGGGCCG	eQD111		CASSPRDSYEQYF+TCRBV27-01+TCRBJ02-07	HTTDPSFLGRY			ORF1ab	5171	5203	0	1	0	0
ATCCTGGAGTCGCCCAGCCCCAACCAGACCTCTCTGTACTTCTGTGCCAGCAGTCCGCGGGATTCCTACGAGCAGTACTTCGGGCCG	eQD114		CASSPRDSYEQYF+TCRBV27-01+TCRBJ02-07	HTTDPSFLGRY			ORF1ab	5171	5203	0	1	0	0
ATCCTGGAGTCGCCCAGCCCCAACCAGACCTCTCTGTACTTCTGTGCCAGCAGTCCCCGGGACAGCTACGAGCAGTACTTCGGGCCG	eQD110		CASSPRDSYEQYF+TCRBV27-01+TCRBJ02-07	HTTDPSFLGRY			ORF1ab	5171	5203	0	1	0	0
ATCCTGGAGTCGCCCAGCCCCAACCAGACCTCTCTGTACTTCTGTGCCAGCAGTCCGCGGGACTCCTACGAGCAGTACTTCGGGCCG	eQD114		CASSPRDSYEQYF+TCRBV27-01+TCRBJ02-07	HTTDPSFLGRY			ORF1ab	5171	5203	0	1	0	0
ATCCTGGAGTCGCCCAGCCCCAACCAGACCTCTCTGTACTTCTGTGCCAGCAGTCCGCGGGACAGTTACGAGCAGTACTTCGGGCCG	eQD114		CASSPRDSYEQYF+TCRBV27-01+TCRBJ02-07	HTTDPSFLGRY			ORF1ab	5171	5203	0	1	0	0
ATCCTGGAGTCGCCCAGCCCCAACCAGACCTCTCTGTACTTCTGTGCCAGCAGTCCGAGGGACAGTTACGAGCAGTACTTCGGGCCG	eQD110		CASSPRDSYEQYF+TCRBV27-01+TCRBJ02-07	HTTDPSFLGRY			ORF1ab	5171	5203	0	1	0	0
ATCCTGGAGTCGCCCAGCCCCAACCAGACCTCTCTGTACTTCTGTGCCAGCAGTCCACGGGACAGCTACGAGCAGTACTTCGGGCCG	eXL30		CASSPRDSYEQYF+TCRBV27-01+TCRBJ02-07	HTTDPSFLGRY			ORF1ab	5171	5203	0	1	0	0
ATCCTGGAGTCGCCCAGCCCCAACCAGACCTCTCTGTACTTCTGTGCCAGCAGTTTAATGGGGAATCAGCCCCAGCATTTTGGTGAT	eJL161		CASSLMGNQPQHF+TCRBV27-01+TCRBJ01-05	HTTDPSFLGRY			ORF1ab	5171	5203	1	0	0	0
CTGGAGTCGCCCAGCCCCAACCAGACCTCTCTGTACTTCTGTGCCAGCAGTTCTCGCAGCGGCACAGATACGCAGTATTTTGGCCCA	eQD137		CASSSRSGTDTQYF+TCRBV27-01+TCRBJ02-03	HTTDPSFLGRY			ORF1ab	5171	5203	0	1	0	0
CTGGAGTCGCCCAGCCCCAACCAGACCTCTCTGTACTTCTGTGCCAGCAGTTCGAGGTCAGGCACAGATACGCAGTATTTTGGCCCA	eQD121		CASSSRSGTDTQYF+TCRBV27-01+TCRBJ02-03	HTTDPSFLGRY			ORF1ab	5171	5203	0	1	0	0
CTGGAGTCGCCCAGCCCCAACCAGACCTCTCTGTACTTCTGTGCCAGCAGTTCACGATCGGGCACAGATACGCAGTATTTTGGCCCA	eQD121		CASSSRSGTDTQYF+TCRBV27-01+TCRBJ02-03	HTTDPSFLGRY			ORF1ab	5171	5203	0	1	0	0
CTGGAGTCGCCCAGCCCCAACCAGACCTCTCTGTACTTCTGTGCCAGCAGTTCCCGTAGCGGCACAGATACGCAGTATTTTGGCCCA	eQD121		CASSSRSGTDTQYF+TCRBV27-01+TCRBJ02-03	HTTDPSFLGRY			ORF1ab	5171	5203	0	1	0	0
CTGGAGTCGCCCAGCCCCAACCAGACCTCTCTGTACTTCTGTGCCAGCAGTTCCAGGTCGGGCACAGATACGCAGTATTTTGGCCCA	eQD121		CASSSRSGTDTQYF+TCRBV27-01+TCRBJ02-03	HTTDPSFLGRY			ORF1ab	5171	5203	0	1	0	0
CTGGAGTCGCCCAGCCCCAACCAGACCTCTCTGTACTTCTGTGCCAGCAGCTCGCGATCCGGCACAGATACGCAGTATTTTGGCCCA	eQD126		CASSSRSGTDTQYF+TCRBV27-01+TCRBJ02-03	HTTDPSFLGRY			ORF1ab	5171	5203	0	1	0	0
CTGGAGTCGCCCAGCCCCAACCAGACCTCTCTGTACTTCTGTGCCAGCAGCTTAGACAGTAGCAATCAGCCCCAGCATTTTGGTGAT	eJL161		CASSLDSSNQPQHF+TCRBV27-01+TCRBJ01-05	HTTDPSFLGRY			ORF1ab	5171	5203	1	0	0	0
CTGGAGTCGCCCAGCCCCAACCAGACCTCTCTGTACTTCTGTGCCAGCAGCCTCGACAGTAGCAATCAGCCCCAGCATTTTGGTGAT	eJL160		CASSLDSSNQPQHF+TCRBV27-01+TCRBJ01-05	HTTDPSFLGRY			ORF1ab	5171	5203	1	0	0	0
CTGGAGTCGCCCAGCCCCAACCAGACCTCTCTGTACTTCTGTGCCAGCAGTTTAGACAGCTCCAATCAGCCCCAGCATTTTGGTGAT	eQD124		CASSLDSSNQPQHF+TCRBV27-01+TCRBJ01-05	HTTDPSFLGRY			ORF1ab	5171	5203	1	0	0	0
CTGGAGTCGCCCAGCCCCAACCAGACCTCTCTGTACTTCTGTGCCAGCAGTTTAGACAGTAGCAATCAGCCCCAGCATTTTGGTGAT	eQD111		CASSLDSSNQPQHF+TCRBV27-01+TCRBJ01-05	HTTDPSFLGRY			ORF1ab	5171	5203	1	0	0	0
CTGGAGTCGCCCAGCCCCAACCAGACCTCTCTGTACTTCTGTGCCAGCAGTTTAGACAGTAGCAATCAGCCCCAGCATTTTGGTGAT	eMR13		CASSLDSSNQPQHF+TCRBV27-01+TCRBJ01-05	HTTDPSFLGRY			ORF1ab	5171	5203	1	0	0	0
CTGGAGTCGCCCAGCCCCAACCAGACCTCTCTGTACTTCTGTGCCAGCAGTTTAGACAGTAGCAATCAGCCCCAGCATTTTGGTGAT	eQD121		CASSLDSSNQPQHF+TCRBV27-01+TCRBJ01-05	HTTDPSFLGRY			ORF1ab	5171	5203	1	0	0	0
CTGGAGTCGCCCAGCCCCAACCAGACCTCTCTGTACTTCTGTGCCAGCAGTTTAGACAGTAGCAATCAGCCCCAGCATTTTGGTGAT	eQD126		CASSLDSSNQPQHF+TCRBV27-01+TCRBJ01-05	HTTDPSFLGRY			ORF1ab	5171	5203	1	0	0	0
CTGGAGTCGCCCAGCCCCAACCAGACCTCTCTGTACTTCTGTGCCAGCAGTTTATCCCAGCCCCAAGAGACCCAGTACTTCGGGCCA	eQD137		CASSLSQPQETQYF+TCRBV27-01+TCRBJ02-05	HTTDPSFLGRY			ORF1ab	5171	5203	1	0	0	0
CTGGAGTCGCCCAGCCCCAACCAGACCTCTCTGTACTTCTGTGCCAGCAGTTTATCCCAGCCCCAGGAGACCCAGTACTTCGGGCCA	eHO140		CASSLSQPQETQYF+TCRBV27-01+TCRBJ02-05	HTTDPSFLGRY			ORF1ab	5171	5203	1	0	0	0
CTGGAGTCGCCCAGCCCCAACCAGACCTCTCTGTACTTCTGTGCCAGCAGTGACAGGGGGCCCAATCAGCCCCAGCATTTTGGTGAT	eQD137		CASSDRGPNQPQHF+TCRBV27-01+TCRBJ01-05	HTTDPSFLGRY			ORF1ab	5171	5203	1	1	0	0
CTGGAGTCGCCCAGCCCCAACCAGACCTCTCTGTACTTCTGTGCCAGCAGTGACCGGGGGCCCAATCAGCCCCAGCATTTTGGTGAT	eHO128		CASSDRGPNQPQHF+TCRBV27-01+TCRBJ01-05	HTTDPSFLGRY			ORF1ab	5171	5203	1	1	0	0
CTGGAGTCGCCCAGCCCCAACCAGACCTCTCTGTACTTCTGTGCCAGCAGTGATAGGGGACCCAATCAGCCCCAGCATTTTGGTGAT	eMR17		CASSDRGPNQPQHF+TCRBV27-01+TCRBJ01-05	HTTDPSFLGRY			ORF1ab	5171	5203	1	1	0	0
CTGGAGTCGCCCAGCCCCAACCAGACCTCTCTGTACTTCTGTGCCAGCAGTGACAGGGGGCCAAATCAGCCCCAGCATTTTGGTGAT	eMR17		CASSDRGPNQPQHF+TCRBV27-01+TCRBJ01-05	HTTDPSFLGRY			ORF1ab	5171	5203	1	1	0	0
CTGGAGTCGCCCAGCCCCAACCAGACCTCTCTGTACTTCTGTGCCAGCAGCGACAGGGGACCCAATCAGCCCCAGCATTTTGGTGAT	eMR17		CASSDRGPNQPQHF+TCRBV27-01+TCRBJ01-05	HTTDPSFLGRY			ORF1ab	5171	5203	1	1	0	0
CTGGAGTCGCCCAGCCCCAACCAGACCTCTCTGTACTTCTGTGCCAGCAGTGACAGGGGGCCGAATCAGCCCCAGCATTTTGGTGAT	eMR13		CASSDRGPNQPQHF+TCRBV27-01+TCRBJ01-05	HTTDPSFLGRY			ORF1ab	5171	5203	1	1	0	0
CTGGAGTCGCCCAGCCCCAACCAGACCTCTCTGTACTTCTGTGCCAGCAGTGACAGGGGGCCCAATCAGCCCCAGCATTTTGGTGAT	eMR13		CASSDRGPNQPQHF+TCRBV27-01+TCRBJ01-05	HTTDPSFLGRY			ORF1ab	5171	5203	1	1	0	0
CTGGAGTCGCCCAGCCCCAACCAGACCTCTCTGTACTTCTGTGCCAGCAGCGACAGGGGGCCCAATCAGCCCCAGCATTTTGGTGAT	eHO140		CASSDRGPNQPQHF+TCRBV27-01+TCRBJ01-05	HTTDPSFLGRY			ORF1ab	5171	5203	1	1	0	0
CTGGAGTCGCCCAGCCCCAACCAGACCTCTCTGTACTTCTGTGCCAGCAGTGACAGGGGACCTAATCAGCCCCAGCATTTTGGTGAT	eQD121		CASSDRGPNQPQHF+TCRBV27-01+TCRBJ01-05	HTTDPSFLGRY			ORF1ab	5171	5203	1	1	0	0
CTGGAGTCGCCCAGCCCCAACCAGACCTCTCTGTACTTCTGTGCCAGCAGCGACAGGGGGCCTAATCAGCCCCAGCATTTTGGTGAT	eQD121		CASSDRGPNQPQHF+TCRBV27-01+TCRBJ01-05	HTTDPSFLGRY			ORF1ab	5171	5203	1	1	0	0
CTGGAGTCGCCCAGCCCCAACCAGACCTCTCTGTACTTCTGTGCCAGCAGCGACAGGGGTCCCAATCAGCCCCAGCATTTTGGTGAT	eMR12		CASSDRGPNQPQHF+TCRBV27-01+TCRBJ01-05	HTTDPSFLGRY			ORF1ab	5171	5203	1	1	0	0
CTGGAGTCGCCCAGCCCCAACCAGACCTCTCTGTACTTCTGTGCCAGCAGCGACAGGGGACCCAATCAGCCCCAGCATTTTGGTGAT	eQD125		CASSDRGPNQPQHF+TCRBV27-01+TCRBJ01-05	HTTDPSFLGRY			ORF1ab	5171	5203	1	1	0	0
CTGGAGTCGCCCAGCCCCAACCAGACCTCTCTGTACTTCTGTGCCAGCAGCGACAGGGGCCCTAATCAGCCCCAGCATTTTGGTGAT	eMR12		CASSDRGPNQPQHF+TCRBV27-01+TCRBJ01-05	HTTDPSFLGRY			ORF1ab	5171	5203	1	1	0	0
CTGGAGTCGCCCAGCCCCAACCAGACCTCTCTGTACTTCTGTGCCAGCAGCGACAGGGGGCCCAATCAGCCCCAGCATTTTGGTGAT	eEE226		CASSDRGPNQPQHF+TCRBV27-01+TCRBJ01-05	HTTDPSFLGRY			ORF1ab	5171	5203	1	1	0	0
CTGGAGTCGCCCAGCCCCAACCAGACCTCTCTGTACTTCTGTGCCAGCTCGGATAGGGGGCCCAATCAGCCCCAGCATTTTGGTGAT	eQD126		CASSDRGPNQPQHF+TCRBV27-01+TCRBJ01-05	HTTDPSFLGRY			ORF1ab	5171	5203	1	1	0	0
CTGGAGTCGCCCAGCCCCAACCAGACCTCTCTGTACTTCTGTGCCAGCTCGGACAGGGGGCCCAATCAGCCCCAGCATTTTGGTGAT	eQD111		CASSDRGPNQPQHF+TCRBV27-01+TCRBJ01-05	HTTDPSFLGRY			ORF1ab	5171	5203	1	1	0	0
CTGGAGTCGCCCAGCCCCAACCAGACCTCTCTGTACTTCTGTGCCAGCAGTGACAGGGGGCCTAATCAGCCCCAGCATTTTGGTGAT	eQD126		CASSDRGPNQPQHF+TCRBV27-01+TCRBJ01-05	HTTDPSFLGRY			ORF1ab	5171	5203	1	1	0	0
CTGGAGTCGCCCAGCCCCAACCAGACCTCTCTGTACTTCTGTGCCAGCAGTGACAGGGGCCCCAATCAGCCCCAGCATTTTGGTGAT	eQD126		CASSDRGPNQPQHF+TCRBV27-01+TCRBJ01-05	HTTDPSFLGRY			ORF1ab	5171	5203	1	1	0	0
CTGGAGTCGCCCAGCCCCAACCAGACCTCTCTGTACTTCTGTGCCAGCAGTGACCGGGGCCCCAATCAGCCCCAGCATTTTGGTGAT	eQD111		CASSDRGPNQPQHF+TCRBV27-01+TCRBJ01-05	HTTDPSFLGRY			ORF1ab	5171	5203	1	1	0	0
CTGGAGTCGCCCAGCCCCAACCAGACCTCTCTGTACTTCTGTGCCAGCAGTGACAGGGGACCCAATCAGCCCCAGCATTTTGGTGAT	eQD111		CASSDRGPNQPQHF+TCRBV27-01+TCRBJ01-05	HTTDPSFLGRY			ORF1ab	5171	5203	1	1	0	0
CTGGAGTCGCCCAGCCCCAACCAGACCTCTCTGTACTTCTGTGCCAGCAGTGACCGGGGACCCAATCAGCCCCAGCATTTTGGTGAT	eQD114		CASSDRGPNQPQHF+TCRBV27-01+TCRBJ01-05	HTTDPSFLGRY			ORF1ab	5171	5203	1	1	0	0
CTGGAGTCGCCCAGCCCCAACCAGACCTCTCTGTACTTCTGTGCCAGCAGTGACAGGGGGCCCAATCAGCCCCAGCATTTTGGTGAT	eQD110		CASSDRGPNQPQHF+TCRBV27-01+TCRBJ01-05	HTTDPSFLGRY			ORF1ab	5171	5203	1	1	0	0
CTGGAGTCGCCCAGCCCCAACCAGACCTCTCTGTACTTCTGTGCCAGCAGTGATAGGGGCCCGAATCAGCCCCAGCATTTTGGTGAT	eQD111		CASSDRGPNQPQHF+TCRBV27-01+TCRBJ01-05	HTTDPSFLGRY			ORF1ab	5171	5203	1	1	0	0
CTGGAGTCGCCCAGCCCCAACCAGACCTCTCTGTACTTCTGTGCCAGCAGTGACAGGGGGCCAAATCAGCCCCAGCATTTTGGTGAT	eXL30		CASSDRGPNQPQHF+TCRBV27-01+TCRBJ01-05	HTTDPSFLGRY			ORF1ab	5171	5203	1	1	0	0
CTGGAGTCGCCCAGCCCCAACCAGACCTCTCTGTACTTCTGTGCCAGCAGCGACAGGGGGCCGAATCAGCCCCAGCATTTTGGTGAT	eQD111		CASSDRGPNQPQHF+TCRBV27-01+TCRBJ01-05	HTTDPSFLGRY			ORF1ab	5171	5203	1	1	0	0
CTGGAGTCGCCCAGCCCCAACCAGACCTCTCTGTACTTCTGTGCCAGCAGTTTAGACAGCCCAAATCAGCCCCAGCATTTTGGTGAT	eJL161		CASSLDSPNQPQHF+TCRBV27-01+TCRBJ01-05	HTTDPSFLGRY			ORF1ab	5171	5203	2	0	0	0
CTGGAGTCGCCCAGCCCCAACCAGACCTCTCTGTACTTCTGTGCCAGCAGTTTGGACAGCCCAAATCAGCCCCAGCATTTTGGTGAT	eJL161		CASSLDSPNQPQHF+TCRBV27-01+TCRBJ01-05	HTTDPSFLGRY			ORF1ab	5171	5203	2	0	0	0
CTGGAGTCGCCCAGCCCCAACCAGACCTCTCTGTACTTCTGTGCCAGCAGTTTGGACAGTCCGAATCAGCCCCAGCATTTTGGTGAT	eJL161		CASSLDSPNQPQHF+TCRBV27-01+TCRBJ01-05	HTTDPSFLGRY			ORF1ab	5171	5203	2	0	0	0
CTGGAGTCGCCCAGCCCCAACCAGACCTCTCTGTACTTCTGTGCCAGCAGTCTCGACAGCCCAAATCAGCCCCAGCATTTTGGTGAT	eQD125		CASSLDSPNQPQHF+TCRBV27-01+TCRBJ01-05	HTTDPSFLGRY			ORF1ab	5171	5203	2	0	0	0
CTGGAGTCGCCCAGCCCCAACCAGACCTCTCTGTACTTCTGTGCCAGCAGTTTGGACAGCCCCAATCAGCCCCAGCATTTTGGTGAT	eMR12		CASSLDSPNQPQHF+TCRBV27-01+TCRBJ01-05	HTTDPSFLGRY			ORF1ab	5171	5203	2	0	0	0
CTGGAGTCGCCCAGCCCCAACCAGACCTCTCTGTACTTCTGTGCCAGCAGTTTAGACAGCCCCAATCAGCCCCAGCATTTTGGTGAT	eQD111		CASSLDSPNQPQHF+TCRBV27-01+TCRBJ01-05	HTTDPSFLGRY			ORF1ab	5171	5203	2	0	0	0
CTGGAGTCGCCCAGCCCCAACCAGACCTCTCTGTACTTCTGTGCCAGCAGTTTAAGTAGCCCGCAAGAGACCCAGTACTTCGGGCCA	eJL161		CASSLSSPQETQYF+TCRBV27-01+TCRBJ02-05	HTTDPSFLGRY			ORF1ab	5171	5203	1	0	0	0
CTGGAGTCGCCCAGCCCCAACCAGACCTCTCTGTACTTCTGTGCCAGCAGTTTATCCTCTCCCCAAGAGACCCAGTACTTCGGGCCA	eMR17		CASSLSSPQETQYF+TCRBV27-01+TCRBJ02-05	HTTDPSFLGRY			ORF1ab	5171	5203	1	0	0	0
CTGGAGTCGCCCAGCCCCAACCAGACCTCTCTGTACTTCTGTGCCAGCAGTTTATCGTCTCCTCAAGAGACCCAGTACTTCGGGCCA	eMR17		CASSLSSPQETQYF+TCRBV27-01+TCRBJ02-05	HTTDPSFLGRY			ORF1ab	5171	5203	1	0	0	0
CTGGAGTCGCCCAGCCCCAACCAGACCTCTCTGTACTTCTGTGCCAGCAGTTTATCCAGTCCGCAAGAGACCCAGTACTTCGGGCCA	eHO134		CASSLSSPQETQYF+TCRBV27-01+TCRBJ02-05	HTTDPSFLGRY			ORF1ab	5171	5203	1	0	0	0
CTGGAGTCGCCCAGCCCCAACCAGACCTCTCTGTACTTCTGTGCCAGCAGTTTATCGTCTCCCCAAGAGACCCAGTACTTCGGGCCA	eHO134		CASSLSSPQETQYF+TCRBV27-01+TCRBJ02-05	HTTDPSFLGRY			ORF1ab	5171	5203	1	0	0	0
CTGGAGTCGCCCAGCCCCAACCAGACCTCTCTGTACTTCTGTGCCAGCAGTTTATCTTCCCCCCAAGAGACCCAGTACTTCGGGCCA	eQD137		CASSLSSPQETQYF+TCRBV27-01+TCRBJ02-05	HTTDPSFLGRY			ORF1ab	5171	5203	1	0	0	0
CTGGAGTCGCCCAGCCCCAACCAGACCTCTCTGTACTTCTGTGCCAGCAGTTTATCGTCCCCCCAAGAGACCCAGTACTTCGGGCCA	eMR17		CASSLSSPQETQYF+TCRBV27-01+TCRBJ02-05	HTTDPSFLGRY			ORF1ab	5171	5203	1	0	0	0
CTGGAGTCGCCCAGCCCCAACCAGACCTCTCTGTACTTCTGTGCCAGCAGTTTATCAAGTCCTCAAGAGACCCAGTACTTCGGGCCA	eQD111		CASSLSSPQETQYF+TCRBV27-01+TCRBJ02-05	HTTDPSFLGRY			ORF1ab	5171	5203	1	0	0	0
CTGGAGTCGCCCAGCCCCAACCAGACCTCTCTGTACTTCTGTGCCAGCAGTTTAAGTAGTCCCCAAGAGACCCAGTACTTCGGGCCA	eQD111		CASSLSSPQETQYF+TCRBV27-01+TCRBJ02-05	HTTDPSFLGRY			ORF1ab	5171	5203	1	0	0	0
CTGGAGTCGCCCAGCCCCAACCAGACCTCTCTGTACTTCTGTGCCAGCAGTTTATCAAGCCCCCAAGAGACCCAGTACTTCGGGCCA	eMR13		CASSLSSPQETQYF+TCRBV27-01+TCRBJ02-05	HTTDPSFLGRY			ORF1ab	5171	5203	1	0	0	0
CTGGAGTCGCCCAGCCCCAACCAGACCTCTCTGTACTTCTGTGCCAGCAGTTTATCCAGCCCCCAAGAGACCCAGTACTTCGGGCCA	eMR13		CASSLSSPQETQYF+TCRBV27-01+TCRBJ02-05	HTTDPSFLGRY			ORF1ab	5171	5203	1	0	0	0
CTGGAGTCGCCCAGCCCCAACCAGACCTCTCTGTACTTCTGTGCCAGCAGTTTATCCTCCCCCCAAGAGACCCAGTACTTCGGGCCA	eQD111		CASSLSSPQETQYF+TCRBV27-01+TCRBJ02-05	HTTDPSFLGRY			ORF1ab	5171	5203	1	0	0	0
CTGGAGTCGCCCAGCCCCAACCAGACCTCTCTGTACTTCTGTGCCAGCAGTTTATCGAGCCCCCAAGAGACCCAGTACTTCGGGCCA	eQD111		CASSLSSPQETQYF+TCRBV27-01+TCRBJ02-05	HTTDPSFLGRY			ORF1ab	5171	5203	1	0	0	0
CTGGAGTCGCCCAGCCCCAACCAGACCTCTCTGTACTTCTGTGCCAGCAGTTTGAGTTCCCCACAAGAGACCCAGTACTTCGGGCCA	eHO140		CASSLSSPQETQYF+TCRBV27-01+TCRBJ02-05	HTTDPSFLGRY			ORF1ab	5171	5203	1	0	0	0
CTGGAGTCGCCCAGCCCCAACCAGACCTCTCTGTACTTCTGTGCCAGCAGTTTATCCTCCCCACAAGAGACCCAGTACTTCGGGCCA	eQD121		CASSLSSPQETQYF+TCRBV27-01+TCRBJ02-05	HTTDPSFLGRY			ORF1ab	5171	5203	1	0	0	0
CTGGAGTCGCCCAGCCCCAACCAGACCTCTCTGTACTTCTGTGCCAGCAGTTTATCATCCCCCCAAGAGACCCAGTACTTCGGGCCA	eQD121		CASSLSSPQETQYF+TCRBV27-01+TCRBJ02-05	HTTDPSFLGRY			ORF1ab	5171	5203	1	0	0	0
CTGGAGTCGCCCAGCCCCAACCAGACCTCTCTGTACTTCTGTGCCAGCAGTTTATCATCTCCCCAAGAGACCCAGTACTTCGGGCCA	eQD121		CASSLSSPQETQYF+TCRBV27-01+TCRBJ02-05	HTTDPSFLGRY			ORF1ab	5171	5203	1	0	0	0
CTGGAGTCGCCCAGCCCCAACCAGACCTCTCTGTACTTCTGTGCCAGCAGTTTATCATCCCCACAAGAGACCCAGTACTTCGGGCCA	eQD121		CASSLSSPQETQYF+TCRBV27-01+TCRBJ02-05	HTTDPSFLGRY			ORF1ab	5171	5203	1	0	0	0
CTGGAGTCGCCCAGCCCCAACCAGACCTCTCTGTACTTCTGTGCCAGCAGTTTATCGTCCCCCCAAGAGACCCAGTACTTCGGGCCA	eQD121		CASSLSSPQETQYF+TCRBV27-01+TCRBJ02-05	HTTDPSFLGRY			ORF1ab	5171	5203	1	0	0	0
CTGGAGTCGCCCAGCCCCAACCAGACCTCTCTGTACTTCTGTGCCAGCAGTTTATCCTCCCCACAAGAGACCCAGTACTTCGGGCCA	eQD125		CASSLSSPQETQYF+TCRBV27-01+TCRBJ02-05	HTTDPSFLGRY			ORF1ab	5171	5203	1	0	0	0
CTGGAGTCGCCCAGCCCCAACCAGACCTCTCTGTACTTCTGTGCCAGCAGTTTATCGAGTCCCCAAGAGACCCAGTACTTCGGGCCA	eQD125		CASSLSSPQETQYF+TCRBV27-01+TCRBJ02-05	HTTDPSFLGRY			ORF1ab	5171	5203	1	0	0	0
CTGGAGTCGCCCAGCCCCAACCAGACCTCTCTGTACTTCTGTGCCAGCAGTTTATCCAGTCCCCAAGAGACCCAGTACTTCGGGCCA	eQD125		CASSLSSPQETQYF+TCRBV27-01+TCRBJ02-05	HTTDPSFLGRY			ORF1ab	5171	5203	1	0	0	0
CTGGAGTCGCCCAGCCCCAACCAGACCTCTCTGTACTTCTGTGCCAGCAGTTTATCTAGTCCCCAAGAGACCCAGTACTTCGGGCCA	eMR12		CASSLSSPQETQYF+TCRBV27-01+TCRBJ02-05	HTTDPSFLGRY			ORF1ab	5171	5203	1	0	0	0
CTGGAGTCGCCCAGCCCCAACCAGACCTCTCTGTACTTCTGTGCCAGCAGTTTATCGAGTCCACAAGAGACCCAGTACTTCGGGCCA	eMR12		CASSLSSPQETQYF+TCRBV27-01+TCRBJ02-05	HTTDPSFLGRY			ORF1ab	5171	5203	1	0	0	0
CTGGAGTCGCCCAGCCCCAACCAGACCTCTCTGTACTTCTGTGCCAGCAGTTTATCGTCCCCCCAAGAGACCCAGTACTTCGGGCCA	eQD125		CASSLSSPQETQYF+TCRBV27-01+TCRBJ02-05	HTTDPSFLGRY			ORF1ab	5171	5203	1	0	0	0
CTGGAGTCGCCCAGCCCCAACCAGACCTCTCTGTACTTCTGTGCCAGCAGTTTATCCAGCCCGCAAGAGACCCAGTACTTCGGGCCA	eGK111		CASSLSSPQETQYF+TCRBV27-01+TCRBJ02-05	HTTDPSFLGRY			ORF1ab	5171	5203	1	0	0	0
CTGGAGTCGCCCAGCCCCAACCAGACCTCTCTGTACTTCTGTGCCAGCAGTTTATCGTCCCCCCAAGAGACCCAGTACTTCGGGCCA	eQD126		CASSLSSPQETQYF+TCRBV27-01+TCRBJ02-05	HTTDPSFLGRY			ORF1ab	5171	5203	1	0	0	0
CTGGAGTCGCCCAGCCCCAACCAGACCTCTCTGTACTTCTGTGCCAGCAGTTTATCAAGCCCTCAAGAGACCCAGTACTTCGGGCCA	eQD114		CASSLSSPQETQYF+TCRBV27-01+TCRBJ02-05	HTTDPSFLGRY			ORF1ab	5171	5203	1	0	0	0
CTGGAGTCGCCCAGCCCCAACCAGACCTCTCTGTACTTCTGTGCCAGCAGTTTGAGCAGTCCTCAAGAGACCCAGTACTTCGGGCCA	eQD110		CASSLSSPQETQYF+TCRBV27-01+TCRBJ02-05	HTTDPSFLGRY			ORF1ab	5171	5203	1	0	0	0
CTGGAGTCGCCCAGCCCCAACCAGACCTCTCTGTACTTCTGTGCCAGCAGTTTATCCTCCCCCCAAGAGACCCAGTACTTCGGGCCA	eQD114		CASSLSSPQETQYF+TCRBV27-01+TCRBJ02-05	HTTDPSFLGRY			ORF1ab	5171	5203	1	0	0	0
CTGGAGTCGCCCAGCCCCAACCAGACCTCTCTGTACTTCTGTGCCAGCAGTTTATCCTCCCCTCAAGAGACCCAGTACTTCGGGCCA	eQD110		CASSLSSPQETQYF+TCRBV27-01+TCRBJ02-05	HTTDPSFLGRY			ORF1ab	5171	5203	1	0	0	0
CTGGAGTCGCCCAGCCCCAACCAGACCTCTCTGTACTTCTGTGCCAGCAGTTTATCCTCACCCCAAGAGACCCAGTACTTCGGGCCA	eQD110		CASSLSSPQETQYF+TCRBV27-01+TCRBJ02-05	HTTDPSFLGRY			ORF1ab	5171	5203	1	0	0	0
CTGGAGTCGCCCAGCCCCAACCAGACCTCTCTGTACTTCTGTGCCAGCAGTTTATCGAGCCCGCAAGAGACCCAGTACTTCGGGCCA	eQD111		CASSLSSPQETQYF+TCRBV27-01+TCRBJ02-05	HTTDPSFLGRY			ORF1ab	5171	5203	1	0	0	0
CTGGAGTCGCCCAGCCCCAACCAGACCTCTCTGTACTTCTGTGCCAGCAGTTTATCGGGGCCTTTGGAGACCCAGTACTTCGGGCCA	eMR17		CASSLSGPLETQYF+TCRBV27-01+TCRBJ02-05	HTTDPSFLGRY			ORF1ab	5171	5203	1	0	0	0
CTGGAGTCGCCCAGCCCCAACCAGACCTCTCTGTACTTCTGTGCCAGCAGTTTATCGGGCCCACTAGAGACCCAGTACTTCGGGCCA	eMR17		CASSLSGPLETQYF+TCRBV27-01+TCRBJ02-05	HTTDPSFLGRY			ORF1ab	5171	5203	1	0	0	0
CTGGAGTCGCCCAGCCCCAACCAGACCTCTCTGTACTTCTGTGCCAGCAGCCTATCCGGGCCGCTAGAGACCCAGTACTTCGGGCCA	eMR17		CASSLSGPLETQYF+TCRBV27-01+TCRBJ02-05	HTTDPSFLGRY			ORF1ab	5171	5203	1	0	0	0
CTGGAGTCGCCCAGCCCCAACCAGACCTCTCTGTACTTCTGTGCCAGCAGTTTATCAGGCCCCCTCGAGACCCAGTACTTCGGGCCA	eQD111		CASSLSGPLETQYF+TCRBV27-01+TCRBJ02-05	HTTDPSFLGRY			ORF1ab	5171	5203	1	0	0	0
CTGGAGTCGCCCAGCCCCAACCAGACCTCTCTGTACTTCTGTGCCAGCAGTTTATCAGGCCCATTAGAGACCCAGTACTTCGGGCCA	eHO140		CASSLSGPLETQYF+TCRBV27-01+TCRBJ02-05	HTTDPSFLGRY			ORF1ab	5171	5203	1	0	0	0
CTGGAGTCGCCCAGCCCCAACCAGACCTCTCTGTACTTCTGTGCCAGCAGTTTATCAGGGCCCTTGGAGACCCAGTACTTCGGGCCA	eQD126		CASSLSGPLETQYF+TCRBV27-01+TCRBJ02-05	HTTDPSFLGRY			ORF1ab	5171	5203	1	0	0	0
CTGGAGTCGCCCAGCCCCAACCAGACCTCTCTGTACTTCTGTGCCAGCAGTTTATCGGGCCCCCTTGAGACCCAGTACTTCGGGCCA	eQD126		CASSLSGPLETQYF+TCRBV27-01+TCRBJ02-05	HTTDPSFLGRY			ORF1ab	5171	5203	1	0	0	0
CTGGAGTCGCCCAGCCCCAACCAGACCTCTCTGTACTTCTGTGCCAGCAGTTTATCCGGCCCTCTGGAGACCCAGTACTTCGGGCCA	eQD111		CASSLSGPLETQYF+TCRBV27-01+TCRBJ02-05	HTTDPSFLGRY			ORF1ab	5171	5203	1	0	0	0
CTGGAGTCGCCCAGCCCCAACCAGACCTCTCTGTACTTCTGTGCCAGCAGTCTGTCTGGGCCCTTAGAGACCCAGTACTTCGGGCCA	eQD111		CASSLSGPLETQYF+TCRBV27-01+TCRBJ02-05	HTTDPSFLGRY			ORF1ab	5171	5203	1	0	0	0
CTGGAGTCGCCCAGCCCCAACCAGACCTCTCTGTACTTCTGTGCCAGCAGTTTATCTGGACCGCTGGAGACCCAGTACTTCGGGCCA	eXL30		CASSLSGPLETQYF+TCRBV27-01+TCRBJ02-05	HTTDPSFLGRY			ORF1ab	5171	5203	1	0	0	0
CTGGAGTCGCCCAGCCCCAACCAGACCTCTCTGTACTTCTGTGCCAGCTCAGACAGGGGTCCCACAGATACGCAGTATTTTGGCCCA	eJL161		CASSDRGPTDTQYF+TCRBV27-01+TCRBJ02-03	HTTDPSFLGRY			ORF1ab	5171	5203	7	0	0	0
CTGGAGTCGCCCAGCCCCAACCAGACCTCTCTGTACTTCTGTGCCAGCAGCGACAGGGGACCCACAGATACGCAGTATTTTGGCCCA	eHO126		CASSDRGPTDTQYF+TCRBV27-01+TCRBJ02-03	HTTDPSFLGRY			ORF1ab	5171	5203	7	0	0	0
CTGGAGTCGCCCAGCCCCAACCAGACCTCTCTGTACTTCTGTGCCAGCAGCGACCGCGGCCCCACAGATACGCAGTATTTTGGCCCA	eMR17		CASSDRGPTDTQYF+TCRBV27-01+TCRBJ02-03	HTTDPSFLGRY			ORF1ab	5171	5203	7	0	0	0
CTGGAGTCGCCCAGCCCCAACCAGACCTCTCTGTACTTCTGTGCCAGCAGTGACAGGGGCCCCACAGATACGCAGTATTTTGGCCCA	eJL161		CASSDRGPTDTQYF+TCRBV27-01+TCRBJ02-03	HTTDPSFLGRY			ORF1ab	5171	5203	7	0	0	0
CTGGAGTCGCCCAGCCCCAACCAGACCTCTCTGTACTTCTGTGCCAGCTCTGATAGGGGGCCCACAGATACGCAGTATTTTGGCCCA	eMR13		CASSDRGPTDTQYF+TCRBV27-01+TCRBJ02-03	HTTDPSFLGRY			ORF1ab	5171	5203	7	0	0	0
CTGGAGTCGCCCAGCCCCAACCAGACCTCTCTGTACTTCTGTGCCAGCAGCGATCGGGGCCCAACAGATACGCAGTATTTTGGCCCA	eQD111		CASSDRGPTDTQYF+TCRBV27-01+TCRBJ02-03	HTTDPSFLGRY			ORF1ab	5171	5203	7	0	0	0
CTGGAGTCGCCCAGCCCCAACCAGACCTCTCTGTACTTCTGTGCCAGCTCAGACAGGGGCCCCACAGATACGCAGTATTTTGGCCCA	eMR13		CASSDRGPTDTQYF+TCRBV27-01+TCRBJ02-03	HTTDPSFLGRY			ORF1ab	5171	5203	7	0	0	0
CTGGAGTCGCCCAGCCCCAACCAGACCTCTCTGTACTTCTGTGCCAGCAGCGACAGGGGGCCCACAGATACGCAGTATTTTGGCCCA	eQD111		CASSDRGPTDTQYF+TCRBV27-01+TCRBJ02-03	HTTDPSFLGRY			ORF1ab	5171	5203	7	0	0	0
CTGGAGTCGCCCAGCCCCAACCAGACCTCTCTGTACTTCTGTGCCAGCAGTGACAGGGGGCCCACAGATACGCAGTATTTTGGCCCA	eMR13		CASSDRGPTDTQYF+TCRBV27-01+TCRBJ02-03	HTTDPSFLGRY			ORF1ab	5171	5203	7	0	0	0
CTGGAGTCGCCCAGCCCCAACCAGACCTCTCTGTACTTCTGTGCCAGCAGCGACAGGGGGCCTACAGATACGCAGTATTTTGGCCCA	eQD121		CASSDRGPTDTQYF+TCRBV27-01+TCRBJ02-03	HTTDPSFLGRY			ORF1ab	5171	5203	7	0	0	0
CTGGAGTCGCCCAGCCCCAACCAGACCTCTCTGTACTTCTGTGCCAGCAGTGACAGGGGACCCACAGATACGCAGTATTTTGGCCCA	eQD121		CASSDRGPTDTQYF+TCRBV27-01+TCRBJ02-03	HTTDPSFLGRY			ORF1ab	5171	5203	7	0	0	0
CTGGAGTCGCCCAGCCCCAACCAGACCTCTCTGTACTTCTGTGCCAGCAGCGACAGGGGGCCAACAGATACGCAGTATTTTGGCCCA	eQD121		CASSDRGPTDTQYF+TCRBV27-01+TCRBJ02-03	HTTDPSFLGRY			ORF1ab	5171	5203	7	0	0	0
CTGGAGTCGCCCAGCCCCAACCAGACCTCTCTGTACTTCTGTGCCAGCAGCGACAGGGGGCCGACAGATACGCAGTATTTTGGCCCA	eQD121		CASSDRGPTDTQYF+TCRBV27-01+TCRBJ02-03	HTTDPSFLGRY			ORF1ab	5171	5203	7	0	0	0
CTGGAGTCGCCCAGCCCCAACCAGACCTCTCTGTACTTCTGTGCCAGCAGTGACAGGGGGCCCACAGATACGCAGTATTTTGGCCCA	eMR12		CASSDRGPTDTQYF+TCRBV27-01+TCRBJ02-03	HTTDPSFLGRY			ORF1ab	5171	5203	7	0	0	0
CTGGAGTCGCCCAGCCCCAACCAGACCTCTCTGTACTTCTGTGCCAGCTCGGACAGGGGACCCACAGATACGCAGTATTTTGGCCCA	eQD125		CASSDRGPTDTQYF+TCRBV27-01+TCRBJ02-03	HTTDPSFLGRY			ORF1ab	5171	5203	7	0	0	0
CTGGAGTCGCCCAGCCCCAACCAGACCTCTCTGTACTTCTGTGCCAGCAGCGACAGGGGCCCCACAGATACGCAGTATTTTGGCCCA	eQD125		CASSDRGPTDTQYF+TCRBV27-01+TCRBJ02-03	HTTDPSFLGRY			ORF1ab	5171	5203	7	0	0	0
CTGGAGTCGCCCAGCCCCAACCAGACCTCTCTGTACTTCTGTGCCAGCAGTGACAGGGGGCCCACAGATACGCAGTATTTTGGCCCA	eQD125		CASSDRGPTDTQYF+TCRBV27-01+TCRBJ02-03	HTTDPSFLGRY			ORF1ab	5171	5203	7	0	0	0
CTGGAGTCGCCCAGCCCCAACCAGACCTCTCTGTACTTCTGTGCCAGCAGTGACAGGGGGCCCACAGATACGCAGTATTTTGGCCCA	eQD126		CASSDRGPTDTQYF+TCRBV27-01+TCRBJ02-03	HTTDPSFLGRY			ORF1ab	5171	5203	7	0	0	0
CTGGAGTCGCCCAGCCCCAACCAGACCTCTCTGTACTTCTGTGCCAGCAGTGACAGGGGGCCGACAGATACGCAGTATTTTGGCCCA	eQD111		CASSDRGPTDTQYF+TCRBV27-01+TCRBJ02-03	HTTDPSFLGRY			ORF1ab	5171	5203	7	0	0	0
CTGGAGTCGCCCAGCCCCAACCAGACCTCTCTGTACTTCTGTGCCAGCAGTGACAGGGGGCCAACAGATACGCAGTATTTTGGCCCA	eQD114		CASSDRGPTDTQYF+TCRBV27-01+TCRBJ02-03	HTTDPSFLGRY			ORF1ab	5171	5203	7	0	0	0
CTGGAGTCGCCCAGCCCCAACCAGACCTCTCTGTACTTCTGTGCCAGCAGTGACAGGGGGCCCACAGATACGCAGTATTTTGGCCCA	eQD110		CASSDRGPTDTQYF+TCRBV27-01+TCRBJ02-03	HTTDPSFLGRY			ORF1ab	5171	5203	7	0	0	0
CTGGAGTCGCCCAGCCCCAACCAGACCTCTCTGTACTTCTGTGCCAGCAGTGACAGGGGCCCCACAGATACGCAGTATTTTGGCCCA	eQD110		CASSDRGPTDTQYF+TCRBV27-01+TCRBJ02-03	HTTDPSFLGRY			ORF1ab	5171	5203	7	0	0	0
CTGGAGTCGCCCAGCCCCAACCAGACCTCTCTGTACTTCTGTGCCAGCAGTGACAGGGGGCCGACAGATACGCAGTATTTTGGCCCA	eQD110		CASSDRGPTDTQYF+TCRBV27-01+TCRBJ02-03	HTTDPSFLGRY			ORF1ab	5171	5203	7	0	0	0
CTGGAGTCGCCCAGCCCCAACCAGACCTCTCTGTACTTCTGTGCCAGCAGCGACAGGGGCCCCACAGATACGCAGTATTTTGGCCCA	eQD120		CASSDRGPTDTQYF+TCRBV27-01+TCRBJ02-03	HTTDPSFLGRY			ORF1ab	5171	5203	7	0	0	0
CTGGAGTCGCCCAGCCCCAACCAGACCTCTCTGTACTTCTGTGCCAGCTCGGACAGGGGCCCCACAGATACGCAGTATTTTGGCCCA	eEE226		CASSDRGPTDTQYF+TCRBV27-01+TCRBJ02-03	HTTDPSFLGRY			ORF1ab	5171	5203	7	0	0	0
ATCCTGGAGTCGCCCAGCCCCAACCAGACCTCTCTGTACTTCTGTGCCAGCAGTCCTAGGGACTTCTACGAGCAGTACTTCGGGCCG	eMR17		CASSPRDFYEQYF+TCRBV27-01+TCRBJ02-07	HTTDPSFLGRY			ORF1ab	5171	5203	2	0	0	0
ATCCTGGAGTCGCCCAGCCCCAACCAGACCTCTCTGTACTTCTGTGCCAGCAGTCCCCGGGACTTCTACGAGCAGTACTTCGGGCCG	eJL161		CASSPRDFYEQYF+TCRBV27-01+TCRBJ02-07	HTTDPSFLGRY			ORF1ab	5171	5203	2	0	0	0
ATCCTGGAGTCGCCCAGCCCCAACCAGACCTCTCTGTACTTCTGTGCCAGCAGTCCCCGGGACTTCTACGAGCAGTACTTCGGGCCG	eMR17		CASSPRDFYEQYF+TCRBV27-01+TCRBJ02-07	HTTDPSFLGRY			ORF1ab	5171	5203	2	0	0	0
ATCCTGGAGTCGCCCAGCCCCAACCAGACCTCTCTGTACTTCTGTGCCAGCAGTCCACGGGACTTCTACGAGCAGTACTTCGGGCCG	eHO134		CASSPRDFYEQYF+TCRBV27-01+TCRBJ02-07	HTTDPSFLGRY			ORF1ab	5171	5203	2	0	0	0
ATCCTGGAGTCGCCCAGCCCCAACCAGACCTCTCTGTACTTCTGTGCCAGCAGCCCGCGGGATTTCTACGAGCAGTACTTCGGGCCG	eQD124		CASSPRDFYEQYF+TCRBV27-01+TCRBJ02-07	HTTDPSFLGRY			ORF1ab	5171	5203	2	0	0	0
ATCCTGGAGTCGCCCAGCCCCAACCAGACCTCTCTGTACTTCTGTGCCAGCAGTCCCAGGGACTTCTACGAGCAGTACTTCGGGCCG	eQD121		CASSPRDFYEQYF+TCRBV27-01+TCRBJ02-07	HTTDPSFLGRY			ORF1ab	5171	5203	2	0	0	0
ATCCTGGAGTCGCCCAGCCCCAACCAGACCTCTCTGTACTTCTGTGCCAGCAGTCCCCGGGACTTCTACGAGCAGTACTTCGGGCCG	eMR13		CASSPRDFYEQYF+TCRBV27-01+TCRBJ02-07	HTTDPSFLGRY			ORF1ab	5171	5203	2	0	0	0
ATCCTGGAGTCGCCCAGCCCCAACCAGACCTCTCTGTACTTCTGTGCCAGCAGCCCTAGGGACTTCTACGAGCAGTACTTCGGGCCG	eQD121		CASSPRDFYEQYF+TCRBV27-01+TCRBJ02-07	HTTDPSFLGRY			ORF1ab	5171	5203	2	0	0	0
ATCCTGGAGTCGCCCAGCCCCAACCAGACCTCTCTGTACTTCTGTGCCAGCAGTCCTAGGGACTTTTACGAGCAGTACTTCGGGCCG	eMR13		CASSPRDFYEQYF+TCRBV27-01+TCRBJ02-07	HTTDPSFLGRY			ORF1ab	5171	5203	2	0	0	0
ATCCTGGAGTCGCCCAGCCCCAACCAGACCTCTCTGTACTTCTGTGCCAGCAGTCCGCGGGACTTCTACGAGCAGTACTTCGGGCCG	eMR12		CASSPRDFYEQYF+TCRBV27-01+TCRBJ02-07	HTTDPSFLGRY			ORF1ab	5171	5203	2	0	0	0
ATCCTGGAGTCGCCCAGCCCCAACCAGACCTCTCTGTACTTCTGTGCCAGCAGTCCCAGGGACTTCTACGAGCAGTACTTCGGGCCG	eMR12		CASSPRDFYEQYF+TCRBV27-01+TCRBJ02-07	HTTDPSFLGRY			ORF1ab	5171	5203	2	0	0	0
ATCCTGGAGTCGCCCAGCCCCAACCAGACCTCTCTGTACTTCTGTGCCAGCAGCCCGCGGGACTTCTACGAGCAGTACTTCGGGCCG	eLH47		CASSPRDFYEQYF+TCRBV27-01+TCRBJ02-07	HTTDPSFLGRY			ORF1ab	5171	5203	2	0	0	0
GCCAGCACCAACCAGACATCTATGTACCTCTGTGCCAGCAGTTTCCCGACTAGCGGGAGCTCCTACAATGAGCAGTTCTTCGGGCCA	eHO128		CASSFPTSGSSYNEQFF+TCRBV28-01+TCRBJ02-01	HTTDPSFLGRY			ORF1ab	5171	5203	1	0	0	0
GCCAGCACCAACCAGACATCTATGTACCTCTGTGCCAGCAGTTTCCCGACTAGCGGGAGCTCCTACAATGAGCAGTTCTTCGGGCCA	eMR17		CASSFPTSGSSYNEQFF+TCRBV28-01+TCRBJ02-01	HTTDPSFLGRY			ORF1ab	5171	5203	1	0	0	0
GCCAGCACCAACCAGACATCTATGTACCTCTGTGCCAGCAGTTTCCCGACTAGCGGGAGTTCCTACAATGAGCAGTTCTTCGGGCCA	eMR17		CASSFPTSGSSYNEQFF+TCRBV28-01+TCRBJ02-01	HTTDPSFLGRY			ORF1ab	5171	5203	1	0	0	0
GCCAGCACCAACCAGACATCTATGTACCTCTGTGCCAGCAGTTTCCCGACTAGCGGGAGTTCCTACAATGAGCAGTTCTTCGGGCCA	eJL162		CASSFPTSGSSYNEQFF+TCRBV28-01+TCRBJ02-01	KLFAAETLK			ORF1ab	16628	16654	1	0	0	0
AACATGAGCTCCTTGGAGCTGGGGGACTCAGCCCTGTACTTCTGTGCCAGCAGCTTAGGGTCCGGGAATGAGCAGTTCTTCGGGCCA	eMR17		CASSLGSGNEQFF+TCRBV13-01+TCRBJ02-01	HTTDPSFLGRY			ORF1ab	5171	5203	1	0	0	0
AACATGAGCTCCTTGGAGCTGGGGGACTCAGCCCTGTACTTCTGTGCCAGCAGCTTAGGTTCCGGAAATGAGCAGTTCTTCGGGCCA	eMR13		CASSLGSGNEQFF+TCRBV13-01+TCRBJ02-01	HTTDPSFLGRY			ORF1ab	5171	5203	1	0	0	0
AACATGAGCTCCTTGGAGCTGGGGGACTCAGCCCTGTACTTCTGTGCCAGCAGCCTTGGCTCCGGGAATGAGCAGTTCTTCGGGCCA	eOX49		CASSLGSGNEQFF+TCRBV13-01+TCRBJ02-01	LLYDANYFL,LLYDANYFLC,LYDANYFLCW,NPLLYDANY,PLLYDANYFL,YDANYFLCW			ORF3a	25801	25839	1	0	0	0
ACCTTGGAGATCCAGCGCACAGAGCAGGGGGACTCGGCCATGTATCTCTGTGCCAGCAGTGGCGACAGTGAAGCTTTCTTTGGACAA	eJL161		CASSGDSEAFF+TCRBV07-09+TCRBJ01-01	HTTDPSFLGRY			ORF1ab	5171	5203	1	0	0	0
ACCTTGGAGATCCAGCGCACAGAGCAGGGGGACTCGGCCATGTATCTCTGTGCCAGCAGCGGTGACAGTGAAGCTTTCTTTGGACAA	eEE226		CASSGDSEAFF+TCRBV07-09+TCRBJ01-01	HTTDPSFLGRY			ORF1ab	5171	5203	1	0	0	0
ACCTTGGAGATCCAGCGCACAGAGCAGGGGGACTCGGCCATGTATCTCTGTGCCAGCAGCGGGGACAGTGAAGCTTTCTTTGGACAA	eQD111		CASSGDSEAFF+TCRBV07-09+TCRBJ01-01	HTTDPSFLGRY			ORF1ab	5171	5203	1	0	0	0
ATCCTGGAGTCGCCCAGCCCCAACCAGACCTCTCTGTACTTCTGTGCCAGCAGTTTAAGTGGCGAGGAGACCCAGTACTTCGGGCCA	eHO128		CASSLSGEETQYF+TCRBV27-01+TCRBJ02-05	HTTDPSFLGRY			ORF1ab	5171	5203	1	0	0	0
ATCCTGGAGTCGCCCAGCCCCAACCAGACCTCTCTGTACTTCTGTGCCAGCAGTTTATCGGGGGAAGAGACCCAGTACTTCGGGCCA	eQD111		CASSLSGEETQYF+TCRBV27-01+TCRBJ02-05	HTTDPSFLGRY			ORF1ab	5171	5203	1	0	0	0
GAGTCGCCCAGCCCCAACCAGACCTCTCTGTACTTCTGTGCCAGCAGCATGACTAGCGGCTCCTACAATGAGCAGTTCTTCGGGCCA	eHO128		CASSMTSGSYNEQFF+TCRBV27-01+TCRBJ02-01	HTTDPSFLGRY			ORF1ab	5171	5203	0	2	0	0
GAGTCGCCCAGCCCCAACCAGACCTCTCTGTACTTCTGTGCCAGCAGCATGACTAGCGGAAGCTACAATGAGCAGTTCTTCGGGCCA	eHO135		CASSMTSGSYNEQFF+TCRBV27-01+TCRBJ02-01	CNDPFLGVY,CNDPFLGVYY,FCNDPFLGVY			surface glycoprotein	21965	21997	0	2	0	0
GTGACATCGGCCCAAAAGAACCCGACAGCTTTCTATCTCTGTGCCAGTAGTACGGGTTATAGCAATCAGCCCCAGCATTTTGGTGAT	eHO128		CASSTGYSNQPQHF+TCRBV19-01+TCRBJ01-05	HTTDPSFLGRY			ORF1ab	5171	5203	1	0	0	0
GTGACATCGGCCCAAAAGAACCCGACAGCTTTCTATCTCTGTGCCAGTAGTACAGGTTATAGCAATCAGCCCCAGCATTTTGGTGAT	eMR13		CASSTGYSNQPQHF+TCRBV19-01+TCRBJ01-05	HTTDPSFLGRY			ORF1ab	5171	5203	1	0	0	0
GTGACATCGGCCCAAAAGAACCCGACAGCTTTCTATCTCTGTGCCAGTAGTACGGGATATAGCAATCAGCCCCAGCATTTTGGTGAT	eMR12		CASSTGYSNQPQHF+TCRBV19-01+TCRBJ01-05	HTTDPSFLGRY			ORF1ab	5171	5203	1	0	0	0
GTGACATCGGCCCAAAAGAACCCGACAGCTTTCTATCTCTGTGCCAGCTCGACAGGGTATAGCAATCAGCCCCAGCATTTTGGTGAT	eQD111		CASSTGYSNQPQHF+TCRBV19-01+TCRBJ01-05	HTTDPSFLGRY			ORF1ab	5171	5203	1	0	0	0
GTGACATCGGCCCAAAAGAACCCGACAGCTTTCTATCTCTGTGCCAGTAGTACAGGGTATAGCAATCAGCCCCAGCATTTTGGTGAT	eQD114		CASSTGYSNQPQHF+TCRBV19-01+TCRBJ01-05	HTTDPSFLGRY			ORF1ab	5171	5203	1	0	0	0
CTGGAGTCGCCCAGCCCCAACCAGACCTCTCTGTACTTCTGTGCCAGCAGTTTTCGCGACGGCACAGATACGCAGTATTTTGGCCCA	eMR17		CASSFRDGTDTQYF+TCRBV27-01+TCRBJ02-03	HTTDPSFLGRY			ORF1ab	5171	5203	12	0	0	0
CTGGAGTCGCCCAGCCCCAACCAGACCTCTCTGTACTTCTGTGCCAGCAGTTTCCGGGACGGCACAGATACGCAGTATTTTGGCCCA	eHO134		CASSFRDGTDTQYF+TCRBV27-01+TCRBJ02-03	HTTDPSFLGRY			ORF1ab	5171	5203	12	0	0	0
CTGGAGTCGCCCAGCCCCAACCAGACCTCTCTGTACTTCTGTGCCAGCAGTTTTAGGGACGGCACAGATACGCAGTATTTTGGCCCA	eQD124		CASSFRDGTDTQYF+TCRBV27-01+TCRBJ02-03	HTTDPSFLGRY			ORF1ab	5171	5203	12	0	0	0
CTGGAGTCGCCCAGCCCCAACCAGACCTCTCTGTACTTCTGTGCCAGCAGTTTTCGGGATGGGACAGATACGCAGTATTTTGGCCCA	eQD111		CASSFRDGTDTQYF+TCRBV27-01+TCRBJ02-03	HTTDPSFLGRY			ORF1ab	5171	5203	12	0	0	0
CTGGAGTCGCCCAGCCCCAACCAGACCTCTCTGTACTTCTGTGCCAGCAGTTTTAGGGATGGCACAGATACGCAGTATTTTGGCCCA	eMR12		CASSFRDGTDTQYF+TCRBV27-01+TCRBJ02-03	HTTDPSFLGRY			ORF1ab	5171	5203	12	0	0	0
CTGGAGTCGCCCAGCCCCAACCAGACCTCTCTGTACTTCTGTGCCAGCAGTTTCAGGGACGGGACAGATACGCAGTATTTTGGCCCA	eMR12		CASSFRDGTDTQYF+TCRBV27-01+TCRBJ02-03	HTTDPSFLGRY			ORF1ab	5171	5203	12	0	0	0
CTGGAGTCGCCCAGCCCCAACCAGACCTCTCTGTACTTCTGTGCCAGCAGTTTCCGGGACGGCACAGATACGCAGTATTTTGGCCCA	eMR12		CASSFRDGTDTQYF+TCRBV27-01+TCRBJ02-03	HTTDPSFLGRY			ORF1ab	5171	5203	12	0	0	0
CTGGAGTCGCCCAGCCCCAACCAGACCTCTCTGTACTTCTGTGCCAGCAGTTTTCGTGACGGCACAGATACGCAGTATTTTGGCCCA	eMR12		CASSFRDGTDTQYF+TCRBV27-01+TCRBJ02-03	HTTDPSFLGRY			ORF1ab	5171	5203	12	0	0	0
CTGGAGTCGCCCAGCCCCAACCAGACCTCTCTGTACTTCTGTGCCAGCAGTTTTAGGGACGGCACAGATACGCAGTATTTTGGCCCA	eMR12		CASSFRDGTDTQYF+TCRBV27-01+TCRBJ02-03	HTTDPSFLGRY			ORF1ab	5171	5203	12	0	0	0
CTGGAGTCGCCCAGCCCCAACCAGACCTCTCTGTACTTCTGTGCCAGCAGTTTCCGGGACGGCACAGATACGCAGTATTTTGGCCCA	eLH53		CASSFRDGTDTQYF+TCRBV27-01+TCRBJ02-03	HTTDPSFLGRY			ORF1ab	5171	5203	12	0	0	0
CTGGAGTCGCCCAGCCCCAACCAGACCTCTCTGTACTTCTGTGCCAGCAGTTTCCGGGACGGCACAGATACGCAGTATTTTGGCCCA	eQD126		CASSFRDGTDTQYF+TCRBV27-01+TCRBJ02-03	HTTDPSFLGRY			ORF1ab	5171	5203	12	0	0	0
AATGTGAACGCCTTGGAGCTGGAGGACTCGGCCCTGTATCTCTGTGCCAGCAGCTTGGCTGATTCCTACGAGCAGTACTTCGGGCCG	eMR17		CASSLADSYEQYF+TCRBV05-08+TCRBJ02-07	HTTDPSFLGRY			ORF1ab	5171	5203	2	0	0	0
AATGTGAACGCCTTGGAGCTGGAGGACTCGGCCCTGTATCTCTGTGCCAGCAGCCTAGCAGACTCCTACGAGCAGTACTTCGGGCCG	eMR17		CASSLADSYEQYF+TCRBV05-08+TCRBJ02-07	HTTDPSFLGRY			ORF1ab	5171	5203	2	0	0	0
AATGTGAACGCCTTGGAGCTGGAGGACTCGGCCCTGTATCTCTGTGCCAGCAGCTTGGCGGACTCCTACGAGCAGTACTTCGGGCCG	eJL161		CASSLADSYEQYF+TCRBV05-08+TCRBJ02-07	HTTDPSFLGRY			ORF1ab	5171	5203	2	0	0	0
AATGTGAACGCCTTGGAGCTGGAGGACTCGGCCCTGTATCTCTGTGCCAGCAGCTTGGCAGACTCCTACGAGCAGTACTTCGGGCCG	eJL161		CASSLADSYEQYF+TCRBV05-08+TCRBJ02-07	HTTDPSFLGRY			ORF1ab	5171	5203	2	0	0	0
AATGTGAACGCCTTGGAGCTGGAGGACTCGGCCCTGTATCTCTGTGCCAGCAGCTTGGCCGATTCCTACGAGCAGTACTTCGGGCCG	eHO134		CASSLADSYEQYF+TCRBV05-08+TCRBJ02-07	HTTDPSFLGRY			ORF1ab	5171	5203	2	0	0	0
AATGTGAACGCCTTGGAGCTGGAGGACTCGGCCCTGTATCTCTGTGCCAGCAGCTTGGCGGACTCCTACGAGCAGTACTTCGGGCCG	eMR17		CASSLADSYEQYF+TCRBV05-08+TCRBJ02-07	HTTDPSFLGRY			ORF1ab	5171	5203	2	0	0	0
AATGTGAACGCCTTGGAGCTGGAGGACTCGGCCCTGTATCTCTGTGCCAGCAGCTTGGCGGACTCCTACGAGCAGTACTTCGGGCCG	eQD125		CASSLADSYEQYF+TCRBV05-08+TCRBJ02-07	HTTDPSFLGRY			ORF1ab	5171	5203	2	0	0	0
AATGTGAATGCCTTGGAGCTGGAGGACTCGGCCCTGTATCTCTGTGCCAGCAGCTTGGCAGACTCCTACGAGCAGTACTTCGGGCCG	eQD114		CASSLADSYEQYF+TCRBV05-08+TCRBJ02-07	HTTDPSFLGRY			ORF1ab	5171	5203	2	0	0	0
AATGTGAATGCCTTGGAGCTGGAGGACTCGGCCCTGTATCTCTGTGCCAGCAGCTTAGCGGACTCCTACGAGCAGTACTTCGGGCCG	eQD111		CASSLADSYEQYF+TCRBV05-08+TCRBJ02-07	HTTDPSFLGRY			ORF1ab	5171	5203	2	0	0	0
CTGGAGTCGCCCAGCCCCAACCAGACCTCTCTGTACTTCTGTGCCAGCAGTTTATCGGGGCCTATCGAGACCCAGTACTTCGGGCCA	eJL161		CASSLSGPIETQYF+TCRBV27-01+TCRBJ02-05	HTTDPSFLGRY			ORF1ab	5171	5203	1	0	0	0
CTGGAGTCGCCCAGCCCCAACCAGACCTCTCTGTACTTCTGTGCCAGCAGTTTATCGGGGCCTATTGAGACCCAGTACTTCGGGCCA	eHO134		CASSLSGPIETQYF+TCRBV27-01+TCRBJ02-05	HTTDPSFLGRY			ORF1ab	5171	5203	1	0	0	0
CTGGAGTCGCCCAGCCCCAACCAGACCTCTCTGTACTTCTGTGCCAGCAGTTTATCGGGACCGATAGAGACCCAGTACTTCGGGCCA	eQD125		CASSLSGPIETQYF+TCRBV27-01+TCRBJ02-05	HTTDPSFLGRY			ORF1ab	5171	5203	1	0	0	0
CTGGAGTCGCCCAGCCCCAACCAGACCTCTCTGTACTTCTGTGCCAGCAGTTTATCCTCCTCCCAAGAGACCCAGTACTTCGGGCCA	eMR17		CASSLSSSQETQYF+TCRBV27-01+TCRBJ02-05	HTTDPSFLGRY			ORF1ab	5171	5203	2	0	0	0
CTGGAGTCGCCCAGCCCCAACCAGACCTCTCTGTACTTCTGTGCCAGCAGTTTATCGTCGTCGCAAGAGACCCAGTACTTCGGGCCA	eMR17		CASSLSSSQETQYF+TCRBV27-01+TCRBJ02-05	HTTDPSFLGRY			ORF1ab	5171	5203	2	0	0	0
CTGGAGTCGCCCAGCCCCAACCAGACCTCTCTGTACTTCTGTGCCAGCAGTTTATCGAGCAGTCAAGAGACCCAGTACTTCGGGCCA	eQD124		CASSLSSSQETQYF+TCRBV27-01+TCRBJ02-05	HTTDPSFLGRY			ORF1ab	5171	5203	2	0	0	0
CTGGAGTCGCCCAGCCCCAACCAGACCTCTCTGTACTTCTGTGCCAGCAGTTTATCGAGCAGCCAAGAGACCCAGTACTTCGGGCCA	eQD124		CASSLSSSQETQYF+TCRBV27-01+TCRBJ02-05	HTTDPSFLGRY			ORF1ab	5171	5203	2	0	0	0
CTGGAGTCGCCCAGCCCCAACCAGACCTCTCTGTACTTCTGTGCCAGCAGTTTATCCTCGTCCCAAGAGACCCAGTACTTCGGGCCA	eQD124		CASSLSSSQETQYF+TCRBV27-01+TCRBJ02-05	HTTDPSFLGRY			ORF1ab	5171	5203	2	0	0	0
CTGGAGTCGCCCAGCCCCAACCAGACCTCTCTGTACTTCTGTGCCAGCAGTTTATCTTCCTCTCAAGAGACCCAGTACTTCGGGCCA	eMR13		CASSLSSSQETQYF+TCRBV27-01+TCRBJ02-05	HTTDPSFLGRY			ORF1ab	5171	5203	2	0	0	0
CTGGAGTCGCCCAGCCCCAACCAGACCTCTCTGTACTTCTGTGCCAGCAGTTTATCTTCCTCACAGGAGACCCAGTACTTCGGGCCA	eMR13		CASSLSSSQETQYF+TCRBV27-01+TCRBJ02-05	HTTDPSFLGRY			ORF1ab	5171	5203	2	0	0	0
CTGGAGTCGCCCAGCCCCAACCAGACCTCTCTGTACTTCTGTGCCAGCAGTTTATCCTCCAGTCAAGAGACCCAGTACTTCGGGCCA	eQD121		CASSLSSSQETQYF+TCRBV27-01+TCRBJ02-05	HTTDPSFLGRY			ORF1ab	5171	5203	2	0	0	0
CTGGAGTCGCCCAGCCCCAACCAGACCTCTCTGTACTTCTGTGCCAGCAGTTTATCGAGCAGCCAAGAGACCCAGTACTTCGGGCCA	eMR13		CASSLSSSQETQYF+TCRBV27-01+TCRBJ02-05	HTTDPSFLGRY			ORF1ab	5171	5203	2	0	0	0
CTGGAGTCGCCCAGCCCCAACCAGACCTCTCTGTACTTCTGTGCCAGCAGTTTATCGAGTAGCCAAGAGACCCAGTACTTCGGGCCA	eQD121		CASSLSSSQETQYF+TCRBV27-01+TCRBJ02-05	HTTDPSFLGRY			ORF1ab	5171	5203	2	0	0	0
CTGGAGTCGCCCAGCCCCAACCAGACCTCTCTGTACTTCTGTGCCAGCAGTTTATCGTCCAGCCAAGAGACCCAGTACTTCGGGCCA	eMR12		CASSLSSSQETQYF+TCRBV27-01+TCRBJ02-05	HTTDPSFLGRY			ORF1ab	5171	5203	2	0	0	0
CTGGAGTCGCCCAGCCCCAACCAGACCTCTCTGTACTTCTGTGCCAGCAGTTTATCGTCCAGTCAAGAGACCCAGTACTTCGGGCCA	eQD125		CASSLSSSQETQYF+TCRBV27-01+TCRBJ02-05	HTTDPSFLGRY			ORF1ab	5171	5203	2	0	0	0
CTGGAGTCGCCCAGCCCCAACCAGACCTCTCTGTACTTCTGTGCCAGCAGTTTATCGAGCTCCCAAGAGACCCAGTACTTCGGGCCA	eQD125		CASSLSSSQETQYF+TCRBV27-01+TCRBJ02-05	HTTDPSFLGRY			ORF1ab	5171	5203	2	0	0	0
CTGGAGTCGCCCAGCCCCAACCAGACCTCTCTGTACTTCTGTGCCAGCAGTTTATCGAGCTCTCAAGAGACCCAGTACTTCGGGCCA	eMR12		CASSLSSSQETQYF+TCRBV27-01+TCRBJ02-05	HTTDPSFLGRY			ORF1ab	5171	5203	2	0	0	0
CTGGAGTCGCCCAGCCCCAACCAGACCTCTCTGTACTTCTGTGCCAGCAGTTTAAGCAGCTCCCAAGAGACCCAGTACTTCGGGCCA	eQD125		CASSLSSSQETQYF+TCRBV27-01+TCRBJ02-05	HTTDPSFLGRY			ORF1ab	5171	5203	2	0	0	0
CTGGAGTCGCCCAGCCCCAACCAGACCTCTCTGTACTTCTGTGCCAGCAGTTTATCGAGCAGTCAAGAGACCCAGTACTTCGGGCCA	eQD111		CASSLSSSQETQYF+TCRBV27-01+TCRBJ02-05	HTTDPSFLGRY			ORF1ab	5171	5203	2	0	0	0
CTGGAGTCGCCCAGCCCCAACCAGACCTCTCTGTACTTCTGTGCCAGCAGTTTATCTAGCAGCCAAGAGACCCAGTACTTCGGGCCA	eQD111		CASSLSSSQETQYF+TCRBV27-01+TCRBJ02-05	HTTDPSFLGRY			ORF1ab	5171	5203	2	0	0	0
CTGGAGTCGCCCAGCCCCAACCAGACCTCTCTGTACTTCTGTGCCAGCAGCGACAGATATAGCAATCAGCCCCAGCATTTTGGTGAT	eMR17		CASSDRYSNQPQHF+TCRBV27-01+TCRBJ01-05	HTTDPSFLGRY			ORF1ab	5171	5203	2	0	0	0
CTGGAGTCGCCCAGCCCCAACCAGACCTCTCTGTACTTCTGTGCCAGCAGTGACCGATATAGCAATCAGCCCCAGCATTTTGGTGAT	eQD124		CASSDRYSNQPQHF+TCRBV27-01+TCRBJ01-05	HTTDPSFLGRY			ORF1ab	5171	5203	2	0	0	0
CTGGAGTCGCCCAGCCCCAACCAGACCTCTCTGTACTTCTGTGCCAGCAGTCCCCGGGACTCCACAGATACGCAGTATTTTGGCCCA	eJL161		CASSPRDSTDTQYF+TCRBV27-01+TCRBJ02-03	HTTDPSFLGRY			ORF1ab	5171	5203	12	0	0	0
CTGGAGTCGCCCAGCCCCAACCAGACCTCTCTGTACTTCTGTGCCAGCAGTCCAAGGGACAGCACAGATACGCAGTATTTTGGCCCA	eQD110		CASSPRDSTDTQYF+TCRBV27-01+TCRBJ02-03	HTTDPSFLGRY			ORF1ab	5171	5203	12	0	0	0
CTGGAGTCGCCCAGCCCCAACCAGACCTCTCTGTACTTCTGTGCCAGCTCGGACAGGGCTGGGACAGATACGCAGTATTTTGGCCCA	eMR17		CASSDRAGTDTQYF+TCRBV27-01+TCRBJ02-03	HTTDPSFLGRY			ORF1ab	5171	5203	1	0	0	0
CTGGAGTCGCCCAGCCCCAACCAGACCTCTCTGTACTTCTGTGCCAGCAGTGACAGGGCTGGAACAGATACGCAGTATTTTGGCCCA	eMR17		CASSDRAGTDTQYF+TCRBV27-01+TCRBJ02-03	HTTDPSFLGRY			ORF1ab	5171	5203	1	0	0	0
CTGGAGTCGCCCAGCCCCAACCAGACCTCTCTGTACTTCTGTGCCAGCAGCGACAGGGCAGGCACAGATACGCAGTATTTTGGCCCA	eQD124		CASSDRAGTDTQYF+TCRBV27-01+TCRBJ02-03	HTTDPSFLGRY			ORF1ab	5171	5203	1	0	0	0
CTGGAGTCGCCCAGCCCCAACCAGACCTCTCTGTACTTCTGTGCCAGCAGTGACAGGGCCGGCACAGATACGCAGTATTTTGGCCCA	eQD124		CASSDRAGTDTQYF+TCRBV27-01+TCRBJ02-03	HTTDPSFLGRY			ORF1ab	5171	5203	1	0	0	0
CTGGAGTCGCCCAGCCCCAACCAGACCTCTCTGTACTTCTGTGCCAGCAGTGACAGGGCAGGGACAGATACGCAGTATTTTGGCCCA	eQD124		CASSDRAGTDTQYF+TCRBV27-01+TCRBJ02-03	HTTDPSFLGRY			ORF1ab	5171	5203	1	0	0	0
CTGGAGTCGCCCAGCCCCAACCAGACCTCTCTGTACTTCTGTGCCAGCAGTGACAGGGCCGGCACAGATACGCAGTATTTTGGCCCA	eMR13		CASSDRAGTDTQYF+TCRBV27-01+TCRBJ02-03	HTTDPSFLGRY			ORF1ab	5171	5203	1	0	0	0
CTGGAGTCGCCCAGCCCCAACCAGACCTCTCTGTACTTCTGTGCCAGCAGCGACAGGGCCGGCACAGATACGCAGTATTTTGGCCCA	eMR13		CASSDRAGTDTQYF+TCRBV27-01+TCRBJ02-03	HTTDPSFLGRY			ORF1ab	5171	5203	1	0	0	0
CTGGAGTCGCCCAGCCCCAACCAGACCTCTCTGTACTTCTGTGCCAGCAGTGACAGGGCGGGCACAGATACGCAGTATTTTGGCCCA	eQD121		CASSDRAGTDTQYF+TCRBV27-01+TCRBJ02-03	HTTDPSFLGRY			ORF1ab	5171	5203	1	0	0	0
CTGGAGTCGCCCAGCCCCAACCAGACCTCTCTGTACTTCTGTGCCAGCAGTGACCGAGCAGGCACAGATACGCAGTATTTTGGCCCA	eQD121		CASSDRAGTDTQYF+TCRBV27-01+TCRBJ02-03	HTTDPSFLGRY			ORF1ab	5171	5203	1	0	0	0
CTGGAGTCGCCCAGCCCCAACCAGACCTCTCTGTACTTCTGTGCCAGCAGCGACAGGGCCGGCACAGATACGCAGTATTTTGGCCCA	eQD121		CASSDRAGTDTQYF+TCRBV27-01+TCRBJ02-03	HTTDPSFLGRY			ORF1ab	5171	5203	1	0	0	0
CTGGAGTCGCCCAGCCCCAACCAGACCTCTCTGTACTTCTGTGCCAGCAGTGACAGGGCCGGCACAGATACGCAGTATTTTGGCCCA	eQD125		CASSDRAGTDTQYF+TCRBV27-01+TCRBJ02-03	HTTDPSFLGRY			ORF1ab	5171	5203	1	0	0	0
CTGGAGTCGCCCAGCCCCAACCAGACCTCTCTGTACTTCTGTGCCAGCAGTGACAGGGCAGGCACAGATACGCAGTATTTTGGCCCA	eLH47		CASSDRAGTDTQYF+TCRBV27-01+TCRBJ02-03	HTTDPSFLGRY			ORF1ab	5171	5203	1	0	0	0
CTGGAGTCGCCCAGCCCCAACCAGACCTCTCTGTACTTCTGTGCCAGCAGCGACAGGGCGGGCACAGATACGCAGTATTTTGGCCCA	eQD126		CASSDRAGTDTQYF+TCRBV27-01+TCRBJ02-03	HTTDPSFLGRY			ORF1ab	5171	5203	1	0	0	0
CTGGAGTCGCCCAGCCCCAACCAGACCTCTCTGTACTTCTGTGCCAGCAGTGACAGGGCGGGCACAGATACGCAGTATTTTGGCCCA	eQD111		CASSDRAGTDTQYF+TCRBV27-01+TCRBJ02-03	HTTDPSFLGRY			ORF1ab	5171	5203	1	0	0	0
CTGGAGTCGCCCAGCCCCAACCAGACCTCTCTGTACTTCTGTGCCAGCAGCGACAGGGCAGGAACAGATACGCAGTATTTTGGCCCA	eQD114		CASSDRAGTDTQYF+TCRBV27-01+TCRBJ02-03	HTTDPSFLGRY			ORF1ab	5171	5203	1	0	0	0
CTGGAGTCGCCCAGCCCCAACCAGACCTCTCTGTACTTCTGTGCCAGCAGTGACAGGGCTGGCACAGATACGCAGTATTTTGGCCCA	eQD114		CASSDRAGTDTQYF+TCRBV27-01+TCRBJ02-03	HTTDPSFLGRY			ORF1ab	5171	5203	1	0	0	0
CTGGAGTCGCCCAGCCCCAACCAGACCTCTCTGTACTTCTGTGCCAGTTCGGACAGGGCAGGCACAGATACGCAGTATTTTGGCCCA	eQD110		CASSDRAGTDTQYF+TCRBV27-01+TCRBJ02-03	HTTDPSFLGRY			ORF1ab	5171	5203	1	0	0	0
CTGGAGTCGCCCAGCCCCAACCAGACCTCTCTGTACTTCTGTGCCAGCAGCGACAGGGCTGGGACAGATACGCAGTATTTTGGCCCA	eQD110		CASSDRAGTDTQYF+TCRBV27-01+TCRBJ02-03	HTTDPSFLGRY			ORF1ab	5171	5203	1	0	0	0
CTGGAGTCGCCCAGCCCCAACCAGACCTCTCTGTACTTCTGTGCCAGCAGTTACACACATAGCAATCAGCCCCAGCATTTTGGTGAT	eJL161		CASSYTHSNQPQHF+TCRBV27-01+TCRBJ01-05	HTTDPSFLGRY			ORF1ab	5171	5203	26	0	0	0
CTGGAGTCGCCCAGCCCCAACCAGACCTCTCTGTACTTCTGTGCCAGCAGTTACACACATAGCAATCAGCCCCAGCATTTTGGTGAT	eQD111		CASSYTHSNQPQHF+TCRBV27-01+TCRBJ01-05	HTTDPSFLGRY			ORF1ab	5171	5203	26	0	0	0
NNNNNNNNNNNNNTGTCGGCTGCTCCCTCCCAGACATCTGTGTACTTCTGTGCCAGCAGTTTCGGAAACACCATATATTTTGGAGAG	eMR17		CASSFGNTIYF+TCRBV06-05+TCRBJ01-03	HTTDPSFLGRY			ORF1ab	5171	5203	1	0	0	0
NNNNNNNTGTCGGCTGCTCCCTCCCAGACATCTGTGTACTTCTGTGCCAGCAGCGCGGACGGTGATCAGCCCCAGCATTTTGGTGAT	eJL161		CASSADGDQPQHF+TCRBV06-05+TCRBJ01-05	HTTDPSFLGRY			ORF1ab	5171	5203	0	1	0	0
CTGGAGTCGCCCAGCCCCAACCAGACCTCTCTGTACTTCTGTGCCAGCAGTTTACGATCGGGGGGGGATACGCAGTATTTTGGCCCA	eMR17		CASSLRSGGDTQYF+TCRBV27-01+TCRBJ02-03	HTTDPSFLGRY			ORF1ab	5171	5203	1	0	0	0
CTGGAGTCGCCCAGCCCCAACCAGACCTCTCTGTACTTCTGTGCCAGCAGTTTAAGGAGCGGGGGCGATACGCAGTATTTTGGCCCA	eMR13		CASSLRSGGDTQYF+TCRBV27-01+TCRBJ02-03	HTTDPSFLGRY			ORF1ab	5171	5203	1	0	0	0
CTGGAGTCGCCCAGCCCCAACCAGACCTCTCTGTACTTCTGTGCCAGCAGTTTACGTAGCGGGGGAGATACGCAGTATTTTGGCCCA	eQD121		CASSLRSGGDTQYF+TCRBV27-01+TCRBJ02-03	HTTDPSFLGRY			ORF1ab	5171	5203	1	0	0	0
GAGTCGCCCAGCCCCAACCAGACCTCTCTGTACTTCTGTGCCAGCAGTTTATCTGGTCCCCCCTACAATGAGCAGTTCTTCGGGCCA	eJL161		CASSLSGPPYNEQFF+TCRBV27-01+TCRBJ02-01	HTTDPSFLGRY			ORF1ab	5171	5203	0	0	0	1
GAGTCGCCCAGCCCCAACCAGACCTCTCTGTACTTCTGTGCCAGCAGTTTATCGGGGCCACCCTACAATGAGCAGTTCTTCGGGCCA	eQD111		CASSLSGPPYNEQFF+TCRBV27-01+TCRBJ02-01	HTTDPSFLGRY			ORF1ab	5171	5203	0	0	0	1
CTGGAGTCGCCCAGCCCCAACCAGACCTCTCTGTACTTCTGTGCCAGCAGTTTGCGGGACCCCACAGATACGCAGTATTTTGGCCCA	eMR17		CASSLRDPTDTQYF+TCRBV27-01+TCRBJ02-03	HTTDPSFLGRY			ORF1ab	5171	5203	0	1	0	0
CTGGAGTCGCCCAGCCCCAACCAGACCTCTCTGTACTTCTGTGCCAGCAGTCTTAGGGACCCCACAGATACGCAGTATTTTGGCCCA	eMR13		CASSLRDPTDTQYF+TCRBV27-01+TCRBJ02-03	HTTDPSFLGRY			ORF1ab	5171	5203	0	1	0	0
CTGGAGTCGCCCAGCCCCAACCAGACCTCTCTGTACTTCTGTGCCAGCAGTTTAAGGGACCCCACAGATACGCAGTATTTTGGCCCA	eMR13		CASSLRDPTDTQYF+TCRBV27-01+TCRBJ02-03	HTTDPSFLGRY			ORF1ab	5171	5203	0	1	0	0
CTGGAGTCGCCCAGCCCCAACCAGACCTCTCTGTACTTCTGTGCCAGCAGTCTCCGGGACCCCACAGATACGCAGTATTTTGGCCCA	eHO140		CASSLRDPTDTQYF+TCRBV27-01+TCRBJ02-03	HTTDPSFLGRY			ORF1ab	5171	5203	0	1	0	0
CTGGAGTCGCCCAGCCCCAACCAGACCTCTCTGTACTTCTGTGCCAGCAGTTTAAGGGACCCCACAGATACGCAGTATTTTGGCCCA	eQD121		CASSLRDPTDTQYF+TCRBV27-01+TCRBJ02-03	HTTDPSFLGRY			ORF1ab	5171	5203	0	1	0	0
CTGGAGTCGCCCAGCCCCAACCAGACCTCTCTGTACTTCTGTGCCAGCAGTCTCCGGGACCCGACAGATACGCAGTATTTTGGCCCA	eQD111		CASSLRDPTDTQYF+TCRBV27-01+TCRBJ02-03	HTTDPSFLGRY			ORF1ab	5171	5203	0	1	0	0
CTGGAGTCGCCCAGCCCCAACCAGACCTCTCTGTACTTCTGTGCCAGCAGTTTACGGGATCCCACAGATACGCAGTATTTTGGCCCA	eQD120		CASSLRDPTDTQYF+TCRBV27-01+TCRBJ02-03	HTTDPSFLGRY			ORF1ab	5171	5203	0	1	0	0
GAGTCGCCCAGCCCCAACCAGACCTCTCTGTACTTCTGTGCCAGCAGTTTATCGCACCCAACTAATGAAAAACTGTTTTTTGGCAGT	eJL161		CASSLSHPTNEKLFF+TCRBV27-01+TCRBJ01-04	HTTDPSFLGRY			ORF1ab	5171	5203	1	0	0	0
CCCCTGATCCTGGAGTCGCCCAGCCCCAACCAGACCTCTCTGTACTTCTGTGCCAGCAGTTTATTGGATACGCAGTATTTTGGCCCA	eJL161		CASSLLDTQYF+TCRBV27-01+TCRBJ02-03	HTTDPSFLGRY			ORF1ab	5171	5203	0	1	0	0
CCCCTGATCCTGGAGTCGCCCAGCCCCAACCAGACCTCTCTGTACTTCTGTGCCAGCAGTCTCCTAGATACGCAGTATTTTGGCCCA	eMR13		CASSLLDTQYF+TCRBV27-01+TCRBJ02-03	HTTDPSFLGRY			ORF1ab	5171	5203	0	1	0	0
CCCCTGATCCTGGAGTCGCCCAGCCCCAACCAGACCTCTCTGTACTTCTGTGCCAGCAGTTTACTAGATACGCAGTATTTTGGCCCA	ePD76		CASSLLDTQYF+TCRBV27-01+TCRBJ02-03	LLMPILTLT			ORF1ab	14159	14185	0	1	0	0
CTACACACCCTGCAGCCAGAAGACTCGGCCCTGTATCTCTGCGCCAGCAGCCAAGAGTGGGGAACAGATACGCAGTATTTTGGCCCA	eMR17		CASSQEWGTDTQYF+TCRBV04-03+TCRBJ02-03	HTTDPSFLGRY			ORF1ab	5171	5203	0	1	0	0
AGCTCCTTGGAGCTGGGGGACTCAGCCCTGTACTTCTGTGCCAGCAGCTTAGGGCTAGCTGATTCCTACGAGCAGTACTTCGGGCCG	eMR17		CASSLGLADSYEQYF+TCRBV13-01+TCRBJ02-07	HTTDPSFLGRY			ORF1ab	5171	5203	1	0	0	0
CTGGAGTCGCCCAGCCCCAACCAGACCTCTCTGTACTTCTGTGCCAGCAGCGAGCGGGGGCCAAACAATGAGCAGTTCTTCGGGCCA	eHO134		CASSERGPNNEQFF+TCRBV27-01+TCRBJ02-01	HTTDPSFLGRY			ORF1ab	5171	5203	0	1	0	0
CTGGAGTCGCCCAGCCCCAACCAGACCTCTCTGTACTTCTGTGCCAGCAGCGAGAGGGGGCCTAACAATGAGCAGTTCTTCGGGCCA	eMR13		CASSERGPNNEQFF+TCRBV27-01+TCRBJ02-01	HTTDPSFLGRY			ORF1ab	5171	5203	0	1	0	0
CTGGAGTCGCCCAGCCCCAACCAGACCTCTCTGTACTTCTGTGCCAGCAGTGAACGGGGACCCAACAATGAGCAGTTCTTCGGGCCA	eMR13		CASSERGPNNEQFF+TCRBV27-01+TCRBJ02-01	HTTDPSFLGRY			ORF1ab	5171	5203	0	1	0	0
CTGGAGTCGCCCAGCCCCAACCAGACCTCTCTGTACTTCTGTGCCAGCTCGGAGCGGGGGCCGAACAATGAGCAGTTCTTCGGGCCA	eMR13		CASSERGPNNEQFF+TCRBV27-01+TCRBJ02-01	HTTDPSFLGRY			ORF1ab	5171	5203	0	1	0	0
CTGGAGTCGCCCAGCCCCAACCAGACCTCTCTGTACTTCTGTGCCAGCAGTGAGCGGGGACCGAACAATGAGCAGTTCTTCGGGCCA	eMR13		CASSERGPNNEQFF+TCRBV27-01+TCRBJ02-01	HTTDPSFLGRY			ORF1ab	5171	5203	0	1	0	0
CTGGAGTCGCCCAGCCCCAACCAGACCTCTCTGTACTTCTGTGCCAGCAGTGAGCGGGGACCGAACAATGAGCAGTTCTTCGGGCCA	eQD125		CASSERGPNNEQFF+TCRBV27-01+TCRBJ02-01	HTTDPSFLGRY			ORF1ab	5171	5203	0	1	0	0
CTGGAGTCGCCCAGCCCCAACCAGACCTCTCTGTACTTCTGTGCCAGCAGTGAACGGGGTCCGAACAATGAGCAGTTCTTCGGGCCA	eQD110		CASSERGPNNEQFF+TCRBV27-01+TCRBJ02-01	HTTDPSFLGRY			ORF1ab	5171	5203	0	1	0	0
CTGGAGTCGCCCAGCCCCAACCAGACCTCTCTGTACTTCTGTGCCAGCAGTTTAACGGATAGCACAGATACGCAGTATTTTGGCCCA	eHO134		CASSLTDSTDTQYF+TCRBV27-01+TCRBJ02-03	HTTDPSFLGRY			ORF1ab	5171	5203	2	0	0	0
CTGGAGTCGCCCAGCCCCAACCAGACCTCTCTGTACTTCTGTGCCAGCAGTTTGACGGATAGCACAGATACGCAGTATTTTGGCCCA	eQD126		CASSLTDSTDTQYF+TCRBV27-01+TCRBJ02-03	HTTDPSFLGRY			ORF1ab	5171	5203	2	0	0	0
CTGGAGTCGCCCAGCCCCAACCAGACCTCTCTGTACTTCTGTGCCAGCAGTTTAACAGACAGCACAGATACGCAGTATTTTGGCCCA	eQD111		CASSLTDSTDTQYF+TCRBV27-01+TCRBJ02-03	HTTDPSFLGRY			ORF1ab	5171	5203	2	0	0	0
CTGGAGTCGCCCAGCCCCAACCAGACCTCTCTGTACTTCTGTGCCAGCAGTTTGACAGATAGCACAGATACGCAGTATTTTGGCCCA	eQD110		CASSLTDSTDTQYF+TCRBV27-01+TCRBJ02-03	HTTDPSFLGRY			ORF1ab	5171	5203	2	0	0	0
CTGGAGTCGCCCAGCCCCAACCAGACCTCTCTGTACTTCTGTGCCAGCAGTTTGACGGACAGCACAGATACGCAGTATTTTGGCCCA	eQD114		CASSLTDSTDTQYF+TCRBV27-01+TCRBJ02-03	HTTDPSFLGRY			ORF1ab	5171	5203	2	0	0	0
CTGGAGTCGCCCAGCCCCAACCAGACCTCTCTGTACTTCTGTGCCAGCAGTACCCGGGGGCCAACAGATACGCAGTATTTTGGCCCA	eHO134		CASSTRGPTDTQYF+TCRBV27-01+TCRBJ02-03	HTTDPSFLGRY			ORF1ab	5171	5203	0	1	0	0
CTGGAGTCGCCCAGCCCCAACCAGACCTCTCTGTACTTCTGTGCCAGCAGTACCAGGGGGCCCACAGATACGCAGTATTTTGGCCCA	eQD111		CASSTRGPTDTQYF+TCRBV27-01+TCRBJ02-03	HTTDPSFLGRY			ORF1ab	5171	5203	0	1	0	0
CTGGAGTCGCCCAGCCCCAACCAGACCTCTCTGTACTTCTGTGCCAGCAGTACTCGGGGTCCCACAGATACGCAGTATTTTGGCCCA	eQD121		CASSTRGPTDTQYF+TCRBV27-01+TCRBJ02-03	HTTDPSFLGRY			ORF1ab	5171	5203	0	1	0	0
CTGGAGTCGCCCAGCCCCAACCAGACCTCTCTGTACTTCTGTGCCAGCAGTACCCGGGGGCCCACAGATACGCAGTATTTTGGCCCA	eQD125		CASSTRGPTDTQYF+TCRBV27-01+TCRBJ02-03	HTTDPSFLGRY			ORF1ab	5171	5203	0	1	0	0
CTGGAGTCGCCCAGCCCCAACCAGACCTCTCTGTACTTCTGTGCCAGCAGCCCCCGGGACTTCACAGATACGCAGTATTTTGGCCCA	eHO134		CASSPRDFTDTQYF+TCRBV27-01+TCRBJ02-03	HTTDPSFLGRY			ORF1ab	5171	5203	1	0	0	0
CTGGAGTCGCCCAGCCCCAACCAGACCTCTCTGTACTTCTGTGCCAGCAGTCCTCGGGACTTCACAGATACGCAGTATTTTGGCCCA	eQD110		CASSPRDFTDTQYF+TCRBV27-01+TCRBJ02-03	HTTDPSFLGRY			ORF1ab	5171	5203	1	0	0	0
CTGGAGTCGCCCAGCCCCAACCAGACCTCTCTGTACTTCTGTGCCAGCAGTTTATCTAGCGGACAAGAGACCCAGTACTTCGGGCCA	eHO134		CASSLSSGQETQYF+TCRBV27-01+TCRBJ02-05	HTTDPSFLGRY			ORF1ab	5171	5203	1	0	0	0
CTGGAGTCGCCCAGCCCCAACCAGACCTCTCTGTACTTCTGTGCCAGCAGTTTATCTTCGGGGCAAGAGACCCAGTACTTCGGGCCA	eQD111		CASSLSSGQETQYF+TCRBV27-01+TCRBJ02-05	HTTDPSFLGRY			ORF1ab	5171	5203	1	0	0	0
CTGGAGTCGCCCAGCCCCAACCAGACCTCTCTGTACTTCTGTGCCAGCAGTTTATCCTCAGGGCAAGAGACCCAGTACTTCGGGCCA	eQD111		CASSLSSGQETQYF+TCRBV27-01+TCRBJ02-05	HTTDPSFLGRY			ORF1ab	5171	5203	1	0	0	0
CTGGAGTCGCCCAGCCCCAACCAGACCTCTCTGTACTTCTGTGCCAGCAGTTTATCTAGCGGGCAAGAGACCCAGTACTTCGGGCCA	eQD125		CASSLSSGQETQYF+TCRBV27-01+TCRBJ02-05	HTTDPSFLGRY			ORF1ab	5171	5203	1	0	0	0
CTGGAGTCGCCCAGCCCCAACCAGACCTCTCTGTACTTCTGTGCCAGCAGTTTATCCAGCATACAAGAGACCCAGTACTTCGGGCCA	eMR17		CASSLSSIQETQYF+TCRBV27-01+TCRBJ02-05	HTTDPSFLGRY			ORF1ab	5171	5203	0	1	0	0
CTGGAGTCGCCCAGCCCCAACCAGACCTCTCTGTACTTCTGTGCCAGCAGTTTATCGTCCATCCAAGAGACCCAGTACTTCGGGCCA	eQD121		CASSLSSIQETQYF+TCRBV27-01+TCRBJ02-05	HTTDPSFLGRY			ORF1ab	5171	5203	0	1	0	0
CTGGAGTCGCCCAGCCCCAACCAGACCTCTCTGTACTTCTGTGCCAGCAGTTTATCCAGCATACAAGAGACCCAGTACTTCGGGCCA	eQD125		CASSLSSIQETQYF+TCRBV27-01+TCRBJ02-05	HTTDPSFLGRY			ORF1ab	5171	5203	0	1	0	0
ATTCTGGAGTCCGCCAGCACCAACCAGACATCTATGTACCTCTGTGCCAGCAGTTGGACGGATAATTCACCCCTCCACTTTGGGAAC	eHO134		CASSWTDNSPLHF+TCRBV28-01+TCRBJ01-06	HTTDPSFLGRY			ORF1ab	5171	5203	1	1	0	0
GTGACATCGGCCCAAAAGAACCCGACAGCTTTCTATCTCTGTGCCAGTAGTATCCCGGACAACACCGGGGAGCTGTTTTTTGGAGAA	eHO134		CASSIPDNTGELFF+TCRBV19-01+TCRBJ02-02	HTTDPSFLGRY			ORF1ab	5171	5203	1	0	0	0
CTGGAGTCGCCCAGCCCCAACCAGACCTCTCTGTACTTCTGTGCCAGTACGGACAGGGGACCCACAGATACGCAGTATTTTGGCCCA	eMR17		CASTDRGPTDTQYF+TCRBV27-01+TCRBJ02-03	HTTDPSFLGRY			ORF1ab	5171	5203	1	0	0	0
CTGGAGTCGCCCAGCCCCAACCAGACCTCTCTGTACTTCTGTGCCAGCACGGACAGGGGGCCCACAGATACGCAGTATTTTGGCCCA	eQD111		CASTDRGPTDTQYF+TCRBV27-01+TCRBJ02-03	HTTDPSFLGRY			ORF1ab	5171	5203	1	0	0	0
CTGGAGTCGCCCAGCCCCAACCAGACCTCTCTGTACTTCTGTGCCAGTACTGACAGGGGTCCCACAGATACGCAGTATTTTGGCCCA	eQD111		CASTDRGPTDTQYF+TCRBV27-01+TCRBJ02-03	HTTDPSFLGRY			ORF1ab	5171	5203	1	0	0	0
CTGGAGTCGCCCAGCCCCAACCAGACCTCTCTGTACTTCTGTGCCAGCACGGACAGGGGGCCCACAGATACGCAGTATTTTGGCCCA	eQD126		CASTDRGPTDTQYF+TCRBV27-01+TCRBJ02-03	HTTDPSFLGRY			ORF1ab	5171	5203	1	0	0	0
CTGGAGTCGCCCAGCCCCAACCAGACCTCTCTGTACTTCTGTGCCAGCACCGACAGGGGTCCTACAGATACGCAGTATTTTGGCCCA	eQD137		CASTDRGPTDTQYF+TCRBV27-01+TCRBJ02-03	HTTDPSFLGRY			ORF1ab	5171	5203	1	0	0	0
CTGGAGTCGCCCAGCCCCAACCAGACCTCTCTGTACTTCTGTGCCAGCACCGACAGGGGCCCAACAGATACGCAGTATTTTGGCCCA	eQD111		CASTDRGPTDTQYF+TCRBV27-01+TCRBJ02-03	HTTDPSFLGRY			ORF1ab	5171	5203	1	0	0	0
GTGACATCGGCCCAAAAGAACCCGACAGCTTTCTATCTCTGTGCCAGTAGTATTGGGTATAGCAATCAGCCCCAGCATTTTGGTGAT	eHO134		CASSIGYSNQPQHF+TCRBV19-01+TCRBJ01-05	HTTDPSFLGRY			ORF1ab	5171	5203	1	0	0	0
GTGACATCGGCCCAAAAGAACCCGACAGCTTTCTATCTCTGTGCCAGTAGTATAGGATATAGCAATCAGCCCCAGCATTTTGGTGAT	eQD110		CASSIGYSNQPQHF+TCRBV19-01+TCRBJ01-05	HTTDPSFLGRY			ORF1ab	5171	5203	1	0	0	0
TCGGCTGCTCCCTCCCAGACATCTGTGTACTTCTGTGCCAGCAGTTACTCGGGGGGACCCAGCACAGATACGCAGTATTTTGGCCCA	eHO134		CASSYSGGPSTDTQYF+TCRBV06-05+TCRBJ02-03	HTTDPSFLGRY			ORF1ab	5171	5203	0	1	0	0
TCGGCTGCTCCCTCCCAGACATCTGTGTACTTCTGTGCCAGCAGTTACTCCGGGGGGCCTAGCACAGATACGCAGTATTTTGGCCCA	eQD114		CASSYSGGPSTDTQYF+TCRBV06-05+TCRBJ02-03	HTTDPSFLGRY			ORF1ab	5171	5203	0	1	0	0
ATTCTGGAGTCCGCCAGCACCAACCAGACATCTATGTACCTCTGTGCCAGCAGTTTACCTGACTACTACGAGCAGTACTTCGGGCCG	eHO134		CASSLPDYYEQYF+TCRBV28-01+TCRBJ02-07	HTTDPSFLGRY			ORF1ab	5171	5203	1	0	0	0
ATTCTGGAGTCCGCCAGCACCAACCAGACATCTATGTACCTCTGTGCCAGCAGCCTCCCGGACTACTACGAGCAGTACTTCGGGCCG	eQD110		CASSLPDYYEQYF+TCRBV28-01+TCRBJ02-07	HTTDPSFLGRY			ORF1ab	5171	5203	1	0	0	0
CTGGAGTCGCCCAGCCCCAACCAGACCTCTCTGTACTTCTGTGCCAGCAGTTTAAGGTCAGGGTTGGACGAGCAGTACTTCGGGCCG	eHO134		CASSLRSGLDEQYF+TCRBV27-01+TCRBJ02-07	HTTDPSFLGRY			ORF1ab	5171	5203	1	0	0	0
CTGGAGTCGCCCAGCCCCAACCAGACCTCTCTGTACTTCTGTGCCAGCAGTTTACGGTCAGGATTGGACGAGCAGTACTTCGGGCCG	eMR12		CASSLRSGLDEQYF+TCRBV27-01+TCRBJ02-07	HTTDPSFLGRY			ORF1ab	5171	5203	1	0	0	0
CTGATCCTGGAGTCGCCCAGCCCCAACCAGACCTCTCTGTACTTCTGTGCCAGCAGTTTACGGGGGTACGAGCAGTACTTCGGGCCG	eQD124		CASSLRGYEQYF+TCRBV27-01+TCRBJ02-07	HTTDPSFLGRY			ORF1ab	5171	5203	2	0	0	0
CTGATCCTGGAGTCGCCCAGCCCCAACCAGACCTCTCTGTACTTCTGTGCCAGCAGTTTAAGGGGCTACGAGCAGTACTTCGGGCCG	eQD121		CASSLRGYEQYF+TCRBV27-01+TCRBJ02-07	HTTDPSFLGRY			ORF1ab	5171	5203	2	0	0	0
CTGATCCTGGAGTCGCCCAGCCCCAACCAGACCTCTCTGTACTTCTGTGCCAGCAGTTTGAGAGGGTACGAGCAGTACTTCGGGCCG	eLH53		CASSLRGYEQYF+TCRBV27-01+TCRBJ02-07	HTTDPSFLGRY			ORF1ab	5171	5203	2	0	0	0
CTGAGCTCTCTGGAGCTGGGGGACTCAGCTTTGTATTTCTGTGCCAGCAGCGCCGGACAGGGCTCCTACGAGCAGTACTTCGGGCCG	eHO134		CASSAGQGSYEQYF+TCRBV09-01+TCRBJ02-07	HTTDPSFLGRY			ORF1ab	5171	5203	2	0	0	0
CTGGAGTCCGCCAGCACCAACCAGACATCTATGTACCTCTGTGCCAGCAGTCTCACTCCGGACCAAGAGACCCAGTACTTCGGGCCA	eHO134		CASSLTPDQETQYF+TCRBV28-01+TCRBJ02-05	HTTDPSFLGRY			ORF1ab	5171	5203	1	0	0	0
CTGGAGTCCGCCAGCACCAACCAGACATCTATGTACCTCTGTGCCAGCAGTTTGACGCCGGACCAAGAGACCCAGTACTTCGGGCCA	eMR13		CASSLTPDQETQYF+TCRBV28-01+TCRBJ02-05	HTTDPSFLGRY			ORF1ab	5171	5203	1	0	0	0
TTGGAGATCCAGCGCACAGAGCAGGGGGACTCGGCCATGTATCTCTGTGCCAGCAGCCTGGTCCTGGAGACCCAGTACTTCGGGCCA	eHO134		CASSLVLETQYF+TCRBV07-09+TCRBJ02-05	HTTDPSFLGRY			ORF1ab	5171	5203	1	0	0	0
CTGGAGTCGCCCAGCCCCAACCAGACCTCTCTGTACTTCTGTGCCAGCGCTGACAGGGGGCCGAATCAGCCCCAGCATTTTGGTGAT	eQD137		CASADRGPNQPQHF+TCRBV27-01+TCRBJ01-05	HTTDPSFLGRY			ORF1ab	5171	5203	1	0	0	0
CTGGAGTCGCCCAGCCCCAACCAGACCTCTCTGTACTTCTGTGCCAGCGCCGACAGGGGCCCTAATCAGCCCCAGCATTTTGGTGAT	eMR13		CASADRGPNQPQHF+TCRBV27-01+TCRBJ01-05	HTTDPSFLGRY			ORF1ab	5171	5203	1	0	0	0
CTGGAGTCGCCCAGCCCCAACCAGACCTCTCTGTACTTCTGTGCCAGCGCTGACAGGGGGCCCAATCAGCCCCAGCATTTTGGTGAT	eMR13		CASADRGPNQPQHF+TCRBV27-01+TCRBJ01-05	HTTDPSFLGRY			ORF1ab	5171	5203	1	0	0	0
CTGGAGTCGCCCAGCCCCAACCAGACCTCTCTGTACTTCTGTGCCAGCGCCGACAGAGGACCTAATCAGCCCCAGCATTTTGGTGAT	eQD121		CASADRGPNQPQHF+TCRBV27-01+TCRBJ01-05	HTTDPSFLGRY			ORF1ab	5171	5203	1	0	0	0
CTGGAGTCGCCCAGCCCCAACCAGACCTCTCTGTACTTCTGTGCCAGCGCGGACAGGGGCCCCAATCAGCCCCAGCATTTTGGTGAT	eMR12		CASADRGPNQPQHF+TCRBV27-01+TCRBJ01-05	HTTDPSFLGRY			ORF1ab	5171	5203	1	0	0	0
CTGGAGTCGCCCAGCCCCAACCAGACCTCTCTGTACTTCTGTGCCAGCGCAGACAGGGGGCCCAATCAGCCCCAGCATTTTGGTGAT	eQD111		CASADRGPNQPQHF+TCRBV27-01+TCRBJ01-05	HTTDPSFLGRY			ORF1ab	5171	5203	1	0	0	0
CTGATTCTGGAGTCCGCCAGCACCAACCAGACATCTATGTACCTCTGTGCCAGCAGTTTCGGGACCTACGAGCAGTACTTCGGGCCG	eHO134		CASSFGTYEQYF+TCRBV28-01+TCRBJ02-07	HTTDPSFLGRY			ORF1ab	5171	5203	0	1	0	0
AATGTGAACGCCTTGGAGCTGGAGGACTCGGCCCTGTATCTCTGTGCCAGCAGCTTGGGGGACTCCTACGAGCAGTACTTCGGGCCG	eHO134		CASSLGDSYEQYF+TCRBV05-08+TCRBJ02-07	HTTDPSFLGRY			ORF1ab	5171	5203	1	0	0	0
AATGTGAACGCCTTGGAGCTGGAGGACTCGGCCCTGTATCTCTGTGCCAGCAGCTTGGGTGACAGCTACGAGCAGTACTTCGGGCCG	eQD114		CASSLGDSYEQYF+TCRBV05-08+TCRBJ02-07	HTTDPSFLGRY			ORF1ab	5171	5203	1	0	0	0
AAGGTGCAGCCTGCAGAACTGGAGGATTCTGGAGTTTATTTCTGTGCCAGCAGCCAAGATATGGCCTATGGCTACACCTTCGGTTCG	eHO134		CASSQDMAYGYTF+TCRBV14-01+TCRBJ01-02	HTTDPSFLGRY			ORF1ab	5171	5203	1	0	0	0
AAGGTGCAGCCTGCAGAACTGGAGGATTCTGGAGTTTATTTCTGTGCCAGCAGCCAAGATATGGCCTATGGCTACACCTTCGGTTCG	eMR13		CASSQDMAYGYTF+TCRBV14-01+TCRBJ01-02	HTTDPSFLGRY			ORF1ab	5171	5203	1	0	0	0
ATTCTGGAGTCCGCCAGCACCAACCAGACATCTATGTACCTCTGTGCCAGCAGTAAGGGGAACACCGGGGAGCTGTTTTTTGGAGAA	eHO134		CASSKGNTGELFF+TCRBV28-01+TCRBJ02-02	HTTDPSFLGRY			ORF1ab	5171	5203	3	0	0	0
CTGGAGTCCGCCAGCACCAACCAGACATCTATGTACCTCTGTGCCAGCAGTTTAGGTTATAGCAATCAGCCCCAGCATTTTGGTGAT	eQD137		CASSLGYSNQPQHF+TCRBV28-01+TCRBJ01-05	HTTDPSFLGRY			ORF1ab	5171	5203	1	0	0	0
CTGGAGTCCGCCAGCACCAACCAGACATCTATGTACCTCTGTGCCAGCAGTTTAGGGTATAGCAATCAGCCCCAGCATTTTGGTGAT	eQD111		CASSLGYSNQPQHF+TCRBV28-01+TCRBJ01-05	HTTDPSFLGRY			ORF1ab	5171	5203	1	0	0	0
CTGGAGTCCGCCAGCACCAACCAGACATCTATGTACCTCTGTGCCAGCAGTTTAGGGTATAGCAATCAGCCCCAGCATTTTGGTGAT	eHO140		CASSLGYSNQPQHF+TCRBV28-01+TCRBJ01-05	HTTDPSFLGRY			ORF1ab	5171	5203	1	0	0	0
CTGGAGTCCGCCAGCACCAACCAGACATCTATGTACCTCTGTGCCAGCAGTTTAGGGTATAGCAATCAGCCCCAGCATTTTGGTGAT	eLH47		CASSLGYSNQPQHF+TCRBV28-01+TCRBJ01-05	HTTDPSFLGRY			ORF1ab	5171	5203	1	0	0	0
CTGGAGTCCGCCAGCACCAACCAGACATCTATGTACCTCTGTGCCAGCAGTTTGGGATATAGCAATCAGCCCCAGCATTTTGGTGAT	eQD114		CASSLGYSNQPQHF+TCRBV28-01+TCRBJ01-05	HTTDPSFLGRY			ORF1ab	5171	5203	1	0	0	0
CTGGAGTCCGCCAGCACCAACCAGACATCTATGTACCTCTGTGCCAGCAGTTTGGGATATAGCAATCAGCCCCAGCATTTTGGTGAT	eQD110		CASSLGYSNQPQHF+TCRBV28-01+TCRBJ01-05	HTTDPSFLGRY			ORF1ab	5171	5203	1	0	0	0
CTGGAGTCGCCCAGCCCCAACCAGACCTCTCTGTACTTCTGTGCCAGCAGCCCCACCCACAGCACAGATACGCAGTATTTTGGCCCA	eMR17		CASSPTHSTDTQYF+TCRBV27-01+TCRBJ02-03	HTTDPSFLGRY			ORF1ab	5171	5203	0	1	0	0
CTGGAGTCGCCCAGCCCCAACCAGACCTCTCTGTACTTCTGTGCCAGCAGTCCCACCCATAGCACAGATACGCAGTATTTTGGCCCA	eQD111		CASSPTHSTDTQYF+TCRBV27-01+TCRBJ02-03	HTTDPSFLGRY			ORF1ab	5171	5203	0	1	0	0
CTGGAGTCGCCCAGCCCCAACCAGACCTCTCTGTACTTCTGTGCCAGCAGCCCTACCCATAGCACAGATACGCAGTATTTTGGCCCA	eHO140		CASSPTHSTDTQYF+TCRBV27-01+TCRBJ02-03	HTTDPSFLGRY			ORF1ab	5171	5203	0	1	0	0
CTGGAGTCGCCCAGCCCCAACCAGACCTCTCTGTACTTCTGTGCCAGCTCGCCCACACACAGCACAGATACGCAGTATTTTGGCCCA	eQD121		CASSPTHSTDTQYF+TCRBV27-01+TCRBJ02-03	HTTDPSFLGRY			ORF1ab	5171	5203	0	1	0	0
CTGGAGTCGCCCAGCCCCAACCAGACCTCTCTGTACTTCTGTGCCAGCAGTCCCACACATAGCACAGATACGCAGTATTTTGGCCCA	eQD110		CASSPTHSTDTQYF+TCRBV27-01+TCRBJ02-03	HTTDPSFLGRY			ORF1ab	5171	5203	0	1	0	0
CTACACACCCTGCAGCCAGAAGACTCGGCCCTGTATCTCTGCGCCAGCAGCCCCGGGACTAGCGGTTACGAGCAGTACTTCGGGCCG	eQD111		CASSPGTSGYEQYF+TCRBV04-03+TCRBJ02-07	HTTDPSFLGRY			ORF1ab	5171	5203	0	1	0	0
GTGAACGCCTTGTTGCTGGGGGACTCGGCCCTCTATCTCTGTGCCAGCAGCTTGGTGGCCAGGGGCTACGAGCAGTACTTCGGGCCG	eQD111		CASSLVARGYEQYF+TCRBV05-06+TCRBJ02-07	HTTDPSFLGRY			ORF1ab	5171	5203	0	1	0	0
NNNNNNNTGTCGGCTGCTCCCTCCCAGACATCTGTGTACTTCTGTGCCAGCAGCCTAGACGGGGACCAGCCCCAGCATTTTGGTGAT	eMR13		CASSLDGDQPQHF+TCRBV06-05+TCRBJ01-05	HTTDPSFLGRY			ORF1ab	5171	5203	1	0	0	0
NNNNNNNTGTCGGCTGCTCCCTCCCAGACATCTGTGTACTTCTGTGCCAGCAGTTTGGACGGGGATCAGCCCCAGCATTTTGGTGAT	eMR13		CASSLDGDQPQHF+TCRBV06-05+TCRBJ01-05	HTTDPSFLGRY			ORF1ab	5171	5203	1	0	0	0
NNNNNNNTGTCGGCTGCTCCCTCCCAGACATCTGTGTACTTCTGTGCCAGCAGTCTCGACGGGGATCAGCCCCAGCATTTTGGTGAT	eMR13		CASSLDGDQPQHF+TCRBV06-05+TCRBJ01-05	HTTDPSFLGRY			ORF1ab	5171	5203	1	0	0	0
NNNNNNNTGTCGGCTGCTCCCTCCCAGACATCTGTGTACTTCTGTGCCAGCAGCCTGGACGGAGATCAGCCCCAGCATTTTGGTGAT	eMR13		CASSLDGDQPQHF+TCRBV06-05+TCRBJ01-05	HTTDPSFLGRY			ORF1ab	5171	5203	1	0	0	0
NNNNNNNTGTCGGCTGCTCCCTCCCAGACATCTGTGTACTTCTGTGCCAGCAGTTTGGACGGAGATCAGCCCCAGCATTTTGGTGAT	eQD111		CASSLDGDQPQHF+TCRBV06-05+TCRBJ01-05	HTTDPSFLGRY			ORF1ab	5171	5203	1	0	0	0
ACCTTGGAGATCCAGCGCACAGAGCAGGGGGACTCGGCCATGTATCTCTGTGCCAGCAGCTCGGATGGAGAGCAGTACTTCGGGCCG	eMR13		CASSSDGEQYF+TCRBV07-09+TCRBJ02-07	HTTDPSFLGRY			ORF1ab	5171	5203	1	0	0	0
GAGTCGCCCAGCCCCAACCAGACCTCTCTGTACTTCTGTGCCAGCAGTTTAGGGCACCCATCCACAGATACGCAGTATTTTGGCCCA	eQD111		CASSLGHPSTDTQYF+TCRBV27-01+TCRBJ02-03	HTTDPSFLGRY			ORF1ab	5171	5203	1	0	0	0
GAGTCGCCCAGCCCCAACCAGACCTCTCTGTACTTCTGTGCCAGCAGTTTAGGACACCCTAGCACAGATACGCAGTATTTTGGCCCA	eMR13		CASSLGHPSTDTQYF+TCRBV27-01+TCRBJ02-03	HTTDPSFLGRY			ORF1ab	5171	5203	1	0	0	0
GAGTCGCCCAGCCCCAACCAGACCTCTCTGTACTTCTGTGCCAGCAGTTTAGGACACCCTAGCACAGATACGCAGTATTTTGGCCCA	eQD125		CASSLGHPSTDTQYF+TCRBV27-01+TCRBJ02-03	HTTDPSFLGRY			ORF1ab	5171	5203	1	0	0	0
GAGTCGCCCAGCCCCAACCAGACCTCTCTGTACTTCTGTGCCAGCAGTTTAGGACACCCAAGCACAGATACGCAGTATTTTGGCCCA	eQD110		CASSLGHPSTDTQYF+TCRBV27-01+TCRBJ02-03	HTTDPSFLGRY			ORF1ab	5171	5203	1	0	0	0
TCACCAGGCCTGGGGGACGCAGCCATGTACCTGTGTGCCACCAGCAGAGATAGCGGGGGGGTCACAGATACGCAGTATTTTGGCCCA	eMR13		CATSRDSGGVTDTQYF+TCRBV15-01+TCRBJ02-03	HTTDPSFLGRY			ORF1ab	5171	5203	1	0	0	0
TCACCAGGCCTGGGGGACGCAGCCATGTACCTGTGTGCCACCAGCAGAGATAGCGGGGGGGTGACAGATACGCAGTATTTTGGCCCA	eQD111		CATSRDSGGVTDTQYF+TCRBV15-01+TCRBJ02-03	HTTDPSFLGRY			ORF1ab	5171	5203	1	0	0	0
TCACCAGGCCTGGGGGACGCAGCCATGTACCTGTGTGCCACCAGCAGAGATTCGGGGGGGGTCACAGATACGCAGTATTTTGGCCCA	eQD110		CATSRDSGGVTDTQYF+TCRBV15-01+TCRBJ02-03	HTTDPSFLGRY			ORF1ab	5171	5203	1	0	0	0
CTGGAGTTGGCTGCTCCCTCCCAGACATCTGTGTACTTCTGTGCCAGCAGTTACGGGTGGAGCACAGATACGCAGTATTTTGGCCCA	eMR13		CASSYGWSTDTQYF+TCRBV06-06+TCRBJ02-03	HTTDPSFLGRY			ORF1ab	5171	5203	2	0	0	0
AACCTGAGCTCTCTGGAGCTGGGGGACTCAGCTTTGTATTTCTGTGCCAGCAGCGCTGGGACCGTCTATGGCTACACCTTCGGTTCG	eQD111		CASSAGTVYGYTF+TCRBV09-01+TCRBJ01-02	HTTDPSFLGRY			ORF1ab	5171	5203	1	1	0	0
AACCTGAGCTCTCTGGAGCTGGGGGACTCAGCTTTGTATTTCTGTGCCAGCAGCGCCGGGACGGTATATGGCTACACCTTCGGTTCG	eMR13		CASSAGTVYGYTF+TCRBV09-01+TCRBJ01-02	HTTDPSFLGRY			ORF1ab	5171	5203	1	1	0	0
AACCTGAGCTCTCTGGAGCTGGGGGACTCAGCTTTGTATTTCTGTGCCAGCAGCGCAGGGACAGTCTATGGCTACACCTTCGGTTCG	eQD111		CASSAGTVYGYTF+TCRBV09-01+TCRBJ01-02	HTTDPSFLGRY			ORF1ab	5171	5203	1	1	0	0
AACCTGAGCTCTCTGGAGCTGGGGGACTCAGCTTTGTATTTCTGTGCCAGCAGCGCTGGGACAGTTTATGGCTACACCTTCGGTTCG	eQD111		CASSAGTVYGYTF+TCRBV09-01+TCRBJ01-02	HTTDPSFLGRY			ORF1ab	5171	5203	1	1	0	0
AACCTGAGCTCTCTGGAGCTGGGGGACTCAGCTTTGTATTTCTGTGCCAGCAGCGCGGGGACAGTCTATGGCTACACCTTCGGTTCG	eGK111		CASSAGTVYGYTF+TCRBV09-01+TCRBJ01-02	HTTDPSFLGRY			ORF1ab	5171	5203	1	1	0	0
CTGGAGTCGCCCAGCCCCAACCAGACCTCTCTGTACTTCTGTGCCAGCAGCGACAGGGGCGGTCCAGATACGCAGTATTTTGGCCCA	eQD111		CASSDRGGPDTQYF+TCRBV27-01+TCRBJ02-03	HTTDPSFLGRY			ORF1ab	5171	5203	2	0	0	0
CTGGAGTCGCCCAGCCCCAACCAGACCTCTCTGTACTTCTGTGCCAGCAGCGACAGGGGGGGGCCAGATACGCAGTATTTTGGCCCA	eHO140		CASSDRGGPDTQYF+TCRBV27-01+TCRBJ02-03	HTTDPSFLGRY			ORF1ab	5171	5203	2	0	0	0
CTGGAGTCGCCCAGCCCCAACCAGACCTCTCTGTACTTCTGTGCCAGCAGCGATCGGGGGGGCCCAGATACGCAGTATTTTGGCCCA	eMR12		CASSDRGGPDTQYF+TCRBV27-01+TCRBJ02-03	HTTDPSFLGRY			ORF1ab	5171	5203	2	0	0	0
CTGGAGTCGCCCAGCCCCAACCAGACCTCTCTGTACTTCTGTGCCAGCAGTGACCGCGGGGGACCAGATACGCAGTATTTTGGCCCA	eEE226		CASSDRGGPDTQYF+TCRBV27-01+TCRBJ02-03	HTTDPSFLGRY			ORF1ab	5171	5203	2	0	0	0
CTGGAGTCGCCCAGCCCCAACCAGACCTCTCTGTACTTCTGTGCCAGCAGTGACAGGGGAGGGCCAGATACGCAGTATTTTGGCCCA	eQD110		CASSDRGGPDTQYF+TCRBV27-01+TCRBJ02-03	HTTDPSFLGRY			ORF1ab	5171	5203	2	0	0	0
CTGGAGTCGCCCAGCCCCAACCAGACCTCTCTGTACTTCTGTGCCAGCAGTGACAGGGGGGGCCCAGATACGCAGTATTTTGGCCCA	eEE226		CASSDRGGPDTQYF+TCRBV27-01+TCRBJ02-03	HTTDPSFLGRY			ORF1ab	5171	5203	2	0	0	0
CTGGAGTCGCCCAGCCCCAACCAGACCTCTCTGTACTTCTGTGCCAGCAGTCCCCGGGACCTCACAGATACGCAGTATTTTGGCCCA	eQD111		CASSPRDLTDTQYF+TCRBV27-01+TCRBJ02-03	HTTDPSFLGRY			ORF1ab	5171	5203	1	0	0	0
CTGGAGTCGCCCAGCCCCAACCAGACCTCTCTGTACTTCTGTGCCAGCAGTTTATCCAGCTCCTACAATGAGCAGTTCTTCGGGCCA	eMR13		CASSLSSSYNEQFF+TCRBV27-01+TCRBJ02-01	HTTDPSFLGRY			ORF1ab	5171	5203	0	1	0	0
CTGGAGTCGCCCAGCCCCAACCAGACCTCTCTGTACTTCTGTGCCAGCAGTTTATCGAGCTCCTACAATGAGCAGTTCTTCGGGCCA	eOX46		CASSLSSSYNEQFF+TCRBV27-01+TCRBJ02-01	FPPTSFGPL			ORF1ab	14402	14428	0	1	0	0
CTGGAGTCGCCCAGCCCCAACCAGACCTCTCTGTACTTCTGTGCCAGCAGTTTGAGCAGCTCCTACAATGAGCAGTTCTTCGGGCCA	eOX43		CASSLSSSYNEQFF+TCRBV27-01+TCRBJ02-01	ELYSPIFLI,LYSPIFLIV,QELYSPIFL,VQELYSPIF,VQELYSPIFL			ORF7a	27670	27705	0	1	0	0
CTGGAGTCGCCCAGCCCCAACCAGACCTCTCTGTACTTCTGTGCCAGCAGTTTATCAAGCTCCTACAATGAGCAGTTCTTCGGGCCA	eEE224		CASSLSSSYNEQFF+TCRBV27-01+TCRBJ02-01	ELYSPIFLI,LYSPIFLIV,QELYSPIFL,VQELYSPIF,VQELYSPIFL			ORF7a	27670	27705	0	1	0	0
CTGGAGTCGCCCAGCCCCAACCAGACCTCTCTGTACTTCTGTGCCAGCAGTTTGTCCAGCTCCTACAATGAGCAGTTCTTCGGGCCA	eXL27		CASSLSSSYNEQFF+TCRBV27-01+TCRBJ02-01	ELYSPIFLI,LYSPIFLIV,QELYSPIFL,VQELYSPIF,VQELYSPIFL			ORF7a	27670	27705	0	1	0	0
CTGGAGTCGCCCAGCCCCAACCAGACCTCTCTGTACTTCTGTGCCAGCAGTGAGCGACAGGCGAACACTGAAGCTTTCTTTGGACAA	eQD111		CASSERQANTEAFF+TCRBV27-01+TCRBJ01-01	HTTDPSFLGRY			ORF1ab	5171	5203	1	0	0	0
CTGGAGTCGCCCAGCCCCAACCAGACCTCTCTGTACTTCTGTGCCAGCAGTGACAGGGGAGGGGCAGATACGCAGTATTTTGGCCCA	eMR13		CASSDRGGADTQYF+TCRBV27-01+TCRBJ02-03	HTTDPSFLGRY			ORF1ab	5171	5203	1	0	0	0
CTGGAGTCGCCCAGCCCCAACCAGACCTCTCTGTACTTCTGTGCCAGCAGTGACAGGGGAGGGGCAGATACGCAGTATTTTGGCCCA	eQD110		CASSDRGGADTQYF+TCRBV27-01+TCRBJ02-03	HTTDPSFLGRY			ORF1ab	5171	5203	1	0	0	0
CTGGAGTCGCCCAGCCCCAACCAGACCTCTCTGTACTTCTGTGCCACCGCGGACAGGGGAAGCAATCAGCCCCAGCATTTTGGTGAT	eMR13		CATADRGSNQPQHF+TCRBV27-01+TCRBJ01-05	HTTDPSFLGRY			ORF1ab	5171	5203	1	0	0	0
CTGGAGTCGCCCAGCCCCAACCAGACCTCTCTGTACTTCTGTGCCACCGCGGACAGGGGGAGCAATCAGCCCCAGCATTTTGGTGAT	eQD114		CATADRGSNQPQHF+TCRBV27-01+TCRBJ01-05	HTTDPSFLGRY			ORF1ab	5171	5203	1	0	0	0
CTGGAGTCCGCCAGCACCAACCAGACATCTATGTACCTCTGTGCCAGCAGTTTTTTGCCGGACCAGGAGACCCAGTACTTCGGGCCA	eMR13		CASSFLPDQETQYF+TCRBV28-01+TCRBJ02-05	HTTDPSFLGRY			ORF1ab	5171	5203	5	0	0	0
CTGGAGTCCGCCAGCACCAACCAGACATCTATGTACCTCTGTGCCAGCAGTTTTCTCCCAGACCAAGAGACCCAGTACTTCGGGCCA	eQD126		CASSFLPDQETQYF+TCRBV28-01+TCRBJ02-05	HTTDPSFLGRY			ORF1ab	5171	5203	5	0	0	0
CTGGAGTCGCCCAGCCCCAACCAGACCTCTCTGTACTTCTGTGCCAGCAGTGGGACAGGGGGTCCCTACGAGCAGTACTTCGGGCCG	eQD111		CASSGTGGPYEQYF+TCRBV27-01+TCRBJ02-07	HTTDPSFLGRY			ORF1ab	5171	5203	1	0	0	0
CTGGAGTCGCCCAGCCCCAACCAGACCTCTCTGTACTTCTGTGCCAGCAGTGGGACAGGGGGCCCCTACGAGCAGTACTTCGGGCCG	eQD110		CASSGTGGPYEQYF+TCRBV27-01+TCRBJ02-07	HTTDPSFLGRY			ORF1ab	5171	5203	1	0	0	0
CTGGAGTCGCCCAGCCCCAACCAGACCTCTCTGTACTTCTGTGCCAGCAGTTTATCCGCAGGGGTGGAGACCCAGTACTTCGGGCCA	eQD111		CASSLSAGVETQYF+TCRBV27-01+TCRBJ02-05	HTTDPSFLGRY			ORF1ab	5171	5203	1	0	0	0
CTGGAGTCGCCCAGCCCCAACCAGACCTCTCTGTACTTCTGTGCCAGCAGTGACAGAGACAGCAATCAGCCCCAGCATTTTGGTGAT	eMR13		CASSDRDSNQPQHF+TCRBV27-01+TCRBJ01-05	HTTDPSFLGRY			ORF1ab	5171	5203	0	2	0	0
CTGGAGTCGCCCAGCCCCAACCAGACCTCTCTGTACTTCTGTGCCAGCAGTGACAGGGATAGCAATCAGCCCCAGCATTTTGGTGAT	eQD121		CASSDRDSNQPQHF+TCRBV27-01+TCRBJ01-05	HTTDPSFLGRY			ORF1ab	5171	5203	0	2	0	0
CTGGAGTCGCCCAGCCCCAACCAGACCTCTCTGTACTTCTGTGCCAGCAGTGACAGGGATAGCAATCAGCCCCAGCATTTTGGTGAT	eQD114		CASSDRDSNQPQHF+TCRBV27-01+TCRBJ01-05	HTTDPSFLGRY			ORF1ab	5171	5203	0	2	0	0
ATCCTGGAGTCGCCCAGCCCCAACCAGACCTCTCTGTACTTCTGTGCCAGCAGTTTAGGACAGCCCTACGAGCAGTACTTCGGGCCG	eMR13		CASSLGQPYEQYF+TCRBV27-01+TCRBJ02-07	HTTDPSFLGRY			ORF1ab	5171	5203	1	0	0	0
ATCCTGGAGTCGCCCAGCCCCAACCAGACCTCTCTGTACTTCTGTGCCAGCAGTTTAGGGCAGCCCTACGAGCAGTACTTCGGGCCG	eXL31		CASSLGQPYEQYF+TCRBV27-01+TCRBJ02-07	AFLLFLVLI,FLAFLLFLV,FYLCFLAFL,FYLCFLAFLL,IDFYLCFLAF,IELSLIDFYL,LIDFYLCFL,LLFLVLIML,MIELSLIDFY,SLIDFYLCFL,YLCFLAFLL			ORF7b	27756	27830	1	0	0	0
CTGGAGTCGCCCAGCCCCAACCAGACCTCTCTGTACTTCTGTGCCAGCAGTGAAAGGGGGCCCAATGAAAAACTGTTTTTTGGCAGT	eQD111		CASSERGPNEKLFF+TCRBV27-01+TCRBJ01-04	HTTDPSFLGRY			ORF1ab	5171	5203	0	2	0	0
CTGGAGTCGCCCAGCCCCAACCAGACCTCTCTGTACTTCTGTGCCAGCAGTGAGCGGGGCCCTAATGAAAAACTGTTTTTTGGCAGT	eQD125		CASSERGPNEKLFF+TCRBV27-01+TCRBJ01-04	HTTDPSFLGRY			ORF1ab	5171	5203	0	2	0	0
CTGGAGTCGCCCAGCCCCAACCAGACCTCTCTGTACTTCTGTGCCAGCAGCCTTAGTGACACTTACAATGAGCAGTTCTTCGGGCCA	eQD121		CASSLSDTYNEQFF+TCRBV27-01+TCRBJ02-01	HTTDPSFLGRY			ORF1ab	5171	5203	0	0	0	1
CTGGAGTCGCCCAGCCCCAACCAGACCTCTCTGTACTTCTGTGCCAGCAGTTTAAGTGACACCTACAATGAGCAGTTCTTCGGGCCA	eXL30		CASSLSDTYNEQFF+TCRBV27-01+TCRBJ02-01	HTTDPSFLGRY			ORF1ab	5171	5203	0	0	0	1
ATCCTGGAGTCGCCCAGCCCCAACCAGACCTCTCTGTACTTCTGTGCCAGCAGTTTAGAGGAGAACACTGAAGCTTTCTTTGGACAA	eQD121		CASSLEENTEAFF+TCRBV27-01+TCRBJ01-01	HTTDPSFLGRY			ORF1ab	5171	5203	1	0	0	0
CTGGAGTCGCCCAGCCCCAACCAGACCTCTCTGTACTTCTGTGCCAGCAGTTTATCCGACTCGTACAATGAGCAGTTCTTCGGGCCA	eQD121		CASSLSDSYNEQFF+TCRBV27-01+TCRBJ02-01	HTTDPSFLGRY			ORF1ab	5171	5203	1	0	0	0
CTGGAGTCGCCCAGCCCCAACCAGACCTCTCTGTACTTCTGTGCCAGCAGTTTGAGCGACTCCTACAATGAGCAGTTCTTCGGGCCA	eQD126		CASSLSDSYNEQFF+TCRBV27-01+TCRBJ02-01	HTTDPSFLGRY			ORF1ab	5171	5203	1	0	0	0
GTGACATCGGCCCAAAAGAACCCGACAGCTTTCTATCTCTGTGCCAGTGGGACAGGGGATAGCAATCAGCCCCAGCATTTTGGTGAT	eHO140		CASGTGDSNQPQHF+TCRBV19-01+TCRBJ01-05	HTTDPSFLGRY			ORF1ab	5171	5203	1	2	0	0
GTGACATCGGCCCAAAAGAACCCGACAGCTTTCTATCTCTGTGCCAGTGGAACAGGGGATAGCAATCAGCCCCAGCATTTTGGTGAT	eQD120		CASGTGDSNQPQHF+TCRBV19-01+TCRBJ01-05	HTTDPSFLGRY			ORF1ab	5171	5203	1	2	0	0
AACATGAGCTCCTTGGAGCTGGGGGACTCAGCCCTGTACTTCTGTGCCAGCAGCTTGGGAGCGGGGAATGAGCAGTTCTTCGGGCCA	eQD121		CASSLGAGNEQFF+TCRBV13-01+TCRBJ02-01	HTTDPSFLGRY			ORF1ab	5171	5203	0	1	0	0
AACATGAGCTCCTTGGAGCTGGGGGACTCAGCCCTGTACTTCTGTGCCAGCAGCTTAGGCGCAGGGAATGAGCAGTTCTTCGGGCCA	eQD121		CASSLGAGNEQFF+TCRBV13-01+TCRBJ02-01	HTTDPSFLGRY			ORF1ab	5171	5203	0	1	0	0
AACATGAGCTCCTTGGAGCTGGGGGACTCAGCCCTGTACTTCTGTGCCAGCAGCTTGGGAGCGGGGAATGAGCAGTTCTTCGGGCCA	eQD125		CASSLGAGNEQFF+TCRBV13-01+TCRBJ02-01	HTTDPSFLGRY			ORF1ab	5171	5203	0	1	0	0
AACATGAGCTCCTTGGAGCTGGGGGACTCAGCCCTGTACTTCTGTGCCAGCAGCTTAGGCGCAGGCAATGAGCAGTTCTTCGGGCCA	eLH47		CASSLGAGNEQFF+TCRBV13-01+TCRBJ02-01	HTTDPSFLGRY			ORF1ab	5171	5203	0	1	0	0
AACATGAGCTCCTTGGAGCTGGGGGACTCAGCCCTGTACTTCTGTGCCAGCAGCTTAGGGGCTGGCAATGAGCAGTTCTTCGGGCCA	eEE226		CASSLGAGNEQFF+TCRBV13-01+TCRBJ02-01	YLNTLTLAV			ORF1ab	20816	20842	0	1	0	0
CTGGAGTCGCCCAGCCCCAACCAGACCTCTCTGTACTTCTGTGCCAGCAGTTTAAGGTCAGGCCAGGATACGCAGTATTTTGGCCCA	eQD121		CASSLRSGQDTQYF+TCRBV27-01+TCRBJ02-03	HTTDPSFLGRY			ORF1ab	5171	5203	2	0	0	0
CTGGAGTCGCCCAGCCCCAACCAGACCTCTCTGTACTTCTGTGCCAGCAGTTTACGCAGCGGGCAGGATACGCAGTATTTTGGCCCA	eQD126		CASSLRSGQDTQYF+TCRBV27-01+TCRBJ02-03	HTTDPSFLGRY			ORF1ab	5171	5203	2	0	0	0
CTGGAGTCGCCCAGCCCCAACCAGACCTCTCTGTACTTCTGTGCCAGCAGTTTACGTTCGGGACAAGATACGCAGTATTTTGGCCCA	eQD121		CASSLRSGQDTQYF+TCRBV27-01+TCRBJ02-03	HTTDPSFLGRY			ORF1ab	5171	5203	2	0	0	0
CTGGAGTCGCCCAGCCCCAACCAGACCTCTCTGTACTTCTGTGCCAGCTCCCCCTCTGCACCACAAGAGACCCAGTACTTCGGGCCA	eHO140		CASSPSAPQETQYF+TCRBV27-01+TCRBJ02-05	HTTDPSFLGRY			ORF1ab	5171	5203	1	0	0	0
CTGGAGTCGCCCAGCCCCAACCAGACCTCTCTGTACTTCTGTGCCAGCAGTCCCTCCGCCCCTCAAGAGACCCAGTACTTCGGGCCA	eQD110		CASSPSAPQETQYF+TCRBV27-01+TCRBJ02-05	HTTDPSFLGRY			ORF1ab	5171	5203	1	0	0	0
CTGGAGTCGCCCAGCCCCAACCAGACCTCTCTGTACTTCTGTGCCAGCAGTTTCAGAGCAACTAATGAAAAACTGTTTTTTGGCAGT	eMR13		CASSFRATNEKLFF+TCRBV27-01+TCRBJ01-04	HTTDPSFLGRY			ORF1ab	5171	5203	0	0	0	1
CTGGAGTCGCCCAGCCCCAACCAGACCTCTCTGTACTTCTGTGCCAGCAGTTTCAGGGCAACTAATGAAAAACTGTTTTTTGGCAGT	eLH53		CASSFRATNEKLFF+TCRBV27-01+TCRBJ01-04	HTTDPSFLGRY			ORF1ab	5171	5203	0	0	0	1
CTGGAGTCGCCCAGCCCCAACCAGACCTCTCTGTACTTCTGTGCCAGCAGTTTCCGCGCAACTAATGAAAAACTGTTTTTTGGCAGT	eQD110		CASSFRATNEKLFF+TCRBV27-01+TCRBJ01-04	HTTDPSFLGRY			ORF1ab	5171	5203	0	0	0	1
GAGTCGCCCAGCCCCAACCAGACCTCTCTGTACTTCTGTGCCAGCAGCTCGGGACAGGCAACTAATGAAAAACTGTTTTTTGGCAGT	eQD121		CASSSGQATNEKLFF+TCRBV27-01+TCRBJ01-04	HTTDPSFLGRY			ORF1ab	5171	5203	2	0	0	0
ACTGTGAGCAACATGAGCCCTGAAGACAGCAGCATATATCTCTGCAGCGTTGAAGAGGGCAGCTCCTACGAGCAGTACTTCGGGCCG	eMR13		CSVEEGSSYEQYF+TCRBV29-01+TCRBJ02-07	HTTDPSFLGRY			ORF1ab	5171	5203	0	0	1	0
CTGGAGTCCGCCAGCACCAACCAGACATCTATGTACCTCTGTGCCAGCGCAACAGGGTATAGCAATCAGCCCCAGCATTTTGGTGAT	eMR12		CASATGYSNQPQHF+TCRBV28-01+TCRBJ01-05	HTTDPSFLGRY			ORF1ab	5171	5203	1	0	0	0
CTGGAGTCGCCCAGCCCCAACCAGACCTCTCTGTACTTCTGTGCCAGCAGTTTGACGGGGCCCCAAGAGACCCAGTACTTCGGGCCA	eMR12		CASSLTGPQETQYF+TCRBV27-01+TCRBJ02-05	HTTDPSFLGRY			ORF1ab	5171	5203	2	0	0	0
CTGGAGTCGCCCAGCCCCAACCAGACCTCTCTGTACTTCTGTGCCAGCAGTTTGACAGGCCCACAAGAGACCCAGTACTTCGGGCCA	eMR12		CASSLTGPQETQYF+TCRBV27-01+TCRBJ02-05	HTTDPSFLGRY			ORF1ab	5171	5203	2	0	0	0
CTGGAGTCGCCCAGCCCCAACCAGACCTCTCTGTACTTCTGTGCCAGCAGTTTAACAGGGCCCCAAGAGACCCAGTACTTCGGGCCA	eQD110		CASSLTGPQETQYF+TCRBV27-01+TCRBJ02-05	HTTDPSFLGRY			ORF1ab	5171	5203	2	0	0	0
CTGGAGTCGCCCAGCCCCAACCAGACCTCTCTGTACTTCTGTGCCAGCAGTTTAACGGGGCCCCAAGAGACCCAGTACTTCGGGCCA	eQD114		CASSLTGPQETQYF+TCRBV27-01+TCRBJ02-05	HTTDPSFLGRY			ORF1ab	5171	5203	2	0	0	0
CTGGAGTCGCCCAGCCCCAACCAGACCTCTCTGTACTTCTGTGCCAGCAGCGATCGAGGGCCGGGAGATACGCAGTATTTTGGCCCA	eQD121		CASSDRGPGDTQYF+TCRBV27-01+TCRBJ02-03	HTTDPSFLGRY			ORF1ab	5171	5203	1	0	0	0
CTGGAGTCGCCCAGCCCCAACCAGACCTCTCTGTACTTCTGTGCCAGCAGTGACAGGGGGCCGGGAGATACGCAGTATTTTGGCCCA	eMR12		CASSDRGPGDTQYF+TCRBV27-01+TCRBJ02-03	HTTDPSFLGRY			ORF1ab	5171	5203	1	0	0	0
CTGGAGTCGCCCAGCCCCAACCAGACCTCTCTGTACTTCTGTGCCAGCAGCGACAGGGGGCCGGGAGATACGCAGTATTTTGGCCCA	eQD114		CASSDRGPGDTQYF+TCRBV27-01+TCRBJ02-03	HTTDPSFLGRY			ORF1ab	5171	5203	1	0	0	0
CTGGAGTCGCCCAGCCCCAACCAGACCTCTCTGTACTTCTGTGCCAGCAGTGACCGGGGGCCGGGAGATACGCAGTATTTTGGCCCA	eQD110		CASSDRGPGDTQYF+TCRBV27-01+TCRBJ02-03	HTTDPSFLGRY			ORF1ab	5171	5203	1	0	0	0
CTGGAGTCGCCCAGCCCCAACCAGACCTCTCTGTACTTCTGTGCCAGCAGCAGGAGGGATGGCACAGATACGCAGTATTTTGGCCCA	eMR12		CASSRRDGTDTQYF+TCRBV27-01+TCRBJ02-03	HTTDPSFLGRY			ORF1ab	5171	5203	1	0	0	0
CTAAACCTGAGCTCTCTGGAGCTGGGGGACTCAGCTTTGTATTTCTGTGCCAGCAGCGCGGGGTACTATGGCTACACCTTCGGTTCG	eQD121		CASSAGYYGYTF+TCRBV09-01+TCRBJ01-02	HTTDPSFLGRY			ORF1ab	5171	5203	1	0	0	0
CTGGAGTCGCCCAGCCCCAACCAGACCTCTCTGTACTTCTGTGCCAGCAGCGACAGGGGAGTGGCAGATACGCAGTATTTTGGCCCA	eQD125		CASSDRGVADTQYF+TCRBV27-01+TCRBJ02-03	HTTDPSFLGRY			ORF1ab	5171	5203	5	0	0	0
CTGGAGTCGCCCAGCCCCAACCAGACCTCTCTGTACTTCTGTGCCAGCAGTGACAGGGGGGTAGCAGATACGCAGTATTTTGGCCCA	eQD125		CASSDRGVADTQYF+TCRBV27-01+TCRBJ02-03	HTTDPSFLGRY			ORF1ab	5171	5203	5	0	0	0
CTGGAGTCGCCCAGCCCCAACCAGACCTCTCTGTACTTCTGTGCCAGCAGTTTAACGGATAGCAATCAGCCCCAGCATTTTGGTGAT	eQD125		CASSLTDSNQPQHF+TCRBV27-01+TCRBJ01-05	HTTDPSFLGRY			ORF1ab	5171	5203	1	0	0	0
CTGGAGTCGCCCAGCCCCAACCAGACCTCTCTGTACTTCTGTGCCAGCAGTTTAACTGACAGCAATCAGCCCCAGCATTTTGGTGAT	eQD125		CASSLTDSNQPQHF+TCRBV27-01+TCRBJ01-05	HTTDPSFLGRY			ORF1ab	5171	5203	1	0	0	0
CTGGAGTCGCCCAGCCCCAACCAGACCTCTCTGTACTTCTGTGCCAGCAGTTTAACGGATAGCAATCAGCCCCAGCATTTTGGTGAT	eQD121		CASSLTDSNQPQHF+TCRBV27-01+TCRBJ01-05	HTTDPSFLGRY			ORF1ab	5171	5203	1	0	0	0
CTGAGCTCTCTGGAGCTGGGGGACTCAGCTTTGTATTTCTGTGCCAGCAGCGTAACCGGTGGCACAGATACGCAGTATTTTGGCCCA	eQD125		CASSVTGGTDTQYF+TCRBV09-01+TCRBJ02-03	HTTDPSFLGRY			ORF1ab	5171	5203	2	0	1	0
CTGGAGTCCGCCAGCACCAACCAGACATCTATGTACCTCTGTGCCAGCAGTTGGACAGAGGGAGCCTACGAGCAGTACTTCGGGCCG	eMR12		CASSWTEGAYEQYF+TCRBV28-01+TCRBJ02-07	HTTDPSFLGRY			ORF1ab	5171	5203	1	0	0	0
CTGGAGTCCGCCAGCACCAACCAGACATCTATGTACCTCTGTGCCAGCAGTTGGACGGAGGGGGCCTACGAGCAGTACTTCGGGCCG	eQD125		CASSWTEGAYEQYF+TCRBV28-01+TCRBJ02-07	HTTDPSFLGRY			ORF1ab	5171	5203	1	0	0	0
AACCTGAGCTCTCTGGAGCTGGGGGACTCAGCTTTGTATTTCTGTGCCAGCAGCGCCGGGACAGCCTATGGCTACACCTTCGGTTCG	eQD125		CASSAGTAYGYTF+TCRBV09-01+TCRBJ01-02	HTTDPSFLGRY			ORF1ab	5171	5203	0	1	0	0
AACCTGAGCTCTCTGGAGCTGGGGGACTCAGCTTTGTATTTCTGTGCCAGCAGCGCAGGGACAGCCTATGGCTACACCTTCGGTTCG	eQD110		CASSAGTAYGYTF+TCRBV09-01+TCRBJ01-02	HTTDPSFLGRY			ORF1ab	5171	5203	0	1	0	0
AACCTGAGCTCTCTGGAGCTGGGGGACTCAGCTTTGTATTTCTGTGCCAGCAGCGCAGGGACAGCCTATGGCTACACCTTCGGTTCG	eXL30		CASSAGTAYGYTF+TCRBV09-01+TCRBJ01-02	HTTDPSFLGRY			ORF1ab	5171	5203	0	1	0	0
CCCCTGATCCTGGAGTCGCCCAGCCCCAACCAGACCTCTCTGTACTTCTGTGCCAGCAGTTCCCTCTACGAGCAGTACTTCGGGCCG	eQD125		CASSSLYEQYF+TCRBV27-01+TCRBJ02-07	HTTDPSFLGRY			ORF1ab	5171	5203	1	1	0	0
CCCCTGATCCTGGAGTCGCCCAGCCCCAACCAGACCTCTCTGTACTTCTGTGCCAGCAGTTCCCTCTACGAGCAGTACTTCGGGCCG	eMR12		CASSSLYEQYF+TCRBV27-01+TCRBJ02-07	HTTDPSFLGRY			ORF1ab	5171	5203	1	1	0	0
CCCCTGATCCTGGAGTCGCCCAGCCCCAACCAGACCTCTCTGTACTTCTGTGCCAGCAGTTCCCTCTACGAGCAGTACTTCGGGCCG	eQD110		CASSSLYEQYF+TCRBV27-01+TCRBJ02-07	HTTDPSFLGRY			ORF1ab	5171	5203	1	1	0	0
CCCCTGATCCTGGAGTCGCCCAGCCCCAACCAGACCTCTCTGTACTTCTGTGCCAGCAGTTCCCTCTACGAGCAGTACTTCGGGCCG	eEE228		CASSSLYEQYF+TCRBV27-01+TCRBJ02-07	FLWLLWPVT,FLWLLWPVTL,LWLLWPVTL,LWPVTLACF,TLACFVLAAV,WLLWPVTLA,WPVTLACFVL			membrane glycoprotein	26679	26732	1	1	0	0
GTGACATCGGCCCAAAAGAACCCGACAGCTTTCTATCTCTGTGCCAGTAGTAGAGGGTATAGCAATCAGCCCCAGCATTTTGGTGAT	eMR12		CASSRGYSNQPQHF+TCRBV19-01+TCRBJ01-05	HTTDPSFLGRY			ORF1ab	5171	5203	1	0	0	0
CTGACGATCCAGCGCACAGAGCAGGAGGACTCGGCCGTGTATCTCTGTGCCAGCAGCTTAGGGGGGCCCGAGCAGTACTTCGGGCCG	eMR12		CASSLGGPEQYF+TCRBV07-02+TCRBJ02-07	HTTDPSFLGRY			ORF1ab	5171	5203	2	0	0	0
CTGGAGTCGCCCAGCCCCAACCAGACCTCTCTGTACTTCTGTGCCAGCAGTCTCCGTAGCGGGCACAATGAGCAGTTCTTCGGGCCA	eMR12		CASSLRSGHNEQFF+TCRBV27-01+TCRBJ02-01	HTTDPSFLGRY			ORF1ab	5171	5203	0	1	0	0
CAGCGCACACAGCAGGAGGACTCCGCCGTGTATCTCTGTGCCAGCAGCCTAGAGGCGCGTGGCTACAATGAGCAGTTCTTCGGGCCA	eLH47		CASSLEARGYNEQFF+TCRBV07-08+TCRBJ02-01	HTTDPSFLGRY			ORF1ab	5171	5203	1	0	0	0
CAGCGCACACAGCAGGAGGACTCCGCCGTGTATCTCTGTGCCAGCAGCTTAGAGGCCAGGGGGTACAATGAGCAGTTCTTCGGGCCA	eQD125		CASSLEARGYNEQFF+TCRBV07-08+TCRBJ02-01	HTTDPSFLGRY			ORF1ab	5171	5203	1	0	0	0
CTGGAGTCGCCCAGCCCCAACCAGACCTCTCTGTACTTCTGTGCCAGCAGTTTAGCGGGGCCCACAGATACGCAGTATTTTGGCCCA	eQD125		CASSLAGPTDTQYF+TCRBV27-01+TCRBJ02-03	HTTDPSFLGRY			ORF1ab	5171	5203	1	0	0	0
AACCTGAGCTCTCTGGAGCTGGGGGACTCAGCTTTGTATTTCTGTGCCAGCAGCGCGGGGTCTGACTATGGCTACACCTTCGGTTCG	eQD125		CASSAGSDYGYTF+TCRBV09-01+TCRBJ01-02	HTTDPSFLGRY			ORF1ab	5171	5203	1	0	0	0
AACCTGAGCTCTCTGGAGCTGGGGGACTCAGCTTTGTATTTCTGTGCCAGCAGCGCAGGGTCGGACTATGGCTACACCTTCGGTTCG	eQD110		CASSAGSDYGYTF+TCRBV09-01+TCRBJ01-02	HTTDPSFLGRY			ORF1ab	5171	5203	1	0	0	0
CTGGAGTCGCCCAGCCCCAACCAGACCTCTCTGTACTTCTGTGCCAGCAGTTTTAGGGGGCCCTTGGACGAGCAGTACTTCGGGCCG	eQD125		CASSFRGPLDEQYF+TCRBV27-01+TCRBJ02-07	HTTDPSFLGRY			ORF1ab	5171	5203	1	0	0	0
ACTCTGGAGTCAGCTACCCGCTCCCAGACATCTGTGTATTTCTGCGCCAGTGGACAGGAGAACACCGGGGAGCTGTTTTTTGGAGAA	eQD125		CASGQENTGELFF+TCRBV10-02+TCRBJ02-02	HTTDPSFLGRY			ORF1ab	5171	5203	1	0	0	0
CTGGAGTCGCCCAGCCCCAACCAGACCTCTCTGTACTTCTGTGCCAGCAGCCCCTCGGACAGTTACAATGAGCAGTTCTTCGGGCCA	eLH47		CASSPSDSYNEQFF+TCRBV27-01+TCRBJ02-01	HTTDPSFLGRY			ORF1ab	5171	5203	1	0	0	0
CTGATCCTGGAGTCGCCCAGCCCCAACCAGACCTCTCTGTACTTCTGTGCCAGCAGTCTAGACACCGGGGAGCTGTTTTTTGGAGAA	eQD125		CASSLDTGELFF+TCRBV27-01+TCRBJ02-02	HTTDPSFLGRY			ORF1ab	5171	5203	0	1	0	0
CTAAACCTGAGCTCTCTGGAGCTGGGGGACTCAGCTTTGTATTTCTGTGCCAGCAGCCCGGACCAAGAGACCCAGTACTTCGGGCCA	eMR12		CASSPDQETQYF+TCRBV09-01+TCRBJ02-05	HTTDPSFLGRY			ORF1ab	5171	5203	1	0	0	0
ATCCTGGAGTCGCCCAGCCCCAACCAGACCTCTCTGTACTTCTGTGCCAGCACGGGTCTCGAGGACAATGAGCAGTTCTTCGGGCCA	eQD125		CASTGLEDNEQFF+TCRBV27-01+TCRBJ02-01	HTTDPSFLGRY			ORF1ab	5171	5203	1	0	0	0
CTGATCCTGGAGTCGCCCAGCCCCAACCAGACCTCTCTGTACTTCTGTGCCAGCCGGGGGAACACCGGGGAGCTGTTTTTTGGAGAA	eGK111		CASRGNTGELFF+TCRBV27-01+TCRBJ02-02	HTTDPSFLGRY			ORF1ab	5171	5203	0	1	0	0
GAGTCGCCCAGCCCCAACCAGACCTCTCTGTACTTCTGTGCCAGCAGTTTGAGGGGGCCTCCCTACAATGAGCAGTTCTTCGGGCCA	eQD125		CASSLRGPPYNEQFF+TCRBV27-01+TCRBJ02-01	HTTDPSFLGRY			ORF1ab	5171	5203	0	1	0	0
CTGATCCTGGAGTCGCCCAGCCCCAACCAGACCTCTCTGTACTTCTGTGCCAGCAGTCCGGGGGGCACTGAAGCTTTCTTTGGACAA	eEE226		CASSPGGTEAFF+TCRBV27-01+TCRBJ01-01	HTTDPSFLGRY			ORF1ab	5171	5203	1	0	0	0
TTGGAGATCCAGCGCACAGAGCAGGGGGACTCGGCCATGTATCTCTGTGCCAGCAGCCTATACAGGGACGAGCAGTACTTCGGGCCG	eEE226		CASSLYRDEQYF+TCRBV07-09+TCRBJ02-07	HTTDPSFLGRY			ORF1ab	5171	5203	0	1	0	0
CCCCTGATCCTGGAGTCGCCCAGCCCCAACCAGACCTCTCTGTACTTCTGTGCCAGCAGTTCGAGTTACGAGCAGTACTTCGGGCCG	eQD126		CASSSSYEQYF+TCRBV27-01+TCRBJ02-07	HTTDPSFLGRY			ORF1ab	5171	5203	1	0	0	0
CCCCTGATCCTGGAGTCGCCCAGCCCCAACCAGACCTCTCTGTACTTCTGTGCCAGCAGTTCCTCCTACGAGCAGTACTTCGGGCCG	eEE224		CASSSSYEQYF+TCRBV27-01+TCRBJ02-07	FLNGSCGSV			ORF1ab	10472	10498	1	0	0	0
CCCCTGATCCTGGAGTCGCCCAGCCCCAACCAGACCTCTCTGTACTTCTGTGCCAGCAGTTCATCCTACGAGCAGTACTTCGGGCCG	eEE226		CASSSSYEQYF+TCRBV27-01+TCRBJ02-07	FLNGSCGSV			ORF1ab	10472	10498	1	0	0	0
CCCCTGATCCTGGAGTCGCCCAGCCCCAACCAGACCTCTCTGTACTTCTGTGCCAGCTCGAGTTCCTACGAGCAGTACTTCGGGCCG	eEE224		CASSSSYEQYF+TCRBV27-01+TCRBJ02-07	FLNGSCGSV			ORF1ab	10472	10498	1	0	0	0
CCCCTGATCCTGGAGTCGCCCAGCCCCAACCAGACCTCTCTGTACTTCTGTGCCAGCAGTAGCTCCTACGAGCAGTACTTCGGGCCG	eOX43		CASSSSYEQYF+TCRBV27-01+TCRBJ02-07	FLNGSCGSV			ORF1ab	10472	10498	1	0	0	0
CCCCTGATCCTGGAGTCGCCCAGCCCCAACCAGACCTCTCTGTACTTCTGTGCCAGCAGTTCCTCCTACGAGCAGTACTTCGGGCCG	eOX43		CASSSSYEQYF+TCRBV27-01+TCRBJ02-07	FLNGSCGSV			ORF1ab	10472	10498	1	0	0	0
CTGGAGTCGCCCAGCCCCAACCAGACCTCTCTGTACTTCTGTGCCAGCAGTTACCGGGACCCTACTGATACGCAGTATTTTGGCCCA	eQD126		CASSYRDPTDTQYF+TCRBV27-01+TCRBJ02-03	HTTDPSFLGRY			ORF1ab	5171	5203	1	0	0	0
CTGGAGTCGCCCAGCCCCAACCAGACCTCTCTGTACTTCTGTGCCAGCAGTTACCGGGACCCCACAGATACGCAGTATTTTGGCCCA	eQD111		CASSYRDPTDTQYF+TCRBV27-01+TCRBJ02-03	HTTDPSFLGRY			ORF1ab	5171	5203	1	0	0	0
CTGACGATCCAGCGCACAGAGCAGGAGGACTCGGCCGTGTATCTCTGTGCCAGCAGCTTAGGAGGCTACGAGCAGTACTTCGGGCCG	eQD111		CASSLGGYEQYF+TCRBV07-02+TCRBJ02-07	HTTDPSFLGRY			ORF1ab	5171	5203	1	0	0	0
NNNNTGTCGGCTGCTCCCTCCCAGACATCTGTGTACTTCTGTGCCAGCAGTGAATTAGCGGGGGCAGATACGCAGTATTTTGGCCCA	eQD111		CASSELAGADTQYF+TCRBV06-01+TCRBJ02-03	HTTDPSFLGRY			ORF1ab	5171	5203	1	0	0	3
CTGGAGTCGCCCAGCCCCAACCAGACCTCTCTGTACTTCTGTGCCAGCAGTTTATCTGGGACCTACAATGAGCAGTTCTTCGGGCCA	eQD114		CASSLSGTYNEQFF+TCRBV27-01+TCRBJ02-01	HTTDPSFLGRY			ORF1ab	5171	5203	0	0	1	0
ATCCTGGAGTCGCCCAGCCCCAACCAGACCTCTCTGTACTTCTGTGCCAGCAGTTTATCCAGGAACACTGAAGCTTTCTTTGGACAA	eQD111		CASSLSRNTEAFF+TCRBV27-01+TCRBJ01-01	HTTDPSFLGRY			ORF1ab	5171	5203	0	0	1	0
ATCCTGGAGTCGCCCAGCCCCAACCAGACCTCTCTGTACTTCTGTGCCAGCAGTTTATCGAGGAACACTGAAGCTTTCTTTGGACAA	eEE240		CASSLSRNTEAFF+TCRBV27-01+TCRBJ01-01	EELKKLLEQW,KLLEQWNLV,QWNLVIGFLF			membrane glycoprotein	26553	26606	0	0	1	0
CTGATCCTGGAGTCGCCCAGCCCCAACCAGACCTCTCTGTACTTCTGTGCCAGCAGTAGCGGCACAGATACGCAGTATTTTGGCCCA	eQD111		CASSSGTDTQYF+TCRBV27-01+TCRBJ02-03	HTTDPSFLGRY			ORF1ab	5171	5203	1	0	0	0
AACGCCTTGTTGCTGGGGGACTCGGCCCTCTATCTCTGTGCCAGCAGCTTGGATCCAAGCTCCTACAATGAGCAGTTCTTCGGGCCA	eQD114		CASSLDPSSYNEQFF+TCRBV05-06+TCRBJ02-01	HTTDPSFLGRY			ORF1ab	5171	5203	1	0	0	0
NNNNTGTCGGCTGCTCCCTCCCAGACATCTGTGTACTTCTGTGCCAGCAGTCCAGGGGGGCCTTACTATGGCTACACCTTCGGTTCG	eQD111		CASSPGGPYYGYTF+TCRBV06-05+TCRBJ01-02	HTTDPSFLGRY			ORF1ab	5171	5203	1	0	0	0
CTGACTGTGAGCAACATGAGCCCTGAAGACAGCAGCATATATCTCTGCAGCGTTGAGGGTGGATCCTACGAGCAGTACTTCGGGCCG	eQD114		CSVEGGSYEQYF+TCRBV29-01+TCRBJ02-07	HTTDPSFLGRY			ORF1ab	5171	5203	0	0	0	1
CTGGAGTCGCCCAGCCCCAACCAGACCTCTCTGTACTTCTGTGCCAGCGGGGACAGGGCAACTAATGAAAAACTGTTTTTTGGCAGT	eQD111		CASGDRATNEKLFF+TCRBV27-01+TCRBJ01-04	HTTDPSFLGRY			ORF1ab	5171	5203	4	0	0	0
CTGGAGTCGCCCAGCCCCAACCAGACCTCTCTGTACTTCTGTGCCAGTTCCGAGCGGGAGGGCCGAGAGACCCAGTACTTCGGGCCA	eQD114		CASSEREGRETQYF+TCRBV27-01+TCRBJ02-05	HTTDPSFLGRY			ORF1ab	5171	5203	0	1	0	0
NNNNNNNNNNTGTCGGCTGCTCCCTCCCAGACATCTGTGTACTTCTGTGCCAGCAGCCCCGGTGGGTACGAGCAGTACTTCGGGCCG	eQD114		CASSPGGYEQYF+TCRBV06-05+TCRBJ02-07	HTTDPSFLGRY			ORF1ab	5171	5203	1	0	0	0
NNNNNNNNNNTGTCGGCTGCTCCCTCCCAGACATCTGTGTACTTCTGTGCCAGCAGTCCCGGAGGGTACGAGCAGTACTTCGGGCCG	eLH48		CASSPGGYEQYF+TCRBV06-05+TCRBJ02-07	DFLEYHDVR,EDFLEYHDVR,LEYHDVRVV,LEYHDVRVVL,YEDFLEYHDVRVVL			ORF8	28206	28247	1	0	0	0
CTGGAGTCCGCCAGCACCAACCAGACATCTATGTACCTCTGTGCCAGCAGTTCGGGGGGTAGCAATCAGCCCCAGCATTTTGGTGAT	eQD114		CASSSGGSNQPQHF+TCRBV28-01+TCRBJ01-05	HTTDPSFLGRY			ORF1ab	5171	5203	1	0	0	0
CTGAATGTGAACGCCTTGTTGCTGGGGGACTCGGCCCTCTATCTCTGTGCCAGCAGCTTGAGGGGGAACGAGCAGTACTTCGGGCCG	eQD110		CASSLRGNEQYF+TCRBV05-06+TCRBJ02-07	HTTDPSFLGRY			ORF1ab	5171	5203	0	1	0	0
TCAACTCTGACTGTGAGCAACATGAGCCCTGAAGACAGCAGCATATATCTCTGCAGCGTTGAGGTGGACGAGCAGTACTTCGGGCCG	eQD114		CSVEVDEQYF+TCRBV29-01+TCRBJ02-07	HTTDPSFLGRY			ORF1ab	5171	5203	0	1	0	0
CTGGAGTCGCCCAGCCCCAACCAGACCTCTCTGTACTTCTGTGCCAGCAGTTTAAGATCAGGTGCAGATACGCAGTATTTTGGCCCA	eQD110		CASSLRSGADTQYF+TCRBV27-01+TCRBJ02-03	HTTDPSFLGRY			ORF1ab	5171	5203	0	1	0	0
CCCCTGATCCTGGAGTCGCCCAGCCCCAACCAGACCTCTCTGTACTTCTGTGCCAGCAGTTTAGGGTACGAGCAGTACTTCGGGCCG	eQD114		CASSLGYEQYF+TCRBV27-01+TCRBJ02-07	HTTDPSFLGRY			ORF1ab	5171	5203	12	0	0	0
CCCCTGATCCTGGAGTCGCCCAGCCCCAACCAGACCTCTCTGTACTTCTGTGCCAGCAGTTTGGGGTACGAGCAGTACTTCGGGCCG	eEE240		CASSLGYEQYF+TCRBV27-01+TCRBJ02-07	FLNGSCGSV			ORF1ab	10472	10498	12	0	0	0
CCCCTGATCCTGGAGTCGCCCAGCCCCAACCAGACCTCTCTGTACTTCTGTGCCAGCAGTTTAGGTTACGAGCAGTACTTCGGGCCG	eOX52		CASSLGYEQYF+TCRBV27-01+TCRBJ02-07	FLNGSCGSV			ORF1ab	10472	10498	12	0	0	0
CCCCTGATCCTGGAGTCGCCCAGCCCCAACCAGACCTCTCTGTACTTCTGTGCCAGCAGTTTGGGCTACGAGCAGTACTTCGGGCCG	eXL30		CASSLGYEQYF+TCRBV27-01+TCRBJ02-07	FLNGSCGSV			ORF1ab	10472	10498	12	0	0	0
CCCCTGATCCTGGAGTCGCCCAGCCCCAACCAGACCTCTCTGTACTTCTGTGCCAGCAGTTTGGGATACGAGCAGTACTTCGGGCCG	eEE226		CASSLGYEQYF+TCRBV27-01+TCRBJ02-07	FLNGSCGSV			ORF1ab	10472	10498	12	0	0	0
CCCCTGATCCTGGAGTCGCCCAGCCCCAACCAGACCTCTCTGTACTTCTGTGCCAGCAGTTTGGGATACGAGCAGTACTTCGGGCCG	eEE228		CASSLGYEQYF+TCRBV27-01+TCRBJ02-07	FLWLLWPVT,FLWLLWPVTL,LWLLWPVTL,LWPVTLACF,TLACFVLAAV,WLLWPVTLA,WPVTLACFVL			membrane glycoprotein	26679	26732	12	0	0	0
CCCCTGATCCTGGAGTCGCCCAGCCCCAACCAGACCTCTCTGTACTTCTGTGCCAGCAGTTTAGGTTACGAGCAGTACTTCGGGCCG	eHO135		CASSLGYEQYF+TCRBV27-01+TCRBJ02-07	AFPFTIYSL,GYINVFAFPF,INVFAFPFTI,MGYINVFAF,NVFAFPFTI,NVFAFPFTIY,YINVFAFPF			ORF10	29558	29605	12	0	0	0
AGCTCTCTGGAGCTGGGGGACTCAGCTTTGTATTTCTGTGCCAGCAGCGTAGGGGCGGGCCCCTCCTACGAGCAGTACTTCGGGCCG	eQD110		CASSVGAGPSYEQYF+TCRBV09-01+TCRBJ02-07	HTTDPSFLGRY			ORF1ab	5171	5203	2	0	0	0
CTGGAGTCCGCCAGCACCAACCAGACATCTATGTACCTCTGTGCCAGCAGTTTACTAGCGGACACCGGGGAGCTGTTTTTTGGAGAA	eQD114		CASSLLADTGELFF+TCRBV28-01+TCRBJ02-02	HTTDPSFLGRY			ORF1ab	5171	5203	0	0	0	1
CTGGAGTCGCCCAGCCCCAACCAGACCTCTCTGTACTTCTGTGCCAGCAGTGGGACAGGGGCTTTCTACGAGCAGTACTTCGGGCCG	eQD114		CASSGTGAFYEQYF+TCRBV27-01+TCRBJ02-07	HTTDPSFLGRY			ORF1ab	5171	5203	1	0	0	0
ACTGTGAGCAACATGAGCCCTGAAGACAGCAGCATATATCTCTGCAGCGTTGAAGGAGGTGCCTCCTACGAGCAGTACTTCGGGCCG	eQD114		CSVEGGASYEQYF+TCRBV29-01+TCRBJ02-07	HTTDPSFLGRY			ORF1ab	5171	5203	2	0	0	0
GAGTCGCCCAGCCCCAACCAGACCTCTCTGTACTTCTGTGCCAGCAGTCCCACAGGGCCAACTAATGAAAAACTGTTTTTTGGCAGT	eQD110		CASSPTGPTNEKLFF+TCRBV27-01+TCRBJ01-04	HTTDPSFLGRY			ORF1ab	5171	5203	0	1	0	0
GAGTCGCCCAGCCCCAACCAGACCTCTCTGTACTTCTGTGCCAGCAGTTTAAGAGATCCGTGGGGAGATACGCAGTATTTTGGCCCA	eQD110		CASSLRDPWGDTQYF+TCRBV27-01+TCRBJ02-03	HTTDPSFLGRY			ORF1ab	5171	5203	5	0	0	0
CTGGAGTCGCCCAGCCCCAACCAGACCTCTCTGTACTTCTGTGCCAGCAGTGATCGGAGCAGCCAAGAGACCCAGTACTTCGGGCCA	eQD110		CASSDRSSQETQYF+TCRBV27-01+TCRBJ02-05	HTTDPSFLGRY			ORF1ab	5171	5203	1	0	0	0
ATCCTGGAGTCGCCCAGCCCCAACCAGACCTCTCTGTACTTCTGTGCCAGCAGTTTGATTGGCACCGGGGAGCTGTTTTTTGGAGAA	eQD120		CASSLIGTGELFF+TCRBV27-01+TCRBJ02-02	HTTDPSFLGRY			ORF1ab	5171	5203	1	0	0	0
CTGGAGTCGCCCAGCCCCAACCAGACCTCTCTGTACTTCTGTGCCAGCAGTTTGAGAGGGCCCTCCTACGAGCAGTACTTCGGGCCG	eQD110		CASSLRGPSYEQYF+TCRBV27-01+TCRBJ02-07	HTTDPSFLGRY			ORF1ab	5171	5203	0	1	0	0
CTGAATGTGAACGCCTTGTTGCTGGGGGACTCGGCCCTCTATCTCTGTGCCAGCAGCTTGAGGGGCACTGAAGCTTTCTTTGGACAA	eQD110		CASSLRGTEAFF+TCRBV05-06+TCRBJ01-01	HTTDPSFLGRY			ORF1ab	5171	5203	5	0	0	0
CTGGAGTCGCCCAGCCCCAACCAGACCTCTCTGTACTTCTGTGCCAGCACCGATCGGGGGCCAAATCAGCCCCAGCATTTTGGTGAT	eQD120		CASTDRGPNQPQHF+TCRBV27-01+TCRBJ01-05	HTTDPSFLGRY			ORF1ab	5171	5203	0	1	0	0
CTGGAGTCGCCCAGCCCCAACCAGACCTCTCTGTACTTCTGTGCCAGCAGTCCTCGGGACGGCGCCTACGAGCAGTACTTCGGGCCG	eEE226		CASSPRDGAYEQYF+TCRBV27-01+TCRBJ02-07	HTTDPSFLGRY			ORF1ab	5171	5203	1	0	0	0
AACGCCTTGTTGCTGGGGGACTCGGCCCTCTATCTCTGTGCCAGCAGCTTGGTGGCTAGCTCCTACAATGAGCAGTTCTTCGGGCCA	eXL30		CASSLVASSYNEQFF+TCRBV05-06+TCRBJ02-01	HTTDPSFLGRY			ORF1ab	5171	5203	1	0	0	0
CTGGAGTCGCCCAGCCCCAACCAGACCTCTCTGTACTTCTGTGCCAGCAGTCCGAGAGGGGGGCCAGATACGCAGTATTTTGGCCCA	eQD111		CASSPRGGPDTQYF+TCRBV27-01+TCRBJ02-03	HTTDPSFLGRY			ORF1ab	5171	5203	0	1	0	0
GAGTCGCCCAGCCCCAACCAGACCTCTCTGTACTTCTGTGCCAGCAGTCCTAGGGAGGGCGTCACAGATACGCAGTATTTTGGCCCA	eQD111		CASSPREGVTDTQYF+TCRBV27-01+TCRBJ02-03	HTTDPSFLGRY			ORF1ab	5171	5203	1	0	0	0
NTGTCGGCTGCTCCCTCCCAGACATCTGTGTACTTCTGTGCCAGCAGTGAAGGGACCTCTGGGGCCAACGTCCTGACTTTCGGGGCC	eQD111		CASSEGTSGANVLTF+TCRBV06-01+TCRBJ02-06	HTTDPSFLGRY			ORF1ab	5171	5203	2	1	0	0
CTGAGCTCTCTGGAGCTGGGGGACTCAGCTTTGTATTTCTGTGCCAGCAGCGTAGCGGGGAGCTCCTACGAGCAGTACTTCGGGCCG	eXL30		CASSVAGSSYEQYF+TCRBV09-01+TCRBJ02-07	ITDVFYKENSY,SEYKGPITDVFY			ORF1ab	5834	5884	16	0	0	0
CTGAGCTCTCTGGAGCTGGGGGACTCAGCTTTGTATTTCTGTGCCAGCAGCGTGACCGGGGGGAGCTACGAGCAGTACTTCGGGCCG	eXL30		CASSVTGGSYEQYF+TCRBV09-01+TCRBJ02-07	ITDVFYKENSY,SEYKGPITDVFY			ORF1ab	5834	5884	0	1	0	0
AGCTCTCTGGAGCTGGGGGACTCAGCTTTGTATTTCTGTGCCAGCAGCGTAGAAGGGAGCTCCTACAATGAGCAGTTCTTCGGGCCA	eAV91		CASSVEGSSYNEQFF+TCRBV09-01+TCRBJ02-01	ITDVFYKENSY,SEYKGPITDVFY			ORF1ab	5834	5884	64	0	0	0
AGCTCTCTGGAGCTGGGGGACTCAGCTTTGTATTTCTGTGCCAGCAGCGTAGAGGGCAGCTCCTACAATGAGCAGTTCTTCGGGCCA	eOX54		CASSVEGSSYNEQFF+TCRBV09-01+TCRBJ02-01	VTIAEILLI			ORF6	27226	27252	64	0	0	0
AGCTCTCTGGAGCTGGGGGACTCAGCTTTGTATTTCTGTGCCAGCAGCGTAGAGGGGAGCTCCTACAATGAGCAGTTCTTCGGGCCA	eOX54		CASSVEGSSYNEQFF+TCRBV09-01+TCRBJ02-01	ELYSPIFLI,LYSPIFLIV,QELYSPIFL,VQELYSPIF,VQELYSPIFL			ORF7a	27670	27705	64	0	0	0
ATTCTGGAGTCCGCCAGCACCAACCAGACATCTATGTACCTCTGTGCCTCGCGGGGTGGGTCCTCCTACGAGCAGTACTTCGGGCCG	eAV91		CASRGGSSYEQYF+TCRBV28-01+TCRBJ02-07	ITDVFYKENSY,SEYKGPITDVFY			ORF1ab	5834	5884	1	0	0	0
CTACACGCCCTGCAGCCAGAAGACTCAGCCCTGTATCTCTGCGCCAGCAGCCAAGGACAGGGCGCAGATACGCAGTATTTTGGCCCA	eAV91		CASSQGQGADTQYF+TCRBV04-01+TCRBJ02-03	ITDVFYKENSY,SEYKGPITDVFY			ORF1ab	5834	5884	1	0	0	0
TCCCTGATTCTGGAGTCCGCCAGCACCAACCAGACATCTATGTACCTCTGTGCCAGCAGTTTAACCTACGAGCAGTACTTCGGGCCG	eEE226		CASSLTYEQYF+TCRBV28-01+TCRBJ02-07	ITDVFYKENSY,SEYKGPITDVFY			ORF1ab	5834	5884	1	0	0	0
CACGCCCTGCAGCCAGAAGACTCAGCCCTGTATCTCTGCGCCAGCAGCCAAGAGGGCAGAGTCAACTATGGCTACACCTTCGGTTCG	eEE228		CASSQEGRVNYGYTF+TCRBV04-01+TCRBJ01-02	FADDLNQLTGY			ORF1ab	6074	6106	1	0	0	0
AACATGAGCTCCTTGGAGCTGGGGGACTCAGCCCTGTACTTCTGTGCCAGCAGCTTAGGCCTAACCTACGAGCAGTACTTCGGGCCG	ePD91		CASSLGLTYEQYF+TCRBV13-01+TCRBJ02-07	NSRIKASM			ORF1ab	6824	6847	1	0	0	0
CTGGAGTCGCCCAGCCCCAACCAGACCTCTCTGTACTTCTGTGCCAGCAGCACGACAGGTCCCCAAGAGACCCAGTACTTCGGGCCA	eEE224		CASSTTGPQETQYF+TCRBV27-01+TCRBJ02-05	AYILFTRFFYV			ORF1ab	7253	7285	7	0	0	0
ATCCAGCGCACAGAGCAGGGGGACTCGGCCATGTATCTCTGTGCCAGCAGCTCCGGACAGGGTAACACTGAAGCTTTCTTTGGACAA	eXL31		CASSSGQGNTEAFF+TCRBV07-09+TCRBJ01-01	YIFFASFYY			ORF1ab	7415	7441	1	0	0	0
ACCTTGGAGATCCAGCGCACAGAGCAGGGGGACTCGGCCATGTATCTCTGTGCCAGCAGCTTCGGGACCGAGCAGTACTTCGGGCCG	eJL154		CASSFGTEQYF+TCRBV07-09+TCRBJ02-07	YIFFASFYY			ORF1ab	7415	7441	1	0	0	0
ACCTTGGAGATCCAGCGCACAGAGCAGGGGGACTCGGCCATGTATCTCTGTGCCAGCAGCTTTGGGACAGAGCAGTACTTCGGGCCG	ePD76		CASSFGTEQYF+TCRBV07-09+TCRBJ02-07	DGVYFASTEK,GVYFASTEK,LPFNDGVYF,LPFNDGVYFA,VLPFNDGVY,VLPFNDGVYF			surface glycoprotein	21809	21853	1	0	0	0
AATGTGAGCACCTTGGAGCTGGGGGACTCGGCCCTTTATCTTTGCGCCAGCAGCTTGTCCGGGAACACTGAAGCTTTCTTTGGACAA	eXL32		CASSLSGNTEAFF+TCRBV05-01+TCRBJ01-01	YIFFASFYY			ORF1ab	7415	7441	0	1	0	0
ATCCAGCGCACAGAGCAGGGGGACTCGGCCATGTATCTCTGTGCCAGCAGCTTAGGGACAGGGGACTATGGCTACACCTTCGGTTCG	eQD124		CASSLGTGDYGYTF+TCRBV07-09+TCRBJ01-02	YIFFASFYY			ORF1ab	7415	7441	0	1	0	0
TCCCTGATTCTGGAGTCCGCCAGCACCAACCAGACATCTATGTACCTCTGTGCCAGCAGTTTGGGTCAGCCCCAGCATTTTGGTGAT	eQD124		CASSLGQPQHF+TCRBV28-01+TCRBJ01-05	YIFFASFYY			ORF1ab	7415	7441	1	0	0	0
TCCCTGATTCTGGAGTCCGCCAGCACCAACCAGACATCTATGTACCTCTGTGCCAGCAGTTTAGGACAGCCCCAGCATTTTGGTGAT	eOX49		CASSLGQPQHF+TCRBV28-01+TCRBJ01-05	FLWLLWPVT,FLWLLWPVTL,LWLLWPVTL,LWPVTLACF,TLACFVLAAV,WLLWPVTLA,WPVTLACFVL			membrane glycoprotein	26679	26732	1	0	0	0
TCCCTGATTCTGGAGTCCGCCAGCACCAACCAGACATCTATGTACCTCTGTGCCAGCAGTTTAGGGCAGCCCCAGCATTTTGGTGAT	eEE240		CASSLGQPQHF+TCRBV28-01+TCRBJ01-05	FLWLLWPVT,FLWLLWPVTL,LWLLWPVTL,LWPVTLACF,TLACFVLAAV,WLLWPVTLA,WPVTLACFVL			membrane glycoprotein	26679	26732	1	0	0	0
CTGGAGTCGCCCAGCCCCAACCAGACCTCTCTGTACTTCTGTGCCAGCAGTTTATCGGCAGGGGGCCCTGAAGCTTTCTTTGGACAA	ePD87		CASSLSAGGPEAFF+TCRBV27-01+TCRBJ01-01	QLMCQPILL,QLMCQPILLL			ORF1ab	7952	7981	1	0	0	0
ATCCTGGAGTCGCCCAGCCCCAACCAGACCTCTCTGTACTTCTGTGCCAGCAGTTTGGGCAGCAGCTACGAGCAGTACTTCGGGCCG	eJL157		CASSLGSSYEQYF+TCRBV27-01+TCRBJ02-07	QLMCQPILL,QLMCQPILLL			ORF1ab	7952	7981	1	0	1	0
ATCCTGGAGTCGCCCAGCCCCAACCAGACCTCTCTGTACTTCTGTGCCAGCAGCCTGGGCAGTTCCTACGAGCAGTACTTCGGGCCG	eOX56		CASSLGSSYEQYF+TCRBV27-01+TCRBJ02-07	QLMCQPILL,QLMCQPILLL			ORF1ab	7952	7981	1	0	1	0
ATCCTGGAGTCGCCCAGCCCCAACCAGACCTCTCTGTACTTCTGTGCCAGCAGTTTAGGGAGCTCCTACGAGCAGTACTTCGGGCCG	eXL31		CASSLGSSYEQYF+TCRBV27-01+TCRBJ02-07	QLMCQPILL,QLMCQPILLL			ORF1ab	7952	7981	1	0	1	0
ATCCTGGAGTCGCCCAGCCCCAACCAGACCTCTCTGTACTTCTGTGCCAGCAGTCTGGGCAGCTCCTACGAGCAGTACTTCGGGCCG	eOX46		CASSLGSSYEQYF+TCRBV27-01+TCRBJ02-07	TLIGDCATV			ORF1ab	20987	21013	1	0	1	0
ATCCTGGAGTCGCCCAGCCCCAACCAGACCTCTCTGTACTTCTGTGCCAGCAGTTTAGGGAGCTCCTACGAGCAGTACTTCGGGCCG	eXL27		CASSLGSSYEQYF+TCRBV27-01+TCRBJ02-07	TLIGDCATV			ORF1ab	20987	21013	1	0	1	0
ATCCTGGAGTCGCCCAGCCCCAACCAGACCTCTCTGTACTTCTGTGCCAGCAGTCTCGGCAGCTCCTACGAGCAGTACTTCGGGCCG	eOX49		CASSLGSSYEQYF+TCRBV27-01+TCRBJ02-07	TLIGDCATV			ORF1ab	20987	21013	1	0	1	0
ATCCTGGAGTCGCCCAGCCCCAACCAGACCTCTCTGTACTTCTGTGCCAGCAGTTTAGGCAGCTCCTACGAGCAGTACTTCGGGCCG	eAV88		CASSLGSSYEQYF+TCRBV27-01+TCRBJ02-07	SELVIGAVI,SELVIGAVIL			membrane glycoprotein	26928	26957	1	0	1	0
ATCCTGGAGTCGCCCAGCCCCAACCAGACCTCTCTGTACTTCTGTGCCAGCAGTTTAGGGCAGGGCAATGAGCAGTTCTTCGGGCCA	eHH175		CASSLGQGNEQFF+TCRBV27-01+TCRBJ02-01	QLMCQPILL,QLMCQPILLL			ORF1ab	7952	7981	2	0	0	0
ATCCTGGAGTCGCCCAGCCCCAACCAGACCTCTCTGTACTTCTGTGCCAGCAGTTTCAGCTCCTACAATGAGCAGTTCTTCGGGCCA	eHO130		CASSFSSYNEQFF+TCRBV27-01+TCRBJ02-01	QLMCQPILL,QLMCQPILLL			ORF1ab	7952	7981	0	1	0	0
ATCCTGGAGTCGCCCAGCCCCAACCAGACCTCTCTGTACTTCTGTGCCAGCAGTTTCTCCAGCTACAATGAGCAGTTCTTCGGGCCA	eEE226		CASSFSSYNEQFF+TCRBV27-01+TCRBJ02-01	FPPTSFGPL			ORF1ab	14402	14428	0	1	0	0
ATCCTGGAGTCGCCCAGCCCCAACCAGACCTCTCTGTACTTCTGTGCCAGCAGTTTTAGTTCCTACAATGAGCAGTTCTTCGGGCCA	eXL30		CASSFSSYNEQFF+TCRBV27-01+TCRBJ02-01	FPPTSFGPL			ORF1ab	14402	14428	0	1	0	0
ATCCTGGAGTCGCCCAGCCCCAACCAGACCTCTCTGTACTTCTGTGCCAGCAGTTTATCAAGCACCGGGGAGCTGTTTTTTGGAGAA	eHH175		CASSLSSTGELFF+TCRBV27-01+TCRBJ02-02	QLMCQPILL,QLMCQPILLL			ORF1ab	7952	7981	0	1	0	0
ATCCTGGAGTCGCCCAGCCCCAACCAGACCTCTCTGTACTTCTGTGCCAGCAGTTTATCCAGTACCGGGGAGCTGTTTTTTGGAGAA	eXL31		CASSLSSTGELFF+TCRBV27-01+TCRBJ02-02	QLMCQPILL,QLMCQPILLL			ORF1ab	7952	7981	0	1	0	0
ATCCTGGAGTCGCCCAGCCCCAACCAGACCTCTCTGTACTTCTGTGCCAGCAGTTTATCGAGCACCGGGGAGCTGTTTTTTGGAGAA	eXL31		CASSLSSTGELFF+TCRBV27-01+TCRBJ02-02	QLMCQPILL,QLMCQPILLL			ORF1ab	7952	7981	0	1	0	0
ATCCTGGAGTCGCCCAGCCCCAACCAGACCTCTCTGTACTTCTGTGCCAGCAGTTTAAGCAGCACCGGGGAGCTGTTTTTTGGAGAA	eOX52		CASSLSSTGELFF+TCRBV27-01+TCRBJ02-02	AFLLFLVLI,FLAFLLFLV,FYLCFLAFL,FYLCFLAFLL,IDFYLCFLAF,IELSLIDFYL,LIDFYLCFL,LLFLVLIML,MIELSLIDFY,SLIDFYLCFL,YLCFLAFLL			ORF7b	27756	27830	0	1	0	0
CTGGAGTCGCCCAGCCCCAACCAGACCTCTCTGTACTTCTGTGCCAGCAGTTTATCGAGGGCTGGAAACACCATATATTTTGGAGAG	eHO124		CASSLSRAGNTIYF+TCRBV27-01+TCRBJ01-03	QLMCQPILL,QLMCQPILLL			ORF1ab	7952	7981	0	0	1	0
ATCCTGGAGTCGCCCAGCCCCAACCAGACCTCTCTGTACTTCTGTGCCAGCAGTTTAGGGCGTCACAATGAGCAGTTCTTCGGGCCA	eXL31		CASSLGRHNEQFF+TCRBV27-01+TCRBJ02-01	QLMCQPILL,QLMCQPILLL			ORF1ab	7952	7981	0	1	0	0
ATCCTGGAGTCGCCCAGCCCCAACCAGACCTCTCTGTACTTCTGTGCCAGCAGTTTAGGGCGGCACAATGAGCAGTTCTTCGGGCCA	eXL31		CASSLGRHNEQFF+TCRBV27-01+TCRBJ02-01	QLMCQPILL,QLMCQPILLL			ORF1ab	7952	7981	0	1	0	0
ATCCTGGAGTCGCCCAGCCCCAACCAGACCTCTCTGTACTTCTGTGCCAGCAGTTTGGGGGCAGCCTACGAGCAGTACTTCGGGCCG	eXL31		CASSLGAAYEQYF+TCRBV27-01+TCRBJ02-07	QLMCQPILL,QLMCQPILLL			ORF1ab	7952	7981	0	5	0	0
ATCCTGGAGTCGCCCAGCCCCAACCAGACCTCTCTGTACTTCTGTGCCAGCAGTCTAAGCCGGGGTTACGAGCAGTACTTCGGGCCG	eXL31		CASSLSRGYEQYF+TCRBV27-01+TCRBJ02-07	QLMCQPILL,QLMCQPILLL			ORF1ab	7952	7981	1	0	0	0
ATCCTGGAGTCGCCCAGCCCCAACCAGACCTCTCTGTACTTCTGTGCCAGCAGTTTAAGCAGGGGATACGAGCAGTACTTCGGGCCG	eXL31		CASSLSRGYEQYF+TCRBV27-01+TCRBJ02-07	QLMCQPILL,QLMCQPILLL			ORF1ab	7952	7981	1	0	0	0
ATCCTGGAGTCGCCCAGCCCCAACCAGACCTCTCTGTACTTCTGTGCCAGCAGTTTATCGGGGGGCAATGAGCAGTTCTTCGGGCCA	eXL31		CASSLSGGNEQFF+TCRBV27-01+TCRBJ02-01	QLMCQPILL,QLMCQPILLL			ORF1ab	7952	7981	0	0	1	0
ATCCTGGAGTCGCCCAGCCCCAACCAGACCTCTCTGTACTTCTGTGCCAGCAGTTTGGGACAGGGCTACGAGCAGTACTTCGGGCCG	eXL31		CASSLGQGYEQYF+TCRBV27-01+TCRBJ02-07	QLMCQPILL,QLMCQPILLL			ORF1ab	7952	7981	0	1	7	0
ATCCTGGAGTCGCCCAGCCCCAACCAGACCTCTCTGTACTTCTGTGCCAGCAGTTTAGGGCAGGGGTACGAGCAGTACTTCGGGCCG	eXL31		CASSLGQGYEQYF+TCRBV27-01+TCRBJ02-07	QLMCQPILL,QLMCQPILLL			ORF1ab	7952	7981	0	1	7	0
ATCCTGGAGTCGCCCAGCCCCAACCAGACCTCTCTGTACTTCTGTGCCAGCAGTTTAGGACAGGGGTACGAGCAGTACTTCGGGCCG	eXL31		CASSLGQGYEQYF+TCRBV27-01+TCRBJ02-07	QLMCQPILL,QLMCQPILLL			ORF1ab	7952	7981	0	1	7	0
ATCCTGGAGTCGCCCAGCCCCAACCAGACCTCTCTGTACTTCTGTGCCAGCAGCTTGGGACAGGGTTACGAGCAGTACTTCGGGCCG	eXL31		CASSLGQGYEQYF+TCRBV27-01+TCRBJ02-07	QLMCQPILL,QLMCQPILLL			ORF1ab	7952	7981	0	1	7	0
ATCCTGGAGTCGCCCAGCCCCAACCAGACCTCTCTGTACTTCTGTGCCAGCAGTTTAGGACAGGGGTACGAGCAGTACTTCGGGCCG	eOX43		CASSLGQGYEQYF+TCRBV27-01+TCRBJ02-07	FLNGSCGSV			ORF1ab	10472	10498	0	1	7	0
ATCCTGGAGTCGCCCAGCCCCAACCAGACCTCTCTGTACTTCTGTGCCAGCAGTTTGGGAAGATCCTACGAGCAGTACTTCGGGCCG	eXL31		CASSLGRSYEQYF+TCRBV27-01+TCRBJ02-07	QLMCQPILL,QLMCQPILLL			ORF1ab	7952	7981	1	0	0	0
ATCCTGGAGTCGCCCAGCCCCAACCAGACCTCTCTGTACTTCTGTGCCAGCAGTTTAGGGCGGTCCTACGAGCAGTACTTCGGGCCG	eOX54		CASSLGRSYEQYF+TCRBV27-01+TCRBJ02-07	SEISMDNSPNL			ORF1ab	12599	12631	1	0	0	0
ATCCTGGAGTCGCCCAGCCCCAACCAGACCTCTCTGTACTTCTGTGCCAGCAGTTTATCATCATCGTACGAGCAGTACTTCGGGCCG	eXL31		CASSLSSSYEQYF+TCRBV27-01+TCRBJ02-07	QLMCQPILL,QLMCQPILLL			ORF1ab	7952	7981	0	0	0	1
ATCCTGGAGTCGCCCAGCCCCAACCAGACCTCTCTGTACTTCTGTGCCAGCAGCCTAAGCAGCTCCTACGAGCAGTACTTCGGGCCG	eXL31		CASSLSSSYEQYF+TCRBV27-01+TCRBJ02-07	QLMCQPILL,QLMCQPILLL			ORF1ab	7952	7981	0	0	0	1
ATCCTGGAGTCGCCCAGCCCCAACCAGACCTCTCTGTACTTCTGTGCCAGCAGTTTATCCAGCTCCTACGAGCAGTACTTCGGGCCG	eXL31		CASSLSSSYEQYF+TCRBV27-01+TCRBJ02-07	QLMCQPILL,QLMCQPILLL			ORF1ab	7952	7981	0	0	0	1
ATCCTGGAGTCGCCCAGCCCCAACCAGACCTCTCTGTACTTCTGTGCCAGCAGTTTATCCTCGTCGTACGAGCAGTACTTCGGGCCG	eXL31		CASSLSSSYEQYF+TCRBV27-01+TCRBJ02-07	QLMCQPILL,QLMCQPILLL			ORF1ab	7952	7981	0	0	0	1
ATCCTGGAGTCGCCCAGCCCCAACCAGACCTCTCTGTACTTCTGTGCCAGCAGTTTAAGTTCTTCCTACGAGCAGTACTTCGGGCCG	eXL31		CASSLSSSYEQYF+TCRBV27-01+TCRBJ02-07	QLMCQPILL,QLMCQPILLL			ORF1ab	7952	7981	0	0	0	1
ATCCTGGAGTCGCCCAGCCCCAACCAGACCTCTCTGTACTTCTGTGCCAGCAGTTTATCGTCTAGTTACGAGCAGTACTTCGGGCCG	eEE228		CASSLSSSYEQYF+TCRBV27-01+TCRBJ02-07	FPPTSFGPL			ORF1ab	14402	14428	0	0	0	1
CTGGAGTCGCCCAGCCCCAACCAGACCTCTCTGTACTTCTGTGCCAGCAGTTTGGCCGGGGGTTCTTACGAGCAGTACTTCGGGCCG	eXL31		CASSLAGGSYEQYF+TCRBV27-01+TCRBJ02-07	QLMCQPILL,QLMCQPILLL			ORF1ab	7952	7981	1	0	0	0
CTGGAGTCGCCCAGCCCCAACCAGACCTCTCTGTACTTCTGTGCCAGCAGTTTAGCGGGGGGCTCCTACGAGCAGTACTTCGGGCCG	eXL31		CASSLAGGSYEQYF+TCRBV27-01+TCRBJ02-07	QLMCQPILL,QLMCQPILLL			ORF1ab	7952	7981	1	0	0	0
ATCCTGGAGTCGCCCAGCCCCAACCAGACCTCTCTGTACTTCTGTGCCAGCAGTTTCAGCGGGAGTTACGAGCAGTACTTCGGGCCG	eXL31		CASSFSGSYEQYF+TCRBV27-01+TCRBJ02-07	QLMCQPILL,QLMCQPILLL			ORF1ab	7952	7981	1	0	0	0
ATCCTGGAGTCGCCCAGCCCCAACCAGACCTCTCTGTACTTCTGTGCCAGCAGTTTTTCAGGGTCCTACGAGCAGTACTTCGGGCCG	eXL31		CASSFSGSYEQYF+TCRBV27-01+TCRBJ02-07	QLMCQPILL,QLMCQPILLL			ORF1ab	7952	7981	1	0	0	0
ATCCTGGAGTCGCCCAGCCCCAACCAGACCTCTCTGTACTTCTGTGCCAGCAGTTTTTCGGGCTCCTACGAGCAGTACTTCGGGCCG	eEE226		CASSFSGSYEQYF+TCRBV27-01+TCRBJ02-07	LLTDEMIAQY,LTDEMIAQY,LTDEMIAQYT,VLPPLLTDEMIAQY			surface glycoprotein	24140	24184	1	0	0	0
ATCCTGGAGTCGCCCAGCCCCAACCAGACCTCTCTGTACTTCTGTGCCAGCAGTTTTAGCGGGAGCTACGAGCAGTACTTCGGGCCG	ePD73		CASSFSGSYEQYF+TCRBV27-01+TCRBJ02-07	YAWNRKRISNCVADYSVLYNSASFSTFKCYGVSPTKLNDLCFT			surface glycoprotein	22613	22741	1	0	0	0
ATCCTGGAGTCGCCCAGCCCCAACCAGACCTCTCTGTACTTCTGTGCCAGCAGTTTAGGGTCCAATCAGCCCCAGCATTTTGGTGAT	eXL31		CASSLGSNQPQHF+TCRBV27-01+TCRBJ01-05	QLMCQPILL,QLMCQPILLL			ORF1ab	7952	7981	2	0	0	1
ATCCTGGAGTCGCCCAGCCCCAACCAGACCTCTCTGTACTTCTGTGCCAGCAGTTTGGGTAGCAATCAGCCCCAGCATTTTGGTGAT	eXL31		CASSLGSNQPQHF+TCRBV27-01+TCRBJ01-05	QLMCQPILL,QLMCQPILLL			ORF1ab	7952	7981	2	0	0	1
ATCCTGGAGTCGCCCAGCCCCAACCAGACCTCTCTGTACTTCTGTGCCAGCAGTTTAGGTAGCAATCAGCCCCAGCATTTTGGTGAT	eEE226		CASSLGSNQPQHF+TCRBV27-01+TCRBJ01-05	AEAELAKNVSL,AELAKNVSLDNVL			ORF1ab	8111	8155	2	0	0	1
ATCCTGGAGTCGCCCAGCCCCAACCAGACCTCTCTGTACTTCTGTGCCAGCAGTTTAGGGAGCAATCAGCCCCAGCATTTTGGTGAT	eOX43		CASSLGSNQPQHF+TCRBV27-01+TCRBJ01-05	FVCNLLLLFV,LLFVTVYSHL,TVYSHLLLV			ORF3a	25627	25683	2	0	0	1
ATCCTGGAGTCGCCCAGCCCCAACCAGACCTCTCTGTACTTCTGTGCCAGCAGTTTAGGTAGCAATCAGCCCCAGCATTTTGGTGAT	eXL31		CASSLGSNQPQHF+TCRBV27-01+TCRBJ01-05	LSPRWYFYY,SPRWYFYYL			nucleocapsid phosphoprotein	28583	28612	2	0	0	1
ATCCTGGAGTCGCCCAGCCCCAACCAGACCTCTCTGTACTTCTGTGCCAGCAGTTTATCTGGGACCTACGAGCAGTACTTCGGGCCG	eXL31		CASSLSGTYEQYF+TCRBV27-01+TCRBJ02-07	QLMCQPILL,QLMCQPILLL			ORF1ab	7952	7981	2	0	0	1
ATCCTGGAGTCGCCCAGCCCCAACCAGACCTCTCTGTACTTCTGTGCCAGCAGTTTATCGGGAACCTACGAGCAGTACTTCGGGCCG	eXL31		CASSLSGTYEQYF+TCRBV27-01+TCRBJ02-07	QLMCQPILL,QLMCQPILLL			ORF1ab	7952	7981	2	0	0	1
ATCCTGGAGTCGCCCAGCCCCAACCAGACCTCTCTGTACTTCTGTGCCAGCAGTTTATCCGGAACCTACGAGCAGTACTTCGGGCCG	eJL158		CASSLSGTYEQYF+TCRBV27-01+TCRBJ02-07	CELYHYQECV,ITLATCELY,LITLATCELY,TLATCELYHY			ORF7a	27418	27465	2	0	0	1
ATCCTGGAGTCGCCCAGCCCCAACCAGACCTCTCTGTACTTCTGTGCCAGCAGTTTATCGGGGACCTACGAGCAGTACTTCGGGCCG	eXL31		CASSLSGTYEQYF+TCRBV27-01+TCRBJ02-07	IMLIIFWFSL,MLIIFWFSL			ORF7b	27822	27851	2	0	0	1
CTGGAGTCGCCCAGCCCCAACCAGACCTCTCTGTACTTCTGTGCCAGCAGTTGGGACAGGGGGAATTCACCCCTCCACTTTGGGAAT	eXL31		CASSWDRGNSPLHF+TCRBV27-01+TCRBJ01-06	QLMCQPILL,QLMCQPILLL			ORF1ab	7952	7981	1	0	0	0
CTGGAGTCGCCCAGCCCCAACCAGACCTCTCTGTACTTCTGTGCCAGCAGTTGGGACAGGGGAAATTCACCCCTCCACTTTGGGAAC	eXL31		CASSWDRGNSPLHF+TCRBV27-01+TCRBJ01-06	QLMCQPILL,QLMCQPILLL			ORF1ab	7952	7981	1	0	0	0
CTGGAGTCGCCCAGCCCCAACCAGACCTCTCTGTACTTCTGTGCCAGCAGTTGGGACAGGGGTAATTCACCCCTCCACTTTGGGAAC	eXL31		CASSWDRGNSPLHF+TCRBV27-01+TCRBJ01-06	QLMCQPILL,QLMCQPILLL			ORF1ab	7952	7981	1	0	0	0
ATCCTGGAGTCGCCCAGCCCCAACCAGACCTCTCTGTACTTCTGTGCCAGCAGTTTTGGCAGAACCTACGAGCAGTACTTCGGGCCG	eXL31		CASSFGRTYEQYF+TCRBV27-01+TCRBJ02-07	QLMCQPILL,QLMCQPILLL			ORF1ab	7952	7981	1	0	0	0
ATCCTGGAGTCGCCCAGCCCCAACCAGACCTCTCTGTACTTCTGTGCCAGCAGTTTCGGGACTTCTTCCGAGCAGTACTTCGGGCCG	eXL31		CASSFGTSSEQYF+TCRBV27-01+TCRBJ02-07	QLMCQPILL,QLMCQPILLL			ORF1ab	7952	7981	1	0	0	0
CTGATCCTGGAGTCGCCCAGCCCCAACCAGACCTCTCTGTACTTCTGTGCCAGCAGTTTAGGAACCGGGGAGCTGTTTTTTGGAGAA	eXL31		CASSLGTGELFF+TCRBV27-01+TCRBJ02-02	QLMCQPILL,QLMCQPILLL			ORF1ab	7952	7981	0	1	0	0
CTGATCCTGGAGTCGCCCAGCCCCAACCAGACCTCTCTGTACTTCTGTGCCAGCAGTTTAGGCACCGGGGAGCTGTTTTTTGGAGAA	eXL31		CASSLGTGELFF+TCRBV27-01+TCRBJ02-02	QLMCQPILL,QLMCQPILLL			ORF1ab	7952	7981	0	1	0	0
ATCCTGGAGTCGCCCAGCCCCAACCAGACCTCTCTGTACTTCTGTGCCAGCAGTTTGGGGGGAAACACTGAAGCTTTCTTTGGACAA	eXL31		CASSLGGNTEAFF+TCRBV27-01+TCRBJ01-01	QLMCQPILL,QLMCQPILLL			ORF1ab	7952	7981	1	0	0	0
ATCCTGGAGTCGCCCAGCCCCAACCAGACCTCTCTGTACTTCTGTGCCAGCAGTTTAGGGGGGAACACTGAAGCTTTCTTTGGACAA	eXL31		CASSLGGNTEAFF+TCRBV27-01+TCRBJ01-01	QLMCQPILL,QLMCQPILLL			ORF1ab	7952	7981	1	0	0	0
ATCCTGGAGTCGCCCAGCCCCAACCAGACCTCTCTGTACTTCTGTGCCAGCAGTTTGGGGGGTAACACTGAAGCTTTCTTTGGACAA	eXL30		CASSLGGNTEAFF+TCRBV27-01+TCRBJ01-01	FLNGSCGSV			ORF1ab	10472	10498	1	0	0	0
ATCCTGGAGTCGCCCAGCCCCAACCAGACCTCTCTGTACTTCTGTGCCAGCAGTCTCGGGGGGAACACTGAAGCTTTCTTTGGACAA	eXL30		CASSLGGNTEAFF+TCRBV27-01+TCRBJ01-01	KLSYGIATV			ORF1ab	16673	16699	1	0	0	0
ATCCTGGAGTCGCCCAGCCCCAACCAGACCTCTCTGTACTTCTGTGCCAGCAGTTTAGGCGGGAACACTGAAGCTTTCTTTGGACAA	eOX46		CASSLGGNTEAFF+TCRBV27-01+TCRBJ01-01	AIPTNFTISV,AYSNNSIAIPTNF,IPTNFTISV,NSIAIPTNF			surface glycoprotein	23678	23728	1	0	0	0
ATCCTGGAGTCGCCCAGCCCCAACCAGACCTCTCTGTACTTCTGTGCCAGCAGTTTGGGAGGGAACACTGAAGCTTTCTTTGGACAA	eEE226		CASSLGGNTEAFF+TCRBV27-01+TCRBJ01-01	AFLLFLVLI,FLAFLLFLV,FYLCFLAFL,FYLCFLAFLL,IDFYLCFLAF,IELSLIDFYL,LIDFYLCFL,LLFLVLIML,MIELSLIDFY,SLIDFYLCFL,YLCFLAFLL			ORF7b	27756	27830	1	0	0	0
ATCCTGGAGTCGCCCAGCCCCAACCAGACCTCTCTGTACTTCTGTGCCAGCAGTTTAAGCGGGGTAAATGAGCAGTTCTTCGGGCCA	eXL31		CASSLSGVNEQFF+TCRBV27-01+TCRBJ02-01	QLMCQPILL,QLMCQPILLL			ORF1ab	7952	7981	0	0	0	1
ATCCTGGAGTCGCCCAGCCCCAACCAGACCTCTCTGTACTTCTGTGCCAGCAGCTATTCCTCCTCCTACGAGCAGTACTTCGGGCCG	eXL31		CASSYSSSYEQYF+TCRBV27-01+TCRBJ02-07	QLMCQPILL,QLMCQPILLL			ORF1ab	7952	7981	0	0	1	0
ATCCTGGAGTCGCCCAGCCCCAACCAGACCTCTCTGTACTTCTGTGCCAGCAGTTTAGGAGGCTCCTACGAGCAGTACTTCGGGCCG	eXL31		CASSLGGSYEQYF+TCRBV27-01+TCRBJ02-07	QLMCQPILL,QLMCQPILLL			ORF1ab	7952	7981	1	0	0	0
ATCCTGGAGTCGCCCAGCCCCAACCAGACCTCTCTGTACTTCTGTGCCAGCAGTTTAGGGGGCTCCTACGAGCAGTACTTCGGGCCG	eJL158		CASSLGGSYEQYF+TCRBV27-01+TCRBJ02-07	CELYHYQECV,ITLATCELY,LITLATCELY,TLATCELYHY			ORF7a	27418	27465	1	0	0	0
ATCCTGGAGTCGCCCAGCCCCAACCAGACCTCTCTGTACTTCTGTGCCAGCAGTTTGGGGGGCTCCTACGAGCAGTACTTCGGGCCG	eJL164		CASSLGGSYEQYF+TCRBV27-01+TCRBJ02-07	CELYHYQECV,ITLATCELY,LITLATCELY,TLATCELYHY			ORF7a	27418	27465	1	0	0	0
ATCCTGGAGTCGCCCAGCCCCAACCAGACCTCTCTGTACTTCTGTGCCAGCAGTTTGGGGGGGTCCTACGAGCAGTACTTCGGGCCG	eOX52		CASSLGGSYEQYF+TCRBV27-01+TCRBJ02-07	GMEVTPSGTWL,MEVTPSGTWL,TPSGTWLTY,VTPSGTWLTY			nucleocapsid phosphoprotein	29234	29272	1	0	0	0
ATCCTGGAGTCGCCCAGCCCCAACCAGACCTCTCTGTACTTCTGTGCCAGCAGTTTAGGCGGCTCCTACGAGCAGTACTTCGGGCCG	ePD76		CASSLGGSYEQYF+TCRBV27-01+TCRBJ02-07	GMEVTPSGTWL,MEVTPSGTWL,TPSGTWLTY,VTPSGTWLTY			nucleocapsid phosphoprotein	29234	29272	1	0	0	0
ATCCTGGAGTCGCCCAGCCCCAACCAGACCTCTCTGTACTTCTGTGCCAGCAGTTTGGCGTCGACCTACGAGCAGTACTTCGGGCCG	eXL31		CASSLASTYEQYF+TCRBV27-01+TCRBJ02-07	QLMCQPILL,QLMCQPILLL			ORF1ab	7952	7981	1	0	0	0
ATCCTGGAGTCGCCCAGCCCCAACCAGACCTCTCTGTACTTCTGTGCCAGCAGTTTAGGGGGGGCCTATGGCTACACCTTCGGTTCG	eXL31		CASSLGGAYGYTF+TCRBV27-01+TCRBJ01-02	QLMCQPILL,QLMCQPILLL			ORF1ab	7952	7981	0	0	1	0
CTGGAGTCGCCCAGCCCCAACCAGACCTCTCTGTACTTCTGTGCCAGCAGTTTAGGTCGGGGGAACACTGAAGCTTTCTTTGGACAA	eXL31		CASSLGRGNTEAFF+TCRBV27-01+TCRBJ01-01	QLMCQPILL,QLMCQPILLL			ORF1ab	7952	7981	0	0	1	0
AATGTGAACGCCTTGTTGCTGGGGGACTCGGCCCTCTATCTCTGTGCCAGCAGCTTGGGAAGCACAGATACGCAGTATTTTGGCCCA	eXL27		CASSLGSTDTQYF+TCRBV05-06+TCRBJ02-03	AEAELAKNVSL,AELAKNVSLDNVL			ORF1ab	8111	8155	1	0	0	0
AATGTGAACGCCTTGTTGCTGGGGGACTCGGCCCTCTATCTCTGTGCCAGCAGCTTAGGGAGCACAGATACGCAGTATTTTGGCCCA	eAV88		CASSLGSTDTQYF+TCRBV05-06+TCRBJ02-03	AEAELAKNVSL,AELAKNVSLDNVL			ORF1ab	8111	8155	1	0	0	0
AATGTGAACGCCTTGTTGCTGGGGGACTCGGCCCTCTATCTCTGTGCCAGCAGCCTAGGGAGCACAGATACGCAGTATTTTGGCCCA	eXL27		CASSLGSTDTQYF+TCRBV05-06+TCRBJ02-03	DGVYFASTEK,GVYFASTEK,LPFNDGVYF,LPFNDGVYFA,VLPFNDGVY,VLPFNDGVYF			surface glycoprotein	21809	21853	1	0	0	0
CTGAGCTCTCTGGAGCTGGGGGACTCAGCTTTGTATTTCTGTGCCAGCAGCCTAGGACAGTTGAACACTGAAGCTTTCTTTGGACAA	eEE226		CASSLGQLNTEAFF+TCRBV09-01+TCRBJ01-01	AEAELAKNVSL,AELAKNVSLDNVL			ORF1ab	8111	8155	0	0	0	1
NTGTCGGCTGCTCCCTCCCAGACATCTGTGTACTTCTGTGCCAGCAGTTACGGCGGAAGCTCCTACAATGAGCAGTTCTTCGGGCCA	eEE226		CASSYGGSSYNEQFF+TCRBV06-05+TCRBJ02-01	AEAELAKNVSL,AELAKNVSLDNVL			ORF1ab	8111	8155	0	1	0	0
NTGTCGGCTGCTCCCTCCCAGACATCTGTGTACTTCTGTGCCAGCAGTTACGGCGGGAGCTCCTACAATGAGCAGTTCTTCGGGCCA	eHO135		CASSYGGSSYNEQFF+TCRBV06-05+TCRBJ02-01	AFPFTIYSL,GYINVFAFPF,INVFAFPFTI,MGYINVFAF,NVFAFPFTI,NVFAFPFTIY,YINVFAFPF			ORF10	29558	29605	0	1	0	0
ATCCAGCGCACAGAGCAGGGGGACTCGGCCATGTATCTCTGTGCCAGCAGCCCAGGACAGGGGGACTATGGCTACACCTTCGGTTCG	eEE226		CASSPGQGDYGYTF+TCRBV07-09+TCRBJ01-02	AEAELAKNVSL,AELAKNVSLDNVL			ORF1ab	8111	8155	1	0	0	0
ATCCAGCGCACAGAGCAGGGGGACTCGGCCATGTATCTCTGTGCCAGCAGCCCGGGACAGGGGGACTATGGCTACACCTTCGGTTCG	eLH41		CASSPGQGDYGYTF+TCRBV07-09+TCRBJ01-02	YLQPRTFL,YLQPRTFLL,YYVGYLQPRTF			surface glycoprotein	22355	22393	1	0	0	0
ATCCAGCGCACAGAGCAGGGGGACTCGGCCATGTATCTCTGTGCCAGCAGCCCCGGGCAGGGGGACTATGGCTACACCTTCGGTTCG	eJL148		CASSPGQGDYGYTF+TCRBV07-09+TCRBJ01-02	YLQPRTFL,YLQPRTFLL,YYVGYLQPRTF			surface glycoprotein	22355	22393	1	0	0	0
CTGGAGTCGCCCAGCCCCAACCAGACCTCTCTGTACTTCTGTGCCAGCAGTCCGGGCCAGTTATCCTACGAGCAGTACTTCGGGCCG	eXL30		CASSPGQLSYEQYF+TCRBV27-01+TCRBJ02-07	AEAELAKNVSL,AELAKNVSLDNVL			ORF1ab	8111	8155	0	1	0	0
ACCTTGGAGATCCAGCGCACAGAGCAGGGGGACTCGGCCATGTATCTCTGTGCCAGCAGCTTCACAGATACGCAGTATTTTGGCCCA	eXL30		CASSFTDTQYF+TCRBV07-09+TCRBJ02-03	AEAELAKNVSL,AELAKNVSLDNVL			ORF1ab	8111	8155	0	1	0	0
ACCTTGGAGATCCAGCGCACAGAGCAGGGGGACTCGGCCATGTATCTCTGTGCCAGCAGCTTCACAGATACGCAGTATTTTGGCCCA	eMR17		CASSFTDTQYF+TCRBV07-09+TCRBJ02-03	SQASSRSSSR			nucleocapsid phosphoprotein	28811	28840	0	1	0	0
CAGCGCACAGAGCAGGGGGACTCGGCCATGTATCTCTGTGCCAGCAGCAGGACTAGCGGGGGCACAGATACGCAGTATTTTGGCCCA	eAV93		CASSRTSGGTDTQYF+TCRBV07-09+TCRBJ02-03	AEAELAKNVSL,AELAKNVSLDNVL			ORF1ab	8111	8155	1	0	0	0
NNNNNNNNNNTGTCGGCTGCTCCCTCCCAGACATCTGTGTACTTCTGTGCCAGCAGTTACAGTGGTTCACCCCTCCACTTTGGGAAC	eEE226		CASSYSGSPLHF+TCRBV06-05+TCRBJ01-06	FLPRVFSAV			ORF1ab	8915	8941	0	1	0	0
NNNNNNNNNNTGTCGGCTGCTCCCTCCCAGACATCTGTGTACTTCTGTGCCAGCAGTTACTCTGGGTCACCCCTCCACTTTGGGAAT	eXL27		CASSYSGSPLHF+TCRBV06-05+TCRBJ01-06	FLPRVFSAV			ORF1ab	8915	8941	0	1	0	0
GTGAGCACCTTGGAGCTGGGGGACTCGGCCCTTTATCTTTGCGCCAGCAGCGAGGGGCTCAACACAGATACGCAGTATTTTGGCCCA	eXL30		CASSEGLNTDTQYF+TCRBV05-01+TCRBJ02-03	FLPRVFSAV			ORF1ab	8915	8941	100	0	0	0
CTTCACCTACACACCCTGCAGCCAGAAGACTCGGCCCTGTATCTCTGTGCCAGCAGCCCTGGCGGCTACGAGCAGTACTTCGGGCCG	eEE226		CASSPGGYEQYF+TCRBV04-02+TCRBJ02-07	FLPRVFSAV			ORF1ab	8915	8941	0	2	0	0
CAGCGCACAGAGCAGGAGGACTCGGCCGTGTATCTCTGTGCCAGCAGCTTAGCGGGGGGGTCCCAAGAGACCCAGTACTTCGGGCCA	eEE226		CASSLAGGSQETQYF+TCRBV07-02+TCRBJ02-05	FLPRVFSAV			ORF1ab	8915	8941	1	0	0	0
CAGCGCACAGAGCAGGAGGACTCGGCCGTGTATCTCTGTGCCAGCAGCTTAGCCGGGGGCTCCCAAGAGACCCAGTACTTCGGGCCA	eEE226		CASSLAGGSQETQYF+TCRBV07-02+TCRBJ02-05	FLPRVFSAV			ORF1ab	8915	8941	1	0	0	0
CAGCGCACAGAGCAGGAGGACTCGGCCGTGTATCTCTGTGCCAGCAGCTTAGCGGGGGGGAGCCAAGAGACCCAGTACTTCGGGCCA	eOX52		CASSLAGGSQETQYF+TCRBV07-02+TCRBJ02-05	FLPRVFSAV			ORF1ab	8915	8941	1	0	0	0
TCCCTAGAGTCTGCCATCCCCAACCAGACAGCTCTTTACTTCTGTGCCACCAGTGATTTCGGGACAGATACGCAGTATTTTGGCCCA	eOX52		CATSDFGTDTQYF+TCRBV24-01+TCRBJ02-03	FLPRVFSAV			ORF1ab	8915	8941	1	0	0	0
GAGATGAATGTGAGCACCTTGGAGCTGGGGGACTCGGCCCTTTATCTTTGCGCCAGCAGCTCGGACTACGAGCAGTACTTCGGGCCG	eOX54		CASSSDYEQYF+TCRBV05-01+TCRBJ02-07	FLPRVFSAV			ORF1ab	8915	8941	0	1	0	0
NNNNTGTCGGCTGCTCCCTCCCAGACATCTGTGTACTTCTGTGCCAGCAGTCCCGGGACAGGGAGCTACGAGCAGTACTTCGGGCCG	eEE226		CASSPGTGSYEQYF+TCRBV06-05+TCRBJ02-07	FLPRVFSAV			ORF1ab	8915	8941	1	0	0	0
GTGACATCGGCCCAAAAGAACCCGACAGCTTTCTATCTCTGTGCCAGTAGTATTGATCCGATGAACACTGAAGCTTTCTTTGGACAA	eEE224		CASSIDPMNTEAFF+TCRBV19-01+TCRBJ01-01	FLPRVFSAV			ORF1ab	8915	8941	1	0	0	0
AACCTGAGCTCTCTGGAGCTGGGGGACTCAGCTTTGTATTTCTGTGCCAGCAGCGTAGTTTTAGGTGATACGCAGTATTTTGGCCCA	eXL37		CASSVVLGDTQYF+TCRBV09-01+TCRBJ02-03	FLPRVFSAV			ORF1ab	8915	8941	1	0	0	0
AACCTGAGCTCTCTGGAGCTGGGGGACTCAGCTTTGTATTTCTGTGCCAGCAGCGTAGTCATGAACACTGAAGCTTTCTTTGGACAA	eXL30		CASSVVMNTEAFF+TCRBV09-01+TCRBJ01-01	FLPRVFSAV			ORF1ab	8915	8941	1	0	0	0
AACCTGAGCTCTCTGGAGCTGGGGGACTCAGCTTTGTATTTCTGTGCCAGCAGCGTAGTAATGAACACTGAAGCTTTCTTTGGACAA	eXL37		CASSVVMNTEAFF+TCRBV09-01+TCRBJ01-01	DGVYFASTEK,GVYFASTEK,LPFNDGVYF,LPFNDGVYFA,VLPFNDGVY,VLPFNDGVYF			surface glycoprotein	21809	21853	1	0	0	0
CTGAGCTCTCTGGAGCTGGGGGACTCAGCTTTGTATTTCTGTGCCAGCAGCGTTCAGGGGGCGGGAGAGACCCAGTACTTCGGGCCA	eXL30		CASSVQGAGETQYF+TCRBV09-01+TCRBJ02-05	FLPRVFSAV			ORF1ab	8915	8941	0	1	0	0
CTTGACATCCGCTCACCAGGCCTGGGGGACGCAGCCATGTACCTGTGTGCCACCAGCCTTTCTTACAATGAGCAGTTCTTCGGGCCA	eOX43		CATSLSYNEQFF+TCRBV15-01+TCRBJ02-01	FLPRVFSAV			ORF1ab	8915	8941	1	0	0	0
GTGACATCGGCCCAAAAGAACCCGACAGCTTTCTATCTCTGTGCCAGTAGCGGACAGGGAATGAACACTGAAGCTTTCTTTGGACAA	eLH43		CASSGQGMNTEAFF+TCRBV19-01+TCRBJ01-01	TFYLTNDVSFL			ORF1ab	9602	9634	1	0	0	0
AGCTCTCTGGAGCTGGGGGACTCAGCTTTGTATTTCTGTGCCAGCAGCGTAGGAGCGGGTCCCAACTACGAGCAGTACTTCGGGCCG	eAV88		CASSVGAGPNYEQYF+TCRBV09-01+TCRBJ02-07	FLNGSCGSV			ORF1ab	10472	10498	1	0	0	0
TCCCTGATTCTGGAGTCCGCCAGCACCAACCAGACATCTATGTACCTCTGTGCCAGCAGTTTTGGGTACGAGCAGTACTTCGGGCCG	eXL27		CASSFGYEQYF+TCRBV28-01+TCRBJ02-07	FLNGSCGSV			ORF1ab	10472	10498	1	0	0	0
CTGAATGTGAACGCCTTGTTGCTGGGGGACTCGGCCCTCTATCTCTGTGCCAGCAGCTTGGGGGACTACGAGCAGTACTTCGGGCCG	eEE240		CASSLGDYEQYF+TCRBV05-06+TCRBJ02-07	FLNGSCGSV			ORF1ab	10472	10498	1	0	0	0
ACATCGGCCCAAAAGAACCCGACAGCTTTCTATCTCTGTGCCAGTAGCATACTAGCGGGAGGGTACAATGAGCAGTTCTTCGGGCCA	eOX54		CASSILAGGYNEQFF+TCRBV19-01+TCRBJ02-01	FLNGSCGSV			ORF1ab	10472	10498	1	0	0	0
NNNNTGTCGGCTGCTCCCTCCCAGACATCTGTGTACTTCTGTGCCAGCAGTTATGGACAGCTTAACACTGAAGCTTTCTTTGGACAA	eEE243		CASSYGQLNTEAFF+TCRBV06-05+TCRBJ01-01	FLNGSCGSV			ORF1ab	10472	10498	1	1	0	0
TCCCTGATTCTGGAGTCCGCCAGCACCAACCAGACATCTATGTACCTCTGTGCCAGCAGTACCTCCTACGAGCAGTACTTCGGGCCG	eOX52		CASSTSYEQYF+TCRBV28-01+TCRBJ02-07	FLNGSCGSV			ORF1ab	10472	10498	1	1	0	0
CTGGAGTTGGCTGCTCCCTCCCAGACATCTGTGTACTTCTGTGCCAGCAGTTACTCCGCGGGCAACACTGAAGCTTTCTTTGGACAA	eEE224		CASSYSAGNTEAFF+TCRBV06-06+TCRBJ01-01	FLNGSCGSV			ORF1ab	10472	10498	0	0	1	0
NNNNTGTCGGCTGCTCCCTCCCAGACATCTGTGTACTTCTGTGCCAGCAGTGAGGGGGCTGGGGCCAACGTCCTGACTTTCGGGGCC	eEE224		CASSEGAGANVLTF+TCRBV06-01+TCRBJ02-06	FLNGSCGSV			ORF1ab	10472	10498	0	0	0	1
GTGACATCGGCCCAAAAGAACCCGACAGCTTTCTATCTCTGTGCCAGTAGTATAGTATCAGGAACCGGGGAGCTGTTTTTTGGAGAA	eEE240		CASSIVSGTGELFF+TCRBV19-01+TCRBJ02-02	FLNGSCGSV			ORF1ab	10472	10498	1	0	0	0
CCCCTGATCCTGGAGTCGCCCAGCCCCAACCAGACCTCTCTGTACTTCTGTGCCAGCAGTAACTCCTACGAGCAGTACTTCGGGCCG	eEE224		CASSNSYEQYF+TCRBV27-01+TCRBJ02-07	FLNGSCGSV			ORF1ab	10472	10498	1	0	0	0
CCCCTGATCCTGGAGTCGCCCAGCCCCAACCAGACCTCTCTGTACTTCTGTGCCAGCAGTAACTCCTACGAGCAGTACTTCGGGCCG	eOX43		CASSNSYEQYF+TCRBV27-01+TCRBJ02-07	FLNGSCGSV			ORF1ab	10472	10498	1	0	0	0
CCCCTGATCCTGGAGTCGCCCAGCCCCAACCAGACCTCTCTGTACTTCTGTGCCAGCAGTAACTCCTACGAGCAGTACTTCGGGCCG	eXL27		CASSNSYEQYF+TCRBV27-01+TCRBJ02-07	FLNGSCGSV			ORF1ab	10472	10498	1	0	0	0
CTGTCCCTAGAGTCTGCCATCCCCAACCAGACAGCTCTTTACTTCTGTGCCACCAGCGCAGGAGGTTACGAGCAGTACTTCGGGCCG	eEE240		CATSAGGYEQYF+TCRBV24-01+TCRBJ02-07	FLNGSCGSV			ORF1ab	10472	10498	0	0	0	2
CAGCGCACAGAGCGGGGGGACTCAGCCGTGTATCTCTGTGCCAGCAGCTCCACCGGGGTAGTGACAGATACGCAGTATTTTGGCCCA	eEE224		CASSSTGVVTDTQYF+TCRBV07-03+TCRBJ02-03	FLNGSCGSV			ORF1ab	10472	10498	1	0	0	0
CAGCGCACAGAGCGGGGGGACTCAGCCGTGTATCTCTGTGCCAGCAGCTCAACAGGGGTTGTCACAGATACGCAGTATTTTGGCCCA	eOX49		CASSSTGVVTDTQYF+TCRBV07-03+TCRBJ02-03	FLNGSCGSV			ORF1ab	10472	10498	1	0	0	0
CAGCGCACAGAGCGGGGGGACTCAGCCGTGTATCTCTGTGCCAGCAGCTCGACAGGGGTGGTGACAGATACGCAGTATTTTGGCCCA	eEE226		CASSSTGVVTDTQYF+TCRBV07-03+TCRBJ02-03	FLNGSCGSV			ORF1ab	10472	10498	1	0	0	0
NNNNNNNNNNNNNTGTCGGCTGCTCCCTCCCAGACATCTGTGTACTTCTGTGCCAGCAGTGAGGGCTACGAGCAGTACTTCGGGCCG	eEE240		CASSEGYEQYF+TCRBV06-01+TCRBJ02-07	FLNGSCGSV			ORF1ab	10472	10498	1	0	0	1
CTTCACCTACACACCCTGCAGCCAGAAGACTCGGCCCTGTATCTCTGTGCCAGCAGCCAGGACTCCTACGAGCAGTACTTCGGGCCG	eEE226		CASSQDSYEQYF+TCRBV04-02+TCRBJ02-07	FLNGSCGSV			ORF1ab	10472	10498	29	0	0	0
CTTCACCTACACACCCTGCAGCCAGAAGACTCGGCCCTGTATCTCTGTGCCAGCAGCCAAGATTCGTACGAGCAGTACTTCGGGCCG	eEE226		CASSQDSYEQYF+TCRBV04-02+TCRBJ02-07	FLNGSCGSV			ORF1ab	10472	10498	29	0	0	0
CTTCACCTACACACCCTGCAGCCAGAAGACTCGGCCCTGTATCTCTGTGCCAGCAGCCAAGATAGCTACGAGCAGTACTTCGGGCCG	eOX46		CASSQDSYEQYF+TCRBV04-02+TCRBJ02-07	FLWLLWPVT,FLWLLWPVTL,LWLLWPVTL,LWPVTLACF,TLACFVLAAV,WLLWPVTLA,WPVTLACFVL			membrane glycoprotein	26679	26732	29	0	0	0
NNNNNNNTGTCGGCTGCTCCCTCCCAGACATCTGTGTACTTCTGTGCCAGCAGTTTAGGGGGCAACACTGAAGCTTTCTTTGGACAA	eEE226		CASSLGGNTEAFF+TCRBV06-05+TCRBJ01-01	FLNGSCGSV			ORF1ab	10472	10498	1	0	0	0
CTCCTCACTCTGGAGTCCGCTACCAGCTCCCAGACATCTGTGTACTTCTGTGCCATCAGTGACTCCTACGAGCAGTACTTCGGGCCG	eEE240		CAISDSYEQYF+TCRBV10-03+TCRBJ02-07	FLNGSCGSV			ORF1ab	10472	10498	0	1	0	0
ACCTTGGAGATCCAGCGCACAGAGCAGGGGGACTCGGCCATGTATCTCTGTGCCAGCAGCTCCAGCTACGAGCAGTACTTCGGGCCG	eXL37		CASSSSYEQYF+TCRBV07-09+TCRBJ02-07	FLNGSCGSV			ORF1ab	10472	10498	1	0	1	0
ACCTTGGAGATCCAGCGCACAGAGCAGGGGGACTCGGCCATGTATCTCTGTGCCAGCAGCTCGTCCTACGAGCAGTACTTCGGGCCG	eHO136		CASSSSYEQYF+TCRBV07-09+TCRBJ02-07	FVCNLLLLFV,LLFVTVYSHL,TVYSHLLLV			ORF3a	25627	25683	1	0	1	0
NCTCTGAAGATCCGGTCCACAAAGCTGGAGGACTCAGCCATGTACTTCTGTGCCAGCAGTGACAGCTACGAGCAGTACTTCGGGCCG	eOX49		CASSDSYEQYF+TCRBV02-01+TCRBJ02-07	FLNGSCGSV			ORF1ab	10472	10498	0	0	0	2
NCTCTGAAGATCCGGTCCACAAAGCTGGAGGACTCAGCCATGTACTTCTGTGCCAGCAGTGACTCCTACGAGCAGTACTTCGGGCCG	eOX46		CASSDSYEQYF+TCRBV02-01+TCRBJ02-07	FLNGSCGSV			ORF1ab	10472	10498	0	0	0	2
NCTCTGAAGATCCGGTCCACAAAGCTGGAGGACTCAGCCATGTACTTCTGTGCCAGCAGCGACAGCTACGAGCAGTACTTCGGGCCG	eHO136		CASSDSYEQYF+TCRBV02-01+TCRBJ02-07	FAYANRNRF,LQFAYANRNR,YANRNRFLY			membrane glycoprotein	26625	26663	0	0	0	2
AATGTGAGCACCTTGGAGCTGGGGGACTCGGCCCTTTATCTTTGCGCCAGCAGCTTGGAAGGATACAATGAGCAGTTCTTCGGGCCA	eOX49		CASSLEGYNEQFF+TCRBV05-01+TCRBJ02-01	FLNGSCGSV			ORF1ab	10472	10498	1	0	0	0
CAGCGCACAGAGCGGGGGGACTCAGCCGTGTATCTCTGTGCCAGCAGCTTCTCAGGGGCTAGCACAGATACGCAGTATTTTGGCCCA	eOX49		CASSFSGASTDTQYF+TCRBV07-03+TCRBJ02-03	FLNGSCGSV			ORF1ab	10472	10498	1	0	0	0
ACGATCCAGCGCACAGAGCAGGAGGACTCGGCCGTGTATCTCTGTGCCAGCAGCTTAGCGGGCAGCTACGAGCAGTACTTCGGGCCG	eEE240		CASSLAGSYEQYF+TCRBV07-02+TCRBJ02-07	FLNGSCGSV			ORF1ab	10472	10498	1	0	0	0
ACTGTGACATCGGCCCAAAAGAACCCGACAGCTTTCTATCTCTGTGCCAGTAGTATGGACAGGGGGACTGAAGCTTTCTTTGGACAA	eOX43		CASSMDRGTEAFF+TCRBV19-01+TCRBJ01-01	FLNGSCGSV			ORF1ab	10472	10498	1	0	0	0
TCCCTGTCCCTAGAGTCTGCCATCCCCAACCAGACAGCTCTTTACTTCTGTGCCACCAGTGATGGGTACGAGCAGTACTTCGGGCCG	eOX43		CATSDGYEQYF+TCRBV24-01+TCRBJ02-07	FLNGSCGSV			ORF1ab	10472	10498	1	0	0	0
AGCTCTCTGGAGCTGGGGGACTCAGCTTTGTATTTCTGTGCCAGCAGCGTAGACGGGGGGCTTGGCTATGGCTACACCTTCGGTTCG	eEE226		CASSVDGGLGYGYTF+TCRBV09-01+TCRBJ01-02	FLNGSCGSV			ORF1ab	10472	10498	0	1	0	0
AACCTGAGCTCTCTGGAGCTGGGGGACTCAGCTTTGTATTTCTGTGCCAGCAGCGTAGAGGGGGACAATGAGCAGTTCTTCGGGCCA	eOX49		CASSVEGDNEQFF+TCRBV09-01+TCRBJ02-01	FLNGSCGSV			ORF1ab	10472	10498	1	0	0	0
GTGAGCAACATGAGCCCTGAAGACAGCAGCATATATCTCTGCAGCGTTGGACAGGGTGGGACTAATGAAAAACTGTTTTTTGGCAGT	eEE226		CSVGQGGTNEKLFF+TCRBV29-01+TCRBJ01-04	FLNGSCGSV			ORF1ab	10472	10498	2	0	0	0
CTCACTGTGACATCGGCCCAAAAGAACCCGACAGCTTTCTATCTCTGTGCCAGTAGTATAGAGGGAGATACGCAGTATTTTGGCCCA	eQD131		CASSIEGDTQYF+TCRBV19-01+TCRBJ02-03	FLNGSCGSV			ORF1ab	10472	10498	1	0	0	0
CTGATCCTGGAGTCGCCCAGCCCCAACCAGACCTCTCTGTACTTCTGTGCCAGCAGTTTATTGGGAACTGAAGCTTTCTTTGGACAA	eOX56		CASSLLGTEAFF+TCRBV27-01+TCRBJ01-01	FLNGSCGSV			ORF1ab	10472	10498	1	0	0	0
ATGAATGTGAGCACCTTGGAGCTGGGGGACTCGGCCCTTTATCTTTGCGCCAGCAGCTTAGTCGACACTGAAGCTTTCTTTGGACAA	eEE226		CASSLVDTEAFF+TCRBV05-01+TCRBJ01-01	FLNGSCGSV			ORF1ab	10472	10498	0	1	0	0
CAGCGCACAGAGCAGGAGGACTCGGCCGTGTATCTCTGTGCCAGCAGCTTACTAGCGGGAGGGACAGATACGCAGTATTTTGGCCCA	eXL31		CASSLLAGGTDTQYF+TCRBV07-02+TCRBJ02-03	FLNGSCGSV			ORF1ab	10472	10498	1	0	0	0
TCGGCCCAAAAGAACCCGACAGCTTTCTATCTCTGTGCCAGTAGTATCTTTAGCGGGGGGAGCACAGATACGCAGTATTTTGGCCCA	eEE226		CASSIFSGGSTDTQYF+TCRBV19-01+TCRBJ02-03	FLNGSCGSV			ORF1ab	10472	10498	0	1	0	0
ATTCTGGAGTCCGCCAGCACCAACCAGACATCTATGTACCTCTGTGCCAGCAGTTACAGCGGGACCGGGGAGCTGTTTTTTGGAGAA	eXL31		CASSYSGTGELFF+TCRBV28-01+TCRBJ02-02	FLNGSCGSV			ORF1ab	10472	10498	1	0	0	0
ACTGTGACATCGGCCCAAAAGAACCCGACAGCTTTCTATCTCTGTGCCAGTAGTATCGGACAGGGGGCTGGCTACACCTTCGGTTCG	eXL30		CASSIGQGAGYTF+TCRBV19-01+TCRBJ01-02	FLNGSCGSV			ORF1ab	10472	10498	1	0	0	0
NNNNNNNTGTCGGCTGCTCCCTCCCAGACATCTGTGTACTTCTGTGCCAGCAGTTACGGGCAGGGTTACGAGCAGTACTTCGGGCCG	eEE226		CASSYGQGYEQYF+TCRBV06-05+TCRBJ02-07	FLNGSCGSV			ORF1ab	10472	10498	0	0	1	0
NNNNNNNTGTCGGCTGCTCCCTCCCAGACATCTGTGTACTTCTGTGCCAGCAGTTACGGACAGGGCTACGAGCAGTACTTCGGGCCG	eLH48		CASSYGQGYEQYF+TCRBV06-05+TCRBJ02-07	NYLYRLFRK,NYNYLYRLF			surface glycoprotein	22904	22936	0	0	1	0
NNNNTGTCGGCTGCTCCCTCCCAGACATCTGTGTACTTCTGTGCCAGCAGTTACTCGGGAAGCTACTATGGCTACACCTTCGGTTCG	eEE226		CASSYSGSYYGYTF+TCRBV06-05+TCRBJ01-02	FLNGSCGSV			ORF1ab	10472	10498	2	0	0	0
AGCTCTCTGGAGCTGGGGGACTCAGCTTTGTATTTCTGTGCCAGCAGCTCCAGCGGGAGCTCCTACAATGAGCAGTTCTTCGGGCCA	eQD132		CASSSSGSSYNEQFF+TCRBV09-01+TCRBJ02-01	VLAWLYAAV			ORF1ab	10664	10690	1	0	0	0
CTGATCCTGGAGTCGCCCAGCCCCAACCAGACCTCTCTGTACTTCTGTGCCAGCAGTCATAGCAATCAGCCCCAGCATTTTGGTGAT	eJL161		CASSHSNQPQHF+TCRBV27-01+TCRBJ01-05	VLAWLYAAV			ORF1ab	10664	10690	1	0	0	0
CTGGAGTCAGCTACCCGCTCCCAGACATCTGTGTATTTCTGCGCCAGCAGTGACGACGGGATGAACACTGAAGCTTTCTTTGGACAA	eQD131		CASSDDGMNTEAFF+TCRBV10-02+TCRBJ01-01	FLCLFLLPSL,FLLPSLATV			ORF1ab	11168	11206	1	1	0	0
CTGGAGTCAGCTACCCGCTCCCAGACATCTGTGTATTTCTGCGCCAGCAGTGACGACGGTATGAACACTGAAGCTTTCTTTGGACAA	eQD137		CASSDDGMNTEAFF+TCRBV10-02+TCRBJ01-01	RFDNPVLPF			surface glycoprotein	21794	21820	1	1	0	0
ACATCGGCCCAAAAGAACCCGACAGCTTTCTATCTCTGTGCCAGTAGTATTTCCGGGGGCTCCTACAATGAGCAGTTCTTCGGGCCA	eHO124		CASSISGGSYNEQFF+TCRBV19-01+TCRBJ02-01	FLCLFLLPSL,FLLPSLATV			ORF1ab	11168	11206	1	1	0	0
CTGGAGTCAGCTACCCGCTCCCAGACATCTGTGTATTTCTGCGCCAGCAGTGAGGACGGTATGAACACTGAAGCTTTCTTTGGACAA	eQD129		CASSEDGMNTEAFF+TCRBV10-02+TCRBJ01-01	FLCLFLLPSL,FLLPSLATV			ORF1ab	11168	11206	1	0	1	0
CTGGAGTCAGCTACCCGCTCCCAGACATCTGTGTATTTCTGCGCCAGCAGTGAAGACGGCATGAACACTGAAGCTTTCTTTGGACAA	eLH42		CASSEDGMNTEAFF+TCRBV10-02+TCRBJ01-01	FTYASALWEI			ORF1ab	12530	12559	1	0	1	0
CTGGAGTCAGCTACCCGCTCCCAGACATCTGTGTATTTCTGCGCCAGCAGTGAAGACGGAATGAACACTGAAGCTTTCTTTGGACAA	eHO124		CASSEDGMNTEAFF+TCRBV10-02+TCRBJ01-01	TTLPVNVAF			ORF1ab	19760	19786	1	0	1	0
CTGGAGTCAGCTACCCGCTCCCAGACATCTGTGTATTTCTGCGCCAGCAGTGAGGACGGAATGAACACTGAAGCTTTCTTTGGACAA	eLH46		CASSEDGMNTEAFF+TCRBV10-02+TCRBJ01-01	STQDLFLPFF,TQDLFLPFF			surface glycoprotein	21710	21739	1	0	1	0
CCCCTGATCCTGGAGTCGCCCAGCCCCAACCAGACCTCTCTGTACTTCTGTGCCAGCAGTTTAGGAGAGACCCAGTACTTCGGGCCA	eXL30		CASSLGETQYF+TCRBV27-01+TCRBJ02-05	FLCLFLLPSL,FLLPSLATV			ORF1ab	11168	11206	2	0	2	0
CCCCTGATCCTGGAGTCGCCCAGCCCCAACCAGACCTCTCTGTACTTCTGTGCCAGCAGTTTAGGGGAGACCCAGTACTTCGGGCCA	eEE228		CASSLGETQYF+TCRBV27-01+TCRBJ02-05	FVCNLLLLFV,LLFVTVYSHL,TVYSHLLLV			ORF3a	25627	25683	2	0	2	0
CCCCTGATCCTGGAGTCGCCCAGCCCCAACCAGACCTCTCTGTACTTCTGTGCCAGCAGTTTAGGAGAGACCCAGTACTTCGGGCCA	eEE226		CASSLGETQYF+TCRBV27-01+TCRBJ02-05	LLYDANYFL,LLYDANYFLC,LYDANYFLCW,NPLLYDANY,PLLYDANYFL,YDANYFLCW			ORF3a	25801	25839	2	0	2	0
CCCCTGATCCTGGAGTCGCCCAGCCCCAACCAGACCTCTCTGTACTTCTGTGCCAGCAGTTTGGGTGAGACCCAGTACTTCGGGCCA	eAV93		CASSLGETQYF+TCRBV27-01+TCRBJ02-05	FLWLLWPVT,FLWLLWPVTL,LWLLWPVTL,LWPVTLACF,TLACFVLAAV,WLLWPVTLA,WPVTLACFVL			membrane glycoprotein	26679	26732	2	0	2	0
CCCCTGATCCTGGAGTCGCCCAGCCCCAACCAGACCTCTCTGTACTTCTGTGCCAGCAGTCTGGGGGAGACCCAGTACTTCGGGCCA	eEE228		CASSLGETQYF+TCRBV27-01+TCRBJ02-05	FLWLLWPVT,FLWLLWPVTL,LWLLWPVTL,LWPVTLACF,TLACFVLAAV,WLLWPVTLA,WPVTLACFVL			membrane glycoprotein	26679	26732	2	0	2	0
ACCTTGGAGCTGGGGGACTCGGCCCTTTATCTTTGCGCCAGCAGCTTGGAGGGACAGGCCAGCTCCTACGAGCAGTACTTCGGGCCG	eDH96		CASSLEGQASSYEQYF+TCRBV05-01+TCRBJ02-07	FLCLFLLPSL,FLLPSLATV			ORF1ab	11168	11206	1	1	0	0
ACCTTGGAGCTGGGGGACTCGGCCCTTTATCTTTGCGCCAGCAGCTTGGAGGGACAGGCCAGCTCCTACGAGCAGTACTTCGGGCCG	eEE243		CASSLEGQASSYEQYF+TCRBV05-01+TCRBJ02-07	LLALHRSYL			surface glycoprotein	22283	22309	1	1	0	0
ACCTTGGAGCTGGGGGACTCGGCCCTTTATCTTTGCGCCAGCAGCTTGGAGGGACAGGCTTCTTCCTACGAGCAGTACTTCGGGCCG	ePD86		CASSLEGQASSYEQYF+TCRBV05-01+TCRBJ02-07	AGAAAYYVGY,GAAAYYVGY,WTAGAAAYY,WTAGAAAYYV			surface glycoprotein	22334	22369	1	1	0	0
ATCCTGGAGTCGCCCAGCCCCAACCAGACCTCTCTGTACTTCTGTGCCAGCAGTCTAACCGGGAGTCAGCCCCAGCATTTTGGTGAT	eXL30		CASSLTGSQPQHF+TCRBV27-01+TCRBJ01-05	FLCLFLLPSL,FLLPSLATV			ORF1ab	11168	11206	1	0	0	0
CTACACGCCCTGCAGCCAGAAGACTCAGCCCTGTATCTCTGCGCCAGCAGCCAAGTGGGGGGCTCCTACGAGCAGTACTTCGGGCCG	eEE226		CASSQVGGSYEQYF+TCRBV04-01+TCRBJ02-07	MPASWVMRI			ORF1ab	11228	11254	0	1	0	0
CACCTACACGCCCTGCAGCCAGAAGACTCAGCCCTGTATCTCTGCGCCAGCAGCCAAGACGGCAGCTACGAGCAGTACTTCGGGCCG	eAV93		CASSQDGSYEQYF+TCRBV04-01+TCRBJ02-07	MPASWVMRI			ORF1ab	11228	11254	0	1	0	0
TCTGAACTGAACATGAGCTCCTTGGAGCTGGGGGACTCAGCCCTGTACTTCTGTGCCAGCAGCTCCAATGAGCAGTTCTTCGGGCCA	eHH175		CASSSNEQFF+TCRBV13-01+TCRBJ02-01	MPASWVMRI			ORF1ab	11228	11254	0	1	0	0
CTGATCCTGGAGTCGCCCAGCCCCAACCAGACCTCTCTGTACTTCTGTGCCAGCAGTCTGAACACCGGGGAGCTGTTTTTTGGAGAA	eAV91		CASSLNTGELFF+TCRBV27-01+TCRBJ02-02	MPASWVMRI			ORF1ab	11228	11254	1	0	0	0
ATTCTGGAGTCCGCCAGCACCAACCAGACATCTATGTACCTCTGTGCCAGCAGTTTGGGGGGGGGCACTGAAGCTTTCTTTGGACAA	eHH175		CASSLGGGTEAFF+TCRBV28-01+TCRBJ01-01	MPASWVMRI			ORF1ab	11228	11254	1	0	0	0
CTGACTGTGAGCAACATGAGCCCTGAAGACAGCAGCATATATCTCTGCAGCGTTGGCGGGGGGTCCTACGAGCAGTACTTCGGGCCG	eXL30		CSVGGGSYEQYF+TCRBV29-01+TCRBJ02-07	GVYDYLVST,TLGVYDYLV			ORF1ab	11684	11716	1	0	0	0
AACCTGAGCTCTCTGGAGCTGGGGGACTCAGCTTTGTATTTCTGTGCCAGCAGCGTAGAGAACACCGGGGAGCTGTTTTTTGGAGAA	eEE224		CASSVENTGELFF+TCRBV09-01+TCRBJ02-02	KLWAQCVQL			ORF1ab	11921	11947	1	0	0	0
AACCTGAGCTCTCTGGAGCTGGGGGACTCAGCTTTGTATTTCTGTGCCAGCAGCGTAGAAAACACCGGGGAGCTGTTTTTTGGAGAA	eHO141		CASSVENTGELFF+TCRBV09-01+TCRBJ02-02	YLQPRTFL,YLQPRTFLL,YYVGYLQPRTF			surface glycoprotein	22355	22393	1	0	0	0
CTACACGCCCTGCAGCCAGAAGACTCAGCCCTGTATCTCTGCGCCAGCAGCCAAGAAATAAGCTACAATGAGCAGTTCTTCGGGCCA	eLH50		CASSQEISYNEQFF+TCRBV04-01+TCRBJ02-01	KLWAQCVQL			ORF1ab	11921	11947	1	0	0	0
CAGCCCTCAGAACCCAGGGACTCAGCTGTGTATTTTTGTGCTAGTGGTTTGGGACTAGCGGGGGAGGAGACCCAGTACTTCGGGCCA	eEE240		CASGLGLAGEETQYF+TCRBV12-05+TCRBJ02-05	KLWAQCVQL			ORF1ab	11921	11947	1	0	0	0
CAGCCCTCAGAACCCAGGGACTCAGCTGTGTATTTTTGTGCTAGTGGTTTGGGGCTAGCGGGAGAAGAGACCCAGTACTTCGGGCCA	eOX54		CASGLGLAGEETQYF+TCRBV12-05+TCRBJ02-05	KLWAQCVQL			ORF1ab	11921	11947	1	0	0	0
CTAAACCTGAGCTCTCTGGAGCTGGGGGACTCAGCTTTGTATTTCTGTGCCAGCAGCGTCGACTTAGGGGAGCTGTTTTTTGGAGAA	eMR16		CASSVDLGELFF+TCRBV09-01+TCRBJ02-02	KLWAQCVQL			ORF1ab	11921	11947	1	0	0	0
GAGTCCGCCAGCACCAACCAGACATCTATGTACCTCTGTGCCAGCAGAGATCTAGCGGGAGGCTACAATGAGCAGTTCTTCGGGCCA	eOX43		CASRDLAGGYNEQFF+TCRBV28-01+TCRBJ02-01	SEISMDNSPNL			ORF1ab	12599	12631	0	0	1	0
ACCCTGCAGCCAGAAGACTCGGCCCTGTATCTCTGCGCCAGCAGCCAAGATCAACTAGCGGGGTACAATGAGCAGTTCTTCGGGCCA	eOX54		CASSQDQLAGYNEQFF+TCRBV04-03+TCRBJ02-01	SEISMDNSPNL			ORF1ab	12599	12631	0	0	1	0
ATCCTGGAGTCGCCCAGCCCCAACCAGACCTCTCTGTACTTCTGTGCCAGCAGTTTTAGCGCCTCCTACGAGCAGTACTTCGGGCCG	eOX54		CASSFSASYEQYF+TCRBV27-01+TCRBJ02-07	SEISMDNSPNL			ORF1ab	12599	12631	1	0	0	0
CTGAGCTCTCTGGAGCTGGGGGACTCAGCTTTGTATTTCTGTGCCAGCAGCGTAGATGGCAGCACAGATACGCAGTATTTTGGCCCA	eEE226		CASSVDGSTDTQYF+TCRBV09-01+TCRBJ02-03	TVLSFCAFA,VLSFCAFAV			ORF1ab	13058	13087	1	0	0	0
CAACCTGCAAAGCTTGAGGACTCGGCCGTGTATCTCTGTGCCAGCAGCTTGGGGACAGGGGGCCAAGAGACCCAGTACTTCGGGCCA	eEE226		CASSLGTGGQETQYF+TCRBV11-02+TCRBJ02-05	TVLSFCAFA,VLSFCAFAV			ORF1ab	13058	13087	1	0	0	0
CAGCCTGCAAAGCTTGAGGACTCGGCCGTGTATCTCTGTGCCAGCAGCTTAGGGACAGGGGGACAAGAGACCCAGTACTTCGGGCCA	eXL30		CASSLGTGGQETQYF+TCRBV11-02+TCRBJ02-05	TVLSFCAFA,VLSFCAFAV			ORF1ab	13058	13087	1	0	0	0
CTGATTCTGGAGTCCGCCAGCACCAACCAGACATCTATGTACCTCTGTGCCAGCAGTTTACTGAACACTGAAGCTTTCTTTGGACAA	eOX49		CASSLLNTEAFF+TCRBV28-01+TCRBJ01-01	TVLSFCAFA,VLSFCAFAV			ORF1ab	13058	13087	1	0	0	0
CTGATTCTGGAGTCCGCCAGCACCAACCAGACATCTATGTACCTCTGTGCCAGCAGCCTACTAAACACTGAAGCTTTCTTTGGACAA	eOX43		CASSLLNTEAFF+TCRBV28-01+TCRBJ01-01	TVLSFCAFA,VLSFCAFAV			ORF1ab	13058	13087	1	0	0	0
GCCCTGCAGCCAGAAGACTCAGCCCTGTATCTCTGCGCCAGCAGCCAAGATGGAACAGGCGGGAATCAGCCCCAGCATTTTGGTGAT	eOX52		CASSQDGTGGNQPQHF+TCRBV04-01+TCRBJ01-05	TVLSFCAFA,VLSFCAFAV			ORF1ab	13058	13087	1	0	0	0
GCCCTGCAGCCAGAAGACTCAGCCCTGTATCTCTGCGCCAGCAGCCAAGATGGCACAGGGGGCAATCAGCCCCAGCATTTTGGTGAT	eXL30		CASSQDGTGGNQPQHF+TCRBV04-01+TCRBJ01-05	DGVYFASTEK,GVYFASTEK,LPFNDGVYF,LPFNDGVYFA,VLPFNDGVY,VLPFNDGVYF			surface glycoprotein	21809	21853	1	0	0	0
AGCTCTCTGGAGCTGGGGGACTCAGCTTTGTATTTCTGTGCCAGCAGCGTAGGGACTAGCGGTTACAATGAGCAGTTCTTCGGGCCA	eXL30		CASSVGTSGYNEQFF+TCRBV09-01+TCRBJ02-01	TMADLVYAL,YTMADLVYA			ORF1ab	13805	13834	0	0	1	0
NNNNTGTCGGCTGCTCCCTCCCAGACATCTGTGTACTTCTGTGCCAGCAGTTACTCGACGGGGGACAATGAGCAGTTCTTCGGGCCA	eEE226		CASSYSTGDNEQFF+TCRBV06-05+TCRBJ02-01	TMADLVYAL,YTMADLVYA			ORF1ab	13805	13834	1	0	0	0
CTCACTGTGACATCGGCCCAAAAGAACCCGACAGCTTTCTATCTCTGTGCCAGTAGACAGGGGTACAATGAGCAGTTCTTCGGGCCA	eEE226		CASRQGYNEQFF+TCRBV19-01+TCRBJ02-01	TMADLVYAL,YTMADLVYA			ORF1ab	13805	13834	0	0	1	0
AGCACCTTGGAGCTGGGGGACTCGGCCCTTTATCTTTGCGCCAGCAGTTTAGCGGGAGGGTCCTACAATGAGCAGTTCTTCGGGCCA	ePD84		CASSLAGGSYNEQFF+TCRBV05-01+TCRBJ02-01	LLMPILTLT			ORF1ab	14159	14185	1	0	0	0
AGCACCTTGGAGCTGGGGGACTCGGCCCTTTATCTTTGCGCCAGCAGTCTAGCGGGGGGCTCCTACAATGAGCAGTTCTTCGGGCCA	eOX52		CASSLAGGSYNEQFF+TCRBV05-01+TCRBJ02-01	AFPFTIYSL,GYINVFAFPF,INVFAFPFTI,MGYINVFAF,NVFAFPFTI,NVFAFPFTIY,YINVFAFPF			ORF10	29558	29605	1	0	0	0
GTGAGCACCTTGGAGCTGGGGGACTCGGCCCTTTATCTTTGCGCCAGCAGCTTGGTGGCCTCCTCCTACGAGCAGTACTTCGGGCCG	eEE226		CASSLVASSYEQYF+TCRBV05-01+TCRBJ02-07	LLMPILTLT			ORF1ab	14159	14185	0	0	1	0
CTCAAGATCCAACCTGCAAAGCTTGAGGACTCGGCCGTGTATCTCTGTGCCAGCAGCTTGGGGGGTTACGAGCAGTACTTCGGGCCG	eOX46		CASSLGGYEQYF+TCRBV11-02+TCRBJ02-07	ILHCANFNV			ORF1ab	14360	14386	1	1	0	0
CTCAAGATCCAGCCTGCAAAGCTTGAGGACTCGGCCGTGTATCTCTGTGCCAGCAGCTTAGGGGGCTACGAGCAGTACTTCGGGCCG	eOX54		CASSLGGYEQYF+TCRBV11-02+TCRBJ02-07	ILHCANFNV			ORF1ab	14360	14386	1	1	0	0
CTCAAGATCCAGCCTGCAAAGCTTGAGGACTCGGCCGTGTATCTCTGTGCCAGCAGCCTAGGGGGCTACGAGCAGTACTTCGGGCCG	eOX54		CASSLGGYEQYF+TCRBV11-02+TCRBJ02-07	VLWAHGFEL			ORF1ab	18590	18616	1	1	0	0
CTCAAGATCCAACCTGCAAAGCTTGAGGACTCGGCCGTGTATCTCTGTGCCAGCAGCTTAGGAGGGTACGAGCAGTACTTCGGGCCG	eEE224		CASSLGGYEQYF+TCRBV11-02+TCRBJ02-07	AFLLFLVLI,FLAFLLFLV,FYLCFLAFL,FYLCFLAFLL,IDFYLCFLAF,IELSLIDFYL,LIDFYLCFL,LLFLVLIML,MIELSLIDFY,SLIDFYLCFL,YLCFLAFLL			ORF7b	27756	27830	1	1	0	0
CTCAAGATCCAACCTGCAAAGCTTGAGGACTCGGCCGTGTATCTCTGTGCCAGCAGCTTAGGCGGATACGAGCAGTACTTCGGGCCG	eXL27		CASSLGGYEQYF+TCRBV11-02+TCRBJ02-07	IMLIIFWFSL,MLIIFWFSL			ORF7b	27822	27851	1	1	0	0
CTCAAGATCCAACCTGCAAAGCTTGAGGACTCGGCCGTGTATCTCTGTGCCAGCAGCCTCGGGGGCTACGAGCAGTACTTCGGGCCG	eEE228		CASSLGGYEQYF+TCRBV11-02+TCRBJ02-07	RVGARKSAPL,VGARKSAPL			ORF8	28035	28064	1	1	0	0
CTAAACCTGAGCTCTCTGGAGCTGGGGGACTCAGCTTTGTATTTCTGTGCCAGCAGCGTGAACACCGGGGAGCTGTTTTTTGGAGAA	eOX49		CASSVNTGELFF+TCRBV09-01+TCRBJ02-02	ILHCANFNV			ORF1ab	14360	14386	4	1	0	0
CTAAACCTGAGCTCTCTGGAGCTGGGGGACTCAGCTTTGTATTTCTGTGCCAGCAGCGTCAACACCGGGGAGCTGTTTTTTGGAGAA	eOX54		CASSVNTGELFF+TCRBV09-01+TCRBJ02-02	ILHCANFNV			ORF1ab	14360	14386	4	1	0	0
CTAAACCTGAGCTCTCTGGAGCTGGGGGACTCAGCTTTGTATTTCTGTGCCAGCAGCGTGAACACCGGGGAGCTGTTTTTTGGAGAA	eOX54		CASSVNTGELFF+TCRBV09-01+TCRBJ02-02	ILHCANFNV			ORF1ab	14360	14386	4	1	0	0
CTAAACCTGAGCTCTCTGGAGCTGGGGGACTCAGCTTTGTATTTCTGTGCCAGCAGCGTGAACACCGGGGAGCTGTTTTTTGGAGAA	ePD76		CASSVNTGELFF+TCRBV09-01+TCRBJ02-02	ILHCANFNV			ORF1ab	14360	14386	4	1	0	0
CTAAACCTGAGCTCTCTGGAGCTGGGGGACTCAGCTTTGTATTTCTGTGCCAGCAGCGTAAACACCGGGGAGCTGTTTTTTGGAGAA	eEE224		CASSVNTGELFF+TCRBV09-01+TCRBJ02-02	ILHCANFNV			ORF1ab	14360	14386	4	1	0	0
CTAAACCTGAGCTCTCTGGAGCTGGGGGACTCAGCTTTGTATTTCTGTGCCAGCAGCGTGAACACCGGGGAGCTGTTTTTTGGAGAA	eAV91		CASSVNTGELFF+TCRBV09-01+TCRBJ02-02	GTHWFVTQR			surface glycoprotein	24857	24883	4	1	0	0
ATCCAGCGCACAGAGCAGGGGGACTCGGCCATGTATCTCTGTGCCAGCAGTTCTAGCGGTTCTCCTTACGAGCAGTACTTCGGGCCG	eOX46		CASSSSGSPYEQYF+TCRBV07-09+TCRBJ02-07	ILHCANFNV			ORF1ab	14360	14386	1	0	0	0
ATCCTGGAGTCGCCCAGCCCCAACCAGACCTCTCTGTACTTCTGTGCCAGCAGTTTAGGGCACTCCTACGAGCAGTACTTCGGGCCG	eEE228		CASSLGHSYEQYF+TCRBV27-01+TCRBJ02-07	FPPTSFGPL			ORF1ab	14402	14428	1	0	0	0
ATCCAGCGCACAGAGCAGGGGGACTCGGCCATGTATCTCTGTGCCAGCAGCTTAGCGGGTTCCTCCTATGGCTACACCTTCGGTTCG	eEE228		CASSLAGSSYGYTF+TCRBV07-09+TCRBJ01-02	FPPTSFGPL			ORF1ab	14402	14428	1	0	0	0
ATCCTGGAGTCGCCCAGCCCCAACCAGACCTCTCTGTACTTCTGTGCCAGCAGTTCCTCTGGGGCCAACGTCCTGACTTTCGGGGCC	eEE228		CASSSSGANVLTF+TCRBV27-01+TCRBJ02-06	FPPTSFGPL			ORF1ab	14402	14428	0	1	0	0
ATCCTGGAGTCGCCCAGCCCCAACCAGACCTCTCTGTACTTCTGTGCCAGCAGTCTGACAGCGAACACTGAAGCTTTCTTTGGACAA	eEE226		CASSLTANTEAFF+TCRBV27-01+TCRBJ01-01	FPPTSFGPL			ORF1ab	14402	14428	0	0	1	0
ATCCTGGAGTCGCCCAGCCCCAACCAGACCTCTCTGTACTTCTGTGCCAGCAGTCTTACAGCGAACACTGAAGCTTTCTTTGGACAA	eEE226		CASSLTANTEAFF+TCRBV27-01+TCRBJ01-01	AIPTNFTISV,AYSNNSIAIPTNF,IPTNFTISV,NSIAIPTNF			surface glycoprotein	23678	23728	0	0	1	0
CTACACGCCCTGCAGCCAGAAGACTCAGCCCTGTATCTCTGCGCCAGCAGCCAGGACAGGGGGGCCTACGAGCAGTACTTCGGGCCG	eEE228		CASSQDRGAYEQYF+TCRBV04-01+TCRBJ02-07	FPPTSFGPL			ORF1ab	14402	14428	1	0	0	0
ATCCTGGAGTCGCCCAGCCCCAACCAGACCTCTCTGTACTTCTGTGCCAGCAGTTTATCCAGTTACAATGAGCAGTTCTTCGGGCCA	ePD76		CASSLSSYNEQFF+TCRBV27-01+TCRBJ02-01	FPPTSFGPL			ORF1ab	14402	14428	3	0	0	0
ATCCTGGAGTCGCCCAGCCCCAACCAGACCTCTCTGTACTTCTGTGCCAGCAGTCTTAGCTCCTACAATGAGCAGTTCTTCGGGCCA	eXL30		CASSLSSYNEQFF+TCRBV27-01+TCRBJ02-01	FPPTSFGPL			ORF1ab	14402	14428	3	0	0	0
ATCCTGGAGTCGCCCAGCCCCAACCAGACCTCTCTGTACTTCTGTGCCAGCAGTTTATCTAGCTACAATGAGCAGTTCTTCGGGCCA	eOX43		CASSLSSYNEQFF+TCRBV27-01+TCRBJ02-01	APAHISTI,LIVNSVLLFL,LLFLAFVVFL,SVLLFLAFV			envelope,ORF1ab	19895	26325	3	0	0	0
ATCCTGGAGTCGCCCAGCCCCAACCAGACCTCTCTGTACTTCTGTGCCAGCAGTCTAAGCTCCTACAATGAGCAGTTCTTCGGGCCA	eDH105		CASSLSSYNEQFF+TCRBV27-01+TCRBJ02-01	FLQSINFVR,FLQSINFVRI,FLYLYALVYF,GLEAPFLYLY,INFVRIIMR,LQSINFVRI,LQSINFVRII,QSINFVRII,SINFVRIIMR,VYFLQSINF,VYFLQSINFV,YFLQSINFVR,YLYALVYFL			ORF3a	25690	25770	3	0	0	0
ATCCTGGAGTCGCCCAGCCCCAACCAGACCTCTCTGTACTTCTGTGCCAGCAGTTTATCATCCTACAATGAGCAGTTCTTCGGGCCA	eJL162		CASSLSSYNEQFF+TCRBV27-01+TCRBJ02-01	KMKDLSPRW			nucleocapsid phosphoprotein	28571	28597	3	0	0	0
CTGGAGTCGCCCAGCCCCAACCAGACCTCTCTGTACTTCTGTGCCAGCAGTTTAGCGGGGATGAACACTGAAGCTTTCTTTGGACAA	eXL30		CASSLAGMNTEAFF+TCRBV27-01+TCRBJ01-01	FPPTSFGPL			ORF1ab	14402	14428	1	0	0	0
AACCTGAGCTCTCTGGAGCTGGGGGACTCAGCTTTGTATTTCTGTGCCAGCAGCGTCGGCGGCACCGGGGAGCTGTTTTTTGGAGAA	eEE226		CASSVGGTGELFF+TCRBV09-01+TCRBJ02-02	FVDGVPFVV			ORF1ab	14441	14467	2	0	0	0
CTGACGATCCAGCGCACAGAGCAGGAGGACTCGGCCGTGTATCTCTGTGCCAGCAGCTTAGTCGGTACTGAAGCTTTCTTTGGACAA	eEE226		CASSLVGTEAFF+TCRBV07-02+TCRBJ01-01	FVDGVPFVV			ORF1ab	14441	14467	0	1	0	0
CTAAACCTGAGCTCTCTGGAGCTGGGGGACTCAGCTTTGTATTTCTGTGCCAGCAGCGTAGGGGACACTGAAGCTTTCTTTGGACAA	eXL30		CASSVGDTEAFF+TCRBV09-01+TCRBJ01-01	FVDGVPFVV			ORF1ab	14441	14467	2	7	0	0
CTAAACCTGAGCTCTCTGGAGCTGGGGGACTCAGCTTTGTATTTCTGTGCCAGCAGCGTAGGTGACACTGAAGCTTTCTTTGGACAA	eXL30		CASSVGDTEAFF+TCRBV09-01+TCRBJ01-01	FVDGVPFVV			ORF1ab	14441	14467	2	7	0	0
CTAAACCTGAGCTCTCTGGAGCTGGGGGACTCAGCTTTGTATTTCTGTGCCAGCAGCGTAGGGGACACTGAAGCTTTCTTTGGACAA	eEE226		CASSVGDTEAFF+TCRBV09-01+TCRBJ01-01	FVDGVPFVV			ORF1ab	14441	14467	2	7	0	0
CTAAACCTGAGCTCTCTGGAGCTGGGGGACTCAGCTTTGTATTTCTGTGCCAGCAGCGTAGGAGACACTGAAGCTTTCTTTGGACAA	eOX52		CASSVGDTEAFF+TCRBV09-01+TCRBJ01-01	FVDGVPFVV			ORF1ab	14441	14467	2	7	0	0
CTAAACCTGAGCTCTCTGGAGCTGGGGGACTCAGCTTTGTATTTCTGTGCCAGCAGCGTGGGGGACACTGAAGCTTTCTTTGGACAA	eOX52		CASSVGDTEAFF+TCRBV09-01+TCRBJ01-01	FVDGVPFVV			ORF1ab	14441	14467	2	7	0	0
CTAAACCTGAGCTCTCTGGAGCTGGGGGACTCAGCTTTGTATTTCTGTGCCAGCAGCGTAGGAGACACTGAAGCTTTCTTTGGACAA	eOX54		CASSVGDTEAFF+TCRBV09-01+TCRBJ01-01	FVDGVPFVV			ORF1ab	14441	14467	2	7	0	0
ATGAGCTCCTTGGAGCTGGGGGACTCAGCCCTGTACTTCTGTGCCAGCAGCGCGGACAGGGTCAACACTGAAGCTTTCTTTGGACAA	eEE228		CASSADRVNTEAFF+TCRBV13-01+TCRBJ01-01	FVDGVPFVV			ORF1ab	14441	14467	1	0	0	0
ACGATCCAGCGCACAGAGCAGGAGGACTCGGCCGTGTATCTCTGTGCCAGCAGCTTAGAACCCTCCTACGAGCAGTACTTCGGGCCG	eXL30		CASSLEPSYEQYF+TCRBV07-02+TCRBJ02-07	FVDGVPFVV			ORF1ab	14441	14467	3	0	0	0
CTAAACCTGAGCTCTCTGGAGCTGGGGGACTCAGCTTTGTATTTCTGTGCCAGCAGCGTAGCGGACAATGAGCAGTTCTTCGGGCCA	eEE228		CASSVADNEQFF+TCRBV09-01+TCRBJ02-01	FVDGVPFVV			ORF1ab	14441	14467	2	0	0	0
CTAAACCTGAGCTCTCTGGAGCTGGGGGACTCAGCTTTGTATTTCTGTGCCAGCAGCGTAGCGGACAATGAGCAGTTCTTCGGGCCA	eEE226		CASSVADNEQFF+TCRBV09-01+TCRBJ02-01	FVDGVPFVV			ORF1ab	14441	14467	2	0	0	0
CTAAACCTGAGCTCTCTGGAGCTGGGGGACTCAGCTTTGTATTTCTGTGCCAGCAGCGTAGCCGACAATGAGCAGTTCTTCGGGCCA	eEE226		CASSVADNEQFF+TCRBV09-01+TCRBJ02-01	FVDGVPFVV			ORF1ab	14441	14467	2	0	0	0
CTAAACCTGAGCTCTCTGGAGCTGGGGGACTCAGCTTTGTATTTCTGTGCCAGCAGCGTCGCCGACAATGAGCAGTTCTTCGGGCCA	eEE243		CASSVADNEQFF+TCRBV09-01+TCRBJ02-01	FVDGVPFVV			ORF1ab	14441	14467	2	0	0	0
CTAAACCTGAGCTCTCTGGAGCTGGGGGACTCAGCTTTGTATTTCTGTGCCAGCAGCGTAGCAGACAATGAGCAGTTCTTCGGGCCA	eOX52		CASSVADNEQFF+TCRBV09-01+TCRBJ02-01	FVDGVPFVV			ORF1ab	14441	14467	2	0	0	0
CTAAACCTGAGCTCTCTGGAGCTGGGGGACTCAGCTTTGTATTTCTGTGCCAGCAGCGTAGCAGACAATGAGCAGTTCTTCGGGCCA	eOX54		CASSVADNEQFF+TCRBV09-01+TCRBJ02-01	FVDGVPFVV			ORF1ab	14441	14467	2	0	0	0
CTAAACCTGAGCTCTCTGGAGCTGGGGGACTCAGCTTTGTATTTCTGTGCCAGCAGCGTAGCTGACAATGAGCAGTTCTTCGGGCCA	eOX54		CASSVADNEQFF+TCRBV09-01+TCRBJ02-01	FVDGVPFVV			ORF1ab	14441	14467	2	0	0	0
CTAAACCTGAGCTCTCTGGAGCTGGGGGACTCAGCTTTGTATTTCTGTGCCAGCAGCGTAGCGGACAATGAGCAGTTCTTCGGGCCA	eOX54		CASSVADNEQFF+TCRBV09-01+TCRBJ02-01	FVDGVPFVV			ORF1ab	14441	14467	2	0	0	0
CTAAACCTGAGCTCTCTGGAGCTGGGGGACTCAGCTTTGTATTTCTGTGCCAGCAGCGTAGCGGACAATGAGCAGTTCTTCGGGCCA	eJL152		CASSVADNEQFF+TCRBV09-01+TCRBJ02-01	KAYNVTQAF			nucleocapsid phosphoprotein	29069	29095	2	0	0	0
CTAAACCTGAGCTCTCTGGAGCTGGGGGACTCAGCTTTGTATTTCTGTGCCAGCAGCGTAGCTGACAATGAGCAGTTCTTCGGGCCA	eJL152		CASSVADNEQFF+TCRBV09-01+TCRBJ02-01	KAYNVTQAF			nucleocapsid phosphoprotein	29069	29095	2	0	0	0
CTAAACCTGAGCTCTCTGGAGCTGGGGGACTCAGCTTTGTATTTCTGTGCCAGCAGCGTAGCTGACAATGAGCAGTTCTTCGGGCCA	ePD82		CASSVADNEQFF+TCRBV09-01+TCRBJ02-01	KAYNVTQAF			nucleocapsid phosphoprotein	29069	29095	2	0	0	0
CTCACTGTGACATCGGCCCAAAAGAACCCGACAGCTTTCTATCTCTGTGCCAGTAGGGAGGGTTACAATGAGCAGTTCTTCGGGCCA	eEE228		CASREGYNEQFF+TCRBV19-01+TCRBJ02-01	FVDGVPFVV			ORF1ab	14441	14467	1	0	0	0
NCTCTCACTGTGACATCGGCCCAAAAGAACCCGACAGCTTTCTATCTCTGTGCCAGTAGTACCTACAATGAGCAGTTCTTCGGGCCA	eXL30		CASSTYNEQFF+TCRBV19-01+TCRBJ02-01	FVDGVPFVV			ORF1ab	14441	14467	0	0	1	0
CTAAACCTGAGCTCTCTGGAGCTGGGGGACTCAGCTTTGTATTTCTGTGCCAGCAGCGTAGGAGGGAATGAGCAGTTCTTCGGGCCA	eXL30		CASSVGGNEQFF+TCRBV09-01+TCRBJ02-01	FVDGVPFVV			ORF1ab	14441	14467	1	0	0	0
CTAAACCTGAGCTCTCTGGAGCTGGGGGACTCAGCTTTGTATTTCTGTGCCAGCAGCGTAGGGGGGAATGAGCAGTTCTTCGGGCCA	eOX46		CASSVGGNEQFF+TCRBV09-01+TCRBJ02-01	RQLLFVVEV			ORF1ab	14840	14866	1	0	0	0
CTAAACCTGAGCTCTCTGGAGCTGGGGGACTCAGCTTTGTATTTCTGTGCCAGCAGCGTAGGGGGGAATGAGCAGTTCTTCGGGCCA	eEE243		CASSVGGNEQFF+TCRBV09-01+TCRBJ02-01	LLDDFVEII,LLLDDFVEI			ORF1ab	20510	20539	1	0	0	0
TTGGAGATCCAGCGCACAGAGCAGGGGGACTCGGCCATGTATCTCTGTGCCAGCAGCTTAGGGAACACTGAAGCTTTCTTTGGACAA	eAV93		CASSLGNTEAFF+TCRBV07-09+TCRBJ01-01	FVDGVPFVV			ORF1ab	14441	14467	0	0	1	0
TTGGAGATCCAGCGCACAGAGCAGGGGGACTCGGCCATGTATCTCTGTGCCAGCAGCTTGGGGAACACTGAAGCTTTCTTTGGACAA	ePD84		CASSLGNTEAFF+TCRBV07-09+TCRBJ01-01	LPPAYTNSF			surface glycoprotein	21632	21658	0	0	1	0
AACCTGAGCTCTCTGGAGCTGGGGGACTCAGCTTTGTATTTCTGTGCCAGCAGCGTAGAAGGGAACACTGAAGCTTTCTTTGGACAA	eEE226		CASSVEGNTEAFF+TCRBV09-01+TCRBJ01-01	FVDGVPFVV			ORF1ab	14441	14467	1	0	2	0
ACCTTGGAGATCCAGCGCACAGAGCAGGGGGACTCGGCCATGTATCTCTGTGCCAGCAGCTCTTCGGATACGCAGTATTTTGGCCCA	eAV93		CASSSSDTQYF+TCRBV07-09+TCRBJ02-03	FVDGVPFVV			ORF1ab	14441	14467	2	0	0	0
ACCTTGGAGATCCAGCGCACAGAGCAGGGGGACTCGGCCATGTATCTCTGTGCCAGCAGCTCTTCAGATACGCAGTATTTTGGCCCA	eXL30		CASSSSDTQYF+TCRBV07-09+TCRBJ02-03	LPPAYTNSF			surface glycoprotein	21632	21658	2	0	0	0
ACTGTGACATCGGCCCAAAAGAACCCGACAGCTTTCTATCTCTGTGCCAGTAGTATACGGTCGGCCTACGAGCAGTACTTCGGGCCG	eEE226		CASSIRSAYEQYF+TCRBV19-01+TCRBJ02-07	FVDGVPFVV			ORF1ab	14441	14467	0	1	0	0
ACTGTGACATCGGCCCAAAAGAACCCGACAGCTTTCTATCTCTGTGCCAGTAGTATTAGATCGGCCTACGAGCAGTACTTCGGGCCG	ePD84		CASSIRSAYEQYF+TCRBV19-01+TCRBJ02-07	FFSNVTWFH,FLPFFSNVT,LPFFSNVTW,LPFFSNVTWF,PFFSNVTWF,SNVTWFHAI			surface glycoprotein	21725	21766	0	1	0	0
ACTGTGACATCGGCCCAAAAGAACCCGACAGCTTTCTATCTCTGTGCCAGTAGTATAAGGTCAGCCTACGAGCAGTACTTCGGGCCG	eHO136		CASSIRSAYEQYF+TCRBV19-01+TCRBJ02-07	FFSNVTWFH,FLPFFSNVT,LPFFSNVTW,LPFFSNVTWF,PFFSNVTWF,SNVTWFHAI			surface glycoprotein	21725	21766	0	1	0	0
ACTGTGACATCGGCCCAAAAGAACCCGACAGCTTTCTATCTCTGTGCCAGTAGTATCAGAAGCGCCTACGAGCAGTACTTCGGGCCG	eHO132		CASSIRSAYEQYF+TCRBV19-01+TCRBJ02-07	FFSNVTWFH,FLPFFSNVT,LPFFSNVTW,LPFFSNVTWF,PFFSNVTWF,SNVTWFHAI			surface glycoprotein	21725	21766	0	1	0	0
ACTGTGACATCGGCCCAAAAGAACCCGACAGCTTTCTATCTCTGTGCCAGTAGTATACGATCCGCCTACGAGCAGTACTTCGGGCCG	ePD84		CASSIRSAYEQYF+TCRBV19-01+TCRBJ02-07	FFSNVTWFH,FLPFFSNVT,LPFFSNVTW,LPFFSNVTWF,PFFSNVTWF,SNVTWFHAI			surface glycoprotein	21725	21766	0	1	0	0
ACTGTGACATCGGCCCAAAAGAACCCGACAGCTTTCTATCTCTGTGCCAGTAGTATACGGTCAGCGTACGAGCAGTACTTCGGGCCG	ePD84		CASSIRSAYEQYF+TCRBV19-01+TCRBJ02-07	FFSNVTWFH,FLPFFSNVT,LPFFSNVTW,LPFFSNVTWF,PFFSNVTWF,SNVTWFHAI			surface glycoprotein	21725	21766	0	1	0	0
ACTGTGACATCGGCCCAAAAGAACCCGACAGCTTTCTATCTCTGTGCCAGTAGTATAAGATCAGCCTACGAGCAGTACTTCGGGCCG	ePD84		CASSIRSAYEQYF+TCRBV19-01+TCRBJ02-07	FFSNVTWFH,FLPFFSNVT,LPFFSNVTW,LPFFSNVTWF,PFFSNVTWF,SNVTWFHAI			surface glycoprotein	21725	21766	0	1	0	0
ACTGTGACATCGGCCCAAAAGAACCCGACAGCTTTCTATCTCTGTGCCAGTAGTATACGTTCAGCCTACGAGCAGTACTTCGGGCCG	eQD137		CASSIRSAYEQYF+TCRBV19-01+TCRBJ02-07	FFSNVTWFH,FLPFFSNVT,LPFFSNVTW,LPFFSNVTWF,PFFSNVTWF,SNVTWFHAI			surface glycoprotein	21725	21766	0	1	0	0
ACTGTGACATCGGCCCAAAAGAACCCGACAGCTTTCTATCTCTGTGCCAGTAGTATTAGGTCAGCTTACGAGCAGTACTTCGGGCCG	ePD76		CASSIRSAYEQYF+TCRBV19-01+TCRBJ02-07	FFSNVTWFH,FLPFFSNVT,LPFFSNVTW,LPFFSNVTWF,PFFSNVTWF,SNVTWFHAI			surface glycoprotein	21725	21766	0	1	0	0
ACTGTGACATCGGCCCAAAAGAACCCGACAGCTTTCTATCTCTGTGCCAGTAGTATAAGGAGTGCCTACGAGCAGTACTTCGGGCCG	eEE243		CASSIRSAYEQYF+TCRBV19-01+TCRBJ02-07	FFSNVTWFH,FLPFFSNVT,LPFFSNVTW,LPFFSNVTWF,PFFSNVTWF,SNVTWFHAI			surface glycoprotein	21725	21766	0	1	0	0
ACTGTGACATCGGCCCAAAAGAACCCGACAGCTTTCTATCTCTGTGCCAGTAGTATAAGAAGCGCCTACGAGCAGTACTTCGGGCCG	eQD123		CASSIRSAYEQYF+TCRBV19-01+TCRBJ02-07	FFSNVTWFH,FLPFFSNVT,LPFFSNVTW,LPFFSNVTWF,PFFSNVTWF,SNVTWFHAI			surface glycoprotein	21725	21766	0	1	0	0
ACTGTGACATCGGCCCAAAAGAACCCGACAGCTTTCTATCTCTGTGCCAGTAGTATTAGGTCCGCCTACGAGCAGTACTTCGGGCCG	eQD123		CASSIRSAYEQYF+TCRBV19-01+TCRBJ02-07	FFSNVTWFH,FLPFFSNVT,LPFFSNVTW,LPFFSNVTWF,PFFSNVTWF,SNVTWFHAI			surface glycoprotein	21725	21766	0	1	0	0
ACTGTGACATCGGCCCAAAAGAACCCGACAGCTTTCTATCTCTGTGCCAGTAGTATAAGGTCAGCTTACGAGCAGTACTTCGGGCCG	eEE243		CASSIRSAYEQYF+TCRBV19-01+TCRBJ02-07	FFSNVTWFH,FLPFFSNVT,LPFFSNVTW,LPFFSNVTWF,PFFSNVTWF,SNVTWFHAI			surface glycoprotein	21725	21766	0	1	0	0
ACTGTGACATCGGCCCAAAAGAACCCGACAGCTTTCTATCTCTGTGCCAGTAGTATTAGGAGTGCTTACGAGCAGTACTTCGGGCCG	eOX46		CASSIRSAYEQYF+TCRBV19-01+TCRBJ02-07	FFSNVTWFH,FLPFFSNVT,LPFFSNVTW,LPFFSNVTWF,PFFSNVTWF,SNVTWFHAI			surface glycoprotein	21725	21766	0	1	0	0
ACTGTGACATCGGCCCAAAAGAACCCGACAGCTTTCTATCTCTGTGCCAGTAGTATCCGGTCGGCCTACGAGCAGTACTTCGGGCCG	eOX46		CASSIRSAYEQYF+TCRBV19-01+TCRBJ02-07	FFSNVTWFH,FLPFFSNVT,LPFFSNVTW,LPFFSNVTWF,PFFSNVTWF,SNVTWFHAI			surface glycoprotein	21725	21766	0	1	0	0
ACTGTGACATCGGCCCAAAAGAACCCGACAGCTTTCTATCTCTGTGCCAGTAGTATTCGGTCGGCCTACGAGCAGTACTTCGGGCCG	eOX46		CASSIRSAYEQYF+TCRBV19-01+TCRBJ02-07	FFSNVTWFH,FLPFFSNVT,LPFFSNVTW,LPFFSNVTWF,PFFSNVTWF,SNVTWFHAI			surface glycoprotein	21725	21766	0	1	0	0
ACTGTGACATCGGCCCAAAAGAACCCGACAGCTTTCTATCTCTGTGCCAGTAGTATTCGATCAGCTTACGAGCAGTACTTCGGGCCG	eOX46		CASSIRSAYEQYF+TCRBV19-01+TCRBJ02-07	FFSNVTWFH,FLPFFSNVT,LPFFSNVTW,LPFFSNVTWF,PFFSNVTWF,SNVTWFHAI			surface glycoprotein	21725	21766	0	1	0	0
ACTGTGACATCGGCCCAAAAGAACCCGACAGCTTTCTATCTCTGTGCCAGTAGTATCCGGTCGGCCTACGAGCAGTACTTCGGGCCG	eEE228		CASSIRSAYEQYF+TCRBV19-01+TCRBJ02-07	FFSNVTWFH,FLPFFSNVT,LPFFSNVTW,LPFFSNVTWF,PFFSNVTWF,SNVTWFHAI			surface glycoprotein	21725	21766	0	1	0	0
ACTGTGACATCGGCCCAAAAGAACCCGACAGCTTTCTATCTCTGTGCCAGTAGTATAAGGTCAGCCTACGAGCAGTACTTCGGGCCG	eOX46		CASSIRSAYEQYF+TCRBV19-01+TCRBJ02-07	FFSNVTWFH,FLPFFSNVT,LPFFSNVTW,LPFFSNVTWF,PFFSNVTWF,SNVTWFHAI			surface glycoprotein	21725	21766	0	1	0	0
ACTGTGACATCGGCCCAAAAGAACCCGACAGCTTTCTATCTCTGTGCCAGTAGTATTCGTTCAGCCTACGAGCAGTACTTCGGGCCG	eEE228		CASSIRSAYEQYF+TCRBV19-01+TCRBJ02-07	FFSNVTWFH,FLPFFSNVT,LPFFSNVTW,LPFFSNVTWF,PFFSNVTWF,SNVTWFHAI			surface glycoprotein	21725	21766	0	1	0	0
ACTGTGACATCGGCCCAAAAGAACCCGACAGCTTTCTATCTCTGTGCCAGTAGTATTCGTTCAGCCTACGAGCAGTACTTCGGGCCG	eOX46		CASSIRSAYEQYF+TCRBV19-01+TCRBJ02-07	FFSNVTWFH,FLPFFSNVT,LPFFSNVTW,LPFFSNVTWF,PFFSNVTWF,SNVTWFHAI			surface glycoprotein	21725	21766	0	1	0	0
ACTGTGACATCGGCCCAAAAGAACCCGACAGCTTTCTATCTCTGTGCCAGTAGTATCCGGAGCGCCTACGAGCAGTACTTCGGGCCG	eOX46		CASSIRSAYEQYF+TCRBV19-01+TCRBJ02-07	FFSNVTWFH,FLPFFSNVT,LPFFSNVTW,LPFFSNVTWF,PFFSNVTWF,SNVTWFHAI			surface glycoprotein	21725	21766	0	1	0	0
ACTGTGACATCGGCCCAAAAGAACCCGACAGCTTTCTATCTCTGTGCCAGTAGTATCCGATCAGCCTACGAGCAGTACTTCGGGCCG	eOX46		CASSIRSAYEQYF+TCRBV19-01+TCRBJ02-07	FFSNVTWFH,FLPFFSNVT,LPFFSNVTW,LPFFSNVTWF,PFFSNVTWF,SNVTWFHAI			surface glycoprotein	21725	21766	0	1	0	0
ACTGTGACATCGGCCCAAAAGAACCCGACAGCTTTCTATCTCTGTGCCAGTAGTATACGTTCGGCCTACGAGCAGTACTTCGGGCCG	eOX46		CASSIRSAYEQYF+TCRBV19-01+TCRBJ02-07	FFSNVTWFH,FLPFFSNVT,LPFFSNVTW,LPFFSNVTWF,PFFSNVTWF,SNVTWFHAI			surface glycoprotein	21725	21766	0	1	0	0
ACTGTGACATCGGCCCAAAAGAACCCGACAGCTTTCTATCTCTGTGCCAGTAGTATAAGATCAGCCTACGAGCAGTACTTCGGGCCG	eEE228		CASSIRSAYEQYF+TCRBV19-01+TCRBJ02-07	FFSNVTWFH,FLPFFSNVT,LPFFSNVTW,LPFFSNVTWF,PFFSNVTWF,SNVTWFHAI			surface glycoprotein	21725	21766	0	1	0	0
ACTGTGACATCGGCCCAAAAGAACCCGACAGCTTTCTATCTCTGTGCCAGTAGTATCCGATCAGCCTACGAGCAGTACTTCGGGCCG	eEE228		CASSIRSAYEQYF+TCRBV19-01+TCRBJ02-07	FFSNVTWFH,FLPFFSNVT,LPFFSNVTW,LPFFSNVTWF,PFFSNVTWF,SNVTWFHAI			surface glycoprotein	21725	21766	0	1	0	0
ACTGTGACATCGGCCCAAAAGAACCCGACAGCTTTCTATCTCTGTGCCAGTAGTATAAGGAGCGCGTACGAGCAGTACTTCGGGCCG	eEE228		CASSIRSAYEQYF+TCRBV19-01+TCRBJ02-07	FFSNVTWFH,FLPFFSNVT,LPFFSNVTW,LPFFSNVTWF,PFFSNVTWF,SNVTWFHAI			surface glycoprotein	21725	21766	0	1	0	0
ACTGTGACATCGGCCCAAAAGAACCCGACAGCTTTCTATCTCTGTGCCAGTAGTATTAGGAGTGCTTACGAGCAGTACTTCGGGCCG	eEE228		CASSIRSAYEQYF+TCRBV19-01+TCRBJ02-07	FFSNVTWFH,FLPFFSNVT,LPFFSNVTW,LPFFSNVTWF,PFFSNVTWF,SNVTWFHAI			surface glycoprotein	21725	21766	0	1	0	0
ACTGTGACATCGGCCCAAAAGAACCCGACAGCTTTCTATCTCTGTGCCAGTAGTATAAGGTCAGCCTACGAGCAGTACTTCGGGCCG	eEE228		CASSIRSAYEQYF+TCRBV19-01+TCRBJ02-07	FFSNVTWFH,FLPFFSNVT,LPFFSNVTW,LPFFSNVTWF,PFFSNVTWF,SNVTWFHAI			surface glycoprotein	21725	21766	0	1	0	0
ACTGTGACATCGGCCCAAAAGAACCCGACAGCTTTCTATCTCTGTGCCAGTAGTATTCGATCAGCTTACGAGCAGTACTTCGGGCCG	eEE228		CASSIRSAYEQYF+TCRBV19-01+TCRBJ02-07	FFSNVTWFH,FLPFFSNVT,LPFFSNVTW,LPFFSNVTWF,PFFSNVTWF,SNVTWFHAI			surface glycoprotein	21725	21766	0	1	0	0
ACTGTGACATCGGCCCAAAAGAACCCGACAGCTTTCTATCTCTGTGCCAGTAGTATACGTTCGGCCTACGAGCAGTACTTCGGGCCG	eEE228		CASSIRSAYEQYF+TCRBV19-01+TCRBJ02-07	FFSNVTWFH,FLPFFSNVT,LPFFSNVTW,LPFFSNVTWF,PFFSNVTWF,SNVTWFHAI			surface glycoprotein	21725	21766	0	1	0	0
ACTGTGACATCGGCCCAAAAGAACCCGACAGCTTTCTATCTCTGTGCCAGTAGTATTCGGTCGGCCTACGAGCAGTACTTCGGGCCG	eEE228		CASSIRSAYEQYF+TCRBV19-01+TCRBJ02-07	FFSNVTWFH,FLPFFSNVT,LPFFSNVTW,LPFFSNVTWF,PFFSNVTWF,SNVTWFHAI			surface glycoprotein	21725	21766	0	1	0	0
ACTGTGACATCGGCCCAAAAGAACCCGACAGCTTTCTATCTCTGTGCCAGTAGTATCCGGAGCGCCTACGAGCAGTACTTCGGGCCG	eEE228		CASSIRSAYEQYF+TCRBV19-01+TCRBJ02-07	FFSNVTWFH,FLPFFSNVT,LPFFSNVTW,LPFFSNVTWF,PFFSNVTWF,SNVTWFHAI			surface glycoprotein	21725	21766	0	1	0	0
ACTGTGACATCGGCCCAAAAGAACCCGACAGCTTTCTATCTCTGTGCCAGTAGTATACGCAGTGCCTACGAGCAGTACTTCGGGCCG	eXL37		CASSIRSAYEQYF+TCRBV19-01+TCRBJ02-07	FFSNVTWFH,FLPFFSNVT,LPFFSNVTW,LPFFSNVTWF,PFFSNVTWF,SNVTWFHAI			surface glycoprotein	21725	21766	0	1	0	0
ACTGTGACATCGGCCCAAAAGAACCCGACAGCTTTCTATCTCTGTGCCAGTAGTATAAGGTCAGCCTACGAGCAGTACTTCGGGCCG	eLH47		CASSIRSAYEQYF+TCRBV19-01+TCRBJ02-07	FFSNVTWFH,FLPFFSNVT,LPFFSNVTW,LPFFSNVTWF,PFFSNVTWF,SNVTWFHAI			surface glycoprotein	21725	21766	0	1	0	0
ACTGTGACATCGGCCCAAAAGAACCCGACAGCTTTCTATCTCTGTGCCAGTAGTATAAGGTCAGCCTACGAGCAGTACTTCGGGCCG	eDH96		CASSIRSAYEQYF+TCRBV19-01+TCRBJ02-07	FFSNVTWFH,FLPFFSNVT,LPFFSNVTW,LPFFSNVTWF,PFFSNVTWF,SNVTWFHAI			surface glycoprotein	21725	21766	0	1	0	0
CTGAATGTGAACGCCTTGTTGCTGGGGGACTCGGCCCTCTATCTCTGTGCCAGCAGCTTGGTCTCCTACGAGCAGTACTTCGGGCCG	eEE228		CASSLVSYEQYF+TCRBV05-06+TCRBJ02-07	FVDGVPFVV			ORF1ab	14441	14467	1	0	0	0
CTCACTGTGACATCGGCCCAAAAGAACCCGACAGCTTTCTATCTCTGTGCCAGTAGTCCAGGGGCCGGGGAGCTGTTTTTTGGAGAA	eEE226		CASSPGAGELFF+TCRBV19-01+TCRBJ02-02	FVDGVPFVV			ORF1ab	14441	14467	1	0	0	0
TCCGCTACCAGCTCCCAGACATCTGTGTACTTCTGTGCCATCAGTGAATCCCTAGCGGGGAGCACAGATACGCAGTATTTTGGCCCA	eEE243		CAISESLAGSTDTQYF+TCRBV10-03+TCRBJ02-03	FVDGVPFVV			ORF1ab	14441	14467	1	0	0	0
CTAAACCTGAGCTCTCTGGAGCTGGGGGACTCAGCTTTGTATTTCTGTGCCAGCAGCGTAGGGTCAGATACGCAGTATTTTGGCCCA	eEE224		CASSVGSDTQYF+TCRBV09-01+TCRBJ02-03	FVDGVPFVV			ORF1ab	14441	14467	0	1	0	0
CTAAACCTGAGCTCTCTGGAGCTGGGGGACTCAGCTTTGTATTTCTGTGCCAGCAGCGTAGGATCTGATACGCAGTATTTTGGCCCA	eAV88		CASSVGSDTQYF+TCRBV09-01+TCRBJ02-03	FVDGVPFVV			ORF1ab	14441	14467	0	1	0	0
CTAAACCTGAGCTCTCTGGAGCTGGGGGACTCAGCTTTGTATTTCTGTGCCAGCAGCGTGGGGTCCGATACGCAGTATTTTGGCCCA	eOX56		CASSVGSDTQYF+TCRBV09-01+TCRBJ02-03	FVDGVPFVV			ORF1ab	14441	14467	0	1	0	0
CTACACGCCCTGCAGCCAGAAGACTCAGCCCTGTATCTCTGCGCCAGCAGCCAAGAACTAGCGGACAATGAGCAGTTCTTCGGGCCA	eEE243		CASSQELADNEQFF+TCRBV04-01+TCRBJ02-01	FVDGVPFVV			ORF1ab	14441	14467	1	0	0	0
ACTCTCAAGATCCAACCTGCAAAGCTTGAGGACTCGGCCGTGTATCTCTGTGCCAGCAGCTTGGGCAATGAGCAGTTCTTCGGGCCA	eEE224		CASSLGNEQFF+TCRBV11-02+TCRBJ02-01	FVDGVPFVV			ORF1ab	14441	14467	0	1	0	0
CTAAACCTGAGCTCTCTGGAGCTGGGGGACTCAGCTTTGTATTTCTGTGCCAGCAGCGTAGGGGACAATGAGCAGTTCTTCGGGCCA	eEE224		CASSVGDNEQFF+TCRBV09-01+TCRBJ02-01	FVDGVPFVV			ORF1ab	14441	14467	1	0	0	0
CTAAACCTGAGCTCTCTGGAGCTGGGGGACTCAGCTTTGTATTTCTGTGCCAGCAGCGTTGGGGACAATGAGCAGTTCTTCGGGCCA	eOX52		CASSVGDNEQFF+TCRBV09-01+TCRBJ02-01	FVDGVPFVV			ORF1ab	14441	14467	1	0	0	0
CTAAACCTGAGCTCTCTGGAGCTGGGGGACTCAGCTTTGTATTTCTGTGCCAGCAGCGTAGGTGACAATGAGCAGTTCTTCGGGCCA	eOX54		CASSVGDNEQFF+TCRBV09-01+TCRBJ02-01	FVDGVPFVV			ORF1ab	14441	14467	1	0	0	0
CTAAACCTGAGCTCTCTGGAGCTGGGGGACTCAGCTTTGTATTTCTGTGCCAGCAGCGTAGGGGACAATGAGCAGTTCTTCGGGCCA	eGK120		CASSVGDNEQFF+TCRBV09-01+TCRBJ02-01	GTHWFVTQR			surface glycoprotein	24857	24883	1	0	0	0
CTAAACCTGAGCTCTCTGGAGCTGGGGGACTCAGCTTTGTATTTCTGTGCCAGCAGCGTAGGGGACAATGAGCAGTTCTTCGGGCCA	eQD108		CASSVGDNEQFF+TCRBV09-01+TCRBJ02-01	GTHWFVTQR			surface glycoprotein	24857	24883	1	0	0	0
CTGAGCTCTCTGGAGCTGGGGGACTCAGCTTTGTATTTCTGTGCCAGCAGCGTAGTTGGGGGACAAGAGACCCAGTACTTCGGGCCA	eEE240		CASSVVGGQETQYF+TCRBV09-01+TCRBJ02-05	FVDGVPFVV			ORF1ab	14441	14467	1	0	0	0
CTGAGCTCTCTGGAGCTGGGGGACTCAGCTTTGTATTTCTGTGCCAGCAGCGTAGTAGGGGGCCAAGAGACCCAGTACTTCGGGCCA	eHO141		CASSVVGGQETQYF+TCRBV09-01+TCRBJ02-05	FVDGVPFVV			ORF1ab	14441	14467	1	0	0	0
NNNNNNNTGTCGGCTGCTCCCTCCCAGACATCTGTGTACTTCTGTGCCAGCAGTTACTCAGGGAACACTGAAGCTTTCTTTGGACAA	eEE224		CASSYSGNTEAFF+TCRBV06-05+TCRBJ01-01	FVDGVPFVV			ORF1ab	14441	14467	0	1	0	0
NNNNNNNTGTCGGCTGCTCCCTCCCAGACATCTGTGTACTTCTGTGCCAGCAGTTACTCTGGAAACACTGAAGCTTTCTTTGGACAA	eXL27		CASSYSGNTEAFF+TCRBV06-05+TCRBJ01-01	FVDGVPFVV			ORF1ab	14441	14467	0	1	0	0
NNNNNNNTGTCGGCTGCTCCCTCCCAGACATCTGTGTACTTCTGTGCCAGCAGTTATAGCGGAAACACTGAAGCTTTCTTTGGACAA	eHO124		CASSYSGNTEAFF+TCRBV06-05+TCRBJ01-01	ALALLLLDR,GDAALALLLL,LALLLLDRL,LLLDRLNQL,LLLLDRLNQ,LLLLDRLNQL			nucleocapsid phosphoprotein	28916	28963	0	1	0	0
ATCCTGGAGTCGCCCAGCCCCAACCAGACCTCTCTGTACTTCTGTGCCAGCAGTTTCGCGAGCACAGATACGCAGTATTTTGGCCCA	eEE243		CASSFASTDTQYF+TCRBV27-01+TCRBJ02-03	FVDGVPFVV			ORF1ab	14441	14467	0	1	0	0
ACAGTGACCAGTGCCCATCCTGAAGACAGCAGCTTCTACATCTGCAGTGCTAGTAGTGGGAGGGCCTACGAGCAGTACTTCGGGCCG	eEE243		CSASSGRAYEQYF+TCRBV20-01+TCRBJ02-07	FVDGVPFVV			ORF1ab	14441	14467	1	0	0	0
TCCACTCTGACAGTGACCAGTGCCCATCCTGAAGACAGCAGCTTCTACATCTGCAGTGCTAGGGACAATGAGCAGTTCTTCGGGCCA	eOX52		CSARDNEQFF+TCRBV20-01+TCRBJ02-01	FVDGVPFVV			ORF1ab	14441	14467	1	0	0	0
CTAAACCTGAGCTCTCTGGAGCTGGGGGACTCAGCTTTGTATTTCTGTGCCAGCAGCCCTACAGGGGAGACCCAGTACTTCGGGCCA	eOX52		CASSPTGETQYF+TCRBV09-01+TCRBJ02-05	FVDGVPFVV			ORF1ab	14441	14467	0	1	0	0
CTAAACCTGAGCTCTCTGGAGCTGGGGGACTCAGCTTTGTATTTCTGTGCCAGCAGCCGGGGAAACACTGAAGCTTTCTTTGGACAA	eOX52		CASSRGNTEAFF+TCRBV09-01+TCRBJ01-01	FVDGVPFVV			ORF1ab	14441	14467	1	0	0	0
CTGATTCTGGAGTCCGCCAGCACCAACCAGACATCTATGTACCTCTGTGCCAGCAGTCTGGGGGGGACTGAAGCTTTCTTTGGACAA	eJL154		CASSLGGTEAFF+TCRBV28-01+TCRBJ01-01	FVDGVPFVV			ORF1ab	14441	14467	1	0	0	0
AGCACCTTGGAGCTGGGGGACTCGGCCCTTTATCTTTGCGCCAGCAGCTTGGGTCAGGGGACGAACACTGAAGCTTTCTTTGGACAA	eJL161		CASSLGQGTNTEAFF+TCRBV05-01+TCRBJ01-01	FVDGVPFVV			ORF1ab	14441	14467	1	0	0	0
AACCTGAGCTCTCTGGAGCTGGGGGACTCAGCTTTGTATTTCTGTGCCAGCAGCGTAGTGGGGTCCGGGGAGCTGTTTTTTGGAGAA	eOX49		CASSVVGSGELFF+TCRBV09-01+TCRBJ02-02	FVDGVPFVV			ORF1ab	14441	14467	1	0	0	0
ATCCTGGAGTCGCCCAGCCCCAACCAGACCTCTCTGTACTTCTGTGCCAGCAGTCTGGACAGGTCCTACGAGCAGTACTTCGGGCCG	eOX43		CASSLDRSYEQYF+TCRBV27-01+TCRBJ02-07	FVDGVPFVV			ORF1ab	14441	14467	0	1	0	0
NTGTCGGCTGCTCCCTCCCAGACATCTGTGTACTTCTGTGCCAGCAGTGAGGGACTAGCGGGCAGCTACGAGCAGTACTTCGGGCCG	eOX52		CASSEGLAGSYEQYF+TCRBV06-01+TCRBJ02-07	FVDGVPFVV			ORF1ab	14441	14467	2	1	0	0
NTGTCGGCTGCTCCCTCCCAGACATCTGTGTACTTCTGTGCCAGCAGTGAAGGACTAGCGGGTTCCTACGAGCAGTACTTCGGGCCG	eOX46		CASSEGLAGSYEQYF+TCRBV06-01+TCRBJ02-07	AFLLFLVLI,FLAFLLFLV,FYLCFLAFL,FYLCFLAFLL,IDFYLCFLAF,IELSLIDFYL,LIDFYLCFL,LLFLVLIML,MIELSLIDFY,SLIDFYLCFL,YLCFLAFLL			ORF7b	27756	27830	2	1	0	0
NNNACCTTGGAGATCCAGCGCACAGAGCAGGGGGACTCGGCCATGTATCTCTGTGCCAGCAGCTTCAATGAGCAGTTCTTCGGGCCA	eOX46		CASSFNEQFF+TCRBV07-09+TCRBJ02-01	FVDGVPFVV			ORF1ab	14441	14467	1	0	0	0
NNNACCTTGGAGATCCAGCGCACAGAGCAGGGGGACTCGGCCATGTATCTCTGTGCCAGCAGCTTTAATGAGCAGTTCTTCGGGCCA	eOX52		CASSFNEQFF+TCRBV07-09+TCRBJ02-01	ELYSPIFLI,LYSPIFLIV,QELYSPIFL,VQELYSPIF,VQELYSPIFL			ORF7a	27670	27705	1	0	0	0
NNNACCTTGGAGATCCAGCGCACAGAGCAGGGGGACTCGGCCATGTATCTCTGTGCCAGCAGCTTTAATGAGCAGTTCTTCGGGCCA	eEE240		CASSFNEQFF+TCRBV07-09+TCRBJ02-01	ELYSPIFLI,LYSPIFLIV,QELYSPIFL,VQELYSPIF,VQELYSPIFL			ORF7a	27670	27705	1	0	0	0
GTGACATCGGCCCAAAAGAACCCGACAGCTTTCTATCTCTGTGCCAGTAGTATAGGCGGACTCTCCTACGAGCAGTACTTCGGGCCG	eOX52		CASSIGGLSYEQYF+TCRBV19-01+TCRBJ02-07	FVDGVPFVV			ORF1ab	14441	14467	1	0	0	1
CTAAACCTGAGCTCTCTGGAGCTGGGGGACTCAGCTTTGTATTTCTGTGCCAGCAGCGCCCTAGGTAACGAGCAGTTCTTCGGGCCA	eOX52		CASSALGNEQFF+TCRBV09-01+TCRBJ02-01	FVDGVPFVV			ORF1ab	14441	14467	1	0	0	0
GAGATGAATGTGAGCACCTTGGAGCTGGGGGACTCGGCCCTTTATCTTTGCGCCAGCAGCCTGGGACTAGAGCAGTTCTTCGGGCCA	eXL27		CASSLGLEQFF+TCRBV05-01+TCRBJ02-01	FVDGVPFVV			ORF1ab	14441	14467	1	0	0	0
GAACTGAACATGAGCTCCTTGGAGCTGGGGGACTCAGCCCTGTACTTCTGTGCCAGCAGCTTAAACTATGGCTACACCTTCGGTTCG	eXL27		CASSLNYGYTF+TCRBV13-01+TCRBJ01-02	FVDGVPFVV			ORF1ab	14441	14467	1	0	0	0
ATTCTGGAGTCCGCCAGCACCAACCAGACATCTATGTACCTCTGTGCCAGCAGTTTAGGGGGCAATCAGCCCCAGCATTTTGGTGAT	eOX52		CASSLGGNQPQHF+TCRBV28-01+TCRBJ01-05	FVDGVPFVV			ORF1ab	14441	14467	1	0	0	0
ATTCTGGAGTCCGCCAGCACCAACCAGACATCTATGTACCTCTGTGCCAGCAGTTTGGGCGGCAATCAGCCCCAGCATTTTGGTGAT	eOX56		CASSLGGNQPQHF+TCRBV28-01+TCRBJ01-05	AFLLFLVLI,FLAFLLFLV,FYLCFLAFL,FYLCFLAFLL,IDFYLCFLAF,IELSLIDFYL,LIDFYLCFL,LLFLVLIML,MIELSLIDFY,SLIDFYLCFL,YLCFLAFLL			ORF7b	27756	27830	1	0	0	0
AACATGAGCTCCTTGGAGCTGGGGGACTCAGCCCTGTACTTCTGTGCCAGCAGCCTCGGGTTGAACACTGAAGCTTTCTTTGGACAA	eOX54		CASSLGLNTEAFF+TCRBV13-01+TCRBJ01-01	FVDGVPFVV			ORF1ab	14441	14467	1	0	1	0
AACATGAGCTCCTTGGAGCTGGGGGACTCAGCCCTGTACTTCTGTGCCAGCAGCTTAGGATTGAACACTGAAGCTTTCTTTGGACAA	eOX52		CASSLGLNTEAFF+TCRBV13-01+TCRBJ01-01	FVDGVPFVV			ORF1ab	14441	14467	1	0	1	0
AACATGAGCTCCTTGGAGCTGGGGGACTCAGCCCTGTACTTCTGTGCCAGCAGCTTAGGACTGAACACTGAAGCTTTCTTTGGACAA	eXL30		CASSLGLNTEAFF+TCRBV13-01+TCRBJ01-01	KLPDDFTGCV			surface glycoprotein	22832	22861	1	0	1	0
AACATGAGCTCCTTGGAGCTGGGGGACTCAGCCCTGTACTTCTGTGCCAGCAGCTTAGGCCTCAACACTGAAGCTTTCTTTGGACAA	eEE226		CASSLGLNTEAFF+TCRBV13-01+TCRBJ01-01	AIPTNFTISV,AYSNNSIAIPTNF,IPTNFTISV,NSIAIPTNF			surface glycoprotein	23678	23728	1	0	1	0
AACATGAGCTCCTTGGAGCTGGGGGACTCAGCCCTGTACTTCTGTGCCAGCAGCTTAGGTTTGAACACTGAAGCTTTCTTTGGACAA	eMR16		CASSLGLNTEAFF+TCRBV13-01+TCRBJ01-01	AIPTNFTISV,AYSNNSIAIPTNF,IPTNFTISV,NSIAIPTNF			surface glycoprotein	23678	23728	1	0	1	0
AACATGAGCTCCTTGGAGCTGGGGGACTCAGCCCTGTACTTCTGTGCCAGCAGCTTAGGGTTAAACACTGAAGCTTTCTTTGGACAA	eOX52		CASSLGLNTEAFF+TCRBV13-01+TCRBJ01-01	HLVDFQVTI			ORF6	27208	27234	1	0	1	0
AACATGAGCTCCTTGGAGCTGGGGGACTCAGCCCTGTACTTCTGTGCCAGCAGCTTAGGTTTAAACACTGAAGCTTTCTTTGGACAA	eHO136		CASSLGLNTEAFF+TCRBV13-01+TCRBJ01-01	HLVDFQVTI			ORF6	27208	27234	1	0	1	0
AACATGAGCTCCTTGGAGCTGGGGGACTCAGCCCTGTACTTCTGTGCCAGCAGCTTAGGACTGAACACTGAAGCTTTCTTTGGACAA	ePD83		CASSLGLNTEAFF+TCRBV13-01+TCRBJ01-01	HLVDFQVTI			ORF6	27208	27234	1	0	1	0
AACATGAGCTCCTTGGAGCTGGGGGACTCAGCCCTGTACTTCTGTGCCAGCAGCTTAGGTTTGAACACTGAAGCTTTCTTTGGACAA	eXL30		CASSLGLNTEAFF+TCRBV13-01+TCRBJ01-01	HLVDFQVTI			ORF6	27208	27234	1	0	1	0
AACATGAGCTCCTTGGAGCTGGGGGACTCAGCCCTGTACTTCTGTGCCAGCAGCTTAGGATTGAACACTGAAGCTTTCTTTGGACAA	eEE224		CASSLGLNTEAFF+TCRBV13-01+TCRBJ01-01	HLVDFQVTI			ORF6	27208	27234	1	0	1	0
AACATGAGCTCCTTGGAGCTGGGGGACTCAGCCCTGTACTTCTGTGCCAGCAGCCTTGGACTGAACACTGAAGCTTTCTTTGGACAA	eEE240		CASSLGLNTEAFF+TCRBV13-01+TCRBJ01-01	HLVDFQVTI			ORF6	27208	27234	1	0	1	0
AACATGAGCTCCTTGGAGCTGGGGGACTCAGCCCTGTACTTCTGTGCCAGCAGCTTAGGCTTGAACACTGAAGCTTTCTTTGGACAA	eEE240		CASSLGLNTEAFF+TCRBV13-01+TCRBJ01-01	HLVDFQVTI			ORF6	27208	27234	1	0	1	0
AACATGAGCTCCTTGGAGCTGGGGGACTCAGCCCTGTACTTCTGTGCCAGCAGCTTAGGACTTAACACTGAAGCTTTCTTTGGACAA	ePD84		CASSLGLNTEAFF+TCRBV13-01+TCRBJ01-01	HLVDFQVTI			ORF6	27208	27234	1	0	1	0
AACATGAGCTCCTTGGAGCTGGGGGACTCAGCCCTGTACTTCTGTGCCAGCAGCTTAGGGCTGAACACTGAAGCTTTCTTTGGACAA	eEE226		CASSLGLNTEAFF+TCRBV13-01+TCRBJ01-01	HLVDFQVTI			ORF6	27208	27234	1	0	1	0
AACATGAGCTCCTTGGAGCTGGGGGACTCAGCCCTGTACTTCTGTGCCAGCAGCTTAGGGCTGAACACTGAAGCTTTCTTTGGACAA	ePD84		CASSLGLNTEAFF+TCRBV13-01+TCRBJ01-01	HLVDFQVTI			ORF6	27208	27234	1	0	1	0
AACATGAGCTCCTTGGAGCTGGGGGACTCAGCCCTGTACTTCTGTGCCAGCAGCTTAGGGTTGAACACTGAAGCTTTCTTTGGACAA	eXL30		CASSLGLNTEAFF+TCRBV13-01+TCRBJ01-01	HLVDFQVTI			ORF6	27208	27234	1	0	1	0
AACATGAGCTCCTTGGAGCTGGGGGACTCAGCCCTGTACTTCTGTGCCAGCAGCTTGGGACTTAACACTGAAGCTTTCTTTGGACAA	eXL30		CASSLGLNTEAFF+TCRBV13-01+TCRBJ01-01	HLVDFQVTI			ORF6	27208	27234	1	0	1	0
AATGTGAGCACCTTGGAGCTGGGGGACTCGGCCCTTTATCTTTGCGCCAGCAGCCCGGACAGCTCCTACGAGCAGTACTTCGGGCCG	eOX56		CASSPDSSYEQYF+TCRBV05-01+TCRBJ02-07	FVDGVPFVV			ORF1ab	14441	14467	0	0	1	0
ATGAATGTGAGCACCTTGGAGCTGGGGGACTCGGCCCTTTATCTTTGCGCCAGCAGCTTGGCCGGAGACGAGCAGTACTTCGGGCCG	eMR18		CASSLAGDEQYF+TCRBV05-01+TCRBJ02-07	FVDGVPFVV			ORF1ab	14441	14467	1	0	0	0
ATGAATGTGAGCACCTTGGAGCTGGGGGACTCGGCCCTTTATCTTTGCGCCAGCAGCTTGGCGGGGAGCGAGCAGTACTTCGGGCCG	eQD131		CASSLAGSEQYF+TCRBV05-01+TCRBJ02-07	FVDGVPFVV			ORF1ab	14441	14467	0	0	0	1
ATGAATGTGAGCACCTTGGAGCTGGGGGACTCGGCCCTTTATCTTTGCGCCAGCAGCTTGGCGGGATCCGAGCAGTACTTCGGGCCG	eHH175		CASSLAGSEQYF+TCRBV05-01+TCRBJ02-07	LSPRWYFYY,SPRWYFYYL			nucleocapsid phosphoprotein	28583	28612	0	0	0	1
ATGAATGTGAGCACCTTGGAGCTGGGGGACTCGGCCCTTTATCTTTGCGCCAGCAGCTTGGCCGGTAGCGAGCAGTACTTCGGGCCG	eLH42		CASSLAGSEQYF+TCRBV05-01+TCRBJ02-07	LSPRWYFYY,SPRWYFYYL			nucleocapsid phosphoprotein	28583	28612	0	0	0	1
ATGAATGTGAGCACCTTGGAGCTGGGGGACTCGGCCCTTTATCTTTGCGCCAGCAGCTTGGCGGGGTCCGAGCAGTACTTCGGGCCG	eLH42		CASSLAGSEQYF+TCRBV05-01+TCRBJ02-07	LSPRWYFYY,SPRWYFYYL			nucleocapsid phosphoprotein	28583	28612	0	0	0	1
ATGAATGTGAGCACCTTGGAGCTGGGGGACTCGGCCCTTTATCTTTGCGCCAGCAGCCTAGCGGGAAGCGAGCAGTACTTCGGGCCG	eLH47		CASSLAGSEQYF+TCRBV05-01+TCRBJ02-07	LSPRWYFYY,SPRWYFYYL			nucleocapsid phosphoprotein	28583	28612	0	0	0	1
ATGAATGTGAGCACCTTGGAGCTGGGGGACTCGGCCCTTTATCTTTGCGCCAGCAGCTTGGCCGGTTCCGAGCAGTACTTCGGGCCG	eLH42		CASSLAGSEQYF+TCRBV05-01+TCRBJ02-07	LSPRWYFYY,SPRWYFYYL			nucleocapsid phosphoprotein	28583	28612	0	0	0	1
ATGAATGTGAGCACCTTGGAGCTGGGGGACTCGGCCCTTTATCTTTGCGCCAGCAGCTTGGCAGGGAGCGAGCAGTACTTCGGGCCG	eLH47		CASSLAGSEQYF+TCRBV05-01+TCRBJ02-07	LSPRWYFYY,SPRWYFYYL			nucleocapsid phosphoprotein	28583	28612	0	0	0	1
ATGAATGTGAGCACCTTGGAGCTGGGGGACTCGGCCCTTTATCTTTGCGCCAGCAGCTTGGCGGGAAGCGAGCAGTACTTCGGGCCG	eLH47		CASSLAGSEQYF+TCRBV05-01+TCRBJ02-07	LSPRWYFYY,SPRWYFYYL			nucleocapsid phosphoprotein	28583	28612	0	0	0	1
ATGAATGTGAGCACCTTGGAGCTGGGGGACTCGGCCCTTTATCTTTGCGCCAGCAGCTTGGCCGGGTCCGAGCAGTACTTCGGGCCG	ePD91		CASSLAGSEQYF+TCRBV05-01+TCRBJ02-07	LSPRWYFYY,SPRWYFYYL			nucleocapsid phosphoprotein	28583	28612	0	0	0	1
ATGAATGTGAGCACCTTGGAGCTGGGGGACTCGGCCCTTTATCTTTGCGCCAGCAGCTTGGCGGGGAGCGAGCAGTACTTCGGGCCG	eQD109		CASSLAGSEQYF+TCRBV05-01+TCRBJ02-07	LSPRWYFYY,SPRWYFYYL			nucleocapsid phosphoprotein	28583	28612	0	0	0	1
ATGAATGTGAGCACCTTGGAGCTGGGGGACTCGGCCCTTTATCTTTGCGCCAGCAGCTTGGCTGGAAGCGAGCAGTACTTCGGGCCG	eQD111		CASSLAGSEQYF+TCRBV05-01+TCRBJ02-07	LSPRWYFYY,SPRWYFYYL			nucleocapsid phosphoprotein	28583	28612	0	0	0	1
ATGAATGTGAGCACCTTGGAGCTGGGGGACTCGGCCCTTTATCTTTGCGCCAGCAGCTTGGCCGGCAGCGAGCAGTACTTCGGGCCG	eQD112		CASSLAGSEQYF+TCRBV05-01+TCRBJ02-07	LSPRWYFYY,SPRWYFYYL			nucleocapsid phosphoprotein	28583	28612	0	0	0	1
ATGAATGTGAGCACCTTGGAGCTGGGGGACTCGGCCCTTTATCTTTGCGCCAGCAGCTTGGCAGGGTCAGAGCAGTACTTCGGGCCG	eQD111		CASSLAGSEQYF+TCRBV05-01+TCRBJ02-07	LSPRWYFYY,SPRWYFYYL			nucleocapsid phosphoprotein	28583	28612	0	0	0	1
AATGTGAGCACCTTGGAGCTGGGGGACTCGGCCCTTTATCTTTGCGCCAGCAGCTGGGACAGCTCCTACGAGCAGTACTTCGGGCCG	eOX54		CASSWDSSYEQYF+TCRBV05-01+TCRBJ02-07	FVDGVPFVV			ORF1ab	14441	14467	0	0	0	1
CTGATCCTGGAGTCGCCCAGCCCCAACCAGACCTCTCTGTACTTCTGTGCCAGCAGTTTACTGGGCTACGAGCAGTACTTCGGGCCG	eOX54		CASSLLGYEQYF+TCRBV27-01+TCRBJ02-07	FVDGVPFVV			ORF1ab	14441	14467	0	1	0	0
AACCTGAGCTCTCTGGAGCTGGGGGACTCAGCTTTGTATTTCTGTGCCAGCAGCGTGGGAGTGAACACTGAAGCTTTCTTTGGACAA	eOX54		CASSVGVNTEAFF+TCRBV09-01+TCRBJ01-01	ISDYDYYRY			ORF1ab	14789	14815	0	1	0	1
AACCTGAGCTCTCTGGAGCTGGGGGACTCAGCTTTGTATTTCTGTGCCAGCAGCGTAGGTGTGAACACTGAAGCTTTCTTTGGACAA	eQD131		CASSVGVNTEAFF+TCRBV09-01+TCRBJ01-01	AIPTNFTISV,AYSNNSIAIPTNF,IPTNFTISV,NSIAIPTNF			surface glycoprotein	23678	23728	0	1	0	1
NNNNNNNNNNNNNTGTCGGCTGCTCCCTCCCAGACATCTGTGTACTTCTGTGCCAGCAGTTATGGTACTGAAGCTTTCTTTGGACAA	eOX56		CASSYGTEAFF+TCRBV06-05+TCRBJ01-01	RQLLFVVEV			ORF1ab	14840	14866	1	0	0	0
NNNNNNNNNNNNNTGTCGGCTGCTCCCTCCCAGACATCTGTGTACTTCTGTGCCAGCAGTTACGGTACTGAAGCTTTCTTTGGACAA	eOX43		CASSYGTEAFF+TCRBV06-05+TCRBJ01-01	FVCNLLLLFV,LLFVTVYSHL,TVYSHLLLV			ORF3a	25627	25683	1	0	0	0
ACTCTGAAGATCCAGCGCACACAGCAGGAGGACTCCGCCGTGTATCTCTGTGCCAGCAGCCCGGCCTACGAGCAGTACTTCGGGCCG	eHO131		CASSPAYEQYF+TCRBV07-08+TCRBJ02-07	RQLLFVVEV			ORF1ab	14840	14866	1	0	0	0
GAACTAAACCTGAGCTCTCTGGAGCTGGGGGACTCAGCTTTGTATTTCTGTGCCAGCAGCACCACAGATACGCAGTATTTTGGCCCA	eQD123		CASSTTDTQYF+TCRBV09-01+TCRBJ02-03	RQLLFVVEV			ORF1ab	14840	14866	1	0	0	0
GAACTAAACCTGAGCTCTCTGGAGCTGGGGGACTCAGCTTTGTATTTCTGTGCCAGCAGCACGACAGATACGCAGTATTTTGGCCCA	eXL30		CASSTTDTQYF+TCRBV09-01+TCRBJ02-03	RQLLFVVEV			ORF1ab	14840	14866	1	0	0	0
GAACTAAACCTGAGCTCTCTGGAGCTGGGGGACTCAGCTTTGTATTTCTGTGCCAGCAGCACCACAGATACGCAGTATTTTGGCCCA	eOX43		CASSTTDTQYF+TCRBV09-01+TCRBJ02-03	RQLLFVVEV			ORF1ab	14840	14866	1	0	0	0
GAACTAAACCTGAGCTCTCTGGAGCTGGGGGACTCAGCTTTGTATTTCTGTGCCAGCAGCACCACAGATACGCAGTATTTTGGCCCA	eXL27		CASSTTDTQYF+TCRBV09-01+TCRBJ02-03	RQLLFVVEV			ORF1ab	14840	14866	1	0	0	0
GAACTAAACCTGAGCTCTCTGGAGCTGGGGGACTCAGCTTTGTATTTCTGTGCCAGCAGTACCACAGATACGCAGTATTTTGGCCCA	eXL27		CASSTTDTQYF+TCRBV09-01+TCRBJ02-03	RQLLFVVEV			ORF1ab	14840	14866	1	0	0	0
GAACTAAACCTGAGCTCTCTGGAGCTGGGGGACTCAGCTTTGTATTTCTGTGCCAGCAGCGTGGGTGATGAGCAGTTCTTCGGGCCA	eEE228		CASSVGDEQFF+TCRBV09-01+TCRBJ02-01	RQLLFVVEV			ORF1ab	14840	14866	0	1	0	0
GAACTAAACCTGAGCTCTCTGGAGCTGGGGGACTCAGCTTTGTATTTCTGTGCCAGCAGCGTAGGGGATGAGCAGTTCTTCGGGCCA	eEE224		CASSVGDEQFF+TCRBV09-01+TCRBJ02-01	RQLLFVVEV			ORF1ab	14840	14866	0	1	0	0
GAACTAAACCTGAGCTCTCTGGAGCTGGGGGACTCAGCTTTGTATTTCTGTGCCAGCAGCGTAGGGGATGAGCAGTTCTTCGGGCCA	eEE226		CASSVGDEQFF+TCRBV09-01+TCRBJ02-01	RQLLFVVEV			ORF1ab	14840	14866	0	1	0	0
GAACTAAACCTGAGCTCTCTGGAGCTGGGGGACTCAGCTTTGTATTTCTGTGCCAGCAGCGTTGGGGATGAGCAGTTCTTCGGGCCA	eEE228		CASSVGDEQFF+TCRBV09-01+TCRBJ02-01	RQLLFVVEV			ORF1ab	14840	14866	0	1	0	0
GAACTAAACCTGAGCTCTCTGGAGCTGGGGGACTCAGCTTTGTATTTCTGTGCCAGCAGCGTAGGGGATGAGCAGTTCTTCGGGCCA	eMR12		CASSVGDEQFF+TCRBV09-01+TCRBJ02-01	RQLLFVVEV			ORF1ab	14840	14866	0	1	0	0
GAACTAAACCTGAGCTCTCTGGAGCTGGGGGACTCAGCTTTGTATTTCTGTGCCAGCAGCGTAGGCGATGAGCAGTTCTTCGGGCCA	eEE240		CASSVGDEQFF+TCRBV09-01+TCRBJ02-01	RQLLFVVEV			ORF1ab	14840	14866	0	1	0	0
GAACTAAACCTGAGCTCTCTGGAGCTGGGGGACTCAGCTTTGTATTTCTGTGCCAGCAGCGTAGGGGATGAGCAGTTCTTCGGGCCA	eEE240		CASSVGDEQFF+TCRBV09-01+TCRBJ02-01	RQLLFVVEV			ORF1ab	14840	14866	0	1	0	0
GAACTAAACCTGAGCTCTCTGGAGCTGGGGGACTCAGCTTTGTATTTCTGTGCCAGCAGCGTGGGCGATGAGCAGTTCTTCGGGCCA	eAV88		CASSVGDEQFF+TCRBV09-01+TCRBJ02-01	RQLLFVVEV			ORF1ab	14840	14866	0	1	0	0
GAACTAAACCTGAGCTCTCTGGAGCTGGGGGACTCAGCTTTGTATTTCTGTGCCAGCAGCGTAGGGGGAGAGCAGTACTTCGGGCCG	eEE228		CASSVGGEQYF+TCRBV09-01+TCRBJ02-07	RQLLFVVEV			ORF1ab	14840	14866	3	0	0	0
GAACTAAACCTGAGCTCTCTGGAGCTGGGGGACTCAGCTTTGTATTTCTGTGCCAGCAGCGTAGGGGGAGAGCAGTACTTCGGGCCG	eOX46		CASSVGGEQYF+TCRBV09-01+TCRBJ02-07	RQLLFVVEV			ORF1ab	14840	14866	3	0	0	0
GAACTAAACCTGAGCTCTCTGGAGCTGGGGGACTCAGCTTTGTATTTCTGTGCCAGCAGCGTAGGGGGCGAGCAGTACTTCGGGCCG	eXL27		CASSVGGEQYF+TCRBV09-01+TCRBJ02-07	RQLLFVVEV			ORF1ab	14840	14866	3	0	0	0
CTAAACCTGAGCTCTCTGGAGCTGGGGGACTCAGCTTTGTATTTCTGTGCCAGCAGCGTAGGCGGTGATACGCAGTATTTTGGCCCA	eEE228		CASSVGGDTQYF+TCRBV09-01+TCRBJ02-03	RQLLFVVEV			ORF1ab	14840	14866	1	1	0	0
GAACTAAACCTGAGCTCTCTGGAGCTGGGGGACTCAGCTTTGTATTTCTGTGCCAGCAGCGTTGGCGGGGAGCTGTTTTTTGGAGAA	eEE228		CASSVGGELFF+TCRBV09-01+TCRBJ02-02	RQLLFVVEV			ORF1ab	14840	14866	1	0	0	0
CTAAACCTGAGCTCTCTGGAGCTGGGGGACTCAGCTTTGTATTTCTGTGCCAGCAGCGTCTCTGGCGATGAGCAGTTCTTCGGGCCA	eOX49		CASSVSGDEQFF+TCRBV09-01+TCRBJ02-01	RQLLFVVEV			ORF1ab	14840	14866	0	0	1	0
TTGGAGATCCAGCGCACAGAGCAGGGGGACTCGGCCATGTATCTCTGTGCCAGCAGCTTAGGGTCCGGGGAGCTGTTTTTTGGAGAA	eOX49		CASSLGSGELFF+TCRBV07-09+TCRBJ02-02	RQLLFVVEV			ORF1ab	14840	14866	1	0	0	0
TTGGAGATCCAGCGCACAGAGCAGGGGGACTCGGCCATGTATCTCTGTGCCAGCAGCTTAGGGTCCGGGGAGCTGTTTTTTGGAGAA	eXL30		CASSLGSGELFF+TCRBV07-09+TCRBJ02-02	VLWAHGFEL			ORF1ab	18590	18616	1	0	0	0
GAACTAAACCTGAGCTCTCTGGAGCTGGGGGACTCAGCTTTGTATTTCTGTGCCAGCAGCGTAGCAGATACGCAGTATTTTGGCCCA	eXL27		CASSVADTQYF+TCRBV09-01+TCRBJ02-03	RQLLFVVEV			ORF1ab	14840	14866	1	0	0	0
GAGATGAATGTGAGCACCTTGGAGCTGGGGGACTCGGCCCTTTATCTTTGCGCCAGCAGTTTAGGGGGTGAAGCTTTCTTTGGACAA	eXL37		CASSLGGEAFF+TCRBV05-01+TCRBJ01-01	RQLLFVVEV			ORF1ab	14840	14866	1	0	0	0
GAGATGAATGTGAGCACCTTGGAGCTGGGGGACTCGGCCCTTTATCTTTGCGCCAGCAGCTTGGGGGGCGAGGCTTTCTTTGGACAA	eEE224		CASSLGGEAFF+TCRBV05-01+TCRBJ01-01	VLWAHGFEL			ORF1ab	18590	18616	1	0	0	0
GAGATGAATGTGAGCACCTTGGAGCTGGGGGACTCGGCCCTTTATCTTTGCGCCAGCAGCTTGGGTGGTGAAGCTTTCTTTGGACAA	eOX54		CASSLGGEAFF+TCRBV05-01+TCRBJ01-01	VLWAHGFEL			ORF1ab	18590	18616	1	0	0	0
GAGATGAATGTGAGCACCTTGGAGCTGGGGGACTCGGCCCTTTATCTTTGCGCCAGCAGCTTGGGTGGGGAAGCTTTCTTTGGACAA	eOX43		CASSLGGEAFF+TCRBV05-01+TCRBJ01-01	VLWAHGFEL			ORF1ab	18590	18616	1	0	0	0
AACCTGAGCTCTCTGGAGCTGGGGGACTCAGCTTTGTATTTCTGTGCCAGCAGCGAGGGAGGGGACACTGAAGCTTTCTTTGGACAA	eXL30		CASSEGGDTEAFF+TCRBV09-01+TCRBJ01-01	RQLLFVVEV			ORF1ab	14840	14866	0	0	1	0
TCGGCTGCTCCCTCCCAGACATCTGTGTACTTCTGTGCCAGCAGTTACTCGGGGGGCCGCGGTAATGAAAAACTGTTTTTTGGCAGT	eOX46		CASSYSGGRGNEKLFF+TCRBV06-05+TCRBJ01-04	RQLLFVVEV			ORF1ab	14840	14866	0	1	0	0
CTAAACCTGAGCTCTCTGGAGCTGGGGGACTCAGCTTTGTATTTCTGTGCCAGCAGCGTAGCGGGCGGGGAGCTGTTTTTTGGAGAA	eEE240		CASSVAGGELFF+TCRBV09-01+TCRBJ02-02	RQLLFVVEV			ORF1ab	14840	14866	1	0	0	0
GAACTAAACCTGAGCTCTCTGGAGCTGGGGGACTCAGCTTTGTATTTCTGTGCCAGCAGCGTGGGAGACGAGCAGTACTTCGGGCCG	eXL27		CASSVGDEQYF+TCRBV09-01+TCRBJ02-07	RQLLFVVEV			ORF1ab	14840	14866	1	0	0	0
ACCTTGGAGATCCAGCGCACAGAGCAGGGGGACTCGGCCATGTATCTCTGTGCCAGCAGCTTAGCTCTCGAGCAGTACTTCGGGCCG	eXL27		CASSLALEQYF+TCRBV07-09+TCRBJ02-07	RQLLFVVEV			ORF1ab	14840	14866	2	0	0	0
AACCTTCACCTACACGCCCTGCAGCCAGAAGACTCAGCCCTGTATCTCTGCGCCAGCAGCCCAGGGACTGAAGCTTTCTTTGGACAA	eXL27		CASSPGTEAFF+TCRBV04-01+TCRBJ01-01	RQLLFVVEV			ORF1ab	14840	14866	1	0	0	0
ATCCTGGAGTCGCCCAGCCCCAACCAGACCTCTCTGTACTTCTGTGCCAGCAGCTTAGGAACTCTCTACGAGCAGTACTTCGGGCCG	eEE228		CASSLGTLYEQYF+TCRBV27-01+TCRBJ02-07	MVMCGGSLYV,VMCGGSLYV			ORF1ab	15437	15466	1	0	0	0
ACATCGGCCCAAAAGAACCCGACAGCTTTCTATCTCTGTGCCAGTAGTTTCTCCGGGACAGGGACCGGGGAGCTGTTTTTTGGAGAA	eEE228		CASSFSGTGTGELFF+TCRBV19-01+TCRBJ02-02	MVMCGGSLYV,VMCGGSLYV			ORF1ab	15437	15466	0	0	0	1
GAGTCGCCCAGCCCCAACCAGACCTCTCTGTACTTCTGTGCCAGCAGTTTATCTGGGTCCGGGGCCAACGTCCTGACTTTCGGGGCC	eOX49		CASSLSGSGANVLTF+TCRBV27-01+TCRBJ02-06	MVMCGGSLYV,VMCGGSLYV			ORF1ab	15437	15466	1	0	0	0
GAGTCGCCCAGCCCCAACCAGACCTCTCTGTACTTCTGTGCCAGCAGTTTAAGTGGCTCTGGGGCCAACGTCCTGACTTTCGGGGCC	eLH46		CASSLSGSGANVLTF+TCRBV27-01+TCRBJ02-06	STQDLFLPFF,TQDLFLPFF			surface glycoprotein	21710	21739	1	0	0	0
AAGATCCAGCCTGCAGAGCTTGGGGACTCGGCCGTGTATCTCTGTGCCAGCAGCCAGGGGACCACAGATACGCAGTATTTTGGCCCA	eOX54		CASSQGTTDTQYF+TCRBV11-03+TCRBJ02-03	MVMCGGSLYV,VMCGGSLYV			ORF1ab	15437	15466	1	0	0	0
ATCCTGGAGTCGCCCAGCCCCAACCAGACCTCTCTGTACTTCTGTGCCAGCAGTCTCACATCCTACAATGAGCAGTTCTTCGGGCCA	eHO130		CASSLTSYNEQFF+TCRBV27-01+TCRBJ02-01	KLSYGIATV			ORF1ab	16673	16699	1	0	0	0
GTGAGCAACATGAGCCCTGAAGACAGCAGCATATATCTCTGCAGCGTTGAGCCCGGGACAGGGCAAGAGACCCAGTACTTCGGGCCA	eXL30		CSVEPGTGQETQYF+TCRBV29-01+TCRBJ02-05	KLSYGIATV			ORF1ab	16673	16699	1	0	0	0
AGTTCTAAGAAGCTCCTTCTCAGTGACTCTGGCTTCTATCTCTGTGCCTGGAGTGTAGGGGATTCCTACGAGCAGTACTTCGGGCCG	eEE243		CAWSVGDSYEQYF+TCRBV30-01+TCRBJ02-07	KLSYGIATV			ORF1ab	16673	16699	1	0	0	0
CTCACTCTGGAGTCCGCTACCAGCTCCCAGACATCTGTGTACTTCTGTGCCATCAGTGAGCCCCCCGGCGAGCAGTACTTCGGGCCG	eOX54		CAISEPPGEQYF+TCRBV10-03+TCRBJ02-07	KLSYGIATV			ORF1ab	16673	16699	1	0	0	0
GCTGCTCCCTCCCAGACATCTGTGTACTTCTGTGCCAGCAGTGAATGGACTAGCGGGGGGCTTCAAGAGACCCAGTACTTCGGGCCA	eXL32		CASSEWTSGGLQETQYF+TCRBV06-01+TCRBJ02-05	KLSYGIATV			ORF1ab	16673	16699	1	0	0	0
NNNNNNNTGTCGGCTGCTCCCTCCCAGACATCTGTGTACTTCTGTGCCAGCAGTTACTCCGGCAATCAGCCCCAGCATTTTGGTGAT	eEE240		CASSYSGNQPQHF+TCRBV06-05+TCRBJ01-05	KLSYGIATV			ORF1ab	16673	16699	1	0	0	0
NNNNNNNTGTCGGCTGCTCCCTCCCAGACATCTGTGTACTTCTGTGCCAGCAGTTATTCTGGTAATCAGCCCCAGCATTTTGGTGAT	ePD73		CASSYSGNQPQHF+TCRBV06-05+TCRBJ01-05	YAWNRKRISNCVADYSVLYNSASFSTFKCYGVSPTKLNDLCFT			surface glycoprotein	22613	22741	1	0	0	0
GTGACATCGGCCCAAAAGAACCCGACAGCTTTCTATCTCTGTGCCAGTAGTATACAAGGAAACACCGGGGAGCTGTTTTTTGGAGAA	eOX49		CASSIQGNTGELFF+TCRBV19-01+TCRBJ02-02	KLSYGIATV			ORF1ab	16673	16699	1	0	0	0
CTGAGCTCTCTGGAGCTGGGGGACTCAGCTTTGTATTTCTGTGCCAGCAGCGTAGGGCAGGGGAGCTACGAGCAGTACTTCGGGCCG	eEE243		CASSVGQGSYEQYF+TCRBV09-01+TCRBJ02-07	KLSYGIATV			ORF1ab	16673	16699	1	0	0	0
CTGAGCTCTCTGGAGCTGGGGGACTCAGCTTTGTATTTCTGTGCCAGCAGCGTAGGCCAGGGGTCCTACGAGCAGTACTTCGGGCCG	eOX54		CASSVGQGSYEQYF+TCRBV09-01+TCRBJ02-07	NLNESLIDL			surface glycoprotein	25136	25162	1	0	0	0
CTGAGCTCTCTGGAGCTGGGGGACTCAGCTTTGTATTTCTGTGCCAGCAGCGTAGGTCAGGGTTCCTACGAGCAGTACTTCGGGCCG	eXL30		CASSVGQGSYEQYF+TCRBV09-01+TCRBJ02-07	NLNESLIDL			surface glycoprotein	25136	25162	1	0	0	0
CTGAGCTCTCTGGAGCTGGGGGACTCAGCTTTGTATTTCTGTGCCAGCAGCGTAGGACAGGGGTCCTACGAGCAGTACTTCGGGCCG	eAV93		CASSVGQGSYEQYF+TCRBV09-01+TCRBJ02-07	CMTSCCSCLK,MTSCCSCLK			surface glycoprotein	25268	25297	1	0	0	0
CTGGAGTCCGCCAGCACCAACCAGACATCTATGTACCTCTGTGCCAGCAGTTTCCTAGGGACTGGAAACACCATATATTTTGGAGAG	eOX49		CASSFLGTGNTIYF+TCRBV28-01+TCRBJ01-03	KLSYGIATV			ORF1ab	16673	16699	1	0	0	0
NNNNTGTCGGCTGCTCCCTCCCAGACATCTGTGTACTTCTGTGCCAGCAGTTACGGGGGATCGTCGTACGAGCAGTACTTCGGGCCG	eEE228		CASSYGGSSYEQYF+TCRBV06-05+TCRBJ02-07	KLSYGIATV			ORF1ab	16673	16699	0	0	0	1
NNNNTGTCGGCTGCTCCCTCCCAGACATCTGTGTACTTCTGTGCCAGCAGTTACACCGACAGCTCCTACGAGCAGTACTTCGGGCCG	eEE228		CASSYTDSSYEQYF+TCRBV06-05+TCRBJ02-07	KLSYGIATV			ORF1ab	16673	16699	1	0	0	0
CTACACACCCTGCAGCCAGAAGACTCGGCCCTGTATCTCTGTGCCAGCAGCCAGGGACAGGGGGCCTACGAGCAGTACTTCGGGCCG	eEE226		CASSQGQGAYEQYF+TCRBV04-02+TCRBJ02-07	KLSYGIATV			ORF1ab	16673	16699	1	0	0	0
TCCCTGATTCTGGAGTCCGCCAGCACCAACCAGACATCTATGTACCTCTGTGCCAGCAGTTTACGGGGCGAGCAGTACTTCGGGCCG	eOX43		CASSLRGEQYF+TCRBV28-01+TCRBJ02-07	KLSYGIATV			ORF1ab	16673	16699	0	0	0	1
CTACACACCCTGCAGCCAGAAGACTCGGCCCTGTATCTCTGTGCCAGCAGCCAATGGACAGGGTCCTACGAGCAGTACTTCGGGCCG	eEE228		CASSQWTGSYEQYF+TCRBV04-02+TCRBJ02-07	KLSYGIATV			ORF1ab	16673	16699	0	0	1	0
AAGATCCAGCGCACAGAGCGGGGGGACTCAGCCGTGTATCTCTGTGCCAGCAGCTCTGGGGGCACCGGGGAGCTGTTTTTTGGAGAA	eXL27		CASSSGGTGELFF+TCRBV07-03+TCRBJ02-02	KLSYGIATV			ORF1ab	16673	16699	0	0	1	0
ATCCTGGAGTCGCCCAGCCCCAACCAGACCTCTCTGTACTTCTGTGCCAGCAGCCTCACAGCCTACAATGAGCAGTTCTTCGGGCCA	eXL27		CASSLTAYNEQFF+TCRBV27-01+TCRBJ02-01	KLSYGIATV			ORF1ab	16673	16699	1	0	0	0
NNNNNNNTGTCGGCTGCTCCCTCCCAGACATCTGTGTACTTCTGTGCCAGCAGTTACTCCGGGGGTTACGAGCAGTACTTCGGGCCG	eEE224		CASSYSGGYEQYF+TCRBV06-05+TCRBJ02-07	KLSYGIATV			ORF1ab	16673	16699	0	0	1	0
CTGAAGATCCAGCGCACAGAGCGGGGGGACTCAGCCGTGTATCTCTGTGCCAGCAGCTTAGGGGGCAATGAGCAGTTCTTCGGGCCA	eOX52		CASSLGGNEQFF+TCRBV07-03+TCRBJ02-01	VVYRGTTTY			ORF1ab	16862	16888	0	1	0	0
CTGAAGATCCAGCGCACAGAGCGGGGGGACTCAGCCGTGTATCTCTGTGCCAGCAGCTTAGGGGGGAATGAGCAGTTCTTCGGGCCA	eOX52		CASSLGGNEQFF+TCRBV07-03+TCRBJ02-01	VVYRGTTTY			ORF1ab	16862	16888	0	1	0	0
CTGAAGATCCAGCGCACAGAGCGGGGGGACTCAGCCGTGTATCTCTGTGCCAGCAGCTTGGGTGGCAATGAGCAGTTCTTCGGGCCA	eOX52		CASSLGGNEQFF+TCRBV07-03+TCRBJ02-01	VVYRGTTTY			ORF1ab	16862	16888	0	1	0	0
GAGTCGCCCAGCCCCAACCAGACCTCTCTGTACTTCTGTGCCAGCAGTTTGCTAGCGGGGGGACAAGAGACCCAGTACTTCGGGCCA	eOX52		CASSLLAGGQETQYF+TCRBV27-01+TCRBJ02-05	KLNVGDYFV			ORF1ab	16889	16915	6	0	0	0
GTGAACGCCTTGGAGCTGGACGACTCGGCCCTGTATCTCTGTGCCAGCAGCTTGGCCGGGGGCGCCTACGAGCAGTACTTCGGGCCG	eHO136		CASSLAGGAYEQYF+TCRBV05-04+TCRBJ02-07	KLNVGDYFV			ORF1ab	16889	16915	0	0	1	0
ACTCTGACAGTGACCAGTGCCCATCCTGAAGACAGCAGCTTCTACATCTGCAGTGCTAGAGCTGGGGTCGAGCAGTACTTCGGGCCG	eLH47		CSARAGVEQYF+TCRBV20-01+TCRBJ02-07	KLNVGDYFV			ORF1ab	16889	16915	1	0	0	0
ATCCAGCCTGCAAAGCTTGAGGACTCGGCCGTGTATCTCTGTGCCAGCAGCTTAGGACAGGGTAACTATGGCTACACCTTCGGTTCG	eAV93		CASSLGQGNYGYTF+TCRBV11-02+TCRBJ01-02	SSNVANYQK			ORF1ab	17024	17050	0	1	0	0
ACTGTGACATCGGCCCAAAAGAACCCGACAGCTTTCTATCTCTGTGCCAGTAGTATAGGGCTTTACAATGAGCAGTTCTTCGGGCCA	eXL27		CASSIGLYNEQFF+TCRBV19-01+TCRBJ02-01	IVDTVSALV			ORF1ab	17579	17605	2	0	0	0
CTGAACATGAGCTCCTTGGAGCTGGGGGACTCAGCCCTGTACTTCTGTGCCAGCAGCTTCACCACAGATACGCAGTATTTTGGCCCA	eOX52		CASSFTTDTQYF+TCRBV13-01+TCRBJ02-03	ILGLPTQTV			ORF1ab	17810	17836	1	0	0	0
CTACACGCCCTGCAGCCAGAAGACTCAGCCCTGTATCTCTGCGCCAGCAGCCAAGATAGGCTAACGGGTGGCTACACCTTCGGTTCG	eQD112		CASSQDRLTGGYTF+TCRBV04-01+TCRBJ01-02	IPRRNVATL			ORF1ab	18011	18037	8	7	0	0
GAGATGAATGTGAGCACCTTGGAGCTGGGGGACTCGGCCCTTTATCTTTGCGCCAGCAGCTTGGGCGGGGAGCTGTTTTTTGGAGAA	eEE226		CASSLGGELFF+TCRBV05-01+TCRBJ02-02	VLWAHGFEL			ORF1ab	18590	18616	0	2	0	1
GAGATGAATGTGAGCACCTTGGAGCTGGGGGACTCGGCCCTTTATCTTTGCGCCAGCAGCTTGGGAGGGGAGCTGTTTTTTGGAGAA	eEE226		CASSLGGELFF+TCRBV05-01+TCRBJ02-02	VLWAHGFEL			ORF1ab	18590	18616	0	2	0	1
GAGATGAATGTGAGCACCTTGGAGCTGGGGGACTCGGCCCTTTATCTTTGCGCCAGCAGCCTGGGAGGGGAGCTGTTTTTTGGAGAA	eEE224		CASSLGGELFF+TCRBV05-01+TCRBJ02-02	VLWAHGFEL			ORF1ab	18590	18616	0	2	0	1
GAGATGAATGTGAGCACCTTGGAGCTGGGGGACTCGGCCCTTTATCTTTGCGCCAGCAGCTTGGGCGGGGAGCTGTTTTTTGGAGAA	eXL30		CASSLGGELFF+TCRBV05-01+TCRBJ02-02	VLWAHGFEL			ORF1ab	18590	18616	0	2	0	1
GAGATGAATGTGAGCACCTTGGAGCTGGGGGACTCGGCCCTTTATCTTTGCGCCAGCAGCTTGGGCGGGGAGCTGTTTTTTGGAGAA	eOX54		CASSLGGELFF+TCRBV05-01+TCRBJ02-02	VLWAHGFEL			ORF1ab	18590	18616	0	2	0	1
GAGATGAATGTGAGCACCTTGGAGCTGGGGGACTCGGCCCTTTATCTTTGCGCCAGCAGCTTGGGCGGGGAGCTGTTTTTTGGAGAA	eXL27		CASSLGGELFF+TCRBV05-01+TCRBJ02-02	VLWAHGFEL			ORF1ab	18590	18616	0	2	0	1
GAGATGAATGTGAGCACCTTGGAGCTGGGGGACTCGGCCCTTTATCTTTGCGCCAGCAGCTTGGGCGGGGAGCTGTTTTTTGGAGAA	eOX46		CASSLGGELFF+TCRBV05-01+TCRBJ02-02	VLWAHGFEL			ORF1ab	18590	18616	0	2	0	1
GAGATGAATGTGAGCACCTTGGAGCTGGGGGACTCGGCCCTTTATCTTTGCGCCAGCAGCTTAGGCGGGGAGCTGTTTTTTGGAGAA	eXL27		CASSLGGELFF+TCRBV05-01+TCRBJ02-02	VLWAHGFEL			ORF1ab	18590	18616	0	2	0	1
GAGATGAATGTGAGCACCTTGGAGCTGGGGGACTCGGCCCTTTATCTTTGCGCCAGCAGCTTGGGCGGGGAGCTGTTTTTTGGAGAA	eOX49		CASSLGGELFF+TCRBV05-01+TCRBJ02-02	VLWAHGFEL			ORF1ab	18590	18616	0	2	0	1
GAGATGAATGTGAGCACCTTGGAGCTGGGGGACTCGGCCCTTTATCTTTGCGCCAGCAGCTTGGGCGGGGAGCTGTTTTTTGGAGAA	eOX43		CASSLGGELFF+TCRBV05-01+TCRBJ02-02	VLWAHGFEL			ORF1ab	18590	18616	0	2	0	1
GAGATGAATGTGAGCACCTTGGAGCTGGGGGACTCGGCCCTTTATCTTTGCGCCAGCAGCTTAGGCGGGGAGCTGTTTTTTGGAGAA	eEE240		CASSLGGELFF+TCRBV05-01+TCRBJ02-02	VLWAHGFEL			ORF1ab	18590	18616	0	2	0	1
GAGATGAATGTGAGCACCTTGGAGCTGGGGGACTCGGCCCTTTATCTTTGCGCCAGCAGCTTGGGCGGGGAGCTGTTTTTTGGAGAA	eEE243		CASSLGGELFF+TCRBV05-01+TCRBJ02-02	VLWAHGFEL			ORF1ab	18590	18616	0	2	0	1
GAACTAAACCTGAGCTCTCTGGAGCTGGGGGACTCAGCTTTGTATTTCTGTGCCAGCAGCGGAGGGGGGGAGCTGTTTTTTGGAGAA	eEE226		CASSGGGELFF+TCRBV09-01+TCRBJ02-02	VLWAHGFEL			ORF1ab	18590	18616	1	0	0	0
TTGGAGATCCAGCGCACAGAGCAGGGGGACTCGGCCATGTATCTCTGTGCCAGCAGCTTAGGAGGCTCCGAGCAGTACTTCGGGCCG	eEE224		CASSLGGSEQYF+TCRBV07-09+TCRBJ02-07	VLWAHGFEL			ORF1ab	18590	18616	1	0	0	0
AGCTCTCTGGAGCTGGGGGACTCAGCTTTGTATTTCTGTGCCAGCAGCGTAGGGGGGGATAGCTCCTACGAGCAGTACTTCGGGCCG	eEE240		CASSVGGDSSYEQYF+TCRBV09-01+TCRBJ02-07	VLWAHGFEL			ORF1ab	18590	18616	0	0	1	0
AGCTCTCTGGAGCTGGGGGACTCAGCTTTGTATTTCTGTGCCAGCAGCGTAGGGGGGGACAGCTCCTACGAGCAGTACTTCGGGCCG	eXL30		CASSVGGDSSYEQYF+TCRBV09-01+TCRBJ02-07	VLWAHGFEL			ORF1ab	18590	18616	0	0	1	0
AGCTCTCTGGAGCTGGGGGACTCAGCTTTGTATTTCTGTGCCAGCAGCGTAGGTGGGGACTCGTCCTACGAGCAGTACTTCGGGCCG	eOX52		CASSVGGDSSYEQYF+TCRBV09-01+TCRBJ02-07	VLWAHGFEL			ORF1ab	18590	18616	0	0	1	0
AACCTGAGCTCTCTGGAGCTGGGGGACTCAGCTTTGTATTTCTGTGCCAGCAGCGTAGGGGGATCCGGGGAGCTGTTTTTTGGAGAA	eXL30		CASSVGGSGELFF+TCRBV09-01+TCRBJ02-02	VLWAHGFEL			ORF1ab	18590	18616	1	0	0	0
CTGAGCTCTCTGGAGCTGGGGGACTCAGCTTTGTATTTCTGTGCCAGCAGCGTAGGTGGGGGATACAATGAGCAGTTCTTCGGGCCA	eXL30		CASSVGGGYNEQFF+TCRBV09-01+TCRBJ02-01	VLWAHGFEL			ORF1ab	18590	18616	1	0	0	0
ACCTTGGAGATCCAGCGCACAGAGCAGGGGGACTCGGCCATGTATCTCTGTGCCAGCAGCCTTGGGGGCGAGCAGTACTTCGGGCCG	eXL30		CASSLGGEQYF+TCRBV07-09+TCRBJ02-07	VLWAHGFEL			ORF1ab	18590	18616	1	0	0	0
ACCTTGGAGATCCAGCGCACAGAGCAGGGGGACTCGGCCATGTATCTCTGTGCCAGCAGCTTAGGGGGGGAGCAGTACTTCGGGCCG	eXL27		CASSLGGEQYF+TCRBV07-09+TCRBJ02-07	VLWAHGFEL			ORF1ab	18590	18616	1	0	0	0
ACCTTGGAGATCCAGCGCACAGAGCAGGGGGACTCGGCCATGTATCTCTGTGCCAGCAGCTTGGGGGGCGAGCAGTACTTCGGGCCG	eXL30		CASSLGGEQYF+TCRBV07-09+TCRBJ02-07	AFLLFLVLI,FLAFLLFLV,FYLCFLAFL,FYLCFLAFLL,IDFYLCFLAF,IELSLIDFYL,LIDFYLCFL,LLFLVLIML,MIELSLIDFY,SLIDFYLCFL,YLCFLAFLL			ORF7b	27756	27830	1	0	0	0
ACCTTGGAGATCCAGCGCACAGAGCAGGGGGACTCGGCCATGTATCTCTGTGCCAGCAGCCTCGGCGGCGAGCAGTACTTCGGGCCG	eEE240		CASSLGGEQYF+TCRBV07-09+TCRBJ02-07	AFLLFLVLI,FLAFLLFLV,FYLCFLAFL,FYLCFLAFLL,IDFYLCFLAF,IELSLIDFYL,LIDFYLCFL,LLFLVLIML,MIELSLIDFY,SLIDFYLCFL,YLCFLAFLL			ORF7b	27756	27830	1	0	0	0
ACCTTGGAGATCCAGCGCACAGAGCAGGGGGACTCGGCCATGTATCTCTGTGCCAGCAGCTTAGGGGGGGAGCAGTACTTCGGGCCG	eHH175		CASSLGGEQYF+TCRBV07-09+TCRBJ02-07	AFLLFLVLI,FLAFLLFLV,FYLCFLAFL,FYLCFLAFLL,IDFYLCFLAF,IELSLIDFYL,LIDFYLCFL,LLFLVLIML,MIELSLIDFY,SLIDFYLCFL,YLCFLAFLL			ORF7b	27756	27830	1	0	0	0
TCTCTGGAGCTGGGGGACTCAGCTTTGTATTTCTGTGCCAGCAGCGTAGGGACAGGGGGTTTGAACACTGAAGCTTTCTTTGGACAA	eOX52		CASSVGTGGLNTEAFF+TCRBV09-01+TCRBJ01-01	VLWAHGFEL			ORF1ab	18590	18616	0	1	0	0
AACCTTCACCTACACGCCCTGCAGCCAGAAGACTCAGCCCTGTATCTCTGCGCCAGCAGCCATGGGACTGAAGCTTTCTTTGGACAA	eXL30		CASSHGTEAFF+TCRBV04-01+TCRBJ01-01	VLWAHGFEL			ORF1ab	18590	18616	0	1	0	0
AACCTGAGCTCTCTGGAGCTGGGGGACTCAGCTTTGTATTTCTGTGCCAGCAGCGGGACAGGGGACACTGAAGCTTTCTTTGGACAA	eOX52		CASSGTGDTEAFF+TCRBV09-01+TCRBJ01-01	VLWAHGFEL			ORF1ab	18590	18616	1	0	0	0
ACTCTGAAGATCCAGCGCACACAGCAGGAGGACTCCGCCGTGTATCTCTGTGCCAGCAGCTTGGGAGGGGAGCAGTTCTTCGGGCCA	eOX52		CASSLGGEQFF+TCRBV07-08+TCRBJ02-01	VLWAHGFEL			ORF1ab	18590	18616	1	0	0	0
ACCTTGGAGATCCAGCGCACAGAGCAGGGGGACTCGGCCATGTATCTCTGTGCCAGCAGCTTAGGGGGTGAAGCTTTCTTTGGACAA	eXL31		CASSLGGEAFF+TCRBV07-09+TCRBJ01-01	VLWAHGFEL			ORF1ab	18590	18616	1	0	0	0
NNNNTGAAGATCCAGCCCTCAGAACCCAGGGACTCAGCTGTGTATTTTTGTGCTAGTGGGCTCGATCAGCCCCAGCATTTTGGTGAT	eXL27		CASGLDQPQHF+TCRBV12-05+TCRBJ01-05	VLWAHGFEL			ORF1ab	18590	18616	1	0	0	0
CTGAATGTGAACGCCTTGGAGCTGGACGACTCGGCCCTGTATCTCTGTGCCAGCAGCTTAGGACCCAATGAGCAGTTCTTCGGGCCA	eHO130		CASSLGPNEQFF+TCRBV05-04+TCRBJ02-01	VLWAHGFEL			ORF1ab	18590	18616	1	0	0	0
ATTCTGGAGTCCGCCAGCACCAACCAGACATCTATGTACCTCTGTGCCAGCAGTTCCTCTGGGGCCAACGTCCTGACTTTCGGGGCC	eAV88		CASSSSGANVLTF+TCRBV28-01+TCRBJ02-06	VLWAHGFEL			ORF1ab	18590	18616	1	0	0	0
AGCTCTCTGGAGCTGGGGGACTCAGCTTTGTATTTCTGTGCCAGCAGCGTAGGGCAGTATAGCAATCAGCCCCAGCATTTTGGTGAT	eEE224		CASSVGQYSNQPQHF+TCRBV09-01+TCRBJ01-05	YLDAYNMMI			ORF1ab	19520	19546	1	0	0	0
AGCTCTCTGGAGCTGGGGGACTCAGCTTTGTATTTCTGTGCCAGCAGCGTAGGACAGTATAGCAATCAGCCCCAGCATTTTGGTGAT	eXL27		CASSVGQYSNQPQHF+TCRBV09-01+TCRBJ01-05	LLDDFVEII,LLLDDFVEI			ORF1ab	20510	20539	1	0	0	0
AGCTCTCTGGAGCTGGGGGACTCAGCTTTGTATTTCTGTGCCAGCAGCGATAGCGGGAGCTCCTACAATGAGCAGTTCTTCGGGCCA	eEE243		CASSDSGSSYNEQFF+TCRBV09-01+TCRBJ02-01	YLDAYNMMI			ORF1ab	19520	19546	1	0	0	0
ATTCTGGAGTCCGCCAGCACCAACCAGACATCTATGTACCTCTGTGCCAGCAGTTTAGGGGAAGTCACTGAAGCTTTCTTTGGACAA	eEE224		CASSLGEVTEAFF+TCRBV28-01+TCRBJ01-01	NLWNTFTRL			ORF1ab	19592	19618	0	0	0	1
ATCCAGCGCACAGAGCAGGGGGACTCGGCCATGTATCTCTGTGCCAGCAGCCCTACTCGGGGGGACAATGAGCAGTTCTTCGGGCCA	eAV93		CASSPTRGDNEQFF+TCRBV07-09+TCRBJ02-01	TTLPVNVAF			ORF1ab	19760	19786	0	0	0	1
CTGGAGTCGCCCAGCCCCAACCAGACCTCTCTGTACTTCTGTGCCAGCAGCTCGGGACAGGGGGCAGATACGCAGTATTTTGGCCCA	ePD84		CASSSGQGADTQYF+TCRBV27-01+TCRBJ02-03	APAHISTI,LIVNSVLLFL,LLFLAFVVFL,SVLLFLAFV			envelope,ORF1ab	19895	26325	1	0	0	0
ATCCAGCAGGTAGTGCGAGGAGATTCGGCAGCTTATTTCTGTGCCAGCTCACCACCCGACAGGTTTTACGAGCAGTACTTCGGGCCG	eEE240		CASSPPDRFYEQYF+TCRBV18-01+TCRBJ02-07	APAHISTI,LIVNSVLLFL,LLFLAFVVFL,SVLLFLAFV			envelope,ORF1ab	19895	26325	1	0	0	0
NNNNNNNNNNTGTCGGCTGCTCCCTCCCAGACATCTGTGTACTTCTGTGCCAGCAGTTTCACAGGGACTGAAGCTTTCTTTGGACAA	eXL27		CASSFTGTEAFF+TCRBV06-05+TCRBJ01-01	APAHISTI,LIVNSVLLFL,LLFLAFVVFL,SVLLFLAFV			envelope,ORF1ab	19895	26325	6	0	0	0
AAGGTGCAGCCTGCAGAACTGGAGGATTCTGGAGTTTATTTCTGTGCCAGCAGCCAAGGTGGGAACACTGAAGCTTTCTTTGGACAA	eEE240		CASSQGGNTEAFF+TCRBV14-01+TCRBJ01-01	APAHISTI,LIVNSVLLFL,LLFLAFVVFL,SVLLFLAFV			envelope,ORF1ab	19895	26325	1	0	0	0
AAGGTGCAGCCTGCAGAACTGGAGGATTCTGGAGTTTATTTCTGTGCCAGCAGCCAGGGAGGGAACACTGAAGCTTTCTTTGGACAA	eOX49		CASSQGGNTEAFF+TCRBV14-01+TCRBJ01-01	APAHISTI,LIVNSVLLFL,LLFLAFVVFL,SVLLFLAFV			envelope,ORF1ab	19895	26325	1	0	0	0
ACCTTGGAGATCCAGCGCACAGAGCAGGGGGACTCGGCCATGTATCTCTGTGCCAGCAGCTTGGGGTCACCCCTCCACTTTGGGAAT	eEE224		CASSLGSPLHF+TCRBV07-09+TCRBJ01-06	APAHISTI,LIVNSVLLFL,LLFLAFVVFL,SVLLFLAFV			envelope,ORF1ab	19895	26325	1	0	0	0
TTGGAGATCCAGCGCACAGAGCAGGGGGACTCGGCCATGTATCTCTGTGCCAGCAGCTTAAGGGTTGATGAGCAGTTCTTCGGGCCA	eEE224		CASSLRVDEQFF+TCRBV07-09+TCRBJ02-01	APAHISTI,LIVNSVLLFL,LLFLAFVVFL,SVLLFLAFV			envelope,ORF1ab	19895	26325	1	0	0	0
CTGATCCTGGAGTCGCCCAGCCCCAACCAGACCTCTCTGTACTTCTGTGCCAGCAGTAGCGGCTCCTACGAGCAGTACTTCGGGCCG	eXL27		CASSSGSYEQYF+TCRBV27-01+TCRBJ02-07	APAHISTI,LIVNSVLLFL,LLFLAFVVFL,SVLLFLAFV			envelope,ORF1ab	19895	26325	0	0	1	0
AGGATCCAGCAGGTAGTGCGAGGAGATTCGGCAGCTTATTTCTGTGCCAGCTCACCACCCGTCACCGGGGAGCTGTTTTTTGGAGAA	eOX49		CASSPPVTGELFF+TCRBV18-01+TCRBJ02-02	APAHISTI,LIVNSVLLFL,LLFLAFVVFL,SVLLFLAFV			envelope,ORF1ab	19895	26325	1	0	0	0
CTGGAGTCGCCCAGCCCCAACCAGACCTCTCTGTACTTCTGTGCCAGCAGTCCCTGGACAGGGGGCTACGAGCAGTACTTCGGGCCG	eOX43		CASSPWTGGYEQYF+TCRBV27-01+TCRBJ02-07	APAHISTI,LIVNSVLLFL,LLFLAFVVFL,SVLLFLAFV			envelope,ORF1ab	19895	26325	4	0	0	0
CTAAACCTGAGCTCTCTGGAGCTGGGGGACTCAGCTTTGTATTTCTGTGCCAGCAGCGTAGGAAACGGGGAGCTGTTTTTTGGAGAA	eDH113		CASSVGNGELFF+TCRBV09-01+TCRBJ02-02	LLDDFVEII,LLLDDFVEI			ORF1ab	20510	20539	1	0	0	0
CTAAACCTGAGCTCTCTGGAGCTGGGGGACTCAGCTTTGTATTTCTGTGCCAGCAGCGTAGTTGGGTATGGCTACACCTTCGGTTCG	eOX54		CASSVVGYGYTF+TCRBV09-01+TCRBJ01-02	LLDDFVEII,LLLDDFVEI			ORF1ab	20510	20539	1	0	0	0
AATGTGAGCACCTTGGAGCTGGGGGACTCGGCCCTTTATCTTTGCGCCAGCAGCTTGGGGGGATCCTACGAGCAGTACTTCGGGCCG	eOX54		CASSLGGSYEQYF+TCRBV05-01+TCRBJ02-07	LLDDFVEII,LLLDDFVEI			ORF1ab	20510	20539	1	0	0	0
AATGTGAGCACCTTGGAGCTGGGGGACTCGGCCCTTTATCTTTGCGCCAGCAGCTTGGGGGGCTCCTACGAGCAGTACTTCGGGCCG	eOX52		CASSLGGSYEQYF+TCRBV05-01+TCRBJ02-07	AFLLFLVLI,FLAFLLFLV,FYLCFLAFL,FYLCFLAFLL,IDFYLCFLAF,IELSLIDFYL,LIDFYLCFL,LLFLVLIML,MIELSLIDFY,SLIDFYLCFL,YLCFLAFLL			ORF7b	27756	27830	1	0	0	0
AATGTGAGCACCTTGGAGCTGGGGGACTCGGCCCTTTATCTTTGCGCCAGCAGCTTGGGGGGCAGCTACGAGCAGTACTTCGGGCCG	eLH54		CASSLGGSYEQYF+TCRBV05-01+TCRBJ02-07	LSPRWYFYY,SPRWYFYYL			nucleocapsid phosphoprotein	28583	28612	1	0	0	0
CAGCGCACAGAGCAGGGGGACTCGGCCATGTATCTCTGTGCCAGCAGCGGCCAGGGCGACTCCAATCAGCCCCAGCATTTTGGTGAT	eEE226		CASSGQGDSNQPQHF+TCRBV07-09+TCRBJ01-05	LLDDFVEII,LLLDDFVEI			ORF1ab	20510	20539	1	0	0	0
CTGAATGTGAACGCCTTGGAGCTGGACGACTCGGCCCTGTATCTCTGTGCCAGCAGCTTTGGGAACACTGAAGCTTTCTTTGGACAA	eEE226		CASSFGNTEAFF+TCRBV05-04+TCRBJ01-01	LLDDFVEII,LLLDDFVEI			ORF1ab	20510	20539	1	1	0	0
AGCTCTCTGGAGCTGGGGGACTCAGCTTTGTATTTCTGTGCCAGCAGTCCTAGCGGGAGCTCCTACAATGAGCAGTTCTTCGGGCCA	eEE226		CASSPSGSSYNEQFF+TCRBV09-01+TCRBJ02-01	LLDDFVEII,LLLDDFVEI			ORF1ab	20510	20539	10	0	0	0
NTGTCGGCTGCTCCCTCCCAGACATCTGTGTACTTCTGTGCCAGCAGTCGGCGGACTAGCAGCTACAATGAGCAGTTCTTCGGGCCA	eEE243		CASSRRTSSYNEQFF+TCRBV06-05+TCRBJ02-01	LLDDFVEII,LLLDDFVEI			ORF1ab	20510	20539	1	0	0	0
TTGGAGATCCAGCGCACAGAGCAGGGGGACTCGGCCATGTATCTCTGTGCCAGCAGCAGGGGGAACACTGAAGCTTTCTTTGGACAA	eEE224		CASSRGNTEAFF+TCRBV07-09+TCRBJ01-01	LLDDFVEII,LLLDDFVEI			ORF1ab	20510	20539	1	0	1	0
GAGCTGAATGTGAACGCCTTGTTGCTGGGGGACTCGGCCCTCTATCTCTGTGCCAGCAGTTTGACAGATACGCAGTATTTTGGCCCA	eEE226		CASSLTDTQYF+TCRBV05-06+TCRBJ02-03	YLNTLTLAV			ORF1ab	20816	20842	1	0	0	0
GAGCTGAATGTGAACGCCTTGTTGCTGGGGGACTCGGCCCTCTATCTCTGTGCCAGCAGCTTGACCGATACGCAGTATTTTGGCCCA	eEE240		CASSLTDTQYF+TCRBV05-06+TCRBJ02-03	YLNTLTLAV			ORF1ab	20816	20842	1	0	0	0
CTGAATGTGAACGCCTTGGAGCTGGACGACTCGGCCCTGTATCTCTGTGCCAGCAGCTTGGGTGGGTACGAGCAGTACTTCGGGCCG	eEE226		CASSLGGYEQYF+TCRBV05-04+TCRBJ02-07	YLNTLTLAV			ORF1ab	20816	20842	1	0	0	0
AGGATCCAGCAGGTAGTGCGAGGAGATTCGGCAGCTTATTTCTGTGCCAGCTCACCAGGAGGGAACACTGAAGCTTTCTTTGGACAA	eOX49		CASSPGGNTEAFF+TCRBV18-01+TCRBJ01-01	YLNTLTLAV			ORF1ab	20816	20842	1	0	0	0
GAGCTGAATGTGAACGCCTTGTTGCTGGGGGACTCGGCCCTCTATCTCTGTGCCAGCAGCTTCGGAGATACGCAGTATTTTGGCCCA	eEE243		CASSFGDTQYF+TCRBV05-06+TCRBJ02-03	YLNTLTLAV			ORF1ab	20816	20842	1	0	0	0
CTGAATGTGAACGCCTTGTTGCTGGGGGACTCGGCCCTCTATCTCTGTGCCAGCAGCTTAGTCACAGATACGCAGTATTTTGGCCCA	eEE243		CASSLVTDTQYF+TCRBV05-06+TCRBJ02-03	YLNTLTLAV			ORF1ab	20816	20842	0	1	0	0
AACCTGAGCTCTCTGGAGCTGGGGGACTCAGCTTTGTATTTCTGTGCCAGCAGCGGGCAGGGAGGGACTGAAGCTTTCTTTGGACAA	eEE226		CASSGQGGTEAFF+TCRBV09-01+TCRBJ01-01	YLNTLTLAV			ORF1ab	20816	20842	1	0	0	0
GAGCTGAATGTGAACGCCTTGTTGCTGGGGGACTCGGCCCTCTATCTCTGTGCCAGCAGCTTGGGAAATGAGCAGTTCTTCGGGCCA	eXL37		CASSLGNEQFF+TCRBV05-06+TCRBJ02-01	YLNTLTLAV			ORF1ab	20816	20842	2	0	0	0
AAGGTGCAGCCTGCAGAACTGGAGGATTCTGGAGTTTATTTCTGTGCCAGCAGCCAATCCCCCGGGGGGACCCAGTACTTCGGGCCA	eLH46		CASSQSPGGTQYF+TCRBV14-01+TCRBJ02-05	YLNTLTLAV			ORF1ab	20816	20842	0	2	0	0
CTACACACCCTGCAGCCAGAAGACTCGGCCCTGTATCTCTGTGCCAGCAGCCAAGATCTGGGCACCTACGAGCAGTACTTCGGGCCG	eXL30		CASSQDLGTYEQYF+TCRBV04-02+TCRBJ02-07	TLIGDCATV			ORF1ab	20987	21013	0	1	0	0
CAGCGCACAGAGCGGGGGGACTCAGCCGTGTATCTCTGTGCCAGCAGCTTACTAGCGGGGGGCTACAATGAGCAGTTCTTCGGGCCA	eQD131		CASSLLAGGYNEQFF+TCRBV07-03+TCRBJ02-01	TLIGDCATV			ORF1ab	20987	21013	1	0	0	0
TTGGAGATCCAGCGCACAGAGCAGGGGGACTCGGCCATGTATCTCTGTGCCAGCAGCCCCGACTCCTACGAGCAGTACTTCGGGCCG	eEE226		CASSPDSYEQYF+TCRBV07-09+TCRBJ02-07	TLIGDCATV			ORF1ab	20987	21013	0	1	0	0
ATCCTGGAGTCGCCCAGCCCCAACCAGACCTCTCTGTACTTCTGTGCCAGCAGTTTGGGCAGAACCTACGAGCAGTACTTCGGGCCG	eEE224		CASSLGRTYEQYF+TCRBV27-01+TCRBJ02-07	TLIGDCATV			ORF1ab	20987	21013	1	0	0	0
ATCCTGGAGTCGCCCAGCCCCAACCAGACCTCTCTGTACTTCTGTGCCAGCAGTTTAGGACGTACCTACGAGCAGTACTTCGGGCCG	eEE240		CASSLGRTYEQYF+TCRBV27-01+TCRBJ02-07	TLIGDCATV			ORF1ab	20987	21013	1	0	0	0
GACATCCGCTCACCAGGCCTGGGGGACGCAGCCATGTACCTGTGTGCCACCAGCAGAGATCGCGCCGGGGAGCTGTTTTTTGGAGAA	eEE226		CATSRDRAGELFF+TCRBV15-01+TCRBJ02-02	TLIGDCATV			ORF1ab	20987	21013	0	0	2	0
TTGGAGATCCAGCGCACAGAGCAGGGGGACTCGGCCATGTATCTCTGTGCCAGCAGCCTCGGGTACAATGAGCAGTTCTTCGGGCCA	eXL30		CASSLGYNEQFF+TCRBV07-09+TCRBJ02-01	LPPAYTNSF			surface glycoprotein	21632	21658	1	0	0	0
TTGGAGATCCAGCGCACAGAGCAGGGGGACTCGGCCATGTATCTCTGTGCCAGCAGCTTAGGGTACAATGAGCAGTTCTTCGGGCCA	eEE228		CASSLGYNEQFF+TCRBV07-09+TCRBJ02-01	AFPFTIYSL,GYINVFAFPF,INVFAFPFTI,MGYINVFAF,NVFAFPFTI,NVFAFPFTIY,YINVFAFPF			ORF10	29558	29605	1	0	0	0
ACTCTCAAGATCCAACCTGCAAAGCTTGAGGACTCGGCCGTGTATCTCTGTGCCAGCAGCTTGGGCACTGAAGCTTTCTTTGGACAA	eJL148		CASSLGTEAFF+TCRBV11-02+TCRBJ01-01	KVFRSSVLH,VYYPDKVFR,YPDKVFRSS,YPDKVFRSSV			surface glycoprotein	21668	21709	1	0	0	0
ACTGTGACATCGGCCCAAAAGAACCCGACAGCTTTCTATCTCTGTGCCAGTAGTATTAGGGGGGGGGAGACCCAGTACTTCGGGCCA	eJL148		CASSIRGGETQYF+TCRBV19-01+TCRBJ02-05	FFSNVTWFH,FLPFFSNVT,LPFFSNVTW,LPFFSNVTWF,PFFSNVTWF,SNVTWFHAI			surface glycoprotein	21725	21766	1	0	0	0
ACTGTGACATCGGCCCAAAAGAACCCGACAGCTTTCTATCTCTGTGCCAGTAGTACTCGTAGCACAGATACGCAGTATTTTGGCCCA	ePD84		CASSTRSTDTQYF+TCRBV19-01+TCRBJ02-03	FFSNVTWFH,FLPFFSNVT,LPFFSNVTW,LPFFSNVTWF,PFFSNVTWF,SNVTWFHAI			surface glycoprotein	21725	21766	1	0	0	0
ACTGTGACATCGGCCCAAAAGAACCCGACAGCTTTCTATCTCTGTGCCAGTAGTACCAGGAGCACAGATACGCAGTATTTTGGCCCA	ePD84		CASSTRSTDTQYF+TCRBV19-01+TCRBJ02-03	FFSNVTWFH,FLPFFSNVT,LPFFSNVTW,LPFFSNVTWF,PFFSNVTWF,SNVTWFHAI			surface glycoprotein	21725	21766	1	0	0	0
ACTGTGACATCGGCCCAAAAGAACCCGACAGCTTTCTATCTCTGTGCCAGTAGTACGCGGTCCACAGATACGCAGTATTTTGGCCCA	ePD84		CASSTRSTDTQYF+TCRBV19-01+TCRBJ02-03	FFSNVTWFH,FLPFFSNVT,LPFFSNVTW,LPFFSNVTWF,PFFSNVTWF,SNVTWFHAI			surface glycoprotein	21725	21766	1	0	0	0
ACTGTGACATCGGCCCAAAAGAACCCGACAGCTTTCTATCTCTGTGCCAGTAGTACCCGAAGCACAGATACGCAGTATTTTGGCCCA	eXL36		CASSTRSTDTQYF+TCRBV19-01+TCRBJ02-03	FFSNVTWFH,FLPFFSNVT,LPFFSNVTW,LPFFSNVTWF,PFFSNVTWF,SNVTWFHAI			surface glycoprotein	21725	21766	1	0	0	0
ACTGTGACATCGGCCCAAAAGAACCCGACAGCTTTCTATCTCTGTGCCAGTAGTACCCGGAGCACAGATACGCAGTATTTTGGCCCA	eEE226		CASSTRSTDTQYF+TCRBV19-01+TCRBJ02-03	FFSNVTWFH,FLPFFSNVT,LPFFSNVTW,LPFFSNVTWF,PFFSNVTWF,SNVTWFHAI			surface glycoprotein	21725	21766	1	0	0	0
ACTGTGACATCGGCCCAAAAGAACCCGACAGCTTTCTATCTCTGTGCCAGTAGTACCCGGAGCACAGATACGCAGTATTTTGGCCCA	eEE228		CASSTRSTDTQYF+TCRBV19-01+TCRBJ02-03	FFSNVTWFH,FLPFFSNVT,LPFFSNVTW,LPFFSNVTWF,PFFSNVTWF,SNVTWFHAI			surface glycoprotein	21725	21766	1	0	0	0
ACTGTGACATCGGCCCAAAAGAACCCGACAGCTTTCTATCTCTGTGCCAGTAGTACCCGTAGCACAGATACGCAGTATTTTGGCCCA	eDH96		CASSTRSTDTQYF+TCRBV19-01+TCRBJ02-03	FFSNVTWFH,FLPFFSNVT,LPFFSNVTW,LPFFSNVTWF,PFFSNVTWF,SNVTWFHAI			surface glycoprotein	21725	21766	1	0	0	0
ACTGTGACATCGGCCCAAAAGAACCCGACAGCTTTCTATCTCTGTGCCAGTAGTCGCCGAAGCACAGATACGCAGTATTTTGGCCCA	ePD84		CASSRRSTDTQYF+TCRBV19-01+TCRBJ02-03	FFSNVTWFH,FLPFFSNVT,LPFFSNVTW,LPFFSNVTWF,PFFSNVTWF,SNVTWFHAI			surface glycoprotein	21725	21766	2	0	0	0
ACTGTGACATCGGCCCAAAAGAACCCGACAGCTTTCTATCTCTGTGCCAGTAGTAGGCGCAGCACAGATACGCAGTATTTTGGCCCA	eHO131		CASSRRSTDTQYF+TCRBV19-01+TCRBJ02-03	FFSNVTWFH,FLPFFSNVT,LPFFSNVTW,LPFFSNVTWF,PFFSNVTWF,SNVTWFHAI			surface glycoprotein	21725	21766	2	0	0	0
ACTGTGACATCGGCCCAAAAGAACCCGACAGCTTTCTATCTCTGTGCCAGTAGTAGACGGAGCACAGATACGCAGTATTTTGGCCCA	eQD123		CASSRRSTDTQYF+TCRBV19-01+TCRBJ02-03	FFSNVTWFH,FLPFFSNVT,LPFFSNVTW,LPFFSNVTWF,PFFSNVTWF,SNVTWFHAI			surface glycoprotein	21725	21766	2	0	0	0
ACTGTGACATCGGCCCAAAAGAACCCGACAGCTTTCTATCTCTGTGCCAGTAGTCGGCGGTCCACAGATACGCAGTATTTTGGCCCA	eQD123		CASSRRSTDTQYF+TCRBV19-01+TCRBJ02-03	FFSNVTWFH,FLPFFSNVT,LPFFSNVTW,LPFFSNVTWF,PFFSNVTWF,SNVTWFHAI			surface glycoprotein	21725	21766	2	0	0	0
ACTGTGACATCGGCCCAAAAGAACCCGACAGCTTTCTATCTCTGTGCCAGTAGCCGACGGAGCACAGATACGCAGTATTTTGGCCCA	eQD123		CASSRRSTDTQYF+TCRBV19-01+TCRBJ02-03	FFSNVTWFH,FLPFFSNVT,LPFFSNVTW,LPFFSNVTWF,PFFSNVTWF,SNVTWFHAI			surface glycoprotein	21725	21766	2	0	0	0
ACTGTGACATCGGCCCAAAAGAACCCGACAGCTTTCTATCTCTGTGCCAGTAGTATCCGATCCACCGGGGAGCTGTTTTTTGGAGAA	eJL149		CASSIRSTGELFF+TCRBV19-01+TCRBJ02-02	FFSNVTWFH,FLPFFSNVT,LPFFSNVTW,LPFFSNVTWF,PFFSNVTWF,SNVTWFHAI			surface glycoprotein	21725	21766	10	0	0	0
ACTGTGACATCGGCCCAAAAGAACCCGACAGCTTTCTATCTCTGTGCCAGTAGTATACGAAGCACCGGGGAGCTGTTTTTTGGAGAA	eJL148		CASSIRSTGELFF+TCRBV19-01+TCRBJ02-02	FFSNVTWFH,FLPFFSNVT,LPFFSNVTW,LPFFSNVTWF,PFFSNVTWF,SNVTWFHAI			surface glycoprotein	21725	21766	10	0	0	0
ACTGTGACATCGGCCCAAAAGAACCCGACAGCTTTCTATCTCTGTGCCAGTAGTATACGAAGCACCGGGGAGCTGTTTTTTGGAGAA	ePD85		CASSIRSTGELFF+TCRBV19-01+TCRBJ02-02	FFSNVTWFH,FLPFFSNVT,LPFFSNVTW,LPFFSNVTWF,PFFSNVTWF,SNVTWFHAI			surface glycoprotein	21725	21766	10	0	0	0
ACTGTGACATCGGCCCAAAAGAACCCGACAGCTTTCTATCTCTGTGCCAGTAGTATAAGATCTACCGGGGAGCTGTTTTTTGGAGAA	eJL148		CASSIRSTGELFF+TCRBV19-01+TCRBJ02-02	FFSNVTWFH,FLPFFSNVT,LPFFSNVTW,LPFFSNVTWF,PFFSNVTWF,SNVTWFHAI			surface glycoprotein	21725	21766	10	0	0	0
ACTGTGACATCGGCCCAAAAGAACCCGACAGCTTTCTATCTCTGTGCCAGTAGTATAAGGAGCACCGGGGAGCTGTTTTTTGGAGAA	ePD84		CASSIRSTGELFF+TCRBV19-01+TCRBJ02-02	FFSNVTWFH,FLPFFSNVT,LPFFSNVTW,LPFFSNVTWF,PFFSNVTWF,SNVTWFHAI			surface glycoprotein	21725	21766	10	0	0	0
ACTGTGACATCGGCCCAAAAGAACCCGACAGCTTTCTATCTCTGTGCCAGTAGTATACGAAGCACCGGGGAGCTGTTTTTTGGAGAA	ePD83		CASSIRSTGELFF+TCRBV19-01+TCRBJ02-02	FFSNVTWFH,FLPFFSNVT,LPFFSNVTW,LPFFSNVTWF,PFFSNVTWF,SNVTWFHAI			surface glycoprotein	21725	21766	10	0	0	0
ACTGTGACATCGGCCCAAAAGAACCCGACAGCTTTCTATCTCTGTGCCAGTAGTATACGCAGCACCGGGGAGCTGTTTTTTGGAGAA	ePD83		CASSIRSTGELFF+TCRBV19-01+TCRBJ02-02	FFSNVTWFH,FLPFFSNVT,LPFFSNVTW,LPFFSNVTWF,PFFSNVTWF,SNVTWFHAI			surface glycoprotein	21725	21766	10	0	0	0
ACTGTGACATCGGCCCAAAAGAACCCGACAGCTTTCTATCTCTGTGCCAGTAGTATAAGGTCCACCGGGGAGCTGTTTTTTGGAGAA	eOX52		CASSIRSTGELFF+TCRBV19-01+TCRBJ02-02	FFSNVTWFH,FLPFFSNVT,LPFFSNVTW,LPFFSNVTWF,PFFSNVTWF,SNVTWFHAI			surface glycoprotein	21725	21766	10	0	0	0
ACTGTGACATCGGCCCAAAAGAACCCGACAGCTTTCTATCTCTGTGCCAGTAGTATAAGGAGCACCGGGGAGCTGTTTTTTGGAGAA	ePD83		CASSIRSTGELFF+TCRBV19-01+TCRBJ02-02	SEHDYQIGGYTEKW,YQIGGYTEK,YQIGGYTEKW			ORF3a	25930	25971	10	0	0	0
ACTGTGACATCGGCCCAAAAGAACCCGACAGCTTTCTATCTCTGTGCCAGTAGCCGAAGGAGTACCGGGGAGCTGTTTTTTGGAGAA	eJL148		CASSRRSTGELFF+TCRBV19-01+TCRBJ02-02	FFSNVTWFH,FLPFFSNVT,LPFFSNVTW,LPFFSNVTWF,PFFSNVTWF,SNVTWFHAI			surface glycoprotein	21725	21766	1	0	0	0
ACTGTGACATCGGCCCAAAAGAACCCGACAGCTTTCTATCTCTGTGCCAGTAGTATGAGGAGCACCGGGGAGCTGTTTTTTGGAGAA	ePD84		CASSMRSTGELFF+TCRBV19-01+TCRBJ02-02	FFSNVTWFH,FLPFFSNVT,LPFFSNVTW,LPFFSNVTWF,PFFSNVTWF,SNVTWFHAI			surface glycoprotein	21725	21766	2	0	3	0
ACTGTGACATCGGCCCAAAAGAACCCGACAGCTTTCTATCTCTGTGCCAGTAGTATGAGGTCCACCGGGGAGCTGTTTTTTGGAGAA	ePD84		CASSMRSTGELFF+TCRBV19-01+TCRBJ02-02	FFSNVTWFH,FLPFFSNVT,LPFFSNVTW,LPFFSNVTWF,PFFSNVTWF,SNVTWFHAI			surface glycoprotein	21725	21766	2	0	3	0
ACCCTGGAGTCTGCCAGGCCCTCACATACCTCTCAGTACCTCTGTGCCAGCAGCCGCGGGGGGAACACTGAAGCTTTCTTTGGACAA	eHO124		CASSRGGNTEAFF+TCRBV25-01+TCRBJ01-01	FFSNVTWFH,FLPFFSNVT,LPFFSNVTW,LPFFSNVTWF,PFFSNVTWF,SNVTWFHAI			surface glycoprotein	21725	21766	0	0	1	0
ACTGTGACATCGGCCCAAAAGAACCCGACAGCTTTCTATCTCTGTGCCAGTAGCTCCAGGAGCTCCTACGAGCAGTACTTCGGGCCG	eLH42		CASSSRSSYEQYF+TCRBV19-01+TCRBJ02-07	FFSNVTWFH,FLPFFSNVT,LPFFSNVTW,LPFFSNVTWF,PFFSNVTWF,SNVTWFHAI			surface glycoprotein	21725	21766	0	0	0	2
ACTGTGACATCGGCCCAAAAGAACCCGACAGCTTTCTATCTCTGTGCCAGTAGTAGCCGGAGCTCCTACGAGCAGTACTTCGGGCCG	eOX46		CASSSRSSYEQYF+TCRBV19-01+TCRBJ02-07	FFSNVTWFH,FLPFFSNVT,LPFFSNVTW,LPFFSNVTWF,PFFSNVTWF,SNVTWFHAI			surface glycoprotein	21725	21766	0	0	0	2
ACTGTGACATCGGCCCAAAAGAACCCGACAGCTTTCTATCTCTGTGCCAGTAGTAGCCGGAGCTCCTACGAGCAGTACTTCGGGCCG	eEE228		CASSSRSSYEQYF+TCRBV19-01+TCRBJ02-07	FFSNVTWFH,FLPFFSNVT,LPFFSNVTW,LPFFSNVTWF,PFFSNVTWF,SNVTWFHAI			surface glycoprotein	21725	21766	0	0	0	2
ACTGTGACATCGGCCCAAAAGAACCCGACAGCTTTCTATCTCTGTGCCAGTAGCTCGCGTAGCTCCTACGAGCAGTACTTCGGGCCG	eOX46		CASSSRSSYEQYF+TCRBV19-01+TCRBJ02-07	FFSNVTWFH,FLPFFSNVT,LPFFSNVTW,LPFFSNVTWF,PFFSNVTWF,SNVTWFHAI			surface glycoprotein	21725	21766	0	0	0	2
ACTGTGACATCGGCCCAAAAGAACCCGACAGCTTTCTATCTCTGTGCCAGTAGTAGCCGGTCCTCCTACGAGCAGTACTTCGGGCCG	eEE228		CASSSRSSYEQYF+TCRBV19-01+TCRBJ02-07	FFSNVTWFH,FLPFFSNVT,LPFFSNVTW,LPFFSNVTWF,PFFSNVTWF,SNVTWFHAI			surface glycoprotein	21725	21766	0	0	0	2
ACTGTGACATCGGCCCAAAAGAACCCGACAGCTTTCTATCTCTGTGCCAGTAGTTCACGGAGCTCCTACGAGCAGTACTTCGGGCCG	eOX46		CASSSRSSYEQYF+TCRBV19-01+TCRBJ02-07	FFSNVTWFH,FLPFFSNVT,LPFFSNVTW,LPFFSNVTWF,PFFSNVTWF,SNVTWFHAI			surface glycoprotein	21725	21766	0	0	0	2
ACTGTGACATCGGCCCAAAAGAACCCGACAGCTTTCTATCTCTGTGCCAGTAGCTCGCGTAGCTCCTACGAGCAGTACTTCGGGCCG	eEE228		CASSSRSSYEQYF+TCRBV19-01+TCRBJ02-07	FFSNVTWFH,FLPFFSNVT,LPFFSNVTW,LPFFSNVTWF,PFFSNVTWF,SNVTWFHAI			surface glycoprotein	21725	21766	0	0	0	2
CTCACTGTGACATCGGCCCAAAAGAACCCGACAGCTTTCTATCTCTGTGCCAGTAGTATAGGCGTCTATGGCTACACCTTCGGTTCG	ePD83		CASSIGVYGYTF+TCRBV19-01+TCRBJ01-02	FFSNVTWFH,FLPFFSNVT,LPFFSNVTW,LPFFSNVTWF,PFFSNVTWF,SNVTWFHAI			surface glycoprotein	21725	21766	0	0	0	1
CTCACTGTGACATCGGCCCAAAAGAACCCGACAGCTTTCTATCTCTGTGCCAGTAGTATCGGGGTCTATGGCTACACCTTCGGTTCG	eOX46		CASSIGVYGYTF+TCRBV19-01+TCRBJ01-02	FFSNVTWFH,FLPFFSNVT,LPFFSNVTW,LPFFSNVTWF,PFFSNVTWF,SNVTWFHAI			surface glycoprotein	21725	21766	0	0	0	1
CTCACTGTGACATCGGCCCAAAAGAACCCGACAGCTTTCTATCTCTGTGCCAGTAGTATAGGAGTCTATGGCTACACCTTCGGTTCG	eEE228		CASSIGVYGYTF+TCRBV19-01+TCRBJ01-02	FFSNVTWFH,FLPFFSNVT,LPFFSNVTW,LPFFSNVTWF,PFFSNVTWF,SNVTWFHAI			surface glycoprotein	21725	21766	0	0	0	1
CTCACTGTGACATCGGCCCAAAAGAACCCGACAGCTTTCTATCTCTGTGCCAGTAGTATAGGAGTCTATGGCTACACCTTCGGTTCG	eOX46		CASSIGVYGYTF+TCRBV19-01+TCRBJ01-02	FFSNVTWFH,FLPFFSNVT,LPFFSNVTW,LPFFSNVTWF,PFFSNVTWF,SNVTWFHAI			surface glycoprotein	21725	21766	0	0	0	1
CTCACTGTGACATCGGCCCAAAAGAACCCGACAGCTTTCTATCTCTGTGCCAGTAGTATCGGGGTCTATGGCTACACCTTCGGTTCG	eEE228		CASSIGVYGYTF+TCRBV19-01+TCRBJ01-02	FFSNVTWFH,FLPFFSNVT,LPFFSNVTW,LPFFSNVTWF,PFFSNVTWF,SNVTWFHAI			surface glycoprotein	21725	21766	0	0	0	1
CTCACTGTGACATCGGCCCAAAAGAACCCGACAGCTTTCTATCTCTGTGCCAGTAGTATCGGAGTCTATGGCTACACCTTCGGTTCG	eEE228		CASSIGVYGYTF+TCRBV19-01+TCRBJ01-02	FFSNVTWFH,FLPFFSNVT,LPFFSNVTW,LPFFSNVTWF,PFFSNVTWF,SNVTWFHAI			surface glycoprotein	21725	21766	0	0	0	1
ACTGTGACATCGGCCCAAAAGAACCCGACAGCTTTCTATCTCTGTGCCAGTAGTACCCGTTCAACCGGGGAGCTGTTTTTTGGAGAA	eLH41		CASSTRSTGELFF+TCRBV19-01+TCRBJ02-02	FFSNVTWFH,FLPFFSNVT,LPFFSNVTW,LPFFSNVTWF,PFFSNVTWF,SNVTWFHAI			surface glycoprotein	21725	21766	1	0	0	0
ACTGTGACATCGGCCCAAAAGAACCCGACAGCTTTCTATCTCTGTGCCAGTAGTACCCGGAGTACCGGGGAGCTGTTTTTTGGAGAA	eEE243		CASSTRSTGELFF+TCRBV19-01+TCRBJ02-02	FFSNVTWFH,FLPFFSNVT,LPFFSNVTW,LPFFSNVTWF,PFFSNVTWF,SNVTWFHAI			surface glycoprotein	21725	21766	1	0	0	0
ACTGTGACATCGGCCCAAAAGAACCCGACAGCTTTCTATCTCTGTGCCAGTAGTACCCGTAGCACCGGGGAGCTGTTTTTTGGAGAA	eHH169		CASSTRSTGELFF+TCRBV19-01+TCRBJ02-02	FFSNVTWFH,FLPFFSNVT,LPFFSNVTW,LPFFSNVTWF,PFFSNVTWF,SNVTWFHAI			surface glycoprotein	21725	21766	1	0	0	0
ACTGTGACATCGGCCCAAAAGAACCCGACAGCTTTCTATCTCTGTGCCAGTAGTACCCGTAGCACCGGGGAGCTGTTTTTTGGAGAA	eHH170		CASSTRSTGELFF+TCRBV19-01+TCRBJ02-02	FFSNVTWFH,FLPFFSNVT,LPFFSNVTW,LPFFSNVTWF,PFFSNVTWF,SNVTWFHAI			surface glycoprotein	21725	21766	1	0	0	0
ACTGTGACATCGGCCCAAAAGAACCCGACAGCTTTCTATCTCTGTGCCAGTAGCGGGAGGAGCACAGATACGCAGTATTTTGGCCCA	ePD84		CASSGRSTDTQYF+TCRBV19-01+TCRBJ02-03	FFSNVTWFH,FLPFFSNVT,LPFFSNVTW,LPFFSNVTWF,PFFSNVTWF,SNVTWFHAI			surface glycoprotein	21725	21766	3	1	0	0
ACTGTGACATCGGCCCAAAAGAACCCGACAGCTTTCTATCTCTGTGCCAGTAGCGGGAGATCCACAGATACGCAGTATTTTGGCCCA	ePD84		CASSGRSTDTQYF+TCRBV19-01+TCRBJ02-03	FFSNVTWFH,FLPFFSNVT,LPFFSNVTW,LPFFSNVTWF,PFFSNVTWF,SNVTWFHAI			surface glycoprotein	21725	21766	3	1	0	0
ACTGTGACATCGGCCCAAAAGAACCCGACAGCTTTCTATCTCTGTGCCAGTAGTGGCAGAAGCACAGATACGCAGTATTTTGGCCCA	eOX46		CASSGRSTDTQYF+TCRBV19-01+TCRBJ02-03	FFSNVTWFH,FLPFFSNVT,LPFFSNVTW,LPFFSNVTWF,PFFSNVTWF,SNVTWFHAI			surface glycoprotein	21725	21766	3	1	0	0
ACTGTGACATCGGCCCAAAAGAACCCGACAGCTTTCTATCTCTGTGCCAGTAGTGGCAGAAGCACAGATACGCAGTATTTTGGCCCA	eEE228		CASSGRSTDTQYF+TCRBV19-01+TCRBJ02-03	FFSNVTWFH,FLPFFSNVT,LPFFSNVTW,LPFFSNVTWF,PFFSNVTWF,SNVTWFHAI			surface glycoprotein	21725	21766	3	1	0	0
ACTGTGACATCGGCCCAAAAGAACCCGACAGCTTTCTATCTCTGTGCCAGTAGCGGGCGAAGCACAGATACGCAGTATTTTGGCCCA	eLH47		CASSGRSTDTQYF+TCRBV19-01+TCRBJ02-03	FFSNVTWFH,FLPFFSNVT,LPFFSNVTW,LPFFSNVTWF,PFFSNVTWF,SNVTWFHAI			surface glycoprotein	21725	21766	3	1	0	0
ACTGTGACATCGGCCCAAAAGAACCCGACAGCTTTCTATCTCTGTGCCAGTAGTGCCCGGAGTACCGGGGAGCTGTTTTTTGGAGAA	ePD84		CASSARSTGELFF+TCRBV19-01+TCRBJ02-02	FFSNVTWFH,FLPFFSNVT,LPFFSNVTW,LPFFSNVTWF,PFFSNVTWF,SNVTWFHAI			surface glycoprotein	21725	21766	0	0	1	0
ACTGTGACATCGGCCCAAAAGAACCCGACAGCTTTCTATCTCTGTGCCAGTAGTGCCCGAAGCACCGGGGAGCTGTTTTTTGGAGAA	eQD124		CASSARSTGELFF+TCRBV19-01+TCRBJ02-02	FFSNVTWFH,FLPFFSNVT,LPFFSNVTW,LPFFSNVTWF,PFFSNVTWF,SNVTWFHAI			surface glycoprotein	21725	21766	0	0	1	0
ACTGTGACATCGGCCCAAAAGAACCCGACAGCTTTCTATCTCTGTGCCAGTAGTGCGAGATCCACCGGGGAGCTGTTTTTTGGAGAA	ePD83		CASSARSTGELFF+TCRBV19-01+TCRBJ02-02	SEHDYQIGGYTEKW,YQIGGYTEK,YQIGGYTEKW			ORF3a	25930	25971	0	0	1	0
ACTGTGACATCGGCCCAAAAGAACCCGACAGCTTTCTATCTCTGTGCCAGTAGTACCCGGTCTGCGTACGAGCAGTACTTCGGGCCG	ePD84		CASSTRSAYEQYF+TCRBV19-01+TCRBJ02-07	FFSNVTWFH,FLPFFSNVT,LPFFSNVTW,LPFFSNVTWF,PFFSNVTWF,SNVTWFHAI			surface glycoprotein	21725	21766	1	0	1	0
ACTGTGACATCGGCCCAAAAGAACCCGACAGCTTTCTATCTCTGTGCCAGTAGTACCAGGTCCGCCTACGAGCAGTACTTCGGGCCG	eEE243		CASSTRSAYEQYF+TCRBV19-01+TCRBJ02-07	FFSNVTWFH,FLPFFSNVT,LPFFSNVTW,LPFFSNVTWF,PFFSNVTWF,SNVTWFHAI			surface glycoprotein	21725	21766	1	0	1	0
ACTGTGACATCGGCCCAAAAGAACCCGACAGCTTTCTATCTCTGTGCCAGTAGTACCCGGTCAGCCTACGAGCAGTACTTCGGGCCG	eHH169		CASSTRSAYEQYF+TCRBV19-01+TCRBJ02-07	FFSNVTWFH,FLPFFSNVT,LPFFSNVTW,LPFFSNVTWF,PFFSNVTWF,SNVTWFHAI			surface glycoprotein	21725	21766	1	0	1	0
ACTGTGACATCGGCCCAAAAGAACCCGACAGCTTTCTATCTCTGTGCCAGTAGTACAAGATCCGCATACGAGCAGTACTTCGGGCCG	eOX46		CASSTRSAYEQYF+TCRBV19-01+TCRBJ02-07	FFSNVTWFH,FLPFFSNVT,LPFFSNVTW,LPFFSNVTWF,PFFSNVTWF,SNVTWFHAI			surface glycoprotein	21725	21766	1	0	1	0
ACTGTGACATCGGCCCAAAAGAACCCGACAGCTTTCTATCTCTGTGCCAGTAGTACAAGATCCGCATACGAGCAGTACTTCGGGCCG	eEE228		CASSTRSAYEQYF+TCRBV19-01+TCRBJ02-07	FFSNVTWFH,FLPFFSNVT,LPFFSNVTW,LPFFSNVTWF,PFFSNVTWF,SNVTWFHAI			surface glycoprotein	21725	21766	1	0	1	0
ACTGTGACATCGGCCCAAAAGAACCCGACAGCTTTCTATCTCTGTGCCAGTAGCACGAGGTCGGCATACGAGCAGTACTTCGGGCCG	eOX46		CASSTRSAYEQYF+TCRBV19-01+TCRBJ02-07	FFSNVTWFH,FLPFFSNVT,LPFFSNVTW,LPFFSNVTWF,PFFSNVTWF,SNVTWFHAI			surface glycoprotein	21725	21766	1	0	1	0
ACTGTGACATCGGCCCAAAAGAACCCGACAGCTTTCTATCTCTGTGCCAGTAGTACTCGGTCCGCCTACGAGCAGTACTTCGGGCCG	eXL27		CASSTRSAYEQYF+TCRBV19-01+TCRBJ02-07	FFSNVTWFH,FLPFFSNVT,LPFFSNVTW,LPFFSNVTWF,PFFSNVTWF,SNVTWFHAI			surface glycoprotein	21725	21766	1	0	1	0
ACTGTGACATCGGCCCAAAAGAACCCGACAGCTTTCTATCTCTGTGCCAGTAGCACGAGGTCGGCATACGAGCAGTACTTCGGGCCG	eEE228		CASSTRSAYEQYF+TCRBV19-01+TCRBJ02-07	FFSNVTWFH,FLPFFSNVT,LPFFSNVTW,LPFFSNVTWF,PFFSNVTWF,SNVTWFHAI			surface glycoprotein	21725	21766	1	0	1	0
ACTGTGACATCGGCCCAAAAGAACCCGACAGCTTTCTATCTCTGTGCCAGTAGTATGAGAAGCACAGATACGCAGTATTTTGGCCCA	ePD84		CASSMRSTDTQYF+TCRBV19-01+TCRBJ02-03	FFSNVTWFH,FLPFFSNVT,LPFFSNVTW,LPFFSNVTWF,PFFSNVTWF,SNVTWFHAI			surface glycoprotein	21725	21766	1	0	0	0
ACTGTGACATCGGCCCAAAAGAACCCGACAGCTTTCTATCTCTGTGCCAGTAGTATGAGGAGCACAGATACGCAGTATTTTGGCCCA	ePD84		CASSMRSTDTQYF+TCRBV19-01+TCRBJ02-03	FFSNVTWFH,FLPFFSNVT,LPFFSNVTW,LPFFSNVTWF,PFFSNVTWF,SNVTWFHAI			surface glycoprotein	21725	21766	1	0	0	0
ACTGTGACATCGGCCCAAAAGAACCCGACAGCTTTCTATCTCTGTGCCAGTAGTATGAGATCCACAGATACGCAGTATTTTGGCCCA	eQD123		CASSMRSTDTQYF+TCRBV19-01+TCRBJ02-03	FFSNVTWFH,FLPFFSNVT,LPFFSNVTW,LPFFSNVTWF,PFFSNVTWF,SNVTWFHAI			surface glycoprotein	21725	21766	1	0	0	0
CTCACTGTGACATCGGCCCAAAAGAACCCGACAGCTTTCTATCTCTGTGCCAGTAGTATAGGATCCTATGGCTACACCTTCGGTTCG	eMR20		CASSIGSYGYTF+TCRBV19-01+TCRBJ01-02	FFSNVTWFH,FLPFFSNVT,LPFFSNVTW,LPFFSNVTWF,PFFSNVTWF,SNVTWFHAI			surface glycoprotein	21725	21766	2	0	0	0
CTCACTGTGACATCGGCCCAAAAGAACCCGACAGCTTTCTATCTCTGTGCCAGTAGTATCGGCAGCTATGGCTACACCTTCGGTTCG	eOX46		CASSIGSYGYTF+TCRBV19-01+TCRBJ01-02	FFSNVTWFH,FLPFFSNVT,LPFFSNVTW,LPFFSNVTWF,PFFSNVTWF,SNVTWFHAI			surface glycoprotein	21725	21766	2	0	0	0
CTCACTGTGACATCGGCCCAAAAGAACCCGACAGCTTTCTATCTCTGTGCCAGTAGTATAGGGAGCTATGGCTACACCTTCGGTTCG	eOX46		CASSIGSYGYTF+TCRBV19-01+TCRBJ01-02	FFSNVTWFH,FLPFFSNVT,LPFFSNVTW,LPFFSNVTWF,PFFSNVTWF,SNVTWFHAI			surface glycoprotein	21725	21766	2	0	0	0
CTCACTGTGACATCGGCCCAAAAGAACCCGACAGCTTTCTATCTCTGTGCCAGTAGTATAGGGTCATATGGCTACACCTTCGGTTCG	eOX46		CASSIGSYGYTF+TCRBV19-01+TCRBJ01-02	FFSNVTWFH,FLPFFSNVT,LPFFSNVTW,LPFFSNVTWF,PFFSNVTWF,SNVTWFHAI			surface glycoprotein	21725	21766	2	0	0	0
CTCACTGTGACATCGGCCCAAAAGAACCCGACAGCTTTCTATCTCTGTGCCAGTAGTATAGGGAGCTATGGCTACACCTTCGGTTCG	eEE228		CASSIGSYGYTF+TCRBV19-01+TCRBJ01-02	FFSNVTWFH,FLPFFSNVT,LPFFSNVTW,LPFFSNVTWF,PFFSNVTWF,SNVTWFHAI			surface glycoprotein	21725	21766	2	0	0	0
CTCACTGTGACATCGGCCCAAAAGAACCCGACAGCTTTCTATCTCTGTGCCAGTAGTATCGGGAGTTATGGCTACACCTTCGGTTCG	eOX46		CASSIGSYGYTF+TCRBV19-01+TCRBJ01-02	FFSNVTWFH,FLPFFSNVT,LPFFSNVTW,LPFFSNVTWF,PFFSNVTWF,SNVTWFHAI			surface glycoprotein	21725	21766	2	0	0	0
CTCACTGTGACATCGGCCCAAAAGAACCCGACAGCTTTCTATCTCTGTGCCAGTAGTATCGGGAGTTATGGCTACACCTTCGGTTCG	eEE228		CASSIGSYGYTF+TCRBV19-01+TCRBJ01-02	FFSNVTWFH,FLPFFSNVT,LPFFSNVTW,LPFFSNVTWF,PFFSNVTWF,SNVTWFHAI			surface glycoprotein	21725	21766	2	0	0	0
CTCACTGTGACATCGGCCCAAAAGAACCCGACAGCTTTCTATCTCTGTGCCAGTAGTATCGGCAGCTATGGCTACACCTTCGGTTCG	eEE228		CASSIGSYGYTF+TCRBV19-01+TCRBJ01-02	FFSNVTWFH,FLPFFSNVT,LPFFSNVTW,LPFFSNVTWF,PFFSNVTWF,SNVTWFHAI			surface glycoprotein	21725	21766	2	0	0	0
CTCACTGTGACATCGGCCCAAAAGAACCCGACAGCTTTCTATCTCTGTGCCAGTAGTATAGGGTCATATGGCTACACCTTCGGTTCG	eEE228		CASSIGSYGYTF+TCRBV19-01+TCRBJ01-02	FFSNVTWFH,FLPFFSNVT,LPFFSNVTW,LPFFSNVTWF,PFFSNVTWF,SNVTWFHAI			surface glycoprotein	21725	21766	2	0	0	0
CTCAAGATCCAGCCTGCAGAGCTTGGGGACTCGGCCGTGTATCTCTGTGCCAGCAGCTTAGGGGGCACTGAAGCTTTCTTTGGACAA	eMR16		CASSLGGTEAFF+TCRBV11-03+TCRBJ01-01	FFSNVTWFH,FLPFFSNVT,LPFFSNVTW,LPFFSNVTWF,PFFSNVTWF,SNVTWFHAI			surface glycoprotein	21725	21766	1	0	0	0
CTCAAGATCCAGCCTGCAGAGCTTGGGGACTCGGCCGTGTATCTCTGTGCCAGCAGCTTAGGTGGGACAGAAGCTTTCTTTGGACAA	eHO141		CASSLGGTEAFF+TCRBV11-03+TCRBJ01-01	LLYDANYFL,LLYDANYFLC,LYDANYFLCW,NPLLYDANY,PLLYDANYFL,YDANYFLCW			ORF3a	25801	25839	1	0	0	0
CTCAAGATCCAGCCTGCAGAGCTTGGGGACTCGGCCGTGTATCTCTGTGCCAGCAGCTTAGGCGGAACTGAAGCTTTCTTTGGACAA	eEE226		CASSLGGTEAFF+TCRBV11-03+TCRBJ01-01	LLYDANYFL,LLYDANYFLC,LYDANYFLCW,NPLLYDANY,PLLYDANYFL,YDANYFLCW			ORF3a	25801	25839	1	0	0	0
CTCAAGATCCAGCCTGCAGAGCTTGGGGACTCGGCCGTGTATCTCTGTGCCAGCAGCTTAGGGGGAACTGAAGCTTTCTTTGGACAA	eEE240		CASSLGGTEAFF+TCRBV11-03+TCRBJ01-01	LLYDANYFL,LLYDANYFLC,LYDANYFLCW,NPLLYDANY,PLLYDANYFL,YDANYFLCW			ORF3a	25801	25839	1	0	0	0
CTCAAGATCCAGCCTGCAGAGCTTGGGGACTCGGCCGTGTATCTCTGTGCCAGCAGCTTGGGAGGCACTGAAGCTTTCTTTGGACAA	eEE226		CASSLGGTEAFF+TCRBV11-03+TCRBJ01-01	LLYDANYFL,LLYDANYFLC,LYDANYFLCW,NPLLYDANY,PLLYDANYFL,YDANYFLCW			ORF3a	25801	25839	1	0	0	0
CTCAAGATCCAGCCTGCAGAGCTTGGGGACTCGGCCGTGTATCTCTGTGCCAGCAGCTTAGGCGGAACTGAAGCTTTCTTTGGACAA	eJL158		CASSLGGTEAFF+TCRBV11-03+TCRBJ01-01	LLYDANYFL,LLYDANYFLC,LYDANYFLCW,NPLLYDANY,PLLYDANYFL,YDANYFLCW			ORF3a	25801	25839	1	0	0	0
CTCAAGATCCAGCCTGCAGAGCTTGGGGACTCGGCCGTGTATCTCTGTGCCAGCAGCTTAGGGGGGACTGAAGCTTTCTTTGGACAA	eJL158		CASSLGGTEAFF+TCRBV11-03+TCRBJ01-01	LLYDANYFL,LLYDANYFLC,LYDANYFLCW,NPLLYDANY,PLLYDANYFL,YDANYFLCW			ORF3a	25801	25839	1	0	0	0
CTCACTGTGACATCGGCCCAAAAGAACCCGACAGCTTTCTATCTCTGTGCCAGTAGTATAGGGTACTATGGCTACACCTTCGGTTCG	eOX46		CASSIGYYGYTF+TCRBV19-01+TCRBJ01-02	FFSNVTWFH,FLPFFSNVT,LPFFSNVTW,LPFFSNVTWF,PFFSNVTWF,SNVTWFHAI			surface glycoprotein	21725	21766	0	0	1	0
CTCACTGTGACATCGGCCCAAAAGAACCCGACAGCTTTCTATCTCTGTGCCAGTAGTATAGGGTACTATGGCTACACCTTCGGTTCG	eEE228		CASSIGYYGYTF+TCRBV19-01+TCRBJ01-02	FFSNVTWFH,FLPFFSNVT,LPFFSNVTW,LPFFSNVTWF,PFFSNVTWF,SNVTWFHAI			surface glycoprotein	21725	21766	0	0	1	0
ACTGTGACATCGGCCCAAAAGAACCCGACAGCTTTCTATCTCTGTGCCAGTAGTATAAGGTCGACCTACGAGCAGTACTTCGGGCCG	eEE243		CASSIRSTYEQYF+TCRBV19-01+TCRBJ02-07	FFSNVTWFH,FLPFFSNVT,LPFFSNVTW,LPFFSNVTWF,PFFSNVTWF,SNVTWFHAI			surface glycoprotein	21725	21766	1	0	0	0
ACTGTGACATCGGCCCAAAAGAACCCGACAGCTTTCTATCTCTGTGCCAGTAGTATAAGGAGCACCTACGAGCAGTACTTCGGGCCG	eEE228		CASSIRSTYEQYF+TCRBV19-01+TCRBJ02-07	FFSNVTWFH,FLPFFSNVT,LPFFSNVTW,LPFFSNVTWF,PFFSNVTWF,SNVTWFHAI			surface glycoprotein	21725	21766	1	0	0	0
ACTGTGACATCGGCCCAAAAGAACCCGACAGCTTTCTATCTCTGTGCCAGTAGTATAAGGAGCACCTACGAGCAGTACTTCGGGCCG	eOX46		CASSIRSTYEQYF+TCRBV19-01+TCRBJ02-07	FFSNVTWFH,FLPFFSNVT,LPFFSNVTW,LPFFSNVTWF,PFFSNVTWF,SNVTWFHAI			surface glycoprotein	21725	21766	1	0	0	0
CTCACTGTGACATCGGCCCAAAAGAACCCGACAGCTTTCTATCTCTGTGCCAGCTCGACAGGGAGCTATGGCTACACCTTCGGTTCG	eOX46		CASSTGSYGYTF+TCRBV19-01+TCRBJ01-02	FFSNVTWFH,FLPFFSNVT,LPFFSNVTW,LPFFSNVTWF,PFFSNVTWF,SNVTWFHAI			surface glycoprotein	21725	21766	1	0	0	0
CTCACTGTGACATCGGCCCAAAAGAACCCGACAGCTTTCTATCTCTGTGCCAGCTCGACAGGGAGCTATGGCTACACCTTCGGTTCG	eEE228		CASSTGSYGYTF+TCRBV19-01+TCRBJ01-02	FFSNVTWFH,FLPFFSNVT,LPFFSNVTW,LPFFSNVTWF,PFFSNVTWF,SNVTWFHAI			surface glycoprotein	21725	21766	1	0	0	0
CTCACTGTGACATCGGCCCAAAAGAACCCGACAGCTTTCTATCTCTGTGCCAGTAGTACTGGGGCCTATGGCTACACCTTCGGTTCG	eOX46		CASSTGAYGYTF+TCRBV19-01+TCRBJ01-02	FFSNVTWFH,FLPFFSNVT,LPFFSNVTW,LPFFSNVTWF,PFFSNVTWF,SNVTWFHAI			surface glycoprotein	21725	21766	1	1	0	0
CTCACTGTGACATCGGCCCAAAAGAACCCGACAGCTTTCTATCTCTGTGCCAGTAGTACGGGCGCATATGGCTACACCTTCGGTTCG	eLH47		CASSTGAYGYTF+TCRBV19-01+TCRBJ01-02	FFSNVTWFH,FLPFFSNVT,LPFFSNVTW,LPFFSNVTWF,PFFSNVTWF,SNVTWFHAI			surface glycoprotein	21725	21766	1	1	0	0
CTCACTGTGACATCGGCCCAAAAGAACCCGACAGCTTTCTATCTCTGTGCCAGTAGTACTGGGGCCTATGGCTACACCTTCGGTTCG	eEE228		CASSTGAYGYTF+TCRBV19-01+TCRBJ01-02	FFSNVTWFH,FLPFFSNVT,LPFFSNVTW,LPFFSNVTWF,PFFSNVTWF,SNVTWFHAI			surface glycoprotein	21725	21766	1	1	0	0
GTGACATCGGCCCAAAAGAACCCGACAGCTTTCTATCTCTGTGCCAGTAGTATCACTGGGACTTACAATGAGCAGTTCTTCGGGCCA	eOX46		CASSITGTYNEQFF+TCRBV19-01+TCRBJ02-01	FFSNVTWFH,FLPFFSNVT,LPFFSNVTW,LPFFSNVTWF,PFFSNVTWF,SNVTWFHAI			surface glycoprotein	21725	21766	0	1	0	0
GTGACATCGGCCCAAAAGAACCCGACAGCTTTCTATCTCTGTGCCAGTAGTATCACTGGGACTTACAATGAGCAGTTCTTCGGGCCA	eEE228		CASSITGTYNEQFF+TCRBV19-01+TCRBJ02-01	FFSNVTWFH,FLPFFSNVT,LPFFSNVTW,LPFFSNVTWF,PFFSNVTWF,SNVTWFHAI			surface glycoprotein	21725	21766	0	1	0	0
ATCCAGCGCACAGAGCAGGAGGACTCGGCCGTGTATCTCTGTGCCAGCAGCTTGTCGGCTGGGGGGACTGAAGCTTTCTTTGGACAA	eAV93		CASSLSAGGTEAFF+TCRBV07-02+TCRBJ01-01	DGVYFASTEK,GVYFASTEK,LPFNDGVYF,LPFNDGVYFA,VLPFNDGVY,VLPFNDGVYF			surface glycoprotein	21809	21853	1	0	0	0
AGCTCTCTGGAGCTGGGGGACTCAGCTTTGTATTTCTGTGCCAGCAGCGTGGGCAGCGGGAGCTCCTACGAGCAGTACTTCGGGCCG	eAV91		CASSVGSGSSYEQYF+TCRBV09-01+TCRBJ02-07	DGVYFASTEK,GVYFASTEK,LPFNDGVYF,LPFNDGVYFA,VLPFNDGVY,VLPFNDGVYF			surface glycoprotein	21809	21853	0	0	0	1
ATCCTGAGGATCCAGCAGGTAGTGCGAGGAGATTCGGCAGCTTATTTCTGTGCCAGCTCCCCTGGAACCGAGCAGTACTTCGGGCCG	ePD76		CASSPGTEQYF+TCRBV18-01+TCRBJ02-07	DGVYFASTEK,GVYFASTEK,LPFNDGVYF,LPFNDGVYFA,VLPFNDGVY,VLPFNDGVYF			surface glycoprotein	21809	21853	0	0	1	0
AACCTGAGCTCTCTGGAGCTGGGGGACTCAGCTTTGTATTTCTGTGCCAGCAGCGTAGTATCCACCGGGGAGCTGTTTTTTGGAGAA	eAV93		CASSVVSTGELFF+TCRBV09-01+TCRBJ02-02	DGVYFASTEK,GVYFASTEK,LPFNDGVYF,LPFNDGVYFA,VLPFNDGVY,VLPFNDGVYF			surface glycoprotein	21809	21853	0	0	1	0
AACCTGAGCTCTCTGGAGCTGGGGGACTCAGCTTTGTATTTCTGTGCCAGCAGCGTAGGGTGGGGCAATGAGCAGTTCTTCGGGCCA	eXL27		CASSVGWGNEQFF+TCRBV09-01+TCRBJ02-01	DGVYFASTEK,GVYFASTEK,LPFNDGVYF,LPFNDGVYFA,VLPFNDGVY,VLPFNDGVYF			surface glycoprotein	21809	21853	1	0	0	0
ATCCAGCGCACAGAGCAGGGGGACTCGGCCATGTATCTCTGTGCCAGCAGCTTAGGGGGACTAGCTTACGAGCAGTACTTCGGGCCG	eXL27		CASSLGGLAYEQYF+TCRBV07-09+TCRBJ02-07	DGVYFASTEK,GVYFASTEK,LPFNDGVYF,LPFNDGVYFA,VLPFNDGVY,VLPFNDGVYF			surface glycoprotein	21809	21853	1	0	0	0
TTGGAGATCCAGCGCACAGAGCAGGGGGACTCGGCCATGTATCTCTGTGCCAGCAGCTTAGGGGGAACTGAAGCTTTCTTTGGACAA	eOX46		CASSLGGTEAFF+TCRBV07-09+TCRBJ01-01	DGVYFASTEK,GVYFASTEK,LPFNDGVYF,LPFNDGVYFA,VLPFNDGVY,VLPFNDGVYF			surface glycoprotein	21809	21853	2	0	0	0
TTGGAGATCCAGCGCACAGAGCAGGGGGACTCGGCCATGTATCTCTGTGCCAGCAGTTTGGGGGGCACTGAAGCTTTCTTTGGACAA	eEE224		CASSLGGTEAFF+TCRBV07-09+TCRBJ01-01	YEGNSPFHPL			ORF7a	27511	27540	2	0	0	0
TTGGAGATCCAGCGCACAGAGCAGGGGGACTCGGCCATGTATCTCTGTGCCAGCAGCTTGGGGGGCACTGAAGCTTTCTTTGGACAA	eEE224		CASSLGGTEAFF+TCRBV07-09+TCRBJ01-01	AFLLFLVLI,FLAFLLFLV,FYLCFLAFL,FYLCFLAFLL,IDFYLCFLAF,IELSLIDFYL,LIDFYLCFL,LLFLVLIML,MIELSLIDFY,SLIDFYLCFL,YLCFLAFLL			ORF7b	27756	27830	2	0	0	0
ATTCTGGAGTCCGCCAGCACCAACCAGACATCTATGTACCTCTGTGCCAGCAGTTTATTACAGAACACTGAAGCTTTCTTTGGACAA	eEE243		CASSLLQNTEAFF+TCRBV28-01+TCRBJ01-01	DGVYFASTEK,GVYFASTEK,LPFNDGVYF,LPFNDGVYFA,VLPFNDGVY,VLPFNDGVYF			surface glycoprotein	21809	21853	0	1	0	0
ATTCTGGAGTCCGCCAGCACCAACCAGACATCTATGTACCTCTGTGCCAGCAGTTTAGGTGTGAACACTGAAGCTTTCTTTGGACAA	eEE243		CASSLGVNTEAFF+TCRBV28-01+TCRBJ01-01	DGVYFASTEK,GVYFASTEK,LPFNDGVYF,LPFNDGVYFA,VLPFNDGVY,VLPFNDGVYF			surface glycoprotein	21809	21853	1	0	0	1
AGCTCTCTGGAGCTGGGGGACTCAGCTTTGTATTTCTGTGCCAGCAGCGTCGGGACGGGAAGCTCCTACGAGCAGTACTTCGGGCCG	eOX43		CASSVGTGSSYEQYF+TCRBV09-01+TCRBJ02-07	DGVYFASTEK,GVYFASTEK,LPFNDGVYF,LPFNDGVYFA,VLPFNDGVY,VLPFNDGVYF			surface glycoprotein	21809	21853	2	0	0	0
GAGATCCAGCGCACAGAGCAGGGGGACTCGGCCATGTATCTCTGTGCCAGCAGCTTAACAGTGAACACTGAAGCTTTCTTTGGACAA	eHO135		CASSLTVNTEAFF+TCRBV07-09+TCRBJ01-01	DGVYFASTEK,GVYFASTEK,LPFNDGVYF,LPFNDGVYFA,VLPFNDGVY,VLPFNDGVYF			surface glycoprotein	21809	21853	0	1	0	0
CCCCTGATCCTGGAGTCGCCCAGCCCCAACCAGACCTCTCTGTACTTCTGTGCCAGCAGTTTCGGTGAAAAACTGTTTTTTGGCAGT	eEE243		CASSFGEKLFF+TCRBV27-01+TCRBJ01-04	TEKSNIIRGW			surface glycoprotein	21845	21874	1	0	0	0
ACCCTGCAGCCAGAAGACTCGGCCCTGTATCTCTGTGCCAGCAGCCAAGATGGGGGCTCTGGGGCCAACGTCCTGACTTTCGGGGCC	eQD110		CASSQDGGSGANVLTF+TCRBV04-02+TCRBJ02-06	TEKSNIIRGW			surface glycoprotein	21845	21874	2	0	0	0
CCCCTGATCCTGGAGTCGCCCAGCCCCAACCAGACCTCTCTGTACTTCTGTGCCAGCAGTTTAGGTGGTGAGCAGTTCTTCGGGCCA	eXL31		CASSLGGEQFF+TCRBV27-01+TCRBJ02-01	TEKSNIIRGW			surface glycoprotein	21845	21874	1	0	0	0
AACCTGAGCTCTCTGGAGCTGGGGGACTCAGCTTTGTATTTCTGTGCCAGCAGCGTAGGTGGAGGGCCTGAAGCTTTCTTTGGACAA	eAV91		CASSVGGGPEAFF+TCRBV09-01+TCRBJ01-01	GVYYHKNNK,VPLHGTIL,YYHKNNKSW			membrane glycoprotein,surface glycoprotein	21986	26909	0	1	0	0
AACCTGAGCTCTCTGGAGCTGGGGGACTCAGCTTTGTATTTCTGTGCCAGCAGCGTAGGGGGGGGCCCTGAAGCTTTCTTTGGACAA	eAV91		CASSVGGGPEAFF+TCRBV09-01+TCRBJ01-01	GVYYHKNNK,VPLHGTIL,YYHKNNKSW			membrane glycoprotein,surface glycoprotein	21986	26909	0	1	0	0
ATTCTGGAGTCCGCCAGCACCAACCAGACATCTATGTACCTCTGTGCCAGCCAATACCGGGGAAATCAGCCCCAGCATTTTGGTGAT	eLH41		CASQYRGNQPQHF+TCRBV28-01+TCRBJ01-05	IYSKHTPINL			surface glycoprotein	22169	22198	1	2	0	0
CTACACGCCCTGCAGCCAGAAGACTCAGCCCTGTATCTCTGCGCCAGCAGCCAAGGACCAGGCTCCTACGAGCAGTACTTCGGGCCG	eEE226		CASSQGPGSYEQYF+TCRBV04-01+TCRBJ02-07	TPINLVRDL			surface glycoprotein	22184	22210	1	0	0	0
CACGCCCTGCAGCCAGAAGACTCAGCCCTGTATCTCTGCGCCAGCAGCCAAGGGGGGTCCAGCTCCTACGAGCAGTACTTCGGGCCG	eAV93		CASSQGGSSSYEQYF+TCRBV04-01+TCRBJ02-07	TPINLVRDL			surface glycoprotein	22184	22210	0	0	0	1
GTGAGCACCTTGGAGCTGGGGGACTCGGCCCTTTATCTTTGCGCCAGCAGCTTGGGCAGCGGGAGCTACGAGCAGTACTTCGGGCCG	eOX46		CASSLGSGSYEQYF+TCRBV05-01+TCRBJ02-07	TPINLVRDL			surface glycoprotein	22184	22210	1	0	0	0
CACACCCTGCAGCCAGAAGACTCGGCCCTGTATCTCTGCGCCAGCAGCCCCGGGACTAGCGGTTCCTACGAGCAGTACTTCGGGCCG	eHH175		CASSPGTSGSYEQYF+TCRBV04-03+TCRBJ02-07	TPINLVRDL			surface glycoprotein	22184	22210	0	1	0	0
GAGATCCAGCGCACAGAGCAGGGGGACTCGGCCATGTATCTCTGTGCCAGCAGCTTAGCGGGGGAGTACGAGCAGTACTTCGGGCCG	eEE224		CASSLAGEYEQYF+TCRBV07-09+TCRBJ02-07	LEPLVDLPI			surface glycoprotein	22229	22255	2	0	0	0
CTCACTGTGACATCGGCCCAAAAGAACCCGACAGCTTTCTATCTCTGTGCCAGTAGCGGGTCCTCCTACGAGCAGTACTTCGGGCCG	eXL30		CASSGSSYEQYF+TCRBV19-01+TCRBJ02-07	LEPLVDLPI			surface glycoprotein	22229	22255	0	0	0	1
GAGATCCAGCGCACAGAGCAGGGGGACTCGGCCATGTATCTCTGTGCCAGCAGCTTCGCGGGCCAAGAGACCCAGTACTTCGGGCCA	ePD84		CASSFAGQETQYF+TCRBV07-09+TCRBJ02-05	DLPIGINITR,INITRFQTL,LPIGINITRF			surface glycoprotein	22244	22285	1	0	0	0
CGCACAGAGCAGGGGGACTCGGCCATGTATCTCTGTGCCAGCAGCTTAATCGGGGTAAGCTCCTACAATGAGCAGTTCTTCGGGCCA	eMR26		CASSLIGVSSYNEQFF+TCRBV07-09+TCRBJ02-01	LLALHRSYL			surface glycoprotein	22283	22309	21	0	21	2
CGCACAGAGCAGGGGGACTCGGCCATGTATCTCTGTGCCAGCAGCTTAATCGGGGTGAGCTCCTACAATGAGCAGTTCTTCGGGCCA	eLH47		CASSLIGVSSYNEQFF+TCRBV07-09+TCRBJ02-01	CPDGVKHVY,DGVKHVYQL,FAFACPDGVKHVY			ORF7a	27580	27624	21	0	21	2
CGCACAGAGCAGGGGGACTCGGCCATGTATCTCTGTGCCAGCAGCTTAATTGGCGTGAGCTCCTACAATGAGCAGTTCTTCGGGCCA	eAV91		CASSLIGVSSYNEQFF+TCRBV07-09+TCRBJ02-01	CPDGVKHVY,DGVKHVYQL,FAFACPDGVKHVY			ORF7a	27580	27624	21	0	21	2
CGCACAGAGCAGGGGGACTCGGCCATGTATCTCTGTGCCAGCAGCTTAATCGGGGTGAGCTCCTACAATGAGCAGTTCTTCGGGCCA	eMR15		CASSLIGVSSYNEQFF+TCRBV07-09+TCRBJ02-01	CPDGVKHVY,DGVKHVYQL,FAFACPDGVKHVY			ORF7a	27580	27624	21	0	21	2
ACCTTGGAGATCCAGCGCACAGAGCAGGGGGACTCGGCCATGTATCTCTGTGCCAGCAGCCCCGACATCGAGCAGTACTTCGGGCCG	eJL158		CASSPDIEQYF+TCRBV07-09+TCRBJ02-07	YLQPRTFL,YLQPRTFLL,YYVGYLQPRTF			surface glycoprotein	22355	22393	8	0	0	0
ACCTTGGAGATCCAGCGCACAGAGCAGGGGGACTCGGCCATGTATCTCTGTGCCAGCAGCCCGGATATCGAGCAGTACTTCGGGCCG	eMR18		CASSPDIEQYF+TCRBV07-09+TCRBJ02-07	YLQPRTFL,YLQPRTFLL,YYVGYLQPRTF			surface glycoprotein	22355	22393	8	0	0	0
ACCTTGGAGATCCAGCGCACAGAGCAGGGGGACTCGGCCATGTATCTCTGTGCCAGCAGCCCTGACATCGAGCAGTACTTCGGGCCG	eHO136		CASSPDIEQYF+TCRBV07-09+TCRBJ02-07	YLQPRTFL,YLQPRTFLL,YYVGYLQPRTF			surface glycoprotein	22355	22393	8	0	0	0
ACCTTGGAGATCCAGCGCACAGAGCAGGGGGACTCGGCCATGTATCTCTGTGCCAGCAGCCCGGACATCGAGCAGTACTTCGGGCCG	eHO140		CASSPDIEQYF+TCRBV07-09+TCRBJ02-07	YLQPRTFL,YLQPRTFLL,YYVGYLQPRTF			surface glycoprotein	22355	22393	8	0	0	0
ACCTTGGAGATCCAGCGCACAGAGCAGGGGGACTCGGCCATGTATCTCTGTGCCAGCAGCCCTGACATAGAGCAGTACTTCGGGCCG	eHO141		CASSPDIEQYF+TCRBV07-09+TCRBJ02-07	YLQPRTFL,YLQPRTFLL,YYVGYLQPRTF			surface glycoprotein	22355	22393	8	0	0	0
ACCTTGGAGATCCAGCGCACAGAGCAGGGGGACTCGGCCATGTATCTCTGTGCCAGCAGCCCGGACATTGAGCAGTACTTCGGGCCG	eLH42		CASSPDIEQYF+TCRBV07-09+TCRBJ02-07	FKVSIWNLDY,ILLIIMRTFK,IMRTFKVSI,KVSIWNLDY,KVSIWNLDYI,LIIMRTFKV,RTFKVSIWNL,SIWNLDYII,TFKVSIWNL,VSIWNLDYII			ORF6	27241	27300	8	0	0	0
ACCTTGGAGATCCAGCGCACAGAGCAGGGGGACTCGGCCATGTATCTCTGTGCCAGCAGCCCTGAAATTGAAGCTTTCTTTGGACAA	eMR16		CASSPEIEAFF+TCRBV07-09+TCRBJ01-01	YLQPRTFL,YLQPRTFLL,YYVGYLQPRTF			surface glycoprotein	22355	22393	1	0	0	0
ACCTTGGAGATCCAGCGCACAGAGCAGGGGGACTCGGCCATGTATCTCTGTGCCAGCAGCCCTGAAATTGAAGCTTTCTTTGGACAA	eJL164		CASSPEIEAFF+TCRBV07-09+TCRBJ01-01	YLQPRTFL,YLQPRTFLL,YYVGYLQPRTF			surface glycoprotein	22355	22393	1	0	0	0
ACCTTGGAGATCCAGCGCACAGAGCAGGGGGACTCGGCCATGTATCTCTGTGCCAGCAGCCCCGAAATTGAAGCTTTCTTTGGACAA	eHO136		CASSPEIEAFF+TCRBV07-09+TCRBJ01-01	YLQPRTFL,YLQPRTFLL,YYVGYLQPRTF			surface glycoprotein	22355	22393	1	0	0	0
ACCTTGGAGATCCAGCGCACAGAGCAGGGGGACTCGGCCATGTATCTCTGTGCCAGCAGTCCGGAGATAGAAGCTTTCTTTGGACAA	eLH54		CASSPEIEAFF+TCRBV07-09+TCRBJ01-01	YLQPRTFL,YLQPRTFLL,YYVGYLQPRTF			surface glycoprotein	22355	22393	1	0	0	0
ACCTTGGAGATCCAGCGCACAGAGCAGGGGGACTCGGCCATGTATCTCTGTGCCAGCAGCCCAGAGATTGAAGCTTTCTTTGGACAA	eLH54		CASSPEIEAFF+TCRBV07-09+TCRBJ01-01	YLQPRTFL,YLQPRTFLL,YYVGYLQPRTF			surface glycoprotein	22355	22393	1	0	0	0
ACTGTGACATCGGCCCAAAAGAACCCGACAGCTTTCTATCTCTGTGCCAGCCAGACAGTTAACACCGGGGAGCTGTTTTTTGGAGAA	eJL158		CASQTVNTGELFF+TCRBV19-01+TCRBJ02-02	YLQPRTFL,YLQPRTFLL,YYVGYLQPRTF			surface glycoprotein	22355	22393	1	0	0	0
ACCTTGGAGATCCAGCGCACAGAGCAGGGGGACTCGGCCATGTATCTCTGTGCCAGCAGCTCGGACATTGAAGCTTTCTTTGGACAA	eQD137		CASSSDIEAFF+TCRBV07-09+TCRBJ01-01	YLQPRTFL,YLQPRTFLL,YYVGYLQPRTF			surface glycoprotein	22355	22393	2	0	0	0
ACCTTGGAGATCCAGCGCACAGAGCAGGGGGACTCGGCCATGTATCTCTGTGCCAGCAGCTCGGACATTGAAGCTTTCTTTGGACAA	eXL30		CASSSDIEAFF+TCRBV07-09+TCRBJ01-01	YLQPRTFL,YLQPRTFLL,YYVGYLQPRTF			surface glycoprotein	22355	22393	2	0	0	0
ACCTTGGAGATCCAGCGCACAGAGCAGGGGGACTCGGCCATGTATCTCTGTGCCAGCAGTTCAGACATAGAAGCTTTCTTTGGACAA	eLH47		CASSSDIEAFF+TCRBV07-09+TCRBJ01-01	YLQPRTFL,YLQPRTFLL,YYVGYLQPRTF			surface glycoprotein	22355	22393	2	0	0	0
ACCTTGGAGATCCAGCGCACAGAGCAGGGGGACTCGGCCATGTATCTCTGTGCCAGCAGCTCAGACATTGAAGCTTTCTTTGGACAA	eHO140		CASSSDIEAFF+TCRBV07-09+TCRBJ01-01	YLQPRTFL,YLQPRTFLL,YYVGYLQPRTF			surface glycoprotein	22355	22393	2	0	0	0
AAGATCCGGTCCACAAAGCTGGAGGACTCAGCCATGTACTTCTGTGCCAGCGGCGGGACGAACACCGGGGAGCTGTTTTTTGGAGAA	eJL148		CASGGTNTGELFF+TCRBV02-01+TCRBJ02-02	YLQPRTFL,YLQPRTFLL,YYVGYLQPRTF			surface glycoprotein	22355	22393	1	0	0	0
AAGATCCGGTCCACAAAGCTGGAGGACTCAGCCATGTACTTCTGTGCCAGCGGAGGGACAAACACCGGGGAGCTGTTTTTTGGAGAA	eHO132		CASGGTNTGELFF+TCRBV02-01+TCRBJ02-02	YLQPRTFL,YLQPRTFLL,YYVGYLQPRTF			surface glycoprotein	22355	22393	1	0	0	0
AAGATCCGGTCCACAAAGCTGGAGGACTCAGCCATGTACTTCTGTGCCAGCGGGGGCACTAACACCGGGGAGCTGTTTTTTGGAGAA	eQD123		CASGGTNTGELFF+TCRBV02-01+TCRBJ02-02	YLQPRTFL,YLQPRTFLL,YYVGYLQPRTF			surface glycoprotein	22355	22393	1	0	0	0
AAGATCCGGTCCACAAAGCTGGAGGACTCAGCCATGTACTTCTGTGCCAGCGGGGGTACGAACACCGGGGAGCTGTTTTTTGGAGAA	eJL158		CASGGTNTGELFF+TCRBV02-01+TCRBJ02-02	YLQPRTFL,YLQPRTFLL,YYVGYLQPRTF			surface glycoprotein	22355	22393	1	0	0	0
AAGATCCGGTCCACAAAGCTGGAGGACTCAGCCATGTACTTCTGTGCCAGCGGGGGGACTAACACCGGGGAGCTGTTTTTTGGAGAA	eJL158		CASGGTNTGELFF+TCRBV02-01+TCRBJ02-02	YLQPRTFL,YLQPRTFLL,YYVGYLQPRTF			surface glycoprotein	22355	22393	1	0	0	0
AAGATCCGGTCCACAAAGCTGGAGGACTCAGCCATGTACTTCTGTGCCAGCGGCGGGACTAACACCGGGGAGCTGTTTTTTGGAGAA	eQD123		CASGGTNTGELFF+TCRBV02-01+TCRBJ02-02	YLQPRTFL,YLQPRTFLL,YYVGYLQPRTF			surface glycoprotein	22355	22393	1	0	0	0
AAGATCCGGTCCACAAAGCTGGAGGACTCAGCCATGTACTTCTGTGCCAGCGGGGGGACGAACACCGGGGAGCTGTTTTTTGGAGAA	eOX49		CASGGTNTGELFF+TCRBV02-01+TCRBJ02-02	YLQPRTFL,YLQPRTFLL,YYVGYLQPRTF			surface glycoprotein	22355	22393	1	0	0	0
AAGATCCGGTCCACAAAGCTGGAGGACTCAGCCATGTACTTCTGTGCCAGCGGGGGGACGAACACCGGGGAGCTGTTTTTTGGAGAA	eXL30		CASGGTNTGELFF+TCRBV02-01+TCRBJ02-02	YLQPRTFL,YLQPRTFLL,YYVGYLQPRTF			surface glycoprotein	22355	22393	1	0	0	0
AAGATCCGGTCCACAAAGCTGGAGGACTCAGCCATGTACTTCTGTGCCAGCGGGGGAACGAACACCGGGGAGCTGTTTTTTGGAGAA	eQD127		CASGGTNTGELFF+TCRBV02-01+TCRBJ02-02	YLQPRTFL,YLQPRTFLL,YYVGYLQPRTF			surface glycoprotein	22355	22393	1	0	0	0
AAGATCCGGTCCACAAAGCTGGAGGACTCAGCCATGTACTTCTGTGCCAGCGGCGGGACCAACACCGGGGAGCTGTTTTTTGGAGAA	eHO141		CASGGTNTGELFF+TCRBV02-01+TCRBJ02-02	YLQPRTFL,YLQPRTFLL,YYVGYLQPRTF			surface glycoprotein	22355	22393	1	0	0	0
AAGATCCGGTCCACAAAGCTGGAGGACTCAGCCATGTACTTCTGTGCCAGCGGAGGGACGAACACCGGGGAGCTGTTTTTTGGAGAA	eHH175		CASGGTNTGELFF+TCRBV02-01+TCRBJ02-02	YLQPRTFL,YLQPRTFLL,YYVGYLQPRTF			surface glycoprotein	22355	22393	1	0	0	0
AAGATCCGGTCCACAAAGCTGGAGGACTCAGCCATGTACTTCTGTGCCAGCGGGGGTACGAACACCGGGGAGCTGTTTTTTGGAGAA	eHO141		CASGGTNTGELFF+TCRBV02-01+TCRBJ02-02	YLQPRTFL,YLQPRTFLL,YYVGYLQPRTF			surface glycoprotein	22355	22393	1	0	0	0
AAGATCCGGTCCACAAAGCTGGAGGACTCAGCCATGTACTTCTGTGCCAGCGGGGGCACAAACACCGGGGAGCTGTTTTTTGGAGAA	eHO141		CASGGTNTGELFF+TCRBV02-01+TCRBJ02-02	YLQPRTFL,YLQPRTFLL,YYVGYLQPRTF			surface glycoprotein	22355	22393	1	0	0	0
AAGATCCGGTCCACAAAGCTGGAGGACTCAGCCATGTACTTCTGTGCCAGCGGGGGGACGAACACCGGGGAGCTGTTTTTTGGAGAA	eLH46		CASGGTNTGELFF+TCRBV02-01+TCRBJ02-02	YLQPRTFL,YLQPRTFLL,YYVGYLQPRTF			surface glycoprotein	22355	22393	1	0	0	0
ACCTTGGAGATCCAGCGCACAGAGCAGGGGGACTCGGCCATGTATCTCTGTGCCAGCAGCAACACCGGGGAGCTGTTTTTTGGAGAA	eQD123		CASSNTGELFF+TCRBV07-09+TCRBJ02-02	YLQPRTFL,YLQPRTFLL,YYVGYLQPRTF			surface glycoprotein	22355	22393	0	1	0	0
ATCCAGCGCACAGAGCAGGGGGACTCGGCCATGTATCTCTGTGCCAGCAGCTTAAACCCGAACACCGGGGAGCTGTTTTTTGGAGAA	eQD137		CASSLNPNTGELFF+TCRBV07-09+TCRBJ02-02	YLQPRTFL,YLQPRTFLL,YYVGYLQPRTF			surface glycoprotein	22355	22393	4	0	0	2
CAGGTAGTGCGAGGAGATTCGGCAGCTTATTTCTGTGCCAGCTCACCACCAGGCGGGGGGAACACCGGGGAGCTGTTTTTTGGAGAA	eMR16		CASSPPGGGNTGELFF+TCRBV18-01+TCRBJ02-02	YLQPRTFL,YLQPRTFLL,YYVGYLQPRTF			surface glycoprotein	22355	22393	1	0	0	0
CAGGTAGTGCGAGGAGATTCGGCAGCTTATTTCTGTGCCAGCTCACCACCAGGAGGGGGGAACACCGGGGAGCTGTTTTTTGGAGAA	eHO141		CASSPPGGGNTGELFF+TCRBV18-01+TCRBJ02-02	YLQPRTFL,YLQPRTFLL,YYVGYLQPRTF			surface glycoprotein	22355	22393	1	0	0	0
GAGATCCAGCGCACAGAGCAGGGGGACTCGGCCATGTATCTCTGTGCCAGGGGCGACGCGAACACCGGGGAGCTGTTTTTTGGAGAA	eQD123		CARGDANTGELFF+TCRBV07-09+TCRBJ02-02	YLQPRTFL,YLQPRTFLL,YYVGYLQPRTF			surface glycoprotein	22355	22393	1	0	0	0
GAGATCCAGCGCACAGAGCAGGGGGACTCGGCCATGTATCTCTGTGCCAGAGGGGATGCGAACACCGGGGAGCTGTTTTTTGGAGAA	eQD129		CARGDANTGELFF+TCRBV07-09+TCRBJ02-02	YLQPRTFL,YLQPRTFLL,YYVGYLQPRTF			surface glycoprotein	22355	22393	1	0	0	0
TCCCTAGAGTCTGCCATCCCCAACCAGACAGCTCTTTACTTCTGTGCCACCAGTGAGACTAACACCGGGGAGCTGTTTTTTGGAGAA	eHO141		CATSETNTGELFF+TCRBV24-01+TCRBJ02-02	YLQPRTFL,YLQPRTFLL,YYVGYLQPRTF			surface glycoprotein	22355	22393	1	0	0	0
GAGATCCAGCGCACAGAGCAGGGGGACTCGGCCATGTATCTCTGTGCCAGCAGCCCTTCGAACACCGGGGAGCTGTTTTTTGGAGAA	eHO141		CASSPSNTGELFF+TCRBV07-09+TCRBJ02-02	YLQPRTFL,YLQPRTFLL,YYVGYLQPRTF			surface glycoprotein	22355	22393	1	0	0	0
ACTCTGAAGATCCAGCGCACACAGCAGGAGGACTCCGCCGTGTATCTCTGTGCCAGCAGCTTAGGGTATGAGCAGTTCTTCGGGCCA	eLH47		CASSLGYEQFF+TCRBV07-08+TCRBJ02-01	YLQPRTFL,YLQPRTFLL,YYVGYLQPRTF			surface glycoprotein	22355	22393	4	0	0	0
ACTCTGAAGATCCAGCGCACACAGCAGGAGGACTCCGCCGTGTATCTCTGTGCCAGCAGCTTAGGCTATGAGCAGTTCTTCGGGCCA	eHO138		CASSLGYEQFF+TCRBV07-08+TCRBJ02-01	KAYNVTQAF			nucleocapsid phosphoprotein	29069	29095	4	0	0	0
CTAAACCTGAGCTCTCTGGAGCTGGGGGACTCAGCTTTGTATTTCTGTGCCAGCAGCGGAAGCACAGATACGCAGTATTTTGGCCCA	eQD108		CASSGSTDTQYF+TCRBV09-01+TCRBJ02-03	ALDPLSETK,CALDPLSETK			surface glycoprotein	22433	22462	1	0	0	0
CCCCTGATCCTGGAGTCGCCCAGCCCCAACCAGACCTCTCTGTACTTCTGTGCCAGCAGTTTGTACAATGAGCAGTTCTTCGGGCCA	eXL37		CASSLYNEQFF+TCRBV27-01+TCRBJ02-01	CTLKSFTVEK,SETKCTLKSF,TLKSFTVEK			surface glycoprotein	22451	22492	0	0	2	0
CCCCTGATCCTGGAGTCGCCCAGCCCCAACCAGACCTCTCTGTACTTCTGTGCCAGCAGTCTCTACAATGAGCAGTTCTTCGGGCCA	eEE243		CASSLYNEQFF+TCRBV27-01+TCRBJ02-01	CTLKSFTVEK,SETKCTLKSF,TLKSFTVEK			surface glycoprotein	22451	22492	0	0	2	0
CCCCTGATCCTGGAGTCGCCCAGCCCCAACCAGACCTCTCTGTACTTCTGTGCCAGCAGTCTCTACAATGAGCAGTTCTTCGGGCCA	eXL27		CASSLYNEQFF+TCRBV27-01+TCRBJ02-01	FLWLLWPVT,FLWLLWPVTL,LWLLWPVTL,LWPVTLACF,TLACFVLAAV,WLLWPVTLA,WPVTLACFVL			membrane glycoprotein	26679	26732	0	0	2	0
CTGATCCTGGAGTCGCCCAGCCCCAACCAGACCTCTCTGTACTTCTGTGCCAGCAGTCCTCCCACAGATACGCAGTATTTTGGCCCA	eXL31		CASSPPTDTQYF+TCRBV27-01+TCRBJ02-03	CTLKSFTVEK,SETKCTLKSF,TLKSFTVEK			surface glycoprotein	22451	22492	1	0	0	0
GTGAACGCCTTGTTGCTGGGGGACTCGGCCCTGTATCTCTGTGCCAGCAGCTTGATCACTAGCACAGATACGCAGTATTTTGGCCCA	eLH54		CASSLITSTDTQYF+TCRBV05-05+TCRBJ02-03	FPNITNLCPF,QPTESIVRF,RFPNITNLCPF,TESIVRFPNI,VQPTESIVRF,VRFPNITNL			surface glycoprotein	22520	22576	1	0	0	0
ACTCTGACGATCCAGCGCACAGAGCAGGAGGACTCGGCCGTGTATCTCTGTGCCAGCAGCTTCTCCTACGAGCAGTACTTCGGGCCG	eXL30		CASSFSYEQYF+TCRBV07-02+TCRBJ02-07	FPNITNLCPF,QPTESIVRF,RFPNITNLCPF,TESIVRFPNI,VQPTESIVRF,VRFPNITNL			surface glycoprotein	22520	22576	0	0	1	0
ACTCTGACGATCCAGCGCACAGAGCAGGAGGACTCGGCCGTGTATCTCTGTGCCAGCAGCTTCTCCTACGAGCAGTACTTCGGGCCG	eOX52		CASSFSYEQYF+TCRBV07-02+TCRBJ02-07	FGEVFNATRF,FNATRFASVY,GEVFNATRF,NATRFASVY			surface glycoprotein	22574	22615	0	0	1	0
ACTCTGACGATCCAGCGCACAGAGCAGGAGGACTCGGCCGTGTATCTCTGTGCCAGCAGCTTCTCCTACGAGCAGTACTTCGGGCCG	eLH42		CASSFSYEQYF+TCRBV07-02+TCRBJ02-07	FLWLLWPVT,FLWLLWPVTL,LWLLWPVTL,LWPVTLACF,TLACFVLAAV,WLLWPVTLA,WPVTLACFVL			membrane glycoprotein	26679	26732	0	0	1	0
ACTCTGACGATCCAGCGCACAGAGCAGGAGGACTCGGCCGTGTATCTCTGTGCCAGCAGCTTTAGCTACGAGCAGTACTTCGGGCCG	eXL30		CASSFSYEQYF+TCRBV07-02+TCRBJ02-07	AFLLFLVLI,FLAFLLFLV,FYLCFLAFL,FYLCFLAFLL,IDFYLCFLAF,IELSLIDFYL,LIDFYLCFL,LLFLVLIML,MIELSLIDFY,SLIDFYLCFL,YLCFLAFLL			ORF7b	27756	27830	0	0	1	0
CTGATCCTGGAGTCGCCCAGCCCCAACCAGACCTCTCTGTACTTCTGTGCCAGCAGTTCAGGGGGTCAGCCCCAGCATTTTGGTGAT	eXL31		CASSSGGQPQHF+TCRBV27-01+TCRBJ01-05	FPNITNLCPF,QPTESIVRF,RFPNITNLCPF,TESIVRFPNI,VQPTESIVRF,VRFPNITNL			surface glycoprotein	22520	22576	3	0	0	0
CTCAAGATCCAGCCTGCAGAGCTTGGGGACTCGGCCGTGTATCTCTGTGCCAGCAGCTTAGGTTCGGATACGCAGTATTTTGGCCCA	eAV88		CASSLGSDTQYF+TCRBV11-03+TCRBJ02-03	FPNITNLCPF,QPTESIVRF,RFPNITNLCPF,TESIVRFPNI,VQPTESIVRF,VRFPNITNL			surface glycoprotein	22520	22576	1	0	0	0
ATCCAGCGCACAGAGCAGGGGGACTCGGCCATGTATCTCTGTGCCAGCAGCTTAGGGACTGCCTCCTACGAGCAGTACTTCGGGCCG	eQD137		CASSLGTASYEQYF+TCRBV07-09+TCRBJ02-07	FPNITNLCPF,QPTESIVRF,RFPNITNLCPF,TESIVRFPNI,VQPTESIVRF,VRFPNITNL			surface glycoprotein	22520	22576	2	0	0	0
CTCAAGATCCAACCTGCAAAGCTTGAGGACTCGGCCGTGTATCTCTGTGCCAGCAGCTTAGGGTTCGGGGAGCTGTTTTTTGGAGAA	eXL30		CASSLGFGELFF+TCRBV11-02+TCRBJ02-02	FPNITNLCPF,QPTESIVRF,RFPNITNLCPF,TESIVRFPNI,VQPTESIVRF,VRFPNITNL			surface glycoprotein	22520	22576	0	0	1	0
AATGTGAGCACCTTGGAGCTGGGGGACTCGGCCCTTTATCTTTGCGCCAGCAGCTTGGCCGGTTACACTGAAGCTTTCTTTGGACAA	eEE226		CASSLAGYTEAFF+TCRBV05-01+TCRBJ01-01	FPNITNLCPF,QPTESIVRF,RFPNITNLCPF,TESIVRFPNI,VQPTESIVRF,VRFPNITNL			surface glycoprotein	22520	22576	1	0	0	0
CTGATCCTGGAGTCGCCCAGCCCCAACCAGACCTCTCTGTACTTCTGTGCCAGCAGCCCTACTGGCTACGAGCAGTACTTCGGGCCG	eEE226		CASSPTGYEQYF+TCRBV27-01+TCRBJ02-07	FPNITNLCPF,QPTESIVRF,RFPNITNLCPF,TESIVRFPNI,VQPTESIVRF,VRFPNITNL			surface glycoprotein	22520	22576	2	0	1	0
CTTCACCTACACGCCCTGCAGCCAGAAGACTCAGCCCTGTATCTCTGCGCCAGCAGCCAAGAGGGGGAGACCCAGTACTTCGGGCCA	eEE228		CASSQEGETQYF+TCRBV04-01+TCRBJ02-05	FPNITNLCPF,QPTESIVRF,RFPNITNLCPF,TESIVRFPNI,VQPTESIVRF,VRFPNITNL			surface glycoprotein	22520	22576	1	0	0	0
CAGCGCACAGAGCAGGAGGACTCGGCCGTGTATCTCTGTGCCAGCAGCTTAGATCTAGCGGGATACAATGAGCAGTTCTTCGGGCCA	eOX46		CASSLDLAGYNEQFF+TCRBV07-02+TCRBJ02-01	FPNITNLCPF,QPTESIVRF,RFPNITNLCPF,TESIVRFPNI,VQPTESIVRF,VRFPNITNL			surface glycoprotein	22520	22576	1	0	0	0
AACGCCTTGGAGCTGGACGACTCGGCCCTGTATCTCTGTGCCAGCAGCTTGGACGGCAGCTCCTACAATGAGCAGTTCTTCGGGCCA	eEE226		CASSLDGSSYNEQFF+TCRBV05-04+TCRBJ02-01	FPNITNLCPF,QPTESIVRF,RFPNITNLCPF,TESIVRFPNI,VQPTESIVRF,VRFPNITNL			surface glycoprotein	22520	22576	0	1	0	0
ATCCTGGAGTCGCCCAGCCCCAACCAGACCTCTCTGTACTTCTGTGCCAGCAGTTTGTCCGGGGATCAGCCCCAGCATTTTGGTGAT	eXL27		CASSLSGDQPQHF+TCRBV27-01+TCRBJ01-05	FGEVFNATRF,FNATRFASVY,GEVFNATRF,NATRFASVY			surface glycoprotein	22574	22615	1	0	0	0
GAGATCCAGCGCACAGAGCAGGGGGACTCGGCCATGTATCTCTGTGCCAGCAGCTTAGGGGGGGGTCAGCCCCAGCATTTTGGTGAT	eOX52		CASSLGGGQPQHF+TCRBV07-09+TCRBJ01-05	FGEVFNATRF,FNATRFASVY,GEVFNATRF,NATRFASVY			surface glycoprotein	22574	22615	1	0	0	0
CAGCGCACAGAGCAGCGGGACTCAGCCATGTATCGCTGTGCTAGCAGCTTAGGGGCAGGGAGCTCCTACGAGCAGTACTTCGGGCCG	eOX52		CASSLGAGSSYEQYF+TCRBV07-07+TCRBJ02-07	FGEVFNATRF,FNATRFASVY,GEVFNATRF,NATRFASVY			surface glycoprotein	22574	22615	0	1	0	0
CTACACACCCTGCAGCCAGAAGACTCGGCCCTGTATCTCTGCGCCAGCAGCCAAGATCTGGGGGATACTGAAGCTTTCTTTGGACAA	eAV93		CASSQDLGDTEAFF+TCRBV04-03+TCRBJ01-01	FGEVFNATRF,FNATRFASVY,GEVFNATRF,NATRFASVY			surface glycoprotein	22574	22615	1	0	0	0
GTGACATCGGCCCAAAAGAACCCGACAGCTTTCTATCTCTGTGCCAGTAGTATTCTTGACGGGGGAACTGAAGCTTTCTTTGGACAA	eOX52		CASSILDGGTEAFF+TCRBV19-01+TCRBJ01-01	FGEVFNATRF,FNATRFASVY,GEVFNATRF,NATRFASVY			surface glycoprotein	22574	22615	1	0	0	0
NNNNNNNTGTCGGCTGCTCCCTCCCAGACATCTGTGTACTTCTGTGCCAGCAGTTACTTTGTTACCGGGGAGCTGTTTTTTGGAGAA	eXL27		CASSYFVTGELFF+TCRBV06-05+TCRBJ02-02	FGEVFNATRF,FNATRFASVY,GEVFNATRF,NATRFASVY			surface glycoprotein	22574	22615	1	0	0	0
NNNNNNNNNNNNNTGTCGGCTGCTCCCTCCCAGACATCTGTGTACTTCTGTGCCAGCAGTTACTACAATGAGCAGTTCTTCGGGCCA	eOX43		CASSYYNEQFF+TCRBV06-05+TCRBJ02-01	FGEVFNATRF,FNATRFASVY,GEVFNATRF,NATRFASVY			surface glycoprotein	22574	22615	1	0	0	0
ATCCAGCGCACAGAGCAGGGGGACTCGGCCATGTATCTCTGTGCCAGCAGCTCGACAGGGGGCTCCTACGAGCAGTACTTCGGGCCG	eEE226		CASSSTGGSYEQYF+TCRBV07-09+TCRBJ02-07	CFTNVYADSF,FTNVYADSF,FTNVYADSFV,KLNDLCFTNV,LNDLCFTNVY,NVYADSFVIR,VYADSFVIR			surface glycoprotein	22718	22771	0	0	1	0
ACCCTGCAGCCAGAAGACTCGGCCCTGTATCTCTGTGCCAGCAGCCAAGAGGGAGGGAGCTCCTACAATGAGCAGTTCTTCGGGCCA	eAV93		CASSQEGGSSYNEQFF+TCRBV04-02+TCRBJ02-01	CFTNVYADSF,FTNVYADSF,FTNVYADSFV,KLNDLCFTNV,LNDLCFTNVY,NVYADSFVIR,VYADSFVIR			surface glycoprotein	22718	22771	0	1	0	0
CACCTACACGCCCTGCAGCCAGAAGACTCAGCCCTGTATCTCTGCGCCAGCAGCCAAACGGGGGGGTCTGGCTACACCTTCGGTTCG	eQD128		CASSQTGGSGYTF+TCRBV04-01+TCRBJ01-02	CFTNVYADSF,FTNVYADSF,FTNVYADSFV,KLNDLCFTNV,LNDLCFTNVY,NVYADSFVIR,VYADSFVIR			surface glycoprotein	22718	22771	1	0	0	0
CTGATCCTGGAGTCGCCCAGCCCCAACCAGACCTCTCTGTACTTCTGTGCCAGCAGTTCGAGCTCCTACGAGCAGTACTTCGGGCCG	eOX49		CASSSSSYEQYF+TCRBV27-01+TCRBJ02-07	CFTNVYADSF,FTNVYADSF,FTNVYADSFV,KLNDLCFTNV,LNDLCFTNVY,NVYADSFVIR,VYADSFVIR			surface glycoprotein	22718	22771	0	0	1	0
CTGAGCTCTCTGGAGCTGGGGGACTCAGCTTTGTATTTCTGTGCCAGCAGCGCGGGGGGGCCGGGGGAGACCCAGTACTTCGGGCCA	eQD128		CASSAGGPGETQYF+TCRBV09-01+TCRBJ02-05	KLPDDFTGCV			surface glycoprotein	22832	22861	1	0	0	0
CACCTACACGCCCTGCAGCCAGAAGACTCAGCCCTGTATCTCTGCGCCAGCAGCCAAGATAGCTCCTACGAGCAGTACTTCGGGCCG	eXL30		CASSQDSSYEQYF+TCRBV04-01+TCRBJ02-07	KLPDDFTGCV			surface glycoprotein	22832	22861	0	1	0	1
GAGATCCAGCGCACAGAGCAGGGGGACTCGGCCATGTATCTCTGTGCCAGCAGCTTGGGGCAGGGTTACGAGCAGTACTTCGGGCCG	eOX52		CASSLGQGYEQYF+TCRBV07-09+TCRBJ02-07	NYLYRLFRK,NYNYLYRLF			surface glycoprotein	22904	22936	1	0	0	0
GAGATCCAGCGCACAGAGCAGGGGGACTCGGCCATGTATCTCTGTGCCAGCAGCCTGGGGCAGGGCTACGAGCAGTACTTCGGGCCG	eOX54		CASSLGQGYEQYF+TCRBV07-09+TCRBJ02-07	CELYHYQECV,ITLATCELY,LITLATCELY,TLATCELYHY			ORF7a	27418	27465	1	0	0	0
ATCCGGTCCACAAAGCTGGAGGACTCAGCCATGTACTTCTGTGCCAGCAGTGAGGGACAGGGAGGCTACGAGCAGTACTTCGGGCCG	eOX52		CASSEGQGGYEQYF+TCRBV02-01+TCRBJ02-07	NYLYRLFRK,NYNYLYRLF			surface glycoprotein	22904	22936	1	0	0	0
AAGATCCGGTCCACAAAGCTGGAGGACTCAGCCATGTACTTCTGTGCCAGCAGTGAGGGGCGCTCCTACGAGCAGTACTTCGGGCCG	eOX52		CASSEGRSYEQYF+TCRBV02-01+TCRBJ02-07	NYLYRLFRK,NYNYLYRLF			surface glycoprotein	22904	22936	1	0	0	0
AAGATCCGGTCCACAAAGCTGGAGGACTCAGCCATGTACTTCTGTGCCAGCAGTGAAGGAAGGGGGTACGAGCAGTACTTCGGGCCG	eOX52		CASSEGRGYEQYF+TCRBV02-01+TCRBJ02-07	NYLYRLFRK,NYNYLYRLF			surface glycoprotein	22904	22936	1	0	0	0
AAGATCCGGTCCACAAAGCTGGAGGACTCAGCCATGTACTTCTGTGCCAGCAGTGAAGGTCGGGGGTACGAGCAGTACTTCGGGCCG	eOX52		CASSEGRGYEQYF+TCRBV02-01+TCRBJ02-07	NYLYRLFRK,NYNYLYRLF			surface glycoprotein	22904	22936	1	0	0	0
AAGATCCGGTCCACAAAGCTGGAGGACTCAGCCATGTACTTCTGTGCCAGCAGTGTTGGTCAGGGTTACGAGCAGTACTTCGGGCCG	eOX52		CASSVGQGYEQYF+TCRBV02-01+TCRBJ02-07	NYLYRLFRK,NYNYLYRLF			surface glycoprotein	22904	22936	0	1	0	0
AAGATCCGGTCCACAAAGCTGGAGGACTCAGCCATGTACTTCTGTGCCAGCAGTGTGGGACAGGGCTACGAGCAGTACTTCGGGCCG	eOX52		CASSVGQGYEQYF+TCRBV02-01+TCRBJ02-07	NYLYRLFRK,NYNYLYRLF			surface glycoprotein	22904	22936	0	1	0	0
AAGATCCGGTCCACAAAGCTGGAGGACTCAGCCATGTACTTCTGTGCCAGCAGTGTAGGACAGGGTTACGAGCAGTACTTCGGGCCG	eJL161		CASSVGQGYEQYF+TCRBV02-01+TCRBJ02-07	FLWLLWPVT,FLWLLWPVTL,LWLLWPVTL,LWPVTLACF,TLACFVLAAV,WLLWPVTLA,WPVTLACFVL			membrane glycoprotein	26679	26732	0	1	0	0
AATGTGAGCACCTTGGAGCTGGGGGACTCGGCCCTTTATCTTTGCGCCAGCAGCTTAGGACAGGGCTACGAGCAGTACTTCGGGCCG	eOX52		CASSLGQGYEQYF+TCRBV05-01+TCRBJ02-07	NYLYRLFRK,NYNYLYRLF			surface glycoprotein	22904	22936	0	1	0	1
AACCTGAGCTCTCTGGAGCTGGGGGACTCAGCTTTGTATTTCTGTGCCAGCAGCGTGGGACAGGGATACGAGCAGTACTTCGGGCCG	eOX52		CASSVGQGYEQYF+TCRBV09-01+TCRBJ02-07	NYLYRLFRK,NYNYLYRLF			surface glycoprotein	22904	22936	1	0	0	0
AACCTGAGCTCTCTGGAGCTGGGGGACTCAGCTTTGTATTTCTGTGCCAGCAGCGTAGGACAGGGCTACGAGCAGTACTTCGGGCCG	eOX52		CASSVGQGYEQYF+TCRBV09-01+TCRBJ02-07	NYLYRLFRK,NYNYLYRLF			surface glycoprotein	22904	22936	1	0	0	0
NNNNNNNTGTCGGCTGCTCCCTCCCAGACATCTGTGTACTTCTGTGCCAGCAGTGAAACAGGGGGCTACGAGCAGTACTTCGGGCCG	eJL164		CASSETGGYEQYF+TCRBV06-01+TCRBJ02-07	NYLYRLFRK,NYNYLYRLF			surface glycoprotein	22904	22936	1	0	0	0
NNNNNNNTGTCGGCTGCTCCCTCCCAGACATCTGTGTACTTCTGTGCCAGCAGTGAGACAGGGGGCTACGAGCAGTACTTCGGGCCG	eOX52		CASSETGGYEQYF+TCRBV06-01+TCRBJ02-07	NYLYRLFRK,NYNYLYRLF			surface glycoprotein	22904	22936	1	0	0	0
AACCTGAGCTCTCTGGAGCTGGGGGACTCAGCTTTGTATTTCTGTGCCAGCAGCGTAGGAGGGGAGTACGAGCAGTACTTCGGGCCG	eOX52		CASSVGGEYEQYF+TCRBV09-01+TCRBJ02-07	NYLYRLFRK,NYNYLYRLF			surface glycoprotein	22904	22936	1	0	0	0
NNNNNNNTGTCGGCTGCTCCCTCCCAGACATCTGTGTACTTCTGTGCCAGCAGTGAAGCTAGGGGGTACGAGCAGTACTTCGGGCCG	eOX52		CASSEARGYEQYF+TCRBV06-01+TCRBJ02-07	NYLYRLFRK,NYNYLYRLF			surface glycoprotein	22904	22936	1	0	0	0
NNNNNNNTGTCGGCTGCTCCCTCCCAGACATCTGTGTACTTCTGTGCCAGCAGTGAAGCGCGGGGATACGAGCAGTACTTCGGGCCG	eXL31		CASSEARGYEQYF+TCRBV06-01+TCRBJ02-07	FLWLLWPVT,FLWLLWPVTL,LWLLWPVTL,LWPVTLACF,TLACFVLAAV,WLLWPVTLA,WPVTLACFVL			membrane glycoprotein	26679	26732	1	0	0	0
GAGATCCAGCGCACAGAGCAGGGGGACTCGGCCATGTATCTCTGTGCCAGCAGCTTTGGGGGGACCGGGGAGCTGTTTTTTGGAGAA	eHO133		CASSFGGTGELFF+TCRBV07-09+TCRBJ02-02	FERDISTEI,FERDISTEIY,KPFERDISTEI			surface glycoprotein	22946	22981	1	0	0	0
GAGATCCAGCGCACAGAGCAGGGGGACTCGGCCATGTATCTCTGTGCCAGCAGCTTAGCAGGAACCTACGAGCAGTACTTCGGGCCG	eXL27		CASSLAGTYEQYF+TCRBV07-09+TCRBJ02-07	FERDISTEI,FERDISTEIY,KPFERDISTEI			surface glycoprotein	22946	22981	1	0	1	0
ACCTTGGAGATCCAGCGCACAGAGCAGGGGGACTCGGCCATGTATCTCTGTGCCAGCAGCTTTAACACTGAAGCTTTCTTTGGACAA	eQD132		CASSFNTEAFF+TCRBV07-09+TCRBJ01-01	FERDISTEI,FERDISTEIY,KPFERDISTEI			surface glycoprotein	22946	22981	1	0	0	0
CAACCTGCAAAGCTTGAGGACTCGGCCGTGTATCTCTGTGCCAGCAGTTCCCTAGCGGGGGGGCCCAATGAGCAGTTCTTCGGGCCA	eXL31		CASSSLAGGPNEQFF+TCRBV11-02+TCRBJ02-01	YFPLQSYGF			surface glycoprotein	23027	23053	0	1	0	0
TCTCTGGAGCTGGGGGACTCAGCTTTGTATTTCTGTGCCAGCAGCGTAGCCCCCGGGACAGGGAGCTACGAGCAGTACTTCGGGCCG	eJL158		CASSVAPGTGSYEQYF+TCRBV09-01+TCRBJ02-07	FQPTNGVGY			surface glycoprotein	23051	23077	0	0	0	2
AATGTGAGCACCTTGGAGCTGGGGGACTCGGCCCTTTATCTTTGCGCCAGCAGCTTGGCCTGGGGGAATGAGCAGTTCTTCGGGCCA	eHO138		CASSLAWGNEQFF+TCRBV05-01+TCRBJ02-01	FQPTNGVGY			surface glycoprotein	23051	23077	0	1	0	0
CTGGAGTCCGCCAGCACCAACCAGACATCTATGTACCTCTGTGCCAGCAGCCCCGGGACAGGGCCCTACGAGCAGTACTTCGGGCCG	eOX56		CASSPGTGPYEQYF+TCRBV28-01+TCRBJ02-07	GYQPYRVVVL,PYRVVVLSF,QPYRVVVL,QPYRVVVLSF			surface glycoprotein	23072	23107	1	0	0	0
ACTGTGACATCGGCCCAAAAGAACCCGACAGCTTTCTATCTCTGTGCCAGTAGCCTGTCACTGAACACTGAAGCTTTCTTTGGACAA	eXL27		CASSLSLNTEAFF+TCRBV19-01+TCRBJ01-01	GYQPYRVVVL,PYRVVVLSF,QPYRVVVL,QPYRVVVLSF			surface glycoprotein	23072	23107	0	1	0	0
NCTCTCACTGTGACATCGGCCCAAAAGAACCCGACAGCTTTCTATCTCTGTGCCAGTAGTCTAGGGACTGAAGCTTTCTTTGGACAA	eAV93		CASSLGTEAFF+TCRBV19-01+TCRBJ01-01	GYQPYRVVVL,PYRVVVLSF,QPYRVVVL,QPYRVVVLSF			surface glycoprotein	23072	23107	1	0	0	0
NCTCTCACTGTGACATCGGCCCAAAAGAACCCGACAGCTTTCTATCTCTGTGCCAGTAGTTTGGGTACTGAAGCTTTCTTTGGACAA	eAV93		CASSLGTEAFF+TCRBV19-01+TCRBJ01-01	FLWLLWPVT,FLWLLWPVTL,LWLLWPVTL,LWPVTLACF,TLACFVLAAV,WLLWPVTLA,WPVTLACFVL			membrane glycoprotein	26679	26732	1	0	0	0
GAGTCGCCCAGCCCCAACCAGACCTCTCTGTACTTCTGTGCCAGCAGTTTATCTACAGGGGGGAACACTGAAGCTTTCTTTGGACAA	eAV93		CASSLSTGGNTEAFF+TCRBV27-01+TCRBJ01-01	STGSNVFQTR,TGSNVFQTR,VYSTGSNVF			surface glycoprotein	23465	23500	1	0	0	0
CTCAAGATCCAACCTGCAAAGCTTGAGGACTCGGCCGTGTATCTCTGTGCCAGCAGCTTGGGCGCCGGGGAGCTGTTTTTTGGAGAA	eEE228		CASSLGAGELFF+TCRBV11-02+TCRBJ02-02	GAEHVNNSY,IGAEHVNNSY			surface glycoprotein	23513	23542	1	0	0	0
ATGAATGTGAGCACCTTGGAGCTGGGGGACTCGGCCCTTTATCTTTGCGCCAGCAGCTTGGACCAAGAGACCCAGTACTTCGGGCCA	eAV91		CASSLDQETQYF+TCRBV05-01+TCRBJ02-05	QTNSPRRAR,SPRRARSVA,SYQTQTNSPR,TQTNSPRRAR			surface glycoprotein	23579	23626	1	0	0	0
ATGAATGTGAGCACCTTGGAGCTGGGGGACTCGGCCCTTTATCTTTGCGCCAGCAGCTTGGATCAAGAGACCCAGTACTTCGGGCCA	eLH54		CASSLDQETQYF+TCRBV05-01+TCRBJ02-05	QTNSPRRAR,SPRRARSVA,SYQTQTNSPR,TQTNSPRRAR			surface glycoprotein	23579	23626	1	0	0	0
ATGAATGTGAGCACCTTGGAGCTGGGGGACTCGGCCCTTTATCTTTGCGCCAGCAGCTTGGACCAAGAGACCCAGTACTTCGGGCCA	eXL30		CASSLDQETQYF+TCRBV05-01+TCRBJ02-05	AFLLFLVLI,FLAFLLFLV,FYLCFLAFL,FYLCFLAFLL,IDFYLCFLAF,IELSLIDFYL,LIDFYLCFL,LLFLVLIML,MIELSLIDFY,SLIDFYLCFL,YLCFLAFLL			ORF7b	27756	27830	1	0	0	0
CAGCGCACAGAGCAGGGGGACTCGGCCATGTATCTCTGTGCCAGCAGCTCAGGACAGGGAGGTACAGATACGCAGTATTTTGGCCCA	eLH47		CASSSGQGGTDTQYF+TCRBV07-09+TCRBJ02-03	QTNSPRRAR,SPRRARSVA,SYQTQTNSPR,TQTNSPRRAR			surface glycoprotein	23579	23626	0	0	0	1
AACCTGAGCTCTCTGGAGCTGGGGGACTCAGCTTTGTATTTCTGTGCCAGCAGCGTAGACAGTAATTCACCCCTCCACTTTGGGAAC	eMR25		CASSVDSNSPLHF+TCRBV09-01+TCRBJ01-06	ASQSIIAYTM,RSVASQSII,SIIAYTMSL,SQSIIAYTM,VASQSIIAY			surface glycoprotein	23615	23659	1	0	0	0
ATTCTGGAGTCCGCCAGCACCAACCAGACATCTATGTACCTCTGTGCCAGCAGTTTAAGCTCCTACAATGAGCAGTTCTTCGGGCCA	eLH48		CASSLSSYNEQFF+TCRBV28-01+TCRBJ02-01	ASQSIIAYTM,RSVASQSII,SIIAYTMSL,SQSIIAYTM,VASQSIIAY			surface glycoprotein	23615	23659	1	0	0	0
ACTGTGACATCGGCCCAAAAGAACCCGACAGCTTTCTATCTCTGTGCCAGTAGTATAACGGGGAATCAGCCCCAGCATTTTGGTGAT	eMR13		CASSITGNQPQHF+TCRBV19-01+TCRBJ01-05	ASQSIIAYTM,RSVASQSII,SIIAYTMSL,SQSIIAYTM,VASQSIIAY			surface glycoprotein	23615	23659	0	3	0	0
NNNNCTCTCACTGTGACATCGGCCCAAAAGAACCCGACAGCTTTCTATCTCTGTGCCAGCCTAGGGGACATTCAGTACTTCGGCGCC	eMR13		CASLGDIQYF+TCRBV19-01+TCRBJ02-04	ASQSIIAYTM,RSVASQSII,SIIAYTMSL,SQSIIAYTM,VASQSIIAY			surface glycoprotein	23615	23659	3	0	0	0
NNNNCTCTCACTGTGACATCGGCCCAAAAGAACCCGACAGCTTTCTATCTCTGTGCCAGTCTCGGGGACATTCAGTACTTCGGCGCC	eHO133		CASLGDIQYF+TCRBV19-01+TCRBJ02-04	ASQSIIAYTM,RSVASQSII,SIIAYTMSL,SQSIIAYTM,VASQSIIAY			surface glycoprotein	23615	23659	3	0	0	0
NNNNCTCTCACTGTGACATCGGCCCAAAAGAACCCGACAGCTTTCTATCTCTGTGCCAGCCTGGGGGACATTCAGTACTTCGGCGCC	eHO133		CASLGDIQYF+TCRBV19-01+TCRBJ02-04	ASQSIIAYTM,RSVASQSII,SIIAYTMSL,SQSIIAYTM,VASQSIIAY			surface glycoprotein	23615	23659	3	0	0	0
NNNNCTCTCACTGTGACATCGGCCCAAAAGAACCCGACAGCTTTCTATCTCTGTGCCAGTCTGGGCGACATTCAGTACTTCGGCGCC	eHO133		CASLGDIQYF+TCRBV19-01+TCRBJ02-04	ASQSIIAYTM,RSVASQSII,SIIAYTMSL,SQSIIAYTM,VASQSIIAY			surface glycoprotein	23615	23659	3	0	0	0
NNNNCTCTCACTGTGACATCGGCCCAAAAGAACCCGACAGCTTTCTATCTCTGTGCCAGCCATGGGGATACGCAGTATTTTGGCCCA	eJL164		CASHGDTQYF+TCRBV19-01+TCRBJ02-03	ASQSIIAYTM,RSVASQSII,SIIAYTMSL,SQSIIAYTM,VASQSIIAY			surface glycoprotein	23615	23659	5	0	0	0
NNNNCTCTCACTGTGACATCGGCCCAAAAGAACCCGACAGCTTTCTATCTCTGTGCCAGCCATGGGGATACGCAGTATTTTGGCCCA	eJL158		CASHGDTQYF+TCRBV19-01+TCRBJ02-03	ASQSIIAYTM,RSVASQSII,SIIAYTMSL,SQSIIAYTM,VASQSIIAY			surface glycoprotein	23615	23659	5	0	0	0
CCCCTGATCCTGGAGTCGCCCAGCCCCAACCAGACCTCTCTGTACTTCTGTGCCAGCAGTTCGTACAATGAGCAGTTCTTCGGGCCA	eAV93		CASSSYNEQFF+TCRBV27-01+TCRBJ02-01	ASQSIIAYTM,RSVASQSII,SIIAYTMSL,SQSIIAYTM,VASQSIIAY			surface glycoprotein	23615	23659	8	0	0	0
CCCCTGATCCTGGAGTCGCCCAGCCCCAACCAGACCTCTCTGTACTTCTGTGCCAGCAGTTCCTACAATGAGCAGTTCTTCGGGCCA	eAV93		CASSSYNEQFF+TCRBV27-01+TCRBJ02-01	ASQSIIAYTM,RSVASQSII,SIIAYTMSL,SQSIIAYTM,VASQSIIAY			surface glycoprotein	23615	23659	8	0	0	0
ATCCTGGAGTCGCCCAGCCCCAACCAGACCTCTCTGTACTTCTGTGCCAGCAGTTTTGGGGGGAACCAGCCCCAGCATTTTGGTGAT	eJL158		CASSFGGNQPQHF+TCRBV27-01+TCRBJ01-05	ASQSIIAYTM,RSVASQSII,SIIAYTMSL,SQSIIAYTM,VASQSIIAY			surface glycoprotein	23615	23659	1	0	0	0
ATCCTGGAGTCGCCCAGCCCCAACCAGACCTCTCTGTACTTCTGTGCCAGCAGTTTTGGGGGCAATCAGCCCCAGCATTTTGGTGAT	eJL158		CASSFGGNQPQHF+TCRBV27-01+TCRBJ01-05	ASQSIIAYTM,RSVASQSII,SIIAYTMSL,SQSIIAYTM,VASQSIIAY			surface glycoprotein	23615	23659	1	0	0	0
CAGCGCACAGAGCAGCGGGACTCGGCCATGTATCGCTGTGCCAGCAGCTTAGCCGGCGGGGGCACAGATACGCAGTATTTTGGCCCA	eJL149		CASSLAGGGTDTQYF+TCRBV07-06+TCRBJ02-03	ASQSIIAYTM,RSVASQSII,SIIAYTMSL,SQSIIAYTM,VASQSIIAY			surface glycoprotein	23615	23659	0	1	0	0
GTGACATCGGCCCAAAAGAACCCGACAGCTTTCTATCTCTGTGCCAGTAGTCTTCTACCGGGAACAGATACGCAGTATTTTGGCCCA	eHO135		CASSLLPGTDTQYF+TCRBV19-01+TCRBJ02-03	ASQSIIAYTM,RSVASQSII,SIIAYTMSL,SQSIIAYTM,VASQSIIAY			surface glycoprotein	23615	23659	0	3	0	0
ACGATCCAGCGCACAGAGCAGCGGGACTCGGCCATGTATCGCTGTGCCAGCAGCTTAGGGGGGAACTACGAGCAGTACTTCGGGCCG	eXL27		CASSLGGNYEQYF+TCRBV07-06+TCRBJ02-07	ASQSIIAYTM,RSVASQSII,SIIAYTMSL,SQSIIAYTM,VASQSIIAY			surface glycoprotein	23615	23659	1	0	0	0
GTGACATCGGCCCAAAAGAACCCGACAGCTTTCTATCTCTGTGCCAGTAGTATCGGACAGGGCACAGATACGCAGTATTTTGGCCCA	eQD128		CASSIGQGTDTQYF+TCRBV19-01+TCRBJ02-03	ASQSIIAYTM,RSVASQSII,SIIAYTMSL,SQSIIAYTM,VASQSIIAY			surface glycoprotein	23615	23659	1	0	0	0
ATCCAGCGCACACAGCAGGAGGACTCCGCCGTGTATCTCTGTGCCAGCAGCCGGGGACAGAACACCGGGGAGCTGTTTTTTGGAGAA	eOX46		CASSRGQNTGELFF+TCRBV07-08+TCRBJ02-02	ASQSIIAYTM,RSVASQSII,SIIAYTMSL,SQSIIAYTM,VASQSIIAY			surface glycoprotein	23615	23659	1	0	0	0
ATGAGCTCCTTGGAGCTGGGGGACTCAGCCCTGTACTTCTGTGCCAGCAGCTTAGGTCTCGGCACAGATACGCAGTATTTTGGCCCA	eOX54		CASSLGLGTDTQYF+TCRBV13-01+TCRBJ02-03	AIPTNFTISV,AYSNNSIAIPTNF,IPTNFTISV,NSIAIPTNF			surface glycoprotein	23678	23728	1	0	0	0
ATCCTGGAGTCGCCCAGCCCCAACCAGACCTCTCTGTACTTCTGTGCCAGCAGTTTATCTGGTGGGCAGCCCCAGCATTTTGGTGAT	eEE226		CASSLSGGQPQHF+TCRBV27-01+TCRBJ01-05	AIPTNFTISV,AYSNNSIAIPTNF,IPTNFTISV,NSIAIPTNF			surface glycoprotein	23678	23728	1	0	0	0
ATCCTGGAGTCGCCCAGCCCCAACCAGACCTCTCTGTACTTCTGTGCCAGCAGTTTATCTGGTGGGCAGCCCCAGCATTTTGGTGAT	eXL30		CASSLSGGQPQHF+TCRBV27-01+TCRBJ01-05	AIPTNFTISV,AYSNNSIAIPTNF,IPTNFTISV,NSIAIPTNF			surface glycoprotein	23678	23728	1	0	0	0
ATCCTGGAGTCGCCCAGCCCCAACCAGACCTCTCTGTACTTCTGTGCCAGCAGTTTATCCGGGGGGCAGCCCCAGCATTTTGGTGAT	eEE228		CASSLSGGQPQHF+TCRBV27-01+TCRBJ01-05	FLWLLWPVT,FLWLLWPVTL,LWLLWPVTL,LWPVTLACF,TLACFVLAAV,WLLWPVTLA,WPVTLACFVL			membrane glycoprotein	26679	26732	1	0	0	0
ATCCTGGAGTCGCCCAGCCCCAACCAGACCTCTCTGTACTTCTGTGCCAGCAGTTTATCGGGGGGCCAGCCCCAGCATTTTGGTGAT	ePD81		CASSLSGGQPQHF+TCRBV27-01+TCRBJ01-05	CELYHYQECV,ITLATCELY,LITLATCELY,TLATCELYHY			ORF7a	27418	27465	1	0	0	0
ATCCTGGAGTCGCCCAGCCCCAACCAGACCTCTCTGTACTTCTGTGCCAGCAGTTTGTCGGGGGGGACTGAAGCTTTCTTTGGACAA	eEE226		CASSLSGGTEAFF+TCRBV27-01+TCRBJ01-01	AIPTNFTISV,AYSNNSIAIPTNF,IPTNFTISV,NSIAIPTNF			surface glycoprotein	23678	23728	1	0	0	0
ATCCTGGAGTCGCCCAGCCCCAACCAGACCTCTCTGTACTTCTGTGCCAGCAGTTTATCGGGGGGGACTGAAGCTTTCTTTGGACAA	eOX46		CASSLSGGTEAFF+TCRBV27-01+TCRBJ01-01	AIPTNFTISV,AYSNNSIAIPTNF,IPTNFTISV,NSIAIPTNF			surface glycoprotein	23678	23728	1	0	0	0
ATCCTGGAGTCGCCCAGCCCCAACCAGACCTCTCTGTACTTCTGTGCCAGCAGTTTGTCGGGGGGGACTGAAGCTTTCTTTGGACAA	eXL30		CASSLSGGTEAFF+TCRBV27-01+TCRBJ01-01	AIPTNFTISV,AYSNNSIAIPTNF,IPTNFTISV,NSIAIPTNF			surface glycoprotein	23678	23728	1	0	0	0
ATCCTGGAGTCGCCCAGCCCCAACCAGACCTCTCTGTACTTCTGTGCCAGCAGTTTATCGGGGGGCACTGAAGCTTTCTTTGGACAA	eXL30		CASSLSGGTEAFF+TCRBV27-01+TCRBJ01-01	AIPTNFTISV,AYSNNSIAIPTNF,IPTNFTISV,NSIAIPTNF			surface glycoprotein	23678	23728	1	0	0	0
ATCCTGGAGTCGCCCAGCCCCAACCAGACCTCTCTGTACTTCTGTGCCAGCAGTTTAAGTGGGGGCACTGAAGCTTTCTTTGGACAA	eEE226		CASSLSGGTEAFF+TCRBV27-01+TCRBJ01-01	AIPTNFTISV,AYSNNSIAIPTNF,IPTNFTISV,NSIAIPTNF			surface glycoprotein	23678	23728	1	0	0	0
ATCCTGGAGTCGCCCAGCCCCAACCAGACCTCTCTGTACTTCTGTGCCAGCAGTTTAAGTGGGGGCACTGAAGCTTTCTTTGGACAA	eXL30		CASSLSGGTEAFF+TCRBV27-01+TCRBJ01-01	AIPTNFTISV,AYSNNSIAIPTNF,IPTNFTISV,NSIAIPTNF			surface glycoprotein	23678	23728	1	0	0	0
ATCCTGGAGTCGCCCAGCCCCAACCAGACCTCTCTGTACTTCTGTGCCAGCAGTTTATCTGGGGGTACTGAAGCTTTCTTTGGACAA	eEE228		CASSLSGGTEAFF+TCRBV27-01+TCRBJ01-01	AIPTNFTISV,AYSNNSIAIPTNF,IPTNFTISV,NSIAIPTNF			surface glycoprotein	23678	23728	1	0	0	0
ATCCTGGAGTCGCCCAGCCCCAACCAGACCTCTCTGTACTTCTGTGCCAGCAGTTTATCGGGGGGCACTGAAGCTTTCTTTGGACAA	eXL27		CASSLSGGTEAFF+TCRBV27-01+TCRBJ01-01	FLWLLWPVT,FLWLLWPVTL,LWLLWPVTL,LWPVTLACF,TLACFVLAAV,WLLWPVTLA,WPVTLACFVL			membrane glycoprotein	26679	26732	1	0	0	0
ATGAGCTCCTTGGAGCTGGGGGACTCAGCCCTGTACTTCTGTGCCAGCAGCTTAGGACAGGGGATCCAGCCCCAGCATTTTGGTGAT	eOX46		CASSLGQGIQPQHF+TCRBV13-01+TCRBJ01-05	AIPTNFTISV,AYSNNSIAIPTNF,IPTNFTISV,NSIAIPTNF			surface glycoprotein	23678	23728	1	0	0	0
ATGAGCTCCTTGGAGCTGGGGGACTCAGCCCTGTACTTCTGTGCCAGCAGCTTAGGACAGGGGATCCAGCCCCAGCATTTTGGTGAT	eEE228		CASSLGQGIQPQHF+TCRBV13-01+TCRBJ01-05	AIPTNFTISV,AYSNNSIAIPTNF,IPTNFTISV,NSIAIPTNF			surface glycoprotein	23678	23728	1	0	0	0
CTCACTGTGACATCGGCCCAAAAGAACCCGACAGCTTTCTATCTCTGTGCCAGTAGGCAGGGGGGAACTGAAGCTTTCTTTGGACAA	eOX46		CASRQGGTEAFF+TCRBV19-01+TCRBJ01-01	AIPTNFTISV,AYSNNSIAIPTNF,IPTNFTISV,NSIAIPTNF			surface glycoprotein	23678	23728	0	0	4	0
CTCACTGTGACATCGGCCCAAAAGAACCCGACAGCTTTCTATCTCTGTGCCAGTAGGCAGGGGGGAACTGAAGCTTTCTTTGGACAA	eEE228		CASRQGGTEAFF+TCRBV19-01+TCRBJ01-01	AIPTNFTISV,AYSNNSIAIPTNF,IPTNFTISV,NSIAIPTNF			surface glycoprotein	23678	23728	0	0	4	0
AAGATCCAGCGCACACAGCAGGAGGACTCCGCCGTGTATCTCTGTGCCAGCAGCTTAGGGCTAGCTTACGAGCAGTACTTCGGGCCG	eAV93		CASSLGLAYEQYF+TCRBV07-08+TCRBJ02-07	AIPTNFTISV,AYSNNSIAIPTNF,IPTNFTISV,NSIAIPTNF			surface glycoprotein	23678	23728	0	2	0	0
AAGATCCAGCGCACACAGCAGGAGGACTCCGCCGTGTATCTCTGTGCCAGCAGCTTAGGACTAGCCTACGAGCAGTACTTCGGGCCG	eEE226		CASSLGLAYEQYF+TCRBV07-08+TCRBJ02-07	DFLEYHDVR,EDFLEYHDVR,LEYHDVRVV,LEYHDVRVVL,YEDFLEYHDVRVVL			ORF8	28206	28247	0	2	0	0
TTGGAGATCCAGCGCACAGAGCAGGGGGACTCGGCCATGTATCTCTGTGCCAGCAGCCCAGGGAACACTGAAGCTTTCTTTGGACAA	eHH175		CASSPGNTEAFF+TCRBV07-09+TCRBJ01-01	AIPTNFTISV,AYSNNSIAIPTNF,IPTNFTISV,NSIAIPTNF			surface glycoprotein	23678	23728	1	0	0	0
CTGGAGTCGCCCAGCCCCAACCAGACCTCTCTGTACTTCTGTGCCAGCAGTTTAAGCTCTGGGGCCAACGTCCTGACTTTCGGGGCC	eHO141		CASSLSSGANVLTF+TCRBV27-01+TCRBJ02-06	AIPTNFTISV,AYSNNSIAIPTNF,IPTNFTISV,NSIAIPTNF			surface glycoprotein	23678	23728	0	0	0	2
CCCAGCCCCAACCAGACCTCTCTGTACTTCTGTGCCAGCAGTCCGCCACCGCAGCGGGGGGATTACAATGAGCAGTTCTTCGGGCCA	eEE226		CASSPPPQRGDYNEQFF+TCRBV27-01+TCRBJ02-01	FTISVTTEIL			surface glycoprotein	23714	23743	0	0	1	0
CAGCGCACAGAGCAGGGGGACTCGGCCATGTATCTCTGTGCCAGCAGCTTAGGACAGGGGGCGTCCTACGAGCAGTACTTCGGGCCG	eAV88		CASSLGQGASYEQYF+TCRBV07-09+TCRBJ02-07	KTSVDCTMYI			surface glycoprotein	23759	23788	0	1	0	0
CTGGAGTCGCCCAGCCCCAACCAGACCTCTCTGTACTTCTGTGCCAGCAGCCCTTCCGGGGCTCTCTACGAGCAGTACTTCGGGCCG	eXL30		CASSPSGALYEQYF+TCRBV27-01+TCRBJ02-07	LLTDEMIAQY,LTDEMIAQY,LTDEMIAQYT,VLPPLLTDEMIAQY			surface glycoprotein	24140	24184	1	0	0	0
GTGAACGCCTTGGAGCTGGACGACTCGGCCCTGTATCTCTGTGCCAGCAGCCCAGGACAGGGAAGCTACGAGCAGTACTTCGGGCCG	eHO136		CASSPGQGSYEQYF+TCRBV05-04+TCRBJ02-07	LLTDEMIAQY,LTDEMIAQY,LTDEMIAQYT,VLPPLLTDEMIAQY			surface glycoprotein	24140	24184	1	0	0	0
GTGAACGCCTTGGAGCTGGACGACTCGGCCCTGTATCTCTGTGCCAGCAGCCCCGGACAGGGCTCCTACGAGCAGTACTTCGGGCCG	eHO136		CASSPGQGSYEQYF+TCRBV05-04+TCRBJ02-07	LLTDEMIAQY,LTDEMIAQY,LTDEMIAQYT,VLPPLLTDEMIAQY			surface glycoprotein	24140	24184	1	0	0	0
CTACACGCCCTGCAGCCAGAAGACTCAGCCCTGTATCTCTGCGCCAGCAGCCAAGGACCTTCCTACAATGAGCAGTTCTTCGGGCCA	eOX46		CASSQGPSYNEQFF+TCRBV04-01+TCRBJ02-01	LLTDEMIAQY,LTDEMIAQY,LTDEMIAQYT,VLPPLLTDEMIAQY			surface glycoprotein	24140	24184	1	0	0	0
CACCTACACGCCCTGCAGCCAGAAGACTCAGCCCTGTATCTCTGCGCCAGCAGCCAAGATGGGGGATACGAGCAGTACTTCGGGCCG	eOX46		CASSQDGGYEQYF+TCRBV04-01+TCRBJ02-07	LLTDEMIAQY,LTDEMIAQY,LTDEMIAQYT,VLPPLLTDEMIAQY			surface glycoprotein	24140	24184	2	0	0	0
GCCCTGCAGCCAGAAGACTCAGCCCTGTATCTCTGCGCCAGCAGCCAGGGTGTCGGACAGGGGACCTACGAGCAGTACTTCGGGCCG	eAV93		CASSQGVGQGTYEQYF+TCRBV04-01+TCRBJ02-07	LLTDEMIAQY,LTDEMIAQY,LTDEMIAQYT,VLPPLLTDEMIAQY			surface glycoprotein	24140	24184	0	0	0	1
AACGCCTTGTTGCTGGGGGACTCGGCCCTCTATCTCTGTGCCAGCAGCTTGGTTGAGGGAATAAACTATGGCTACACCTTCGGTTCG	eJL164		CASSLVEGINYGYTF+TCRBV05-06+TCRBJ01-02	NQKLIANQF			surface glycoprotein	24317	24343	1	0	0	0
AACGCCTTGTTGCTGGGGGACTCGGCCCTCTATCTCTGTGCCAGCAGCTTGGTTGAGGGAATAAACTATGGCTACACCTTCGGTTCG	eJL158		CASSLVEGINYGYTF+TCRBV05-06+TCRBJ01-02	NQKLIANQF			surface glycoprotein	24317	24343	1	0	0	0
GTGAGCACCTTGGAGCTGGGGGACTCGGCCCTTTATCTTTGCGCCAGCAGCTGGACAGGTAACTCCTACGAGCAGTACTTCGGGCCG	eAM23		CASSWTGNSYEQYF+TCRBV05-01+TCRBJ02-07	ALNTLVKQL,AQALNTLVK			surface glycoprotein	24428	24460	1	0	0	0
CTCAAGATCCAACCTGCAAAGCTTGAGGACTCGGCCGTGTATCTCTGTGCCAGCAGCTTAGTATACAATGAGCAGTTCTTCGGGCCA	eEE224		CASSLVYNEQFF+TCRBV11-02+TCRBJ02-01	AEVQIDRLI,AEVQIDRLIT,VEAEVQIDRL,VQIDRLITGR			surface glycoprotein	24521	24562	1	0	0	0
NNNNNNNTGTCGGCTGCTCCCTCCCAGACATCTGTGTACTTCTGTGCCAGCAGTTACTGGGGGAACACTGAAGCTTTCTTTGGACAA	eLH43		CASSYWGNTEAFF+TCRBV06-05+TCRBJ01-01	GRLQSLQTY,LITGRLQSL,RLQSLQTYV			surface glycoprotein	24548	24586	1	0	0	0
CTGATTCTGGAGTCCGCCAGCACCAACCAGACATCTATGTACCTCTGTGCCAGCAGTTTCAGCTCCTACGAGCAGTACTTCGGGCCG	eOX52		CASSFSSYEQYF+TCRBV28-01+TCRBJ02-07	GRLQSLQTY,LITGRLQSL,RLQSLQTYV			surface glycoprotein	24548	24586	0	0	0	1
ATCCGCTCACCAGGCCTGGGGGACGCAGCCATGTACCTGTGTGCCACCAGCAGAGATCGAGGATCCTACGAGCAGTACTTCGGGCCG	eHH173		CATSRDRGSYEQYF+TCRBV15-01+TCRBJ02-07	FPQSAPHGV,FPQSAPHGVVF			surface glycoprotein	24716	24748	1	0	0	0
GAGATCCAGCGCACAGAGCAGGGGGACTCGGCCATGTATCTCTGTGCCAGCAGCTTAGACAGCTCCTACGAGCAGTACTTCGGGCCG	eLH51		CASSLDSSYEQYF+TCRBV07-09+TCRBJ02-07	FPQSAPHGV,FPQSAPHGVVF			surface glycoprotein	24716	24748	1	0	0	0
ACTGTGAGCAACATGAGCCCTGAAGACAGCAGCATATATCTCTGCAGCGTTGAAGGACAGGGGAACTATGGCTACACCTTCGGTTCG	eEE226		CSVEGQGNYGYTF+TCRBV29-01+TCRBJ01-02	FPQSAPHGV,FPQSAPHGVVF			surface glycoprotein	24716	24748	1	0	0	0
ACTGTGAGCAACATGAGCCCTGAAGACAGCAGCATATATCTCTGCAGCGTTGATTGGGGGAACACCGGGGAGCTGTTTTTTGGAGAA	eOX43		CSVDWGNTGELFF+TCRBV29-01+TCRBJ02-02	APHGVVFL,APHGVVFLHV,GVVFLHVTY,VVFLHVTYV			surface glycoprotein	24728	24766	1	0	0	0
GTGAGCACCTTGGAGCTGGGGGACTCGGCCCTTTATCTTTGCGCCAGCAGCTTGGGGACAGGGGACACTGAAGCTTTCTTTGGACAA	eAV91		CASSLGTGDTEAFF+TCRBV05-01+TCRBJ01-01	APHGVVFL,APHGVVFLHV,GVVFLHVTY,VVFLHVTYV			surface glycoprotein	24728	24766	1	0	0	0
GTGAGCACCTTGGAGCTGGGGGACTCGGCCCTTTATCTTTGCGCCAGCAGCCTGGGGACAGGGGACACTGAAGCTTTCTTTGGACAA	eQD109		CASSLGTGDTEAFF+TCRBV05-01+TCRBJ01-01	APHGVVFL,APHGVVFLHV,GVVFLHVTY,VVFLHVTYV			surface glycoprotein	24728	24766	1	0	0	0
GTGAGCACCTTGGAGCTGGGGGACTCGGCCCTTTATCTTTGCGCCAGCAGCTTGGGGACCGGGGACACTGAAGCTTTCTTTGGACAA	eQD123		CASSLGTGDTEAFF+TCRBV05-01+TCRBJ01-01	APHGVVFL,APHGVVFLHV,GVVFLHVTY,VVFLHVTYV			surface glycoprotein	24728	24766	1	0	0	0
GTGAGCACCTTGGAGCTGGGGGACTCGGCCCTTTATCTTTGCGCCAGCAGCTTAGGCACAGGGGACACTGAAGCTTTCTTTGGACAA	eQD123		CASSLGTGDTEAFF+TCRBV05-01+TCRBJ01-01	APHGVVFL,APHGVVFLHV,GVVFLHVTY,VVFLHVTYV			surface glycoprotein	24728	24766	1	0	0	0
GTGAGCACCTTGGAGCTGGGGGACTCGGCCCTTTATCTTTGCGCCAGCAGCCTCGGGACAGGGGACACTGAAGCTTTCTTTGGACAA	eQD123		CASSLGTGDTEAFF+TCRBV05-01+TCRBJ01-01	APHGVVFL,APHGVVFLHV,GVVFLHVTY,VVFLHVTYV			surface glycoprotein	24728	24766	1	0	0	0
GTGAGCACCTTGGAGCTGGGGGACTCGGCCCTTTATCTTTGCGCCAGCAGCCTCGGTACGGGGGACACTGAAGCTTTCTTTGGACAA	eLH42		CASSLGTGDTEAFF+TCRBV05-01+TCRBJ01-01	APHGVVFL,APHGVVFLHV,GVVFLHVTY,VVFLHVTYV			surface glycoprotein	24728	24766	1	0	0	0
GTGAGCACCTTGGAGCTGGGGGACTCGGCCCTTTATCTTTGCGCCAGCAGCTTGGGGACAGGGGACACTGAAGCTTTCTTTGGACAA	eLH42		CASSLGTGDTEAFF+TCRBV05-01+TCRBJ01-01	APHGVVFL,APHGVVFLHV,GVVFLHVTY,VVFLHVTYV			surface glycoprotein	24728	24766	1	0	0	0
GTGAGCACCTTGGAGCTGGGGGACTCGGCCCTTTATCTTTGCGCCAGCAGCTTGGGAACAGGGGACACTGAAGCTTTCTTTGGACAA	eLH42		CASSLGTGDTEAFF+TCRBV05-01+TCRBJ01-01	APHGVVFL,APHGVVFLHV,GVVFLHVTY,VVFLHVTYV			surface glycoprotein	24728	24766	1	0	0	0
GTGAGCACCTTGGAGCTGGGGGACTCGGCCCTTTATCTTTGCGCCAGCAGCTTGGGAACGGGGGACACTGAAGCTTTCTTTGGACAA	eQD123		CASSLGTGDTEAFF+TCRBV05-01+TCRBJ01-01	APHGVVFL,APHGVVFLHV,GVVFLHVTY,VVFLHVTYV			surface glycoprotein	24728	24766	1	0	0	0
GTGAGCACCTTGGAGCTGGGGGACTCGGCCCTTTATCTTTGCGCCAGCAGCCTGGGGACAGGGGATACTGAAGCTTTCTTTGGACAA	eQD123		CASSLGTGDTEAFF+TCRBV05-01+TCRBJ01-01	APHGVVFL,APHGVVFLHV,GVVFLHVTY,VVFLHVTYV			surface glycoprotein	24728	24766	1	0	0	0
GTGAGCACCTTGGAGCTGGGGGACTCGGCCCTTTATCTTTGCGCCAGCAGCCTTGGGACAGGCGACACTGAAGCTTTCTTTGGACAA	eJL153		CASSLGTGDTEAFF+TCRBV05-01+TCRBJ01-01	APHGVVFL,APHGVVFLHV,GVVFLHVTY,VVFLHVTYV			surface glycoprotein	24728	24766	1	0	0	0
GTGAGCACCTTGGAGCTGGGGGACTCGGCCCTTTATCTTTGCGCCAGCAGCCTAGGGACAGGAGATACTGAAGCTTTCTTTGGACAA	eLH42		CASSLGTGDTEAFF+TCRBV05-01+TCRBJ01-01	APHGVVFL,APHGVVFLHV,GVVFLHVTY,VVFLHVTYV			surface glycoprotein	24728	24766	1	0	0	0
GTGAGCACCTTGGAGCTGGGGGACTCGGCCCTTTATCTTTGCGCCAGCAGCTTGGGGACAGGGGACACTGAAGCTTTCTTTGGACAA	eMR25		CASSLGTGDTEAFF+TCRBV05-01+TCRBJ01-01	APHGVVFL,APHGVVFLHV,GVVFLHVTY,VVFLHVTYV			surface glycoprotein	24728	24766	1	0	0	0
GTGAGCACCTTGGAGCTGGGGGACTCGGCCCTTTATCTTTGCGCCAGCAGCTTGGGGACAGGGGACACTGAAGCTTTCTTTGGACAA	eHO135		CASSLGTGDTEAFF+TCRBV05-01+TCRBJ01-01	APHGVVFL,APHGVVFLHV,GVVFLHVTY,VVFLHVTYV			surface glycoprotein	24728	24766	1	0	0	0
GTGAGCACCTTGGAGCTGGGGGACTCGGCCCTTTATCTTTGCGCCAGCAGCTTGGGGACAGGGGACACTGAAGCTTTCTTTGGACAA	eJL148		CASSLGTGDTEAFF+TCRBV05-01+TCRBJ01-01	APHGVVFL,APHGVVFLHV,GVVFLHVTY,VVFLHVTYV			surface glycoprotein	24728	24766	1	0	0	0
GTGAGCACCTTGGAGCTGGGGGACTCGGCCCTTTATCTTTGCGCCAGCAGCTTGGGTACAGGGGACACTGAAGCTTTCTTTGGACAA	eQD123		CASSLGTGDTEAFF+TCRBV05-01+TCRBJ01-01	APHGVVFL,APHGVVFLHV,GVVFLHVTY,VVFLHVTYV			surface glycoprotein	24728	24766	1	0	0	0
GTGAGCACCTTGGAGCTGGGGGACTCGGCCCTTTATCTTTGCGCCAGCAGCTTGGGGACAGGGGATACTGAAGCTTTCTTTGGACAA	eQD123		CASSLGTGDTEAFF+TCRBV05-01+TCRBJ01-01	APHGVVFL,APHGVVFLHV,GVVFLHVTY,VVFLHVTYV			surface glycoprotein	24728	24766	1	0	0	0
GTGAGCACCTTGGAGCTGGGGGACTCGGCCCTTTATCTTTGCGCCAGCAGCTTAGGGACAGGGGACACTGAAGCTTTCTTTGGACAA	eLH42		CASSLGTGDTEAFF+TCRBV05-01+TCRBJ01-01	APHGVVFL,APHGVVFLHV,GVVFLHVTY,VVFLHVTYV			surface glycoprotein	24728	24766	1	0	0	0
GTGAGCACCTTGGAGCTGGGGGACTCGGCCCTTTATCTTTGCGCCAGCAGCCTGGGGACAGGGGACACTGAAGCTTTCTTTGGACAA	eJL148		CASSLGTGDTEAFF+TCRBV05-01+TCRBJ01-01	APHGVVFL,APHGVVFLHV,GVVFLHVTY,VVFLHVTYV			surface glycoprotein	24728	24766	1	0	0	0
GTGAGCACCTTGGAGCTGGGGGACTCGGCCCTTTATCTTTGCGCCAGCAGCTTGGGAACAGGGGACACTGAAGCTTTCTTTGGACAA	eLH54		CASSLGTGDTEAFF+TCRBV05-01+TCRBJ01-01	APHGVVFL,APHGVVFLHV,GVVFLHVTY,VVFLHVTYV			surface glycoprotein	24728	24766	1	0	0	0
GTGAGCACCTTGGAGCTGGGGGACTCGGCCCTTTATCTTTGCGCCAGCAGCTTGGGTACAGGGGACACTGAAGCTTTCTTTGGACAA	eLH42		CASSLGTGDTEAFF+TCRBV05-01+TCRBJ01-01	APHGVVFL,APHGVVFLHV,GVVFLHVTY,VVFLHVTYV			surface glycoprotein	24728	24766	1	0	0	0
GTGAGCACCTTGGAGCTGGGGGACTCGGCCCTTTATCTTTGCGCCAGCAGCTTAGGGACAGGGGACACTGAAGCTTTCTTTGGACAA	eMR14		CASSLGTGDTEAFF+TCRBV05-01+TCRBJ01-01	APHGVVFL,APHGVVFLHV,GVVFLHVTY,VVFLHVTYV			surface glycoprotein	24728	24766	1	0	0	0
GTGAGCACCTTGGAGCTGGGGGACTCGGCCCTTTATCTTTGCGCCAGCAGCCTGGGGACAGGGGACACTGAAGCTTTCTTTGGACAA	eHO130		CASSLGTGDTEAFF+TCRBV05-01+TCRBJ01-01	APHGVVFL,APHGVVFLHV,GVVFLHVTY,VVFLHVTYV			surface glycoprotein	24728	24766	1	0	0	0
GTGAGCACCTTGGAGCTGGGGGACTCGGCCCTTTATCTTTGCGCCAGCAGCTTGGGGACAGGGGACACTGAAGCTTTCTTTGGACAA	eLH54		CASSLGTGDTEAFF+TCRBV05-01+TCRBJ01-01	APHGVVFL,APHGVVFLHV,GVVFLHVTY,VVFLHVTYV			surface glycoprotein	24728	24766	1	0	0	0
GTGAGCACCTTGGAGCTGGGGGACTCGGCCCTTTATCTTTGCGCCAGCAGCTTGGGGACAGGGGACACTGAAGCTTTCTTTGGACAA	eXL31		CASSLGTGDTEAFF+TCRBV05-01+TCRBJ01-01	APHGVVFL,APHGVVFLHV,GVVFLHVTY,VVFLHVTYV			surface glycoprotein	24728	24766	1	0	0	0
GTGAGCACCTTGGAGCTGGGGGACTCGGCCCTTTATCTTTGCGCCAGCAGCTTGGGAACAGGGGACACTGAAGCTTTCTTTGGACAA	eMR14		CASSLGTGDTEAFF+TCRBV05-01+TCRBJ01-01	APHGVVFL,APHGVVFLHV,GVVFLHVTY,VVFLHVTYV			surface glycoprotein	24728	24766	1	0	0	0
GTGAGCACCTTGGAGCTGGGGGACTCGGCCCTTTATCTTTGCGCCAGCAGCTTGGGGACAGGGGACACTGAAGCTTTCTTTGGACAA	eMR14		CASSLGTGDTEAFF+TCRBV05-01+TCRBJ01-01	APHGVVFL,APHGVVFLHV,GVVFLHVTY,VVFLHVTYV			surface glycoprotein	24728	24766	1	0	0	0
GTGACCAGTGCCCATCCTGAAGACAGCAGCTTCTACATCTGCAGTGCTAGTTGGACAGGGCCCTACAATGAGCAGTTCTTCGGGCCA	eEE226		CSASWTGPYNEQFF+TCRBV20-01+TCRBJ02-01	APHGVVFL,APHGVVFLHV,GVVFLHVTY,VVFLHVTYV			surface glycoprotein	24728	24766	1	0	0	0
GTGAACGCCTTGTTGCTGGGGGACTCGGCCCTCTATCTCTGTGCCAGCAGCTTGGGAAGGGGGTACGAGACCCAGTACTTCGGGCCA	eHO131		CASSLGRGYETQYF+TCRBV05-06+TCRBJ02-05	APHGVVFL,APHGVVFLHV,GVVFLHVTY,VVFLHVTYV			surface glycoprotein	24728	24766	1	0	0	0
ATGAGCTCCTTGGAGCTGGGGGACTCAGCCCTGTACTTCTGTGCCAGCAGCTTAGCAGGATCAGACTATGGCTACACCTTCGGTTCG	eLH47		CASSLAGSDYGYTF+TCRBV13-01+TCRBJ01-02	APHGVVFL,APHGVVFLHV,GVVFLHVTY,VVFLHVTYV			surface glycoprotein	24728	24766	1	0	0	0
[truncated: 799 more rows]

## Sheet: S4.2 SARS-CoV-2 CMV alignment
query acc.ver	subject acc.ver	% identity	alignment length	mismatches	gap opens	q. start	q. end	s. start	s. end	evalue	bit score	% positives	length	exact match?
LLQTGIHVRVSQPSL	QRN70622.1	100	6	0	0	10	15	151	156	3069	21	100	15	No
LLQTGIHVRVSQPSL	QTM89338.1	100	6	0	0	10	15	171	176	3069	21	100	15	No
LLQTGIHVRVSQPSL	QSV21052.1	100	6	0	0	10	15	171	176	3069	21	100	15	No
LLQTGIHVRVSQPSL	QTB07588.1	100	6	0	0	10	15	171	176	3069	21	100	15	No
LLQTGIHVRVSQPSL	QRW30725.1	100	6	0	0	10	15	171	176	3069	21	100	15	No
LLQTGIHVRVSQPSL	QQX02379.1	100	6	0	0	10	15	171	176	3069	21	100	15	No
LLQTGIHVRVSQPSL	QRW28746.1	100	6	0	0	10	15	171	176	3069	21	100	15	No
LLQTGIHVRVSQPSL	QRW30317.1	100	6	0	0	10	15	171	176	3069	21	100	15	No
LLQTGIHVRVSQPSL	QUA99652.1	63.636	11	3	1	1	10	3328	3338	4367	20.6	72.73	15	No
LLQTGIHVRVSQPSL	QUA99651.1	63.636	11	3	1	1	10	3328	3338	4368	20.6	72.73	15	No
LLQTGIHVRVSQPSL	QUX73966.1	66.667	9	3	0	1	9	3533	3541	17820	18.9	66.67	15	No
LLQTGIHVRVSQPSL	QUP16118.1	66.667	9	3	0	1	9	3534	3542	17820	18.9	66.67	15	No
LLQTGIHVRVSQPSL	QVJ52436.1	66.667	9	3	0	1	9	3534	3542	17820	18.9	66.67	15	No
LLQTGIHVRVSQPSL	QVK96651.1	66.667	9	3	0	1	9	3534	3542	17820	18.9	66.67	15	No
LLQTGIHVRVSQPSL	QUV58466.1	66.667	9	3	0	1	9	3534	3542	17820	18.9	66.67	15	No
LLQTGIHVRVSQPSL	QWA76953.1	66.667	9	3	0	1	9	3534	3542	17820	18.9	66.67	15	No
LLQTGIHVRVSQPSL	QNP01902.1	53.846	13	6	0	3	15	3519	3531	17820	18.9	53.85	15	No
LLQTGIHVRVSQPSL	QSN90525.1	66.667	9	3	0	1	9	3534	3542	17820	18.9	66.67	15	No
LLQTGIHVRVSQPSL	QPB41157.1	66.667	9	3	0	1	9	3534	3542	17820	18.9	66.67	15	No
LLQTGIHVRVSQPSL	QRN69385.1	66.667	9	3	0	1	9	3534	3542	17820	18.9	66.67	15	No
LLQTGIHVRVSQPSL	QRV64831.1	66.667	9	3	0	1	9	3534	3542	17820	18.9	66.67	15	No
LLQTGIHVRVSQPSL	QNP02454.1	53.846	13	6	0	3	15	3519	3531	17820	18.9	53.85	15	No
LLQTGIHVRVSQPSL	QTC30483.1	66.667	9	3	0	1	9	3534	3542	17820	18.9	66.67	15	No
LLQTGIHVRVSQPSL	QOS47221.1	66.667	9	3	0	1	9	3534	3542	17820	18.9	66.67	15	No
LLQTGIHVRVSQPSL	QQX20070.1	66.667	9	3	0	1	9	3534	3542	17820	18.9	66.67	15	No
LLQTGIHVRVSQPSL	QQV32927.1	66.667	9	3	0	1	9	3534	3542	17820	18.9	66.67	15	No
LLQTGIHVRVSQPSL	QVL88188.1	66.667	9	3	0	1	9	3534	3542	17820	18.9	66.67	15	No
LLQTGIHVRVSQPSL	QSW56899.1	66.667	9	3	0	1	9	3534	3542	17820	18.9	66.67	15	No
LLQTGIHVRVSQPSL	QRX59437.1	66.667	9	3	0	1	9	3534	3542	17820	18.9	66.67	15	No
LLQTGIHVRVSQPSL	QPI70040.1	66.667	9	3	0	1	9	3534	3542	17820	18.9	66.67	15	No
LLQTGIHVRVSQPSL	QQV32366.1	66.667	9	3	0	1	9	3534	3542	17820	18.9	66.67	15	No
LLQTGIHVRVSQPSL	QWK54898.1	66.667	9	3	0	1	9	3534	3542	17820	18.9	66.67	15	No
LLQTGIHVRVSQPSL	QWB50828.1	66.667	9	3	0	1	9	3534	3542	17820	18.9	66.67	15	No
LLQTGIHVRVSQPSL	QOQ02645.1	53.846	13	6	0	3	15	3519	3531	17820	18.9	53.85	15	No
LLQTGIHVRVSQPSL	QOP98709.1	53.846	13	6	0	3	15	3519	3531	17820	18.9	53.85	15	No
LLQTGIHVRVSQPSL	QOQ20314.1	53.846	13	6	0	3	15	3519	3531	17820	18.9	53.85	15	No
LLQTGIHVRVSQPSL	QSN90515.1	66.667	9	3	0	1	9	3534	3542	17820	18.9	66.67	15	No
LLQTGIHVRVSQPSL	QUH60167.1	66.667	9	3	0	1	9	3534	3542	17820	18.9	66.67	15	No
LLQTGIHVRVSQPSL	QSE06584.1	66.667	9	3	0	1	9	3534	3542	17820	18.9	66.67	15	No
LLQTGIHVRVSQPSL	QUN75368.1	66.667	9	3	0	1	9	3534	3542	17820	18.9	66.67	15	No
LLQTGIHVRVSQPSL	QVL06193.1	66.667	9	3	0	1	9	3534	3542	17820	18.9	66.67	15	No
LLQTGIHVRVSQPSL	QTI74059.1	66.667	9	3	0	1	9	3534	3542	17820	18.9	66.67	15	No
LLQTGIHVRVSQPSL	QVJ52437.1	66.667	9	3	0	1	9	3534	3542	17825	18.9	66.67	15	No
LLQTGIHVRVSQPSL	QUX73965.1	66.667	9	3	0	1	9	3533	3541	17825	18.9	66.67	15	No
LLQTGIHVRVSQPSL	QWA76952.1	66.667	9	3	0	1	9	3534	3542	17825	18.9	66.67	15	No
LLQTGIHVRVSQPSL	QUP16117.1	66.667	9	3	0	1	9	3534	3542	17825	18.9	66.67	15	No
LLQTGIHVRVSQPSL	QVK96650.1	66.667	9	3	0	1	9	3534	3542	17825	18.9	66.67	15	No
LLQTGIHVRVSQPSL	QUV58465.1	66.667	9	3	0	1	9	3534	3542	17825	18.9	66.67	15	No
LLQTGIHVRVSQPSL	QRX59436.1	66.667	9	3	0	1	9	3534	3542	17825	18.9	66.67	15	No
LLQTGIHVRVSQPSL	QOS47220.1	66.667	9	3	0	1	9	3534	3542	17825	18.9	66.67	15	No
LLQTGIHVRVSQPSL	QSW56898.1	66.667	9	3	0	1	9	3534	3542	17825	18.9	66.67	15	No
LLQTGIHVRVSQPSL	QTI74058.1	66.667	9	3	0	1	9	3534	3542	17825	18.9	66.67	15	No
LLQTGIHVRVSQPSL	QOQ02644.1	53.846	13	6	0	3	15	3519	3531	17825	18.9	53.85	15	No
LLQTGIHVRVSQPSL	QWB50827.1	66.667	9	3	0	1	9	3534	3542	17825	18.9	66.67	15	No
LLQTGIHVRVSQPSL	QWK54897.1	66.667	9	3	0	1	9	3534	3542	17825	18.9	66.67	15	No
LLQTGIHVRVSQPSL	QQV32986.1	66.667	9	3	0	1	9	3534	3542	17825	18.9	66.67	15	No
LLQTGIHVRVSQPSL	QVL06192.1	66.667	9	3	0	1	9	3534	3542	17825	18.9	66.67	15	No
LLQTGIHVRVSQPSL	QSE06583.1	66.667	9	3	0	1	9	3534	3542	17825	18.9	66.67	15	No
LLQTGIHVRVSQPSL	QUN75367.1	66.667	9	3	0	1	9	3534	3542	17825	18.9	66.67	15	No
LLQTGIHVRVSQPSL	QSN90524.1	66.667	9	3	0	1	9	3534	3542	17825	18.9	66.67	15	No
LLQTGIHVRVSQPSL	QPB41156.1	66.667	9	3	0	1	9	3534	3542	17825	18.9	66.67	15	No
LLQTGIHVRVSQPSL	QRN69384.1	66.667	9	3	0	1	9	3534	3542	17825	18.9	66.67	15	No
LLQTGIHVRVSQPSL	QSN90514.1	66.667	9	3	0	1	9	3534	3542	17825	18.9	66.67	15	No
LLQTGIHVRVSQPSL	QNP02453.1	53.846	13	6	0	3	15	3519	3531	17825	18.9	53.85	15	No
LLQTGIHVRVSQPSL	QQV32926.1	66.667	9	3	0	1	9	3534	3542	17825	18.9	66.67	15	No
LLQTGIHVRVSQPSL	QNP01901.1	53.846	13	6	0	3	15	3519	3531	17825	18.9	53.85	15	No
LLQTGIHVRVSQPSL	QTC30482.1	66.667	9	3	0	1	9	3534	3542	17825	18.9	66.67	15	No
LLQTGIHVRVSQPSL	QVO74543.1	66.667	9	3	0	1	9	3534	3542	17825	18.9	66.67	15	No
LLQTGIHVRVSQPSL	QRV64830.1	66.667	9	3	0	1	9	3534	3542	17825	18.9	66.67	15	No
LLQTGIHVRVSQPSL	QVO92243.1	66.667	9	3	0	1	9	3534	3542	17825	18.9	66.67	15	No
LLQTGIHVRVSQPSL	QOQ20313.1	53.846	13	6	0	3	15	3519	3531	17825	18.9	53.85	15	No
LLQTGIHVRVSQPSL	QPI70039.1	66.667	9	3	0	1	9	3534	3542	17825	18.9	66.67	15	No
LLQTGIHVRVSQPSL	QVO92255.1	66.667	9	3	0	1	9	3534	3542	17825	18.9	66.67	15	No
LLQTGIHVRVSQPSL	QVL88187.1	66.667	9	3	0	1	9	3534	3542	17825	18.9	66.67	15	No
LLQTGIHVRVSQPSL	QUH60166.1	66.667	9	3	0	1	9	3534	3542	17825	18.9	66.67	15	No
LLQTGIHVRVSQPSL	QQX20069.1	66.667	9	3	0	1	9	3534	3542	17825	18.9	66.67	15	No
LLQTGIHVRVSQPSL	QQV32365.1	66.667	9	3	0	1	9	3534	3542	17825	18.9	66.67	15	No
LLQTGIHVRVSQPSL	QOP98708.1	53.846	13	6	0	3	15	3519	3531	17825	18.9	53.85	15	No
LLQTGIHVRVSQPSL	QSV98003.1	100	5	0	0	8	12	559	563	25332	18.5	100	15	No
LLQTGIHVRVSQPSL	QUA72192.1	100	5	0	0	8	12	559	563	25334	18.5	100	15	No
LLQTGIHVRVSQPSL	QQX18694.1	53.846	13	6	0	3	15	3519	3531	25334	18.5	53.85	15	No
LLQTGIHVRVSQPSL	QJR84848.1	53.846	13	6	0	3	15	3519	3531	25334	18.5	53.85	15	No
LLQTGIHVRVSQPSL	QSL76847.1	100	5	0	0	8	12	559	563	25334	18.5	100	15	No
LLQTGIHVRVSQPSL	QQX18695.1	53.846	13	6	0	3	15	3519	3531	25341	18.5	53.85	15	No
LLQTGIHVRVSQPSL	QSV98002.1	100	5	0	0	8	12	559	563	25341	18.5	100	15	No
LLQTGIHVRVSQPSL	QJR84847.1	53.846	13	6	0	3	15	3519	3531	25341	18.5	53.85	15	No
LLQTGIHVRVSQPSL	QUA72191.1	100	5	0	0	8	12	559	563	25341	18.5	100	15	No
LLQTGIHVRVSQPSL	QSL76846.1	100	5	0	0	8	12	559	563	25341	18.5	100	15	No
LLQTGIHVRVSQPSL	QTQ45458.1	83.333	6	1	0	10	15	133	138	35944	18	83.33	15	No
LLQTGIHVRVSQPSL	QVE45519.1	83.333	6	1	0	10	15	170	175	35947	18	83.33	15	No
LLQTGIHVRVSQPSL	QUS90749.1	83.333	6	1	0	10	15	171	176	35947	18	83.33	15	No
LLQTGIHVRVSQPSL	QSO37530.1	83.333	6	1	0	10	15	171	176	35947	18	83.33	15	No
LLQTGIHVRVSQPSL	QSW44615.1	83.333	6	1	0	10	15	171	176	35947	18	83.33	15	No
LLQTGIHVRVSQPSL	QTZ12326.1	83.333	6	1	0	10	15	171	176	35947	18	83.33	15	No
LLQTGIHVRVSQPSL	QVU48235.1	83.333	6	1	0	10	15	171	176	35947	18	83.33	15	No
LLQTGIHVRVSQPSL	QKX65088.1	83.333	6	1	0	10	15	171	176	35947	18	83.33	15	No
LLQTGIHVRVSQPSL	QTU82337.1	83.333	6	1	0	10	15	171	176	35947	18	83.33	15	No
LLQTGIHVRVSQPSL	QVG11473.1	83.333	6	1	0	10	15	171	176	35947	18	83.33	15	No
LLQTGIHVRVSQPSL	QSY37304.1	83.333	6	1	0	10	15	171	176	35947	18	83.33	15	No
LLQTGIHVRVSQPSL	QPD98675.1	83.333	6	1	0	3	8	3519	3524	36018	18	83.33	15	No
EHPTFTSQYRIQGKL	QJW69306.1	63.636	11	2	1	1	9	1817	1827	6205	20.2	72.73	15	No
EHPTFTSQYRIQGKL	QJW69305.1	63.636	11	2	1	1	9	1817	1827	6207	20.2	72.73	15	No
EHPTFTSQYRIQGKL	QOE84223.1	66.667	9	3	0	1	9	829	837	8804	19.7	66.67	15	No
EHPTFTSQYRIQGKL	QSW06246.1	71.429	7	2	0	6	12	315	321	12513	19.3	85.71	15	No
EHPTFTSQYRIQGKL	QOT67442.1	71.429	7	2	0	6	12	315	321	25285	18.5	85.71	15	No
EHPTFTSQYRIQGKL	QOP97318.1	71.429	7	2	0	6	12	315	321	25285	18.5	85.71	15	No
EHPTFTSQYRIQGKL	QVJ49442.1	71.429	7	2	0	6	12	315	321	25285	18.5	85.71	15	No
EHPTFTSQYRIQGKL	QPK74232.1	71.429	7	2	0	6	12	315	321	25285	18.5	85.71	15	No
EHPTFTSQYRIQGKL	QOP86764.1	71.429	7	2	0	6	12	315	321	25285	18.5	85.71	15	No
EHPTFTSQYRIQGKL	QOT64322.1	71.429	7	2	0	6	12	315	321	25285	18.5	85.71	15	No
EHPTFTSQYRIQGKL	QOP81283.1	71.429	7	2	0	6	12	315	321	25285	18.5	85.71	15	No
EHPTFTSQYRIQGKL	QOQ08812.1	71.429	7	2	0	6	12	315	321	25285	18.5	85.71	15	No
EHPTFTSQYRIQGKL	QOQ29616.1	71.429	7	2	0	6	12	315	321	25285	18.5	85.71	15	No
EHPTFTSQYRIQGKL	QOT59211.1	71.429	7	2	0	6	12	315	321	25285	18.5	85.71	15	No
EHPTFTSQYRIQGKL	QOP85445.1	71.429	7	2	0	6	12	315	321	25285	18.5	85.71	15	No
EHPTFTSQYRIQGKL	QOQ04805.1	71.429	7	2	0	6	12	315	321	25285	18.5	85.71	15	No
EHPTFTSQYRIQGKL	QPK75773.1	71.429	7	2	0	6	12	315	321	25285	18.5	85.71	15	No
EHPTFTSQYRIQGKL	QOQ24393.1	71.429	7	2	0	6	12	315	321	25285	18.5	85.71	15	No
EHPTFTSQYRIQGKL	QOQ14224.1	71.429	7	2	0	6	12	315	321	25285	18.5	85.71	15	No
EHPTFTSQYRIQGKL	QOT48389.1	71.429	7	2	0	6	12	315	321	25285	18.5	85.71	15	No
EHPTFTSQYRIQGKL	QOP80767.1	71.429	7	2	0	6	12	315	321	25285	18.5	85.71	15	No
EHPTFTSQYRIQGKL	QPF57830.1	71.429	7	2	0	6	12	315	321	25285	18.5	85.71	15	No
[truncated: 1,588 more rows]

## Sheet: S4.3 SARS-CoV-2 phenotype freq.
Blood Draw	covid_associated	combined_phenotype	frequency	count	detection	dataset
[truncated: 6,010 more rows]

[truncated: 3 more sheets: S4.4 CMV phenotype freq., S4.5 FDRs for Figure 4C, S4.6 FDRs for Figure 4E]
