# Supplementary material for: Multiple early factors anticipate post-acute COVID-19 sequelae
Source: Cell. 2022 Mar 3;185(5):881–895.e20. doi: 10.1016/j.cell.2022.01.014 (PMC8786632; doi:10.1016/j.cell.2022.01.014)
Supplement: Table S6. Patient grouping defined by immune polarization and enriched GSVA (Gene Set Variation Analysis) pathways and plasma proteins, related to Figures 5, S3, S4, and S6 — Patient groupings defined by immune polarization in Figure 5 and enriched GSVA pathways and plasma proteins for each of the patient groupings are shown. FDR tables related to Figures S3 and S6 are also provided. [file mmc6.xlsx]

## Sheet: S6.0 Catalog
Table	Name	Contents
S6.1	S6.1 Polarization grouping	Patient grouping defined by immune polarization in Figure 5
S6.2	S6.2 GSVA CD8+ T cells	Enriched GSVA pathways of CD8+ T cells for each of the patient groups
S6.3	S6.3 GSVA CD4+ T cells	Enriched GSVA pathways of CD4+ T cells for each of the patient groups
S6.4	S6.4 GSVA B cells	Enriched GSVA pathways of B cells for each of the patient groups
S6.5	S6.5 GSVA Monocytes	Enriched GSVA pathways of monocytes for each of the patient groups
S6.6	S6.6 GSVA NK cells	Enriched GSVA pathways of NK cells for each of the patient groups
S6.7	S6.7 Enriched plasma proteins	Enriched plasma proteins for each of the patient groups
S6.8	S6.8 FDRs for Figure S3	Phenotype and patient endotype associations corrected for each box plot in Figure S3
S6.9	S6.9 FDRs for Figure S6	Statistics for Isoplexis and patient endotype associations in Figure S6

## Sheet: S6.1 Polarization grouping
Study subject ID	grouping
INCOV001	Intermediate
INCOV002	Type-I
INCOV003	Type-II
INCOV004	Death
INCOV005	Type-I
INCOV006	Type-II
INCOV007	Type-I
INCOV008	Death
INCOV009	Type-I
INCOV010	Type-II
INCOV011	Death
INCOV012	Type-I
INCOV013	Type-I
INCOV014	Death
INCOV015	NA
INCOV016	Type-I
INCOV017	Type-I
INCOV018	Type-I
INCOV019	Naïve
INCOV020	NA
INCOV021	Naïve
INCOV022	Type-II
INCOV023	Type-I
INCOV024	Type-II
INCOV025	Death
INCOV026	NA
INCOV027	Type-II
INCOV028	NA
INCOV029	Intermediate
INCOV030	Type-II
INCOV031	NA
INCOV032	NA
INCOV033	Death
INCOV034	NA
INCOV035	NA
INCOV036	Intermediate
INCOV039	Type-II
INCOV040	Type-II
INCOV041	NA
INCOV042	Type-II
INCOV043	NA
INCOV044	NA
INCOV045	Intermediate
INCOV047	Naïve
INCOV048	Death
INCOV049	Death
INCOV050	NA
INCOV051	Type-II
INCOV052	NA
INCOV053	Death
INCOV055	NA
INCOV056	Intermediate
INCOV057	Intermediate
INCOV058	Intermediate
INCOV059	Type-II
INCOV060	Intermediate
INCOV061	Type-I
INCOV062	NA
INCOV063	Intermediate
INCOV064	Death
INCOV066	Type-I
INCOV067	Intermediate
INCOV068	Type-I
INCOV069	Intermediate
INCOV070	Intermediate
INCOV071	Type-II
INCOV072	Death
INCOV073	Type-II
INCOV074	NA
INCOV075	Intermediate
INCOV076	Type-I
INCOV077	Type-I
INCOV078	Type-I
INCOV079	Intermediate
INCOV080	NA
INCOV081	Naïve
INCOV082	Type-I
INCOV083	Type-I
INCOV084	Death
INCOV085	Naïve
INCOV086	Death
INCOV087	Intermediate
INCOV088	Naïve
INCOV090	Intermediate
INCOV091	NA
INCOV092	Naïve
INCOV093	Naïve
INCOV094	Naïve
INCOV096	NA
INCOV097	Naïve
INCOV098	Type-II
INCOV099	Death
INCOV100	Naïve
INCOV101	Naïve
INCOV102	Naïve
INCOV103	Naïve
INCOV104	NA
INCOV105	NA
INCOV106	Type-II and Death
INCOV107	Naïve
INCOV108	Naïve
INCOV109	Naïve
INCOV110	Naïve
INCOV111	Type-I
INCOV112	Naïve
INCOV113	Naïve
INCOV114	Type-II
INCOV115	Type-I
INCOV116	Naïve
INCOV117	NA
INCOV119	Naïve
INCOV120	NA
INCOV121	NA
INCOV122	Naïve
INCOV123	Naïve
INCOV124	Type-I
INCOV125	Type-I
INCOV126	Naïve
INCOV127	Naïve
INCOV128	Naïve
INCOV129	Naïve
INCOV130	NA
INCOV131	Naïve
INCOV132	Naïve
INCOV133	NA
INCOV134	Naïve
INCOV135	Naïve
INCOV136	NA
INCOV137	Naïve
INCOV139	Naïve
INCOV141	Naïve
INCOV142	Type-I
INCOV143	Naïve
INCOV144	Naïve
INCOV145	Type-II
INCOV147	Naïve
INCOV148	Naïve
INCOV149	Death
INCOV150	Death
INCOV151	Type-I
INCOV152	Naïve
INCOV153	Type-I
INCOV154	Naïve
INCOV155	Naïve
INCOV156	Type-I
INCOV157	Type-I
INCOV159	Type-I
INCOV162	Intermediate
INCOV163	Naïve
INCOV164	NA
INCOV165	Intermediate
INCOV166	Intermediate
INCOV167	Naïve
INCOV168	Type-I
INCOV169	Death
INCOV170	Death
INCOV172	Type-I
INCOV174	Death
INCOV176	Death
INCOV177	NA
INCOV178	Intermediate
INCOV179	Naïve
INCOV180	Intermediate
INCOV182	Type-I
INCOV184	Type-I
INCOV187	Naïve
INCOV188	Naïve
INCOV189	Death
INCOV190	Naïve
INCOV192	Type-I
INCOV193	Intermediate
INCOV194	Intermediate
INCOV198	Naïve
INCOV200	Death
INCOV201	Type-II
INCOV202	Death
INCOV203	Death
INCOV206	Intermediate

## Sheet: S6.2 GSVA CD8+ T cells
group	analyte	celltype	pathway	timepoint	n-yes	n-no	p-value	-log10(p-value)	high-yes	high-no
Intermediate	CD8::ABBUD_LIF_SIGNALING_1_DN @ T3	CD8	ABBUD_LIF_SIGNALING_1_DN	T3	24	101	0.00244029	2.61256	0	1
Type-I	CD8::ABBUD_LIF_SIGNALING_1_DN @ T3	CD8	ABBUD_LIF_SIGNALING_1_DN	T3	33	92	0.00204738	2.6888	1	0
Type-II	CD8::ABBUD_LIF_SIGNALING_1_DN @ T3	CD8	ABBUD_LIF_SIGNALING_1_DN	T3	19	106	0.00229005	2.64015	0	1
Type-I	CD8::ABBUD_LIF_SIGNALING_1_UP @ T3	CD8	ABBUD_LIF_SIGNALING_1_UP	T3	33	92	1.94901e-05	4.71019	1	0
Naïve	CD8::ABBUD_LIF_SIGNALING_1_UP @ T3	CD8	ABBUD_LIF_SIGNALING_1_UP	T3	49	76	0.00708336	2.14976	0	1
Type-I	CD8::ABE_VEGFA_TARGETS @ T3	CD8	ABE_VEGFA_TARGETS	T3	33	92	0.0120054	1.92062	0	1
Intermediate	CD8::ABE_INNER_EAR @ T3	CD8	ABE_INNER_EAR	T3	24	101	0.025444	1.59441	0	1
Naïve	CD8::ABDELMOHSEN_ELAVL4_TARGETS @ T3	CD8	ABDELMOHSEN_ELAVL4_TARGETS	T3	49	76	0.00208928	2.68	1	0
Type-II	CD8::ABDELMOHSEN_ELAVL4_TARGETS @ T3	CD8	ABDELMOHSEN_ELAVL4_TARGETS	T3	19	106	0.000608046	3.21606	0	1
Type-I	CD8::ABE_VEGFA_TARGETS_2HR @ T3	CD8	ABE_VEGFA_TARGETS_2HR	T3	33	92	7.76939e-05	4.10961	1	0
Naïve	CD8::ABE_VEGFA_TARGETS_2HR @ T3	CD8	ABE_VEGFA_TARGETS_2HR	T3	49	76	0.00239119	2.62139	0	1
Type-I	CD8::ABRAHAM_ALPC_VS_MULTIPLE_MYELOMA_UP @ T3	CD8	ABRAHAM_ALPC_VS_MULTIPLE_MYELOMA_UP	T3	33	92	0.0326202	1.48651	1	0
Type-II	CD8::ABRAHAM_ALPC_VS_MULTIPLE_MYELOMA_UP @ T3	CD8	ABRAHAM_ALPC_VS_MULTIPLE_MYELOMA_UP	T3	19	106	0.0362659	1.4405	0	1
Type-I	CD8::ABRAHAM_ALPC_VS_MULTIPLE_MYELOMA_DN @ T3	CD8	ABRAHAM_ALPC_VS_MULTIPLE_MYELOMA_DN	T3	33	92	1.30161e-10	9.88552	1	0
Naïve	CD8::ABRAHAM_ALPC_VS_MULTIPLE_MYELOMA_DN @ T3	CD8	ABRAHAM_ALPC_VS_MULTIPLE_MYELOMA_DN	T3	49	76	0.00201948	2.69476	0	1
Intermediate	CD8::ABRAMSON_INTERACT_WITH_AIRE @ T3	CD8	ABRAMSON_INTERACT_WITH_AIRE	T3	24	101	0.0134065	1.87268	0	1
Type-I	CD8::ABRAMSON_INTERACT_WITH_AIRE @ T3	CD8	ABRAMSON_INTERACT_WITH_AIRE	T3	33	92	1.8804e-12	11.7258	1	0
Type-II	CD8::ABRAMSON_INTERACT_WITH_AIRE @ T3	CD8	ABRAMSON_INTERACT_WITH_AIRE	T3	19	106	5.44974e-08	7.26362	0	1
Type-I	CD8::ACEVEDO_LIVER_CANCER_WITH_H3K27ME3_DN @ T3	CD8	ACEVEDO_LIVER_CANCER_WITH_H3K27ME3_DN	T3	33	92	7.48426e-07	6.12585	0	1
Naïve	CD8::ACEVEDO_LIVER_CANCER_WITH_H3K27ME3_DN @ T3	CD8	ACEVEDO_LIVER_CANCER_WITH_H3K27ME3_DN	T3	49	76	0.00150705	2.82187	1	0
Type-I	CD8::ACEVEDO_LIVER_CANCER_DN @ T3	CD8	ACEVEDO_LIVER_CANCER_DN	T3	33	92	5.94507e-16	15.2258	1	0
Naïve	CD8::ACEVEDO_LIVER_CANCER_DN @ T3	CD8	ACEVEDO_LIVER_CANCER_DN	T3	49	76	0.000320528	3.49413	0	1
Type-II	CD8::ACEVEDO_LIVER_CANCER_DN @ T3	CD8	ACEVEDO_LIVER_CANCER_DN	T3	19	106	0.00157871	2.8017	0	1
Type-I	CD8::ACEVEDO_LIVER_TUMOR_VS_NORMAL_ADJACENT_TISSUE_DN @ T3	CD8	ACEVEDO_LIVER_TUMOR_VS_NORMAL_ADJACENT_TISSUE_DN	T3	33	92	1.02513e-12	11.9892	1	0
Naïve	CD8::ACEVEDO_LIVER_TUMOR_VS_NORMAL_ADJACENT_TISSUE_DN @ T3	CD8	ACEVEDO_LIVER_TUMOR_VS_NORMAL_ADJACENT_TISSUE_DN	T3	49	76	2.73047e-05	4.56376	0	1
Type-II	CD8::ACEVEDO_LIVER_TUMOR_VS_NORMAL_ADJACENT_TISSUE_DN @ T3	CD8	ACEVEDO_LIVER_TUMOR_VS_NORMAL_ADJACENT_TISSUE_DN	T3	19	106	0.000762363	3.11784	0	1
Intermediate	CD8::ACEVEDO_NORMAL_TISSUE_ADJACENT_TO_LIVER_TUMOR_UP @ T3	CD8	ACEVEDO_NORMAL_TISSUE_ADJACENT_TO_LIVER_TUMOR_UP	T3	24	101	0.00259666	2.58558	0	1
Type-I	CD8::ACEVEDO_NORMAL_TISSUE_ADJACENT_TO_LIVER_TUMOR_UP @ T3	CD8	ACEVEDO_NORMAL_TISSUE_ADJACENT_TO_LIVER_TUMOR_UP	T3	33	92	5.55004e-13	12.2557	1	0
Type-II	CD8::ACEVEDO_NORMAL_TISSUE_ADJACENT_TO_LIVER_TUMOR_UP @ T3	CD8	ACEVEDO_NORMAL_TISSUE_ADJACENT_TO_LIVER_TUMOR_UP	T3	19	106	1.89148e-08	7.7232	0	1
Type-I	CD8::ACEVEDO_LIVER_CANCER_WITH_H3K27ME3_UP @ T3	CD8	ACEVEDO_LIVER_CANCER_WITH_H3K27ME3_UP	T3	33	92	2.798e-06	5.55315	0	1
Naïve	CD8::ACEVEDO_LIVER_CANCER_WITH_H3K27ME3_UP @ T3	CD8	ACEVEDO_LIVER_CANCER_WITH_H3K27ME3_UP	T3	49	76	7.88282e-07	6.10332	1	0
Naïve	CD8::ACEVEDO_LIVER_CANCER_WITH_H3K9ME3_DN @ T3	CD8	ACEVEDO_LIVER_CANCER_WITH_H3K9ME3_DN	T3	49	76	2.60516e-09	8.58417	1	0
Type-II	CD8::ACEVEDO_LIVER_CANCER_WITH_H3K9ME3_DN @ T3	CD8	ACEVEDO_LIVER_CANCER_WITH_H3K9ME3_DN	T3	19	106	0.000224862	3.64808	0	1
Type-I	CD8::ACEVEDO_LIVER_CANCER_WITH_H3K9ME3_UP @ T3	CD8	ACEVEDO_LIVER_CANCER_WITH_H3K9ME3_UP	T3	33	92	0.000904998	3.04335	0	1
Naïve	CD8::ACEVEDO_LIVER_CANCER_WITH_H3K9ME3_UP @ T3	CD8	ACEVEDO_LIVER_CANCER_WITH_H3K9ME3_UP	T3	49	76	7.18391e-06	5.14364	1	0
Type-I	CD8::ACOSTA_PROLIFERATION_INDEPENDENT_MYC_TARGETS_DN @ T3	CD8	ACOSTA_PROLIFERATION_INDEPENDENT_MYC_TARGETS_DN	T3	33	92	7.1439e-16	15.1461	1	0
Naïve	CD8::ACOSTA_PROLIFERATION_INDEPENDENT_MYC_TARGETS_DN @ T3	CD8	ACOSTA_PROLIFERATION_INDEPENDENT_MYC_TARGETS_DN	T3	49	76	1.23147e-09	8.90958	0	1
Type-I	CD8::ACEVEDO_NORMAL_TISSUE_ADJACENT_TO_LIVER_TUMOR_DN @ T3	CD8	ACEVEDO_NORMAL_TISSUE_ADJACENT_TO_LIVER_TUMOR_DN	T3	33	92	8.38506e-17	16.0765	1	0
Naïve	CD8::ACEVEDO_NORMAL_TISSUE_ADJACENT_TO_LIVER_TUMOR_DN @ T3	CD8	ACEVEDO_NORMAL_TISSUE_ADJACENT_TO_LIVER_TUMOR_DN	T3	49	76	1.62395e-05	4.78943	0	1
Type-II	CD8::ACEVEDO_NORMAL_TISSUE_ADJACENT_TO_LIVER_TUMOR_DN @ T3	CD8	ACEVEDO_NORMAL_TISSUE_ADJACENT_TO_LIVER_TUMOR_DN	T3	19	106	0.00358832	2.44511	0	1
Intermediate	CD8::ACOSTA_PROLIFERATION_INDEPENDENT_MYC_TARGETS_UP @ T3	CD8	ACOSTA_PROLIFERATION_INDEPENDENT_MYC_TARGETS_UP	T3	24	101	0.00366919	2.43543	0	1
Type-I	CD8::ACOSTA_PROLIFERATION_INDEPENDENT_MYC_TARGETS_UP @ T3	CD8	ACOSTA_PROLIFERATION_INDEPENDENT_MYC_TARGETS_UP	T3	33	92	8.44834e-14	13.0732	1	0
Type-II	CD8::ACOSTA_PROLIFERATION_INDEPENDENT_MYC_TARGETS_UP @ T3	CD8	ACOSTA_PROLIFERATION_INDEPENDENT_MYC_TARGETS_UP	T3	19	106	0.000655922	3.18315	0	1
Type-II	CD8::ADDYA_ERYTHROID_DIFFERENTIATION_BY_HEMIN @ T3	CD8	ADDYA_ERYTHROID_DIFFERENTIATION_BY_HEMIN	T3	19	106	2.30678e-08	7.63699	0	1
Naïve	CD8::AFFAR_YY1_TARGETS_DN @ T3	CD8	AFFAR_YY1_TARGETS_DN	T3	49	76	0.0196038	1.70766	0	1
Type-II	CD8::AFFAR_YY1_TARGETS_DN @ T3	CD8	AFFAR_YY1_TARGETS_DN	T3	19	106	5.66695e-05	4.24665	1	0
Type-I	CD8::AFFAR_YY1_TARGETS_UP @ T3	CD8	AFFAR_YY1_TARGETS_UP	T3	33	92	1.14837e-06	5.93992	1	0
Naïve	CD8::AFFAR_YY1_TARGETS_UP @ T3	CD8	AFFAR_YY1_TARGETS_UP	T3	49	76	0.00327475	2.48482	0	1
Type-I	CD8::AIYAR_COBRA1_TARGETS_UP @ T3	CD8	AIYAR_COBRA1_TARGETS_UP	T3	33	92	6.2695e-06	5.20277	1	0
Type-I	CD8::AGUIRRE_PANCREATIC_CANCER_COPY_NUMBER_UP @ T3	CD8	AGUIRRE_PANCREATIC_CANCER_COPY_NUMBER_UP	T3	33	92	1.34336e-16	15.8718	1	0
Naïve	CD8::AGUIRRE_PANCREATIC_CANCER_COPY_NUMBER_UP @ T3	CD8	AGUIRRE_PANCREATIC_CANCER_COPY_NUMBER_UP	T3	49	76	0.00140534	2.85222	0	1
Type-II	CD8::AGUIRRE_PANCREATIC_CANCER_COPY_NUMBER_UP @ T3	CD8	AGUIRRE_PANCREATIC_CANCER_COPY_NUMBER_UP	T3	19	106	8.75895e-06	5.05755	0	1
Type-I	CD8::AGUIRRE_PANCREATIC_CANCER_COPY_NUMBER_DN @ T3	CD8	AGUIRRE_PANCREATIC_CANCER_COPY_NUMBER_DN	T3	33	92	1.77666e-15	14.7504	1	0
Naïve	CD8::AGUIRRE_PANCREATIC_CANCER_COPY_NUMBER_DN @ T3	CD8	AGUIRRE_PANCREATIC_CANCER_COPY_NUMBER_DN	T3	49	76	0.0168725	1.77282	0	1
Type-II	CD8::AGUIRRE_PANCREATIC_CANCER_COPY_NUMBER_DN @ T3	CD8	AGUIRRE_PANCREATIC_CANCER_COPY_NUMBER_DN	T3	19	106	1.31344e-06	5.88159	0	1
Intermediate	CD8::AKT_UP.V1_UP @ T3	CD8	AKT_UP.V1_UP	T3	24	101	0.0192243	1.71615	1	0
Type-I	CD8::AKT_UP.V1_UP @ T3	CD8	AKT_UP.V1_UP	T3	33	92	0.0134067	1.87268	1	0
Naïve	CD8::AKT_UP.V1_UP @ T3	CD8	AKT_UP.V1_UP	T3	49	76	6.57052e-07	6.1824	0	1
Intermediate	CD8::AIGNER_ZEB1_TARGETS @ T3	CD8	AIGNER_ZEB1_TARGETS	T3	24	101	0.0413223	1.38382	0	1
Type-I	CD8::AIGNER_ZEB1_TARGETS @ T3	CD8	AIGNER_ZEB1_TARGETS	T3	33	92	0.0012427	2.90563	0	1
Naïve	CD8::AIGNER_ZEB1_TARGETS @ T3	CD8	AIGNER_ZEB1_TARGETS	T3	49	76	0.00927165	2.03284	1	0
Type-II	CD8::AIGNER_ZEB1_TARGETS @ T3	CD8	AIGNER_ZEB1_TARGETS	T3	19	106	0.00770584	2.11318	1	0
Type-I	CD8::AIYAR_COBRA1_TARGETS_DN @ T3	CD8	AIYAR_COBRA1_TARGETS_DN	T3	33	92	9.14597e-05	4.03877	1	0
Naïve	CD8::AIYAR_COBRA1_TARGETS_DN @ T3	CD8	AIYAR_COBRA1_TARGETS_DN	T3	49	76	0.0393256	1.40532	0	1
Type-II	CD8::AIYAR_COBRA1_TARGETS_DN @ T3	CD8	AIYAR_COBRA1_TARGETS_DN	T3	19	106	0.0039173	2.40701	0	1
Type-I	CD8::ALCALAY_AML_BY_NPM1_LOCALIZATION_UP @ T3	CD8	ALCALAY_AML_BY_NPM1_LOCALIZATION_UP	T3	33	92	0.00182778	2.73808	0	1
Type-II	CD8::ALCALAY_AML_BY_NPM1_LOCALIZATION_UP @ T3	CD8	ALCALAY_AML_BY_NPM1_LOCALIZATION_UP	T3	19	106	0.00107609	2.96815	1	0
Type-I	CD8::AKL_HTLV1_INFECTION_UP @ T3	CD8	AKL_HTLV1_INFECTION_UP	T3	33	92	2.93483e-07	6.53242	1	0
Naïve	CD8::AKL_HTLV1_INFECTION_UP @ T3	CD8	AKL_HTLV1_INFECTION_UP	T3	49	76	1.9728e-06	5.70492	0	1
Intermediate	CD8::AKL_HTLV1_INFECTION_DN @ T3	CD8	AKL_HTLV1_INFECTION_DN	T3	24	101	0.0298623	1.52488	0	1
Type-I	CD8::AKL_HTLV1_INFECTION_DN @ T3	CD8	AKL_HTLV1_INFECTION_DN	T3	33	92	1.59271e-05	4.79786	1	0
Type-II	CD8::AKL_HTLV1_INFECTION_DN @ T3	CD8	AKL_HTLV1_INFECTION_DN	T3	19	106	9.27278e-07	6.03279	0	1
Intermediate	CD8::AKT_UP_MTOR_DN.V1_UP @ T3	CD8	AKT_UP_MTOR_DN.V1_UP	T3	24	101	0.0192243	1.71615	1	0
Type-I	CD8::AKT_UP_MTOR_DN.V1_UP @ T3	CD8	AKT_UP_MTOR_DN.V1_UP	T3	33	92	2.18489e-06	5.66057	1	0
Naïve	CD8::AKT_UP_MTOR_DN.V1_UP @ T3	CD8	AKT_UP_MTOR_DN.V1_UP	T3	49	76	6.40117e-07	6.19374	0	1
Naïve	CD8::ALCALAY_AML_BY_NPM1_LOCALIZATION_DN @ T3	CD8	ALCALAY_AML_BY_NPM1_LOCALIZATION_DN	T3	49	76	1.87635e-06	5.72669	0	1
Type-II	CD8::ALCALAY_AML_BY_NPM1_LOCALIZATION_DN @ T3	CD8	ALCALAY_AML_BY_NPM1_LOCALIZATION_DN	T3	19	106	4.34815e-05	4.3617	1	0
Type-I	CD8::ALFANO_MYC_TARGETS @ T3	CD8	ALFANO_MYC_TARGETS	T3	33	92	3.05089e-15	14.5156	1	0
Naïve	CD8::ALFANO_MYC_TARGETS @ T3	CD8	ALFANO_MYC_TARGETS	T3	49	76	4.65042e-08	7.33251	0	1
Type-II	CD8::ALFANO_MYC_TARGETS @ T3	CD8	ALFANO_MYC_TARGETS	T3	19	106	0.0261088	1.58321	0	1
Intermediate	CD8::ALCALA_APOPTOSIS @ T3	CD8	ALCALA_APOPTOSIS	T3	24	101	0.0179705	1.74544	0	1
Type-I	CD8::ALCALA_APOPTOSIS @ T3	CD8	ALCALA_APOPTOSIS	T3	33	92	6.51305e-15	14.1862	1	0
Naïve	CD8::ALCALA_APOPTOSIS @ T3	CD8	ALCALA_APOPTOSIS	T3	49	76	0.00235138	2.62868	0	1
Type-II	CD8::ALCALA_APOPTOSIS @ T3	CD8	ALCALA_APOPTOSIS	T3	19	106	0.00465869	2.33174	0	1
Type-I	CD8::ALONSO_METASTASIS_DN @ T3	CD8	ALONSO_METASTASIS_DN	T3	33	92	0.00229096	2.63998	1	0
Type-II	CD8::ALONSO_METASTASIS_DN @ T3	CD8	ALONSO_METASTASIS_DN	T3	19	106	0.00181742	2.74054	0	1
Naïve	CD8::ALK_DN.V1_DN @ T3	CD8	ALK_DN.V1_DN	T3	49	76	3.19008e-05	4.4962	0	1
Type-II	CD8::ALK_DN.V1_DN @ T3	CD8	ALK_DN.V1_DN	T3	19	106	3.6971e-08	7.43214	1	0
Naïve	CD8::ALONSO_METASTASIS_EMT_UP @ T3	CD8	ALONSO_METASTASIS_EMT_UP	T3	49	76	0.000750185	3.12483	0	1
Type-II	CD8::ALONSO_METASTASIS_EMT_UP @ T3	CD8	ALONSO_METASTASIS_EMT_UP	T3	19	106	0.000435803	3.36071	1	0
Type-I	CD8::ALK_DN.V1_UP @ T3	CD8	ALK_DN.V1_UP	T3	33	92	6.60955e-06	5.17983	0	1
Type-II	CD8::ALK_DN.V1_UP @ T3	CD8	ALK_DN.V1_UP	T3	19	106	4.89364e-05	4.31037	1	0
Type-I	CD8::ALONSO_METASTASIS_UP @ T3	CD8	ALONSO_METASTASIS_UP	T3	33	92	4.44871e-14	13.3518	1	0
Naïve	CD8::ALONSO_METASTASIS_UP @ T3	CD8	ALONSO_METASTASIS_UP	T3	49	76	4.55618e-06	5.3414	0	1
Type-II	CD8::ALONSO_METASTASIS_UP @ T3	CD8	ALONSO_METASTASIS_UP	T3	19	106	0.0218275	1.661	0	1
Type-I	CD8::AMBROSINI_FLAVOPIRIDOL_TREATMENT_TP53 @ T3	CD8	AMBROSINI_FLAVOPIRIDOL_TREATMENT_TP53	T3	33	92	3.65541e-11	10.4371	1	0
Naïve	CD8::AMBROSINI_FLAVOPIRIDOL_TREATMENT_TP53 @ T3	CD8	AMBROSINI_FLAVOPIRIDOL_TREATMENT_TP53	T3	49	76	1.77919e-05	4.74978	0	1
Type-II	CD8::AMBROSINI_FLAVOPIRIDOL_TREATMENT_TP53 @ T3	CD8	AMBROSINI_FLAVOPIRIDOL_TREATMENT_TP53	T3	19	106	0.0108407	1.96494	0	1
Type-I	CD8::AMIT_DELAYED_EARLY_GENES @ T3	CD8	AMIT_DELAYED_EARLY_GENES	T3	33	92	0.000887017	3.05207	1	0
Type-II	CD8::AMIT_DELAYED_EARLY_GENES @ T3	CD8	AMIT_DELAYED_EARLY_GENES	T3	19	106	7.2475e-07	6.13981	0	1
Type-I	CD8::AMIT_EGF_RESPONSE_120_MCF10A @ T3	CD8	AMIT_EGF_RESPONSE_120_MCF10A	T3	33	92	1.79948e-06	5.74485	1	0
Type-II	CD8::AMIT_EGF_RESPONSE_120_MCF10A @ T3	CD8	AMIT_EGF_RESPONSE_120_MCF10A	T3	19	106	0.000762363	3.11784	0	1
Type-II	CD8::AMIT_EGF_RESPONSE_40_MCF10A @ T3	CD8	AMIT_EGF_RESPONSE_40_MCF10A	T3	19	106	0.0218275	1.661	0	1
Type-I	CD8::AMIT_EGF_RESPONSE_120_HELA @ T3	CD8	AMIT_EGF_RESPONSE_120_HELA	T3	33	92	2.93483e-07	6.53242	1	0
Type-II	CD8::AMIT_EGF_RESPONSE_120_HELA @ T3	CD8	AMIT_EGF_RESPONSE_120_HELA	T3	19	106	1.64582e-05	4.78362	0	1
Type-I	CD8::AMIT_EGF_RESPONSE_480_MCF10A @ T3	CD8	AMIT_EGF_RESPONSE_480_MCF10A	T3	33	92	5.58204e-05	4.25321	1	0
Type-I	CD8::AMIT_EGF_RESPONSE_480_HELA @ T3	CD8	AMIT_EGF_RESPONSE_480_HELA	T3	33	92	8.81523e-14	13.0548	1	0
Naïve	CD8::AMIT_EGF_RESPONSE_480_HELA @ T3	CD8	AMIT_EGF_RESPONSE_480_HELA	T3	49	76	7.29212e-07	6.13715	0	1
Type-I	CD8::AMIT_EGF_RESPONSE_240_MCF10A @ T3	CD8	AMIT_EGF_RESPONSE_240_MCF10A	T3	33	92	0.0156589	1.80524	1	0
Type-II	CD8::AMIT_EGF_RESPONSE_240_MCF10A @ T3	CD8	AMIT_EGF_RESPONSE_240_MCF10A	T3	19	106	2.85884e-05	4.54381	0	1
Type-I	CD8::AMIT_EGF_RESPONSE_60_HELA @ T3	CD8	AMIT_EGF_RESPONSE_60_HELA	T3	33	92	0.00039629	3.40199	1	0
Type-II	CD8::AMIT_EGF_RESPONSE_60_HELA @ T3	CD8	AMIT_EGF_RESPONSE_60_HELA	T3	19	106	9.66959e-08	7.01459	0	1
Intermediate	CD8::AMIT_EGF_RESPONSE_240_HELA @ T3	CD8	AMIT_EGF_RESPONSE_240_HELA	T3	24	101	6.79345e-05	4.16791	0	1
Type-I	CD8::AMIT_EGF_RESPONSE_240_HELA @ T3	CD8	AMIT_EGF_RESPONSE_240_HELA	T3	33	92	2.54663e-08	7.59403	1	0
Type-II	CD8::AMIT_EGF_RESPONSE_240_HELA @ T3	CD8	AMIT_EGF_RESPONSE_240_HELA	T3	19	106	8.48298e-06	5.07145	0	1
Type-I	CD8::AMIT_EGF_RESPONSE_40_HELA @ T3	CD8	AMIT_EGF_RESPONSE_40_HELA	T3	33	92	0.00665534	2.17683	1	0
Naïve	CD8::AMIT_EGF_RESPONSE_40_HELA @ T3	CD8	AMIT_EGF_RESPONSE_40_HELA	T3	49	76	0.0294749	1.53055	1	0
Type-II	CD8::AMIT_EGF_RESPONSE_40_HELA @ T3	CD8	AMIT_EGF_RESPONSE_40_HELA	T3	19	106	4.7572e-09	8.32265	0	1
Type-I	CD8::AMIT_EGF_RESPONSE_60_MCF10A @ T3	CD8	AMIT_EGF_RESPONSE_60_MCF10A	T3	33	92	0.0335428	1.4744	1	0
Type-II	CD8::AMIT_EGF_RESPONSE_60_MCF10A @ T3	CD8	AMIT_EGF_RESPONSE_60_MCF10A	T3	19	106	1.59542e-05	4.79713	0	1
Type-I	CD8::AMIT_SERUM_RESPONSE_120_MCF10A @ T3	CD8	AMIT_SERUM_RESPONSE_120_MCF10A	T3	33	92	3.12067e-06	5.50575	1	0
Naïve	CD8::AMIT_SERUM_RESPONSE_120_MCF10A @ T3	CD8	AMIT_SERUM_RESPONSE_120_MCF10A	T3	49	76	0.00741234	2.13004	0	1
Type-II	CD8::AMIT_SERUM_RESPONSE_120_MCF10A @ T3	CD8	AMIT_SERUM_RESPONSE_120_MCF10A	T3	19	106	0.0185105	1.73258	0	1
Type-I	CD8::AMIT_SERUM_RESPONSE_20_MCF10A @ T3	CD8	AMIT_SERUM_RESPONSE_20_MCF10A	T3	33	92	0.00108272	2.96548	1	0
Type-II	CD8::AMIT_SERUM_RESPONSE_20_MCF10A @ T3	CD8	AMIT_SERUM_RESPONSE_20_MCF10A	T3	19	106	0.00819172	2.08663	0	1
Type-I	CD8::AMIT_SERUM_RESPONSE_240_MCF10A @ T3	CD8	AMIT_SERUM_RESPONSE_240_MCF10A	T3	33	92	0.0123919	1.90686	1	0
Naïve	CD8::AMIT_SERUM_RESPONSE_240_MCF10A @ T3	CD8	AMIT_SERUM_RESPONSE_240_MCF10A	T3	49	76	0.00133326	2.87508	0	1
Type-II	CD8::AMIT_SERUM_RESPONSE_40_MCF10A @ T3	CD8	AMIT_SERUM_RESPONSE_40_MCF10A	T3	19	106	1.22555e-06	5.91167	0	1
Type-I	CD8::AMIT_SERUM_RESPONSE_480_MCF10A @ T3	CD8	AMIT_SERUM_RESPONSE_480_MCF10A	T3	33	92	0.00898039	2.0467	1	0
Type-I	CD8::AMUNDSON_DNA_DAMAGE_RESPONSE_TP53 @ T3	CD8	AMUNDSON_DNA_DAMAGE_RESPONSE_TP53	T3	33	92	3.20153e-05	4.49464	1	0
Type-II	CD8::AMUNDSON_DNA_DAMAGE_RESPONSE_TP53 @ T3	CD8	AMUNDSON_DNA_DAMAGE_RESPONSE_TP53	T3	19	106	2.94663e-05	4.53067	0	1
Naïve	CD8::AMIT_SERUM_RESPONSE_60_MCF10A @ T3	CD8	AMIT_SERUM_RESPONSE_60_MCF10A	T3	49	76	0.00243161	2.61411	1	0
Type-II	CD8::AMIT_SERUM_RESPONSE_60_MCF10A @ T3	CD8	AMIT_SERUM_RESPONSE_60_MCF10A	T3	19	106	0.00048322	3.31585	0	1
Intermediate	CD8::ANASTASSIOU_MULTICANCER_INVASIVENESS_SIGNATURE @ T3	CD8	ANASTASSIOU_MULTICANCER_INVASIVENESS_SIGNATURE	T3	24	101	0.0303384	1.51801	1	0
Type-I	CD8::ANASTASSIOU_MULTICANCER_INVASIVENESS_SIGNATURE @ T3	CD8	ANASTASSIOU_MULTICANCER_INVASIVENESS_SIGNATURE	T3	33	92	4.97943e-10	9.30282	0	1
Type-II	CD8::ANASTASSIOU_MULTICANCER_INVASIVENESS_SIGNATURE @ T3	CD8	ANASTASSIOU_MULTICANCER_INVASIVENESS_SIGNATURE	T3	19	106	2.45752e-07	6.6095	1	0
Intermediate	CD8::AMUNDSON_RESPONSE_TO_ARSENITE @ T3	CD8	AMUNDSON_RESPONSE_TO_ARSENITE	T3	24	101	0.021963	1.65831	0	1
Type-I	CD8::AMUNDSON_RESPONSE_TO_ARSENITE @ T3	CD8	AMUNDSON_RESPONSE_TO_ARSENITE	T3	33	92	1.87136e-14	13.7278	1	0
Type-II	CD8::AMUNDSON_RESPONSE_TO_ARSENITE @ T3	CD8	AMUNDSON_RESPONSE_TO_ARSENITE	T3	19	106	3.28789e-08	7.48308	0	1
Intermediate	CD8::ANDERSEN_CHOLANGIOCARCINOMA_CLASS1 @ T3	CD8	ANDERSEN_CHOLANGIOCARCINOMA_CLASS1	T3	24	101	0.0284723	1.54558	1	0
Naïve	CD8::ANDERSEN_CHOLANGIOCARCINOMA_CLASS1 @ T3	CD8	ANDERSEN_CHOLANGIOCARCINOMA_CLASS1	T3	49	76	0.0398108	1.4	0	1
Type-I	CD8::ANDERSEN_LIVER_CANCER_KRT19_DN @ T3	CD8	ANDERSEN_LIVER_CANCER_KRT19_DN	T3	33	92	0.0174274	1.75877	1	0
Naïve	CD8::ANDERSEN_LIVER_CANCER_KRT19_DN @ T3	CD8	ANDERSEN_LIVER_CANCER_KRT19_DN	T3	49	76	3.08371e-06	5.51093	0	1
Intermediate	CD8::APRELIKOVA_BRCA1_TARGETS @ T3	CD8	APRELIKOVA_BRCA1_TARGETS	T3	24	101	0.00189723	2.72188	0	1
Type-I	CD8::APRELIKOVA_BRCA1_TARGETS @ T3	CD8	APRELIKOVA_BRCA1_TARGETS	T3	33	92	1.42076e-08	7.84748	1	0
Type-II	CD8::APRELIKOVA_BRCA1_TARGETS @ T3	CD8	APRELIKOVA_BRCA1_TARGETS	T3	19	106	0.00092931	3.03184	0	1
Intermediate	CD8::ANDERSEN_CHOLANGIOCARCINOMA_CLASS2 @ T3	CD8	ANDERSEN_CHOLANGIOCARCINOMA_CLASS2	T3	24	101	0.0298623	1.52488	1	0
Type-I	CD8::ANDERSEN_CHOLANGIOCARCINOMA_CLASS2 @ T3	CD8	ANDERSEN_CHOLANGIOCARCINOMA_CLASS2	T3	33	92	1.35131e-11	10.8692	0	1
Type-II	CD8::ANDERSEN_CHOLANGIOCARCINOMA_CLASS2 @ T3	CD8	ANDERSEN_CHOLANGIOCARCINOMA_CLASS2	T3	19	106	6.09281e-09	8.21518	1	0
Type-I	CD8::APPEL_IMATINIB_RESPONSE @ T3	CD8	APPEL_IMATINIB_RESPONSE	T3	33	92	1.56513e-06	5.80545	1	0
Naïve	CD8::APPEL_IMATINIB_RESPONSE @ T3	CD8	APPEL_IMATINIB_RESPONSE	T3	49	76	0.00520539	2.28355	0	1
Intermediate	CD8::ANDERSEN_LIVER_CANCER_KRT19_UP @ T3	CD8	ANDERSEN_LIVER_CANCER_KRT19_UP	T3	24	101	0.000944874	3.02463	0	1
Type-I	CD8::ANDERSEN_LIVER_CANCER_KRT19_UP @ T3	CD8	ANDERSEN_LIVER_CANCER_KRT19_UP	T3	33	92	6.74774e-05	4.17084	1	0
Type-II	CD8::ANDERSEN_LIVER_CANCER_KRT19_UP @ T3	CD8	ANDERSEN_LIVER_CANCER_KRT19_UP	T3	19	106	0.0142255	1.84693	0	1
Type-I	CD8::APPIERTO_RESPONSE_TO_FENRETINIDE_UP @ T3	CD8	APPIERTO_RESPONSE_TO_FENRETINIDE_UP	T3	33	92	5.44395e-07	6.26409	1	0
Type-II	CD8::APPIERTO_RESPONSE_TO_FENRETINIDE_UP @ T3	CD8	APPIERTO_RESPONSE_TO_FENRETINIDE_UP	T3	19	106	4.42927e-06	5.35367	0	1
Type-I	CD8::APPIERTO_RESPONSE_TO_FENRETINIDE_DN @ T3	CD8	APPIERTO_RESPONSE_TO_FENRETINIDE_DN	T3	33	92	1.46464e-13	12.8343	1	0
Naïve	CD8::APPIERTO_RESPONSE_TO_FENRETINIDE_DN @ T3	CD8	APPIERTO_RESPONSE_TO_FENRETINIDE_DN	T3	49	76	1.22053e-06	5.91345	0	1
Type-II	CD8::APPIERTO_RESPONSE_TO_FENRETINIDE_DN @ T3	CD8	APPIERTO_RESPONSE_TO_FENRETINIDE_DN	T3	19	106	0.0230427	1.63747	0	1
Intermediate	CD8::ASGHARZADEH_NEUROBLASTOMA_POOR_SURVIVAL_DN @ T3	CD8	ASGHARZADEH_NEUROBLASTOMA_POOR_SURVIVAL_DN	T3	24	101	0.0124947	1.90327	0	1
Naïve	CD8::ASGHARZADEH_NEUROBLASTOMA_POOR_SURVIVAL_DN @ T3	CD8	ASGHARZADEH_NEUROBLASTOMA_POOR_SURVIVAL_DN	T3	49	76	5.76489e-07	6.23921	1	0
Type-II	CD8::ASGHARZADEH_NEUROBLASTOMA_POOR_SURVIVAL_DN @ T3	CD8	ASGHARZADEH_NEUROBLASTOMA_POOR_SURVIVAL_DN	T3	19	106	2.45752e-07	6.6095	0	1
Intermediate	CD8::ASTON_MAJOR_DEPRESSIVE_DISORDER_DN @ T3	CD8	ASTON_MAJOR_DEPRESSIVE_DISORDER_DN	T3	24	101	0.0479739	1.319	0	1
Type-I	CD8::ASTON_MAJOR_DEPRESSIVE_DISORDER_DN @ T3	CD8	ASTON_MAJOR_DEPRESSIVE_DISORDER_DN	T3	33	92	1.6226e-10	9.78979	1	0
Type-II	CD8::ASTON_MAJOR_DEPRESSIVE_DISORDER_DN @ T3	CD8	ASTON_MAJOR_DEPRESSIVE_DISORDER_DN	T3	19	106	4.20096e-09	8.37665	0	1
Type-I	CD8::ASTIER_INTEGRIN_SIGNALING @ T3	CD8	ASTIER_INTEGRIN_SIGNALING	T3	33	92	2.14553e-16	15.6685	1	0
Naïve	CD8::ASTIER_INTEGRIN_SIGNALING @ T3	CD8	ASTIER_INTEGRIN_SIGNALING	T3	49	76	0.000436117	3.3604	0	1
Type-II	CD8::ASTIER_INTEGRIN_SIGNALING @ T3	CD8	ASTIER_INTEGRIN_SIGNALING	T3	19	106	5.05135e-06	5.29659	0	1
Type-I	CD8::ATF2_S_UP.V1_DN @ T3	CD8	ATF2_S_UP.V1_DN	T3	33	92	0.0344877	1.46234	0	1
Type-I	CD8::ASTON_MAJOR_DEPRESSIVE_DISORDER_UP @ T3	CD8	ASTON_MAJOR_DEPRESSIVE_DISORDER_UP	T3	33	92	0.0099031	2.00423	1	0
Type-II	CD8::ASTON_MAJOR_DEPRESSIVE_DISORDER_UP @ T3	CD8	ASTON_MAJOR_DEPRESSIVE_DISORDER_UP	T3	19	106	0.000392758	3.40587	0	1
Naïve	CD8::ATF2_UP.V1_DN @ T3	CD8	ATF2_UP.V1_DN	T3	49	76	0.000659345	3.18089	1	0
Intermediate	CD8::ATF2_S_UP.V1_UP @ T3	CD8	ATF2_S_UP.V1_UP	T3	24	101	0.0106411	1.97301	1	0
Type-I	CD8::ATF2_S_UP.V1_UP @ T3	CD8	ATF2_S_UP.V1_UP	T3	33	92	6.00962e-09	8.22115	0	1
Type-II	CD8::ATF2_S_UP.V1_UP @ T3	CD8	ATF2_S_UP.V1_UP	T3	19	106	9.27278e-07	6.03279	1	0
Type-I	CD8::AUNG_GASTRIC_CANCER @ T3	CD8	AUNG_GASTRIC_CANCER	T3	33	92	0.000281064	3.5512	1	0
Type-II	CD8::AUNG_GASTRIC_CANCER @ T3	CD8	AUNG_GASTRIC_CANCER	T3	19	106	5.03981e-05	4.29759	0	1
Naïve	CD8::ATF2_UP.V1_UP @ T3	CD8	ATF2_UP.V1_UP	T3	49	76	9.96555e-05	4.0015	0	1
Type-II	CD8::ATF2_UP.V1_UP @ T3	CD8	ATF2_UP.V1_UP	T3	19	106	1.14332e-06	5.94183	1	0
Type-I	CD8::ATM_DN.V1_UP @ T3	CD8	ATM_DN.V1_UP	T3	33	92	0.00083504	3.07829	0	1
Type-II	CD8::ATM_DN.V1_UP @ T3	CD8	ATM_DN.V1_UP	T3	19	106	1.02986e-06	5.98722	1	0
Type-I	CD8::AZARE_NEOPLASTIC_TRANSFORMATION_BY_STAT3_UP @ T3	CD8	AZARE_NEOPLASTIC_TRANSFORMATION_BY_STAT3_UP	T3	33	92	0.0384976	1.41457	1	0
Type-II	CD8::AZARE_NEOPLASTIC_TRANSFORMATION_BY_STAT3_UP @ T3	CD8	AZARE_NEOPLASTIC_TRANSFORMATION_BY_STAT3_UP	T3	19	106	0.00023733	3.62465	0	1
Type-I	CD8::AZARE_NEOPLASTIC_TRANSFORMATION_BY_STAT3_DN @ T3	CD8	AZARE_NEOPLASTIC_TRANSFORMATION_BY_STAT3_DN	T3	33	92	3.1869e-08	7.49663	0	1
Naïve	CD8::AZARE_NEOPLASTIC_TRANSFORMATION_BY_STAT3_DN @ T3	CD8	AZARE_NEOPLASTIC_TRANSFORMATION_BY_STAT3_DN	T3	49	76	0.0224142	1.64948	1	0
Type-II	CD8::AZARE_NEOPLASTIC_TRANSFORMATION_BY_STAT3_DN @ T3	CD8	AZARE_NEOPLASTIC_TRANSFORMATION_BY_STAT3_DN	T3	19	106	0.0356576	1.44785	1	0
Intermediate	CD8::ATM_DN.V1_DN @ T3	CD8	ATM_DN.V1_DN	T3	24	101	0.0472706	1.32541	1	0
Type-I	CD8::ATM_DN.V1_DN @ T3	CD8	ATM_DN.V1_DN	T3	33	92	5.0811e-09	8.29404	0	1
Naïve	CD8::ATM_DN.V1_DN @ T3	CD8	ATM_DN.V1_DN	T3	49	76	0.0398108	1.4	1	0
Type-II	CD8::ATM_DN.V1_DN @ T3	CD8	ATM_DN.V1_DN	T3	19	106	0.0280145	1.55262	1	0
Type-I	CD8::BACOLOD_RESISTANCE_TO_ALKYLATING_AGENTS_DN @ T3	CD8	BACOLOD_RESISTANCE_TO_ALKYLATING_AGENTS_DN	T3	33	92	9.27757e-15	14.0326	1	0
Type-II	CD8::BACOLOD_RESISTANCE_TO_ALKYLATING_AGENTS_DN @ T3	CD8	BACOLOD_RESISTANCE_TO_ALKYLATING_AGENTS_DN	T3	19	106	1.54917e-08	7.8099	0	1
Intermediate	CD8::BAELDE_DIABETIC_NEPHROPATHY_DN @ T3	CD8	BAELDE_DIABETIC_NEPHROPATHY_DN	T3	24	101	0.0151444	1.81975	0	1
Type-I	CD8::BAELDE_DIABETIC_NEPHROPATHY_DN @ T3	CD8	BAELDE_DIABETIC_NEPHROPATHY_DN	T3	33	92	1.56697e-08	7.80494	1	0
Type-II	CD8::BAELDE_DIABETIC_NEPHROPATHY_DN @ T3	CD8	BAELDE_DIABETIC_NEPHROPATHY_DN	T3	19	106	2.39987e-08	7.61981	0	1
Type-I	CD8::BAE_BRCA1_TARGETS_UP @ T3	CD8	BAE_BRCA1_TARGETS_UP	T3	33	92	3.38853e-11	10.47	1	0
Type-II	CD8::BAE_BRCA1_TARGETS_UP @ T3	CD8	BAE_BRCA1_TARGETS_UP	T3	19	106	2.36882e-07	6.62547	0	1
Intermediate	CD8::BACOLOD_RESISTANCE_TO_ALKYLATING_AGENTS_UP @ T3	CD8	BACOLOD_RESISTANCE_TO_ALKYLATING_AGENTS_UP	T3	24	101	0.000754064	3.12259	1	0
Naïve	CD8::BACOLOD_RESISTANCE_TO_ALKYLATING_AGENTS_UP @ T3	CD8	BACOLOD_RESISTANCE_TO_ALKYLATING_AGENTS_UP	T3	49	76	0.00488882	2.3108	0	1
Intermediate	CD8::AZARE_STAT3_TARGETS @ T3	CD8	AZARE_STAT3_TARGETS	T3	24	101	0.0131732	1.88031	0	1
Type-I	CD8::AZARE_STAT3_TARGETS @ T3	CD8	AZARE_STAT3_TARGETS	T3	33	92	0.00291221	2.53578	1	0
Naïve	CD8::AZARE_STAT3_TARGETS @ T3	CD8	AZARE_STAT3_TARGETS	T3	49	76	0.00656412	2.18282	1	0
Type-II	CD8::AZARE_STAT3_TARGETS @ T3	CD8	AZARE_STAT3_TARGETS	T3	19	106	3.63184e-06	5.43987	0	1
Naïve	CD8::BAELDE_DIABETIC_NEPHROPATHY_UP @ T3	CD8	BAELDE_DIABETIC_NEPHROPATHY_UP	T3	49	76	0.000180556	3.74339	0	1
Type-II	CD8::BAELDE_DIABETIC_NEPHROPATHY_UP @ T3	CD8	BAELDE_DIABETIC_NEPHROPATHY_UP	T3	19	106	0.000162054	3.79034	1	0
Type-I	CD8::BAKKER_FOXO3_TARGETS_UP @ T3	CD8	BAKKER_FOXO3_TARGETS_UP	T3	33	92	7.34304e-09	8.13412	1	0
Type-II	CD8::BAKKER_FOXO3_TARGETS_UP @ T3	CD8	BAKKER_FOXO3_TARGETS_UP	T3	19	106	3.28789e-08	7.48308	0	1
Type-I	CD8::BANDRES_RESPONSE_TO_CARMUSTIN_MGMT_24HR_DN @ T3	CD8	BANDRES_RESPONSE_TO_CARMUSTIN_MGMT_24HR_DN	T3	33	92	0.00927906	2.0325	1	0
Naïve	CD8::BANDRES_RESPONSE_TO_CARMUSTIN_MGMT_24HR_DN @ T3	CD8	BANDRES_RESPONSE_TO_CARMUSTIN_MGMT_24HR_DN	T3	49	76	0.000101753	3.99245	0	1
Type-I	CD8::BAKKER_FOXO3_TARGETS_DN @ T3	CD8	BAKKER_FOXO3_TARGETS_DN	T3	33	92	1.15619e-14	13.937	1	0
Naïve	CD8::BAKKER_FOXO3_TARGETS_DN @ T3	CD8	BAKKER_FOXO3_TARGETS_DN	T3	49	76	0.000444501	3.35213	0	1
Type-II	CD8::BAKKER_FOXO3_TARGETS_DN @ T3	CD8	BAKKER_FOXO3_TARGETS_DN	T3	19	106	0.00529571	2.27608	0	1
Type-I	CD8::BANDRES_RESPONSE_TO_CARMUSTIN_MGMT_48HR_DN @ T3	CD8	BANDRES_RESPONSE_TO_CARMUSTIN_MGMT_48HR_DN	T3	33	92	1.82662e-09	8.73835	1	0
Naïve	CD8::BANDRES_RESPONSE_TO_CARMUSTIN_MGMT_48HR_DN @ T3	CD8	BANDRES_RESPONSE_TO_CARMUSTIN_MGMT_48HR_DN	T3	49	76	1.54623e-08	7.81073	0	1
Type-I	CD8::BARIS_THYROID_CANCER_DN @ T3	CD8	BARIS_THYROID_CANCER_DN	T3	33	92	2.32482e-09	8.63361	1	0
Type-II	CD8::BARIS_THYROID_CANCER_DN @ T3	CD8	BARIS_THYROID_CANCER_DN	T3	19	106	1.86305e-05	4.72978	0	1
Type-I	CD8::BALDWIN_PRKCI_TARGETS_UP @ T3	CD8	BALDWIN_PRKCI_TARGETS_UP	T3	33	92	1.12255e-09	8.94979	1	0
Naïve	CD8::BALDWIN_PRKCI_TARGETS_UP @ T3	CD8	BALDWIN_PRKCI_TARGETS_UP	T3	49	76	0.0438785	1.35775	0	1
Type-II	CD8::BALDWIN_PRKCI_TARGETS_UP @ T3	CD8	BALDWIN_PRKCI_TARGETS_UP	T3	19	106	1.63603e-07	6.78621	0	1
Type-I	CD8::BANDRES_RESPONSE_TO_CARMUSTIN_WITHOUT_MGMT_48HR_DN @ T3	CD8	BANDRES_RESPONSE_TO_CARMUSTIN_WITHOUT_MGMT_48HR_DN	T3	33	92	0.000479177	3.3195	1	0
Naïve	CD8::BANDRES_RESPONSE_TO_CARMUSTIN_WITHOUT_MGMT_48HR_DN @ T3	CD8	BANDRES_RESPONSE_TO_CARMUSTIN_WITHOUT_MGMT_48HR_DN	T3	49	76	2.09054e-07	6.67974	0	1
Type-I	CD8::BANDRES_RESPONSE_TO_CARMUSTIN_WITHOUT_MGMT_48HR_UP @ T3	CD8	BANDRES_RESPONSE_TO_CARMUSTIN_WITHOUT_MGMT_48HR_UP	T3	33	92	0.00117164	2.93121	1	0
Type-II	CD8::BANDRES_RESPONSE_TO_CARMUSTIN_WITHOUT_MGMT_48HR_UP @ T3	CD8	BANDRES_RESPONSE_TO_CARMUSTIN_WITHOUT_MGMT_48HR_UP	T3	19	106	0.0496139	1.3044	0	1
Intermediate	CD8::BAE_BRCA1_TARGETS_DN @ T3	CD8	BAE_BRCA1_TARGETS_DN	T3	24	101	0.00140501	2.85232	0	1
Type-I	CD8::BAE_BRCA1_TARGETS_DN @ T3	CD8	BAE_BRCA1_TARGETS_DN	T3	33	92	0.0156589	1.80524	1	0
Naïve	CD8::BAE_BRCA1_TARGETS_DN @ T3	CD8	BAE_BRCA1_TARGETS_DN	T3	49	76	2.13311e-05	4.67099	1	0
Type-II	CD8::BAE_BRCA1_TARGETS_DN @ T3	CD8	BAE_BRCA1_TARGETS_DN	T3	19	106	1.57619e-07	6.80239	0	1
Type-I	CD8::BARRIER_CANCER_RELAPSE_NORMAL_SAMPLE_UP @ T3	CD8	BARRIER_CANCER_RELAPSE_NORMAL_SAMPLE_UP	T3	33	92	0.000263306	3.57954	1	0
Type-II	CD8::BARRIER_CANCER_RELAPSE_NORMAL_SAMPLE_UP @ T3	CD8	BARRIER_CANCER_RELAPSE_NORMAL_SAMPLE_UP	T3	19	106	0.000470935	3.32704	0	1
Intermediate	CD8::BARRIER_COLON_CANCER_RECURRENCE_DN @ T3	CD8	BARRIER_COLON_CANCER_RECURRENCE_DN	T3	24	101	0.0258588	1.58739	0	1
Type-I	CD8::BARRIER_COLON_CANCER_RECURRENCE_DN @ T3	CD8	BARRIER_COLON_CANCER_RECURRENCE_DN	T3	33	92	1.20286e-05	4.91979	1	0
Type-I	CD8::BARIS_THYROID_CANCER_UP @ T3	CD8	BARIS_THYROID_CANCER_UP	T3	33	92	1.76454e-09	8.75337	1	0
Naïve	CD8::BARIS_THYROID_CANCER_UP @ T3	CD8	BARIS_THYROID_CANCER_UP	T3	49	76	0.00205411	2.68738	0	1
Type-II	CD8::BARIS_THYROID_CANCER_UP @ T3	CD8	BARIS_THYROID_CANCER_UP	T3	19	106	9.25395e-05	4.03367	0	1
Type-I	CD8::BARRIER_CANCER_RELAPSE_NORMAL_SAMPLE_DN @ T3	CD8	BARRIER_CANCER_RELAPSE_NORMAL_SAMPLE_DN	T3	33	92	7.82968e-16	15.1063	1	0
Naïve	CD8::BARRIER_CANCER_RELAPSE_NORMAL_SAMPLE_DN @ T3	CD8	BARRIER_CANCER_RELAPSE_NORMAL_SAMPLE_DN	T3	49	76	3.03977e-09	8.51716	0	1
Type-II	CD8::BARRIER_CANCER_RELAPSE_NORMAL_SAMPLE_DN @ T3	CD8	BARRIER_CANCER_RELAPSE_NORMAL_SAMPLE_DN	T3	19	106	0.000535415	3.27131	0	1
Intermediate	CD8::BARRIER_COLON_CANCER_RECURRENCE_UP @ T3	CD8	BARRIER_COLON_CANCER_RECURRENCE_UP	T3	24	101	0.0425863	1.37073	0	1
Type-I	CD8::BARRIER_COLON_CANCER_RECURRENCE_UP @ T3	CD8	BARRIER_COLON_CANCER_RECURRENCE_UP	T3	33	92	2.40543e-11	10.6188	1	0
Naïve	CD8::BARRIER_COLON_CANCER_RECURRENCE_UP @ T3	CD8	BARRIER_COLON_CANCER_RECURRENCE_UP	T3	49	76	0.00131	2.88273	0	1
Intermediate	CD8::BASAKI_YBX1_TARGETS_UP @ T3	CD8	BASAKI_YBX1_TARGETS_UP	T3	24	101	0.0162242	1.78984	1	0
Naïve	CD8::BASAKI_YBX1_TARGETS_UP @ T3	CD8	BASAKI_YBX1_TARGETS_UP	T3	49	76	2.19774e-08	7.65802	0	1
Type-II	CD8::BASAKI_YBX1_TARGETS_UP @ T3	CD8	BASAKI_YBX1_TARGETS_UP	T3	19	106	0.00351011	2.45468	1	0
Type-I	CD8::BASSO_B_LYMPHOCYTE_NETWORK @ T3	CD8	BASSO_B_LYMPHOCYTE_NETWORK	T3	33	92	7.11668e-15	14.1477	1	0
Naïve	CD8::BASSO_B_LYMPHOCYTE_NETWORK @ T3	CD8	BASSO_B_LYMPHOCYTE_NETWORK	T3	49	76	3.40183e-06	5.46829	0	1
Type-II	CD8::BASSO_B_LYMPHOCYTE_NETWORK @ T3	CD8	BASSO_B_LYMPHOCYTE_NETWORK	T3	19	106	0.0104208	1.9821	0	1
Intermediate	CD8::BASAKI_YBX1_TARGETS_DN @ T3	CD8	BASAKI_YBX1_TARGETS_DN	T3	24	101	0.000129871	3.88649	0	1
Type-I	CD8::BASAKI_YBX1_TARGETS_DN @ T3	CD8	BASAKI_YBX1_TARGETS_DN	T3	33	92	0.0007859	3.10463	1	0
Naïve	CD8::BASAKI_YBX1_TARGETS_DN @ T3	CD8	BASAKI_YBX1_TARGETS_DN	T3	49	76	1.07161e-05	4.96996	1	0
Type-II	CD8::BASAKI_YBX1_TARGETS_DN @ T3	CD8	BASAKI_YBX1_TARGETS_DN	T3	19	106	3.41148e-09	8.46706	0	1
Intermediate	CD8::BASSO_HAIRY_CELL_LEUKEMIA_UP @ T3	CD8	BASSO_HAIRY_CELL_LEUKEMIA_UP	T3	24	101	0.0165044	1.7824	1	0
Naïve	CD8::BASSO_HAIRY_CELL_LEUKEMIA_UP @ T3	CD8	BASSO_HAIRY_CELL_LEUKEMIA_UP	T3	49	76	0.0218256	1.66103	0	1
Type-I	CD8::BASSO_CD40_SIGNALING_DN @ T3	CD8	BASSO_CD40_SIGNALING_DN	T3	33	92	0.00182778	2.73808	1	0
Naïve	CD8::BASSO_CD40_SIGNALING_DN @ T3	CD8	BASSO_CD40_SIGNALING_DN	T3	49	76	0.00216129	2.66529	0	1
Type-I	CD8::BASSO_CD40_SIGNALING_UP @ T3	CD8	BASSO_CD40_SIGNALING_UP	T3	33	92	3.24271e-13	12.4891	1	0
Naïve	CD8::BASSO_CD40_SIGNALING_UP @ T3	CD8	BASSO_CD40_SIGNALING_UP	T3	49	76	7.35635e-06	5.13334	0	1
Type-I	CD8::BAUS_TFF2_TARGETS_UP @ T3	CD8	BAUS_TFF2_TARGETS_UP	T3	33	92	1.30027e-07	6.88597	1	0
Naïve	CD8::BAUS_TFF2_TARGETS_UP @ T3	CD8	BAUS_TFF2_TARGETS_UP	T3	49	76	1.74012e-06	5.75942	0	1
Intermediate	CD8::BCAT.100_UP.V1_DN @ T3	CD8	BCAT.100_UP.V1_DN	T3	24	101	0.00903618	2.04402	1	0
Type-I	CD8::BCAT.100_UP.V1_DN @ T3	CD8	BCAT.100_UP.V1_DN	T3	33	92	6.28592e-05	4.20163	0	1
Type-I	CD8::BCAT.100_UP.V1_UP @ T3	CD8	BCAT.100_UP.V1_UP	T3	33	92	0.0138328	1.85909	0	1
Type-II	CD8::BCAT.100_UP.V1_UP @ T3	CD8	BCAT.100_UP.V1_UP	T3	19	106	0.0457534	1.33958	1	0
Intermediate	CD8::BCAT_BILD_ET_AL_DN @ T3	CD8	BCAT_BILD_ET_AL_DN	T3	24	101	0.00229259	2.63967	0	1
Type-I	CD8::BCAT_BILD_ET_AL_DN @ T3	CD8	BCAT_BILD_ET_AL_DN	T3	33	92	2.66655e-09	8.57405	1	0
Type-II	CD8::BCAT_BILD_ET_AL_DN @ T3	CD8	BCAT_BILD_ET_AL_DN	T3	19	106	1.81761e-08	7.7405	0	1
Type-I	CD8::BCAT_GDS748_DN @ T3	CD8	BCAT_GDS748_DN	T3	33	92	6.2142e-09	8.20661	1	0
Type-II	CD8::BCAT_GDS748_DN @ T3	CD8	BCAT_GDS748_DN	T3	19	106	7.40886e-08	7.13025	0	1
Type-I	CD8::BEGUM_TARGETS_OF_PAX3_FOXO1_FUSION_DN @ T3	CD8	BEGUM_TARGETS_OF_PAX3_FOXO1_FUSION_DN	T3	33	92	0.00204738	2.6888	0	1
Naïve	CD8::BEGUM_TARGETS_OF_PAX3_FOXO1_FUSION_DN @ T3	CD8	BEGUM_TARGETS_OF_PAX3_FOXO1_FUSION_DN	T3	49	76	0.0129348	1.88824	1	0
Type-I	CD8::BCAT_BILD_ET_AL_UP @ T3	CD8	BCAT_BILD_ET_AL_UP	T3	33	92	2.2283e-11	10.652	1	0
Naïve	CD8::BCAT_BILD_ET_AL_UP @ T3	CD8	BCAT_BILD_ET_AL_UP	T3	49	76	1.95546e-08	7.70875	0	1
Naïve	CD8::BECKER_TAMOXIFEN_RESISTANCE_UP @ T3	CD8	BECKER_TAMOXIFEN_RESISTANCE_UP	T3	49	76	0.00537051	2.26998	0	1
Intermediate	CD8::BCAT_GDS748_UP @ T3	CD8	BCAT_GDS748_UP	T3	24	101	0.00287775	2.54095	0	1
Naïve	CD8::BCAT_GDS748_UP @ T3	CD8	BCAT_GDS748_UP	T3	49	76	0.00458978	2.33821	1	0
Type-II	CD8::BCAT_GDS748_UP @ T3	CD8	BCAT_GDS748_UP	T3	19	106	0.0496139	1.3044	0	1
Naïve	CD8::BECKER_TAMOXIFEN_RESISTANCE_DN @ T3	CD8	BECKER_TAMOXIFEN_RESISTANCE_DN	T3	49	76	0.000346379	3.46045	1	0
Type-II	CD8::BECKER_TAMOXIFEN_RESISTANCE_DN @ T3	CD8	BECKER_TAMOXIFEN_RESISTANCE_DN	T3	19	106	9.79517e-05	4.00899	0	1
Type-I	CD8::BEIER_GLIOMA_STEM_CELL_UP @ T3	CD8	BEIER_GLIOMA_STEM_CELL_UP	T3	33	92	0.00131772	2.88018	0	1
Naïve	CD8::BEIER_GLIOMA_STEM_CELL_UP @ T3	CD8	BEIER_GLIOMA_STEM_CELL_UP	T3	49	76	0.00131	2.88273	1	0
Intermediate	CD8::BEGUM_TARGETS_OF_PAX3_FOXO1_FUSION_UP @ T3	CD8	BEGUM_TARGETS_OF_PAX3_FOXO1_FUSION_UP	T3	24	101	0.00871033	2.05997	0	1
Naïve	CD8::BEGUM_TARGETS_OF_PAX3_FOXO1_FUSION_UP @ T3	CD8	BEGUM_TARGETS_OF_PAX3_FOXO1_FUSION_UP	T3	49	76	2.60516e-09	8.58417	1	0
Type-II	CD8::BEGUM_TARGETS_OF_PAX3_FOXO1_FUSION_UP @ T3	CD8	BEGUM_TARGETS_OF_PAX3_FOXO1_FUSION_UP	T3	19	106	0.000495805	3.30469	0	1
Intermediate	CD8::BENNETT_SYSTEMIC_LUPUS_ERYTHEMATOSUS @ T3	CD8	BENNETT_SYSTEMIC_LUPUS_ERYTHEMATOSUS	T3	24	101	0.023842	1.62266	1	0
Naïve	CD8::BENNETT_SYSTEMIC_LUPUS_ERYTHEMATOSUS @ T3	CD8	BENNETT_SYSTEMIC_LUPUS_ERYTHEMATOSUS	T3	49	76	2.26779e-07	6.6444	0	1
Type-II	CD8::BENNETT_SYSTEMIC_LUPUS_ERYTHEMATOSUS @ T3	CD8	BENNETT_SYSTEMIC_LUPUS_ERYTHEMATOSUS	T3	19	106	0.0222262	1.65313	1	0
Type-I	CD8::BENPORATH_ES_1 @ T3	CD8	BENPORATH_ES_1	T3	33	92	0.000326956	3.48551	1	0
Type-II	CD8::BENPORATH_ES_1 @ T3	CD8	BENPORATH_ES_1	T3	19	106	0.00262519	2.58084	0	1
Type-I	CD8::BEIER_GLIOMA_STEM_CELL_DN @ T3	CD8	BEIER_GLIOMA_STEM_CELL_DN	T3	33	92	1.65512e-06	5.78117	1	0
Naïve	CD8::BEIER_GLIOMA_STEM_CELL_DN @ T3	CD8	BEIER_GLIOMA_STEM_CELL_DN	T3	49	76	0.00666514	2.17619	0	1
Type-II	CD8::BEIER_GLIOMA_STEM_CELL_DN @ T3	CD8	BEIER_GLIOMA_STEM_CELL_DN	T3	19	106	0.0112757	1.94786	0	1
Type-I	CD8::BENPORATH_ES_2 @ T3	CD8	BENPORATH_ES_2	T3	33	92	0.00159903	2.79614	0	1
Type-II	CD8::BENPORATH_ES_2 @ T3	CD8	BENPORATH_ES_2	T3	19	106	0.00853069	2.06902	1	0
Type-I	CD8::BENPORATH_ES_CORE_NINE_CORRELATED @ T3	CD8	BENPORATH_ES_CORE_NINE_CORRELATED	T3	33	92	1.94815e-10	9.71038	1	0
Naïve	CD8::BENPORATH_ES_CORE_NINE_CORRELATED @ T3	CD8	BENPORATH_ES_CORE_NINE_CORRELATED	T3	49	76	0.01408	1.8514	0	1
Type-II	CD8::BENPORATH_ES_CORE_NINE_CORRELATED @ T3	CD8	BENPORATH_ES_CORE_NINE_CORRELATED	T3	19	106	0.00199453	2.70016	0	1
Type-I	CD8::BENPORATH_MYC_TARGETS_WITH_EBOX @ T3	CD8	BENPORATH_MYC_TARGETS_WITH_EBOX	T3	33	92	1.43976e-14	13.8417	1	0
Naïve	CD8::BENPORATH_MYC_TARGETS_WITH_EBOX @ T3	CD8	BENPORATH_MYC_TARGETS_WITH_EBOX	T3	49	76	0.000115244	3.93838	0	1
Type-II	CD8::BENPORATH_MYC_TARGETS_WITH_EBOX @ T3	CD8	BENPORATH_MYC_TARGETS_WITH_EBOX	T3	19	106	0.0039173	2.40701	0	1
Type-I	CD8::BENPORATH_PRC2_TARGETS @ T3	CD8	BENPORATH_PRC2_TARGETS	T3	33	92	1.08979e-13	12.9627	0	1
Type-II	CD8::BENPORATH_PRC2_TARGETS @ T3	CD8	BENPORATH_PRC2_TARGETS	T3	19	106	2.64464e-07	6.57763	1	0
Intermediate	CD8::BENPORATH_NOS_TARGETS @ T3	CD8	BENPORATH_NOS_TARGETS	T3	24	101	0.0284723	1.54558	0	1
Type-I	CD8::BENPORATH_NOS_TARGETS @ T3	CD8	BENPORATH_NOS_TARGETS	T3	33	92	3.73718e-08	7.42746	1	0
Type-II	CD8::BENPORATH_NOS_TARGETS @ T3	CD8	BENPORATH_NOS_TARGETS	T3	19	106	1.69807e-07	6.77004	0	1
Type-I	CD8::BENPORATH_OCT4_TARGETS @ T3	CD8	BENPORATH_OCT4_TARGETS	T3	33	92	1.35042e-10	9.86953	1	0
Type-II	CD8::BENPORATH_OCT4_TARGETS @ T3	CD8	BENPORATH_OCT4_TARGETS	T3	19	106	7.40886e-08	7.13025	0	1
Type-I	CD8::BERENJENO_ROCK_SIGNALING_NOT_VIA_RHOA_DN @ T3	CD8	BERENJENO_ROCK_SIGNALING_NOT_VIA_RHOA_DN	T3	33	92	0.00013206	3.87923	1	0
Type-II	CD8::BERENJENO_ROCK_SIGNALING_NOT_VIA_RHOA_DN @ T3	CD8	BERENJENO_ROCK_SIGNALING_NOT_VIA_RHOA_DN	T3	19	106	6.94594e-05	4.15827	0	1
Naïve	CD8::BERENJENO_TRANSFORMED_BY_RHOA_FOREVER_DN @ T3	CD8	BERENJENO_TRANSFORMED_BY_RHOA_FOREVER_DN	T3	49	76	0.00372877	2.42843	1	0
Type-II	CD8::BERENJENO_TRANSFORMED_BY_RHOA_FOREVER_DN @ T3	CD8	BERENJENO_TRANSFORMED_BY_RHOA_FOREVER_DN	T3	19	106	0.0039173	2.40701	0	1
Intermediate	CD8::BENPORATH_PROLIFERATION @ T3	CD8	BENPORATH_PROLIFERATION	T3	24	101	0.00683652	2.16517	1	0
Type-I	CD8::BENPORATH_PROLIFERATION @ T3	CD8	BENPORATH_PROLIFERATION	T3	33	92	0.0202569	1.69343	1	0
Naïve	CD8::BENPORATH_PROLIFERATION @ T3	CD8	BENPORATH_PROLIFERATION	T3	49	76	5.77187e-09	8.23868	0	1
Type-II	CD8::BENPORATH_PROLIFERATION @ T3	CD8	BENPORATH_PROLIFERATION	T3	19	106	0.0362659	1.4405	1	0
Type-I	CD8::BERENJENO_ROCK_SIGNALING_NOT_VIA_RHOA_UP @ T3	CD8	BERENJENO_ROCK_SIGNALING_NOT_VIA_RHOA_UP	T3	33	92	0.00409902	2.38732	1	0
Naïve	CD8::BERENJENO_ROCK_SIGNALING_NOT_VIA_RHOA_UP @ T3	CD8	BERENJENO_ROCK_SIGNALING_NOT_VIA_RHOA_UP	T3	49	76	0.000723111	3.1408	0	1
Type-I	CD8::BERENJENO_TRANSFORMED_BY_RHOA_DN @ T3	CD8	BERENJENO_TRANSFORMED_BY_RHOA_DN	T3	33	92	1.41642e-15	14.8488	1	0
Naïve	CD8::BERENJENO_TRANSFORMED_BY_RHOA_DN @ T3	CD8	BERENJENO_TRANSFORMED_BY_RHOA_DN	T3	49	76	0.000112884	3.94737	0	1
Type-II	CD8::BERENJENO_TRANSFORMED_BY_RHOA_DN @ T3	CD8	BERENJENO_TRANSFORMED_BY_RHOA_DN	T3	19	106	0.000231017	3.63636	0	1
Type-I	CD8::BERENJENO_TRANSFORMED_BY_RHOA_FOREVER_UP @ T3	CD8	BERENJENO_TRANSFORMED_BY_RHOA_FOREVER_UP	T3	33	92	0.0231381	1.63567	0	1
Naïve	CD8::BERENJENO_TRANSFORMED_BY_RHOA_FOREVER_UP @ T3	CD8	BERENJENO_TRANSFORMED_BY_RHOA_FOREVER_UP	T3	49	76	0.00848303	2.07145	1	0
Naïve	CD8::BERNARD_PPAPDC1B_TARGETS_DN @ T3	CD8	BERNARD_PPAPDC1B_TARGETS_DN	T3	49	76	0.0294749	1.53055	0	1
Type-I	CD8::BERTUCCI_MEDULLARY_VS_DUCTAL_BREAST_CANCER_DN @ T3	CD8	BERTUCCI_MEDULLARY_VS_DUCTAL_BREAST_CANCER_DN	T3	33	92	8.33347e-05	4.07917	0	1
Naïve	CD8::BERTUCCI_MEDULLARY_VS_DUCTAL_BREAST_CANCER_DN @ T3	CD8	BERTUCCI_MEDULLARY_VS_DUCTAL_BREAST_CANCER_DN	T3	49	76	0.0161882	1.7908	1	0
Naïve	CD8::BERTUCCI_INVASIVE_CARCINOMA_DUCTAL_VS_LOBULAR_DN @ T3	CD8	BERTUCCI_INVASIVE_CARCINOMA_DUCTAL_VS_LOBULAR_DN	T3	49	76	0.00913583	2.03925	1	0
Type-I	CD8::BERTUCCI_INVASIVE_CARCINOMA_DUCTAL_VS_LOBULAR_UP @ T3	CD8	BERTUCCI_INVASIVE_CARCINOMA_DUCTAL_VS_LOBULAR_UP	T3	33	92	1.9045e-08	7.72022	1	0
Naïve	CD8::BERTUCCI_INVASIVE_CARCINOMA_DUCTAL_VS_LOBULAR_UP @ T3	CD8	BERTUCCI_INVASIVE_CARCINOMA_DUCTAL_VS_LOBULAR_UP	T3	49	76	0.00243161	2.61411	0	1
Intermediate	CD8::BERNARD_PPAPDC1B_TARGETS_UP @ T3	CD8	BERNARD_PPAPDC1B_TARGETS_UP	T3	24	101	0.0365795	1.43676	0	1
Type-I	CD8::BERNARD_PPAPDC1B_TARGETS_UP @ T3	CD8	BERNARD_PPAPDC1B_TARGETS_UP	T3	33	92	5.74593e-11	10.2406	1	0
Type-II	CD8::BERNARD_PPAPDC1B_TARGETS_UP @ T3	CD8	BERNARD_PPAPDC1B_TARGETS_UP	T3	19	106	2.92276e-08	7.53421	0	1
Type-I	CD8::BHATI_G2M_ARREST_BY_2METHOXYESTRADIOL_UP @ T3	CD8	BHATI_G2M_ARREST_BY_2METHOXYESTRADIOL_UP	T3	33	92	0.0208686	1.68051	1	0
Type-II	CD8::BHATI_G2M_ARREST_BY_2METHOXYESTRADIOL_UP @ T3	CD8	BHATI_G2M_ARREST_BY_2METHOXYESTRADIOL_UP	T3	19	106	0.00177546	2.75069	0	1
Type-I	CD8::BHATTACHARYA_EMBRYONIC_STEM_CELL @ T3	CD8	BHATTACHARYA_EMBRYONIC_STEM_CELL	T3	33	92	0.0330788	1.48045	1	0
Type-I	CD8::BERTUCCI_MEDULLARY_VS_DUCTAL_BREAST_CANCER_UP @ T3	CD8	BERTUCCI_MEDULLARY_VS_DUCTAL_BREAST_CANCER_UP	T3	33	92	6.42934e-11	10.1918	1	0
Naïve	CD8::BERTUCCI_MEDULLARY_VS_DUCTAL_BREAST_CANCER_UP @ T3	CD8	BERTUCCI_MEDULLARY_VS_DUCTAL_BREAST_CANCER_UP	T3	49	76	0.00091669	3.03778	0	1
Type-II	CD8::BERTUCCI_MEDULLARY_VS_DUCTAL_BREAST_CANCER_UP @ T3	CD8	BERTUCCI_MEDULLARY_VS_DUCTAL_BREAST_CANCER_UP	T3	19	106	0.0175074	1.75678	0	1
Intermediate	CD8::BHATI_G2M_ARREST_BY_2METHOXYESTRADIOL_DN @ T3	CD8	BHATI_G2M_ARREST_BY_2METHOXYESTRADIOL_DN	T3	24	101	8.8283e-05	4.05412	0	1
Type-I	CD8::BHATI_G2M_ARREST_BY_2METHOXYESTRADIOL_DN @ T3	CD8	BHATI_G2M_ARREST_BY_2METHOXYESTRADIOL_DN	T3	33	92	2.01089e-06	5.69661	1	0
Type-II	CD8::BHATI_G2M_ARREST_BY_2METHOXYESTRADIOL_DN @ T3	CD8	BHATI_G2M_ARREST_BY_2METHOXYESTRADIOL_DN	T3	19	106	0.000952409	3.02118	0	1
Intermediate	CD8::BHAT_ESR1_TARGETS_NOT_VIA_AKT1_DN @ T3	CD8	BHAT_ESR1_TARGETS_NOT_VIA_AKT1_DN	T3	24	101	0.0202142	1.69434	0	1
Naïve	CD8::BHAT_ESR1_TARGETS_NOT_VIA_AKT1_DN @ T3	CD8	BHAT_ESR1_TARGETS_NOT_VIA_AKT1_DN	T3	49	76	0.0035522	2.4495	1	0
Intermediate	CD8::BHAT_ESR1_TARGETS_VIA_AKT1_DN @ T3	CD8	BHAT_ESR1_TARGETS_VIA_AKT1_DN	T3	24	101	0.00202146	2.69434	0	1
Type-I	CD8::BHAT_ESR1_TARGETS_VIA_AKT1_DN @ T3	CD8	BHAT_ESR1_TARGETS_VIA_AKT1_DN	T3	33	92	0.0147209	1.83207	1	0
Type-I	CD8::BHAT_ESR1_TARGETS_NOT_VIA_AKT1_UP @ T3	CD8	BHAT_ESR1_TARGETS_NOT_VIA_AKT1_UP	T3	33	92	0.0131981	1.87949	1	0
Naïve	CD8::BHAT_ESR1_TARGETS_NOT_VIA_AKT1_UP @ T3	CD8	BHAT_ESR1_TARGETS_NOT_VIA_AKT1_UP	T3	49	76	9.09697e-06	5.0411	0	1
Type-II	CD8::BHAT_ESR1_TARGETS_NOT_VIA_AKT1_UP @ T3	CD8	BHAT_ESR1_TARGETS_NOT_VIA_AKT1_UP	T3	19	106	0.0104208	1.9821	1	0
Type-I	CD8::BIDUS_METASTASIS_UP @ T3	CD8	BIDUS_METASTASIS_UP	T3	33	92	1.30027e-07	6.88597	1	0
Type-II	CD8::BIDUS_METASTASIS_UP @ T3	CD8	BIDUS_METASTASIS_UP	T3	19	106	2.34912e-06	5.6291	0	1
Type-I	CD8::BHAT_ESR1_TARGETS_VIA_AKT1_UP @ T3	CD8	BHAT_ESR1_TARGETS_VIA_AKT1_UP	T3	33	92	2.2283e-11	10.652	1	0
Naïve	CD8::BHAT_ESR1_TARGETS_VIA_AKT1_UP @ T3	CD8	BHAT_ESR1_TARGETS_VIA_AKT1_UP	T3	49	76	1.23147e-09	8.90958	0	1
Type-I	CD8::BIDUS_METASTASIS_DN @ T3	CD8	BIDUS_METASTASIS_DN	T3	33	92	2.54899e-15	14.5936	1	0
Naïve	CD8::BIDUS_METASTASIS_DN @ T3	CD8	BIDUS_METASTASIS_DN	T3	49	76	4.73315e-05	4.32485	0	1
Type-II	CD8::BIDUS_METASTASIS_DN @ T3	CD8	BIDUS_METASTASIS_DN	T3	19	106	0.00321251	2.49315	0	1
Intermediate	CD8::BILANGES_SERUM_AND_RAPAMYCIN_SENSITIVE_GENES @ T3	CD8	BILANGES_SERUM_AND_RAPAMYCIN_SENSITIVE_GENES	T3	24	101	0.00381886	2.41807	0	1
Naïve	CD8::BILANGES_SERUM_AND_RAPAMYCIN_SENSITIVE_GENES @ T3	CD8	BILANGES_SERUM_AND_RAPAMYCIN_SENSITIVE_GENES	T3	49	76	0.0120443	1.91922	1	0
Intermediate	CD8::BILANGES_RAPAMYCIN_SENSITIVE_VIA_TSC1_AND_TSC2 @ T3	CD8	BILANGES_RAPAMYCIN_SENSITIVE_VIA_TSC1_AND_TSC2	T3	24	101	0.000642508	3.19212	0	1
Type-I	CD8::BILANGES_RAPAMYCIN_SENSITIVE_VIA_TSC1_AND_TSC2 @ T3	CD8	BILANGES_RAPAMYCIN_SENSITIVE_VIA_TSC1_AND_TSC2	T3	33	92	1.47986e-06	5.82978	1	0
Type-II	CD8::BILANGES_RAPAMYCIN_SENSITIVE_VIA_TSC1_AND_TSC2 @ T3	CD8	BILANGES_RAPAMYCIN_SENSITIVE_VIA_TSC1_AND_TSC2	T3	19	106	0.041458	1.38239	0	1
Intermediate	CD8::BILANGES_RAPAMYCIN_SENSITIVE_GENES @ T3	CD8	BILANGES_RAPAMYCIN_SENSITIVE_GENES	T3	24	101	0.00447467	2.34924	0	1
Type-I	CD8::BILANGES_RAPAMYCIN_SENSITIVE_GENES @ T3	CD8	BILANGES_RAPAMYCIN_SENSITIVE_GENES	T3	33	92	0.0330788	1.48045	1	0
Naïve	CD8::BILANGES_RAPAMYCIN_SENSITIVE_GENES @ T3	CD8	BILANGES_RAPAMYCIN_SENSITIVE_GENES	T3	49	76	0.0198702	1.7018	1	0
Type-II	CD8::BILANGES_RAPAMYCIN_SENSITIVE_GENES @ T3	CD8	BILANGES_RAPAMYCIN_SENSITIVE_GENES	T3	19	106	0.00770584	2.11318	0	1
Intermediate	CD8::BILANGES_SERUM_RESPONSE_TRANSLATION @ T3	CD8	BILANGES_SERUM_RESPONSE_TRANSLATION	T3	24	101	0.0013162	2.88068	0	1
Naïve	CD8::BILANGES_SERUM_RESPONSE_TRANSLATION @ T3	CD8	BILANGES_SERUM_RESPONSE_TRANSLATION	T3	49	76	0.0108889	1.96302	1	0
Type-I	CD8::BILANGES_SERUM_SENSITIVE_VIA_TSC2 @ T3	CD8	BILANGES_SERUM_SENSITIVE_VIA_TSC2	T3	33	92	2.11206e-07	6.67529	1	0
Type-II	CD8::BILANGES_SERUM_SENSITIVE_VIA_TSC2 @ T3	CD8	BILANGES_SERUM_SENSITIVE_VIA_TSC2	T3	19	106	4.49126e-08	7.34763	0	1
Type-I	CD8::BILBAN_B_CLL_LPL_DN @ T3	CD8	BILBAN_B_CLL_LPL_DN	T3	33	92	7.06535e-07	6.15087	1	0
Type-II	CD8::BILBAN_B_CLL_LPL_DN @ T3	CD8	BILBAN_B_CLL_LPL_DN	T3	19	106	5.45363e-07	6.26331	0	1
Naïve	CD8::BILBAN_B_CLL_LPL_UP @ T3	CD8	BILBAN_B_CLL_LPL_UP	T3	49	76	0.00195183	2.70956	1	0
Type-II	CD8::BILBAN_B_CLL_LPL_UP @ T3	CD8	BILBAN_B_CLL_LPL_UP	T3	19	106	0.00653398	2.18482	0	1
Intermediate	CD8::BILANGES_SERUM_SENSITIVE_GENES @ T3	CD8	BILANGES_SERUM_SENSITIVE_GENES	T3	24	101	0.00156539	2.80538	0	1
Type-I	CD8::BILANGES_SERUM_SENSITIVE_GENES @ T3	CD8	BILANGES_SERUM_SENSITIVE_GENES	T3	33	92	9.36048e-05	4.0287	1	0
Naïve	CD8::BILANGES_SERUM_SENSITIVE_GENES @ T3	CD8	BILANGES_SERUM_SENSITIVE_GENES	T3	49	76	0.0471548	1.32647	1	0
Type-II	CD8::BILANGES_SERUM_SENSITIVE_GENES @ T3	CD8	BILANGES_SERUM_SENSITIVE_GENES	T3	19	106	5.66695e-05	4.24665	0	1
Intermediate	CD8::BILD_CTNNB1_ONCOGENIC_SIGNATURE @ T3	CD8	BILD_CTNNB1_ONCOGENIC_SIGNATURE	T3	24	101	0.000754064	3.12259	0	1
Type-I	CD8::BILD_CTNNB1_ONCOGENIC_SIGNATURE @ T3	CD8	BILD_CTNNB1_ONCOGENIC_SIGNATURE	T3	33	92	2.06736e-06	5.68458	1	0
Naïve	CD8::BILD_CTNNB1_ONCOGENIC_SIGNATURE @ T3	CD8	BILD_CTNNB1_ONCOGENIC_SIGNATURE	T3	49	76	0.00676756	2.16957	1	0
Type-II	CD8::BILD_CTNNB1_ONCOGENIC_SIGNATURE @ T3	CD8	BILD_CTNNB1_ONCOGENIC_SIGNATURE	T3	19	106	6.09281e-09	8.21518	0	1
Type-I	CD8::BILD_E2F3_ONCOGENIC_SIGNATURE @ T3	CD8	BILD_E2F3_ONCOGENIC_SIGNATURE	T3	33	92	0.00121858	2.91415	1	0
Naïve	CD8::BILD_E2F3_ONCOGENIC_SIGNATURE @ T3	CD8	BILD_E2F3_ONCOGENIC_SIGNATURE	T3	49	76	0.000166548	3.77846	0	1
Naïve	CD8::BIOCARTA_AGR_PATHWAY @ T3	CD8	BIOCARTA_AGR_PATHWAY	T3	49	76	0.00545484	2.26322	1	0
Type-II	CD8::BIOCARTA_AGR_PATHWAY @ T3	CD8	BIOCARTA_AGR_PATHWAY	T3	19	106	3.52962e-05	4.45227	0	1
Type-I	CD8::BILD_HRAS_ONCOGENIC_SIGNATURE @ T3	CD8	BILD_HRAS_ONCOGENIC_SIGNATURE	T3	33	92	4.08484e-05	4.38882	1	0
Type-II	CD8::BILD_HRAS_ONCOGENIC_SIGNATURE @ T3	CD8	BILD_HRAS_ONCOGENIC_SIGNATURE	T3	19	106	2.10742e-05	4.67625	0	1
Intermediate	CD8::BILD_MYC_ONCOGENIC_SIGNATURE @ T3	CD8	BILD_MYC_ONCOGENIC_SIGNATURE	T3	24	101	0.00331804	2.47912	0	1
Type-I	CD8::BILD_MYC_ONCOGENIC_SIGNATURE @ T3	CD8	BILD_MYC_ONCOGENIC_SIGNATURE	T3	33	92	4.16392e-10	9.3805	1	0
Type-I	CD8::BIOCARTA_41BB_PATHWAY @ T3	CD8	BIOCARTA_41BB_PATHWAY	T3	33	92	9.80385e-05	4.0086	1	0
Type-II	CD8::BIOCARTA_41BB_PATHWAY @ T3	CD8	BIOCARTA_41BB_PATHWAY	T3	19	106	2.64464e-07	6.57763	0	1
Type-I	CD8::BILD_SRC_ONCOGENIC_SIGNATURE @ T3	CD8	BILD_SRC_ONCOGENIC_SIGNATURE	T3	33	92	3.98706e-05	4.39935	1	0
Type-II	CD8::BILD_SRC_ONCOGENIC_SIGNATURE @ T3	CD8	BILD_SRC_ONCOGENIC_SIGNATURE	T3	19	106	8.69257e-11	10.0609	0	1
Type-II	CD8::BIOCARTA_ALK_PATHWAY @ T3	CD8	BIOCARTA_ALK_PATHWAY	T3	19	106	0.0202943	1.69263	0	1
Type-I	CD8::BIOCARTA_ARF_PATHWAY @ T3	CD8	BIOCARTA_ARF_PATHWAY	T3	33	92	0.0330788	1.48045	1	0
Type-II	CD8::BIOCARTA_ARF_PATHWAY @ T3	CD8	BIOCARTA_ARF_PATHWAY	T3	19	106	0.00023733	3.62465	0	1
Naïve	CD8::BIOCARTA_ATM_PATHWAY @ T3	CD8	BIOCARTA_ATM_PATHWAY	T3	49	76	1.07161e-05	4.96996	1	0
Type-II	CD8::BIOCARTA_ATM_PATHWAY @ T3	CD8	BIOCARTA_ATM_PATHWAY	T3	19	106	2.04807e-08	7.68866	0	1
Naïve	CD8::BIOCARTA_AMAN_PATHWAY @ T3	CD8	BIOCARTA_AMAN_PATHWAY	T3	49	76	0.000302337	3.51951	0	1
Type-I	CD8::BIOCARTA_AMI_PATHWAY @ T3	CD8	BIOCARTA_AMI_PATHWAY	T3	33	92	8.04299e-11	10.0946	0	1
Type-II	CD8::BIOCARTA_AMI_PATHWAY @ T3	CD8	BIOCARTA_AMI_PATHWAY	T3	19	106	2.53192e-05	4.59655	1	0
Type-I	CD8::BIOCARTA_AKT_PATHWAY @ T3	CD8	BIOCARTA_AKT_PATHWAY	T3	33	92	1.71496e-14	13.7657	1	0
Naïve	CD8::BIOCARTA_AKT_PATHWAY @ T3	CD8	BIOCARTA_AKT_PATHWAY	T3	49	76	0.000723111	3.1408	0	1
Type-II	CD8::BIOCARTA_AKT_PATHWAY @ T3	CD8	BIOCARTA_AKT_PATHWAY	T3	19	106	7.35879e-05	4.13319	0	1
Type-I	CD8::BIOCARTA_ARAP_PATHWAY @ T3	CD8	BIOCARTA_ARAP_PATHWAY	T3	33	92	8.81523e-14	13.0548	1	0
Naïve	CD8::BIOCARTA_ARAP_PATHWAY @ T3	CD8	BIOCARTA_ARAP_PATHWAY	T3	49	76	0.0388454	1.41066	0	1
Type-II	CD8::BIOCARTA_ARAP_PATHWAY @ T3	CD8	BIOCARTA_ARAP_PATHWAY	T3	19	106	5.65188e-07	6.24781	0	1
Type-I	CD8::BIOCARTA_BCELLSURVIVAL_PATHWAY @ T3	CD8	BIOCARTA_BCELLSURVIVAL_PATHWAY	T3	33	92	4.39205e-05	4.35733	1	0
Type-II	CD8::BIOCARTA_BCELLSURVIVAL_PATHWAY @ T3	CD8	BIOCARTA_BCELLSURVIVAL_PATHWAY	T3	19	106	1.45287e-05	4.83777	0	1
Intermediate	CD8::BIOCARTA_ATRBRCA_PATHWAY @ T3	CD8	BIOCARTA_ATRBRCA_PATHWAY	T3	24	101	0.0333342	1.47711	0	1
Naïve	CD8::BIOCARTA_ATRBRCA_PATHWAY @ T3	CD8	BIOCARTA_ATRBRCA_PATHWAY	T3	49	76	0.000470563	3.32738	1	0
Type-II	CD8::BIOCARTA_ATRBRCA_PATHWAY @ T3	CD8	BIOCARTA_ATRBRCA_PATHWAY	T3	19	106	0.000250444	3.60129	0	1
Type-I	CD8::BIOCARTA_AT1R_PATHWAY @ T3	CD8	BIOCARTA_AT1R_PATHWAY	T3	33	92	2.13717e-13	12.6702	1	0
Naïve	CD8::BIOCARTA_AT1R_PATHWAY @ T3	CD8	BIOCARTA_AT1R_PATHWAY	T3	49	76	0.00458978	2.33821	0	1
Type-II	CD8::BIOCARTA_AT1R_PATHWAY @ T3	CD8	BIOCARTA_AT1R_PATHWAY	T3	19	106	0.00092931	3.03184	0	1
Type-I	CD8::BIOCARTA_BAD_PATHWAY @ T3	CD8	BIOCARTA_BAD_PATHWAY	T3	33	92	7.34335e-06	5.13411	1	0
Naïve	CD8::BIOCARTA_BAD_PATHWAY @ T3	CD8	BIOCARTA_BAD_PATHWAY	T3	49	76	0.0249085	1.60365	0	1
Type-II	CD8::BIOCARTA_BAD_PATHWAY @ T3	CD8	BIOCARTA_BAD_PATHWAY	T3	19	106	0.0394415	1.40405	0	1
Type-I	CD8::BIOCARTA_BARRESTIN_SRC_PATHWAY @ T3	CD8	BIOCARTA_BARRESTIN_SRC_PATHWAY	T3	33	92	8.18285e-10	9.0871	1	0
Naïve	CD8::BIOCARTA_BARRESTIN_SRC_PATHWAY @ T3	CD8	BIOCARTA_BARRESTIN_SRC_PATHWAY	T3	49	76	1.42574e-07	6.84596	0	1
Type-I	CD8::BIOCARTA_ARENRF2_PATHWAY @ T3	CD8	BIOCARTA_ARENRF2_PATHWAY	T3	33	92	1.38402e-09	8.85886	1	0
Naïve	CD8::BIOCARTA_ARENRF2_PATHWAY @ T3	CD8	BIOCARTA_ARENRF2_PATHWAY	T3	49	76	0.00811168	2.09089	0	1
Type-II	CD8::BIOCARTA_ARENRF2_PATHWAY @ T3	CD8	BIOCARTA_ARENRF2_PATHWAY	T3	19	106	0.0126748	1.89706	0	1
Type-I	CD8::BIOCARTA_BIOPEPTIDES_PATHWAY @ T3	CD8	BIOCARTA_BIOPEPTIDES_PATHWAY	T3	33	92	1.23722e-13	12.9076	1	0
Naïve	CD8::BIOCARTA_BIOPEPTIDES_PATHWAY @ T3	CD8	BIOCARTA_BIOPEPTIDES_PATHWAY	T3	49	76	1.17613e-05	4.92955	0	1
Type-II	CD8::BIOCARTA_BIOPEPTIDES_PATHWAY @ T3	CD8	BIOCARTA_BIOPEPTIDES_PATHWAY	T3	19	106	0.036883	1.43317	0	1
Type-I	CD8::BIOCARTA_CALCINEURIN_PATHWAY @ T3	CD8	BIOCARTA_CALCINEURIN_PATHWAY	T3	33	92	1.45347e-10	9.83759	1	0
Type-II	CD8::BIOCARTA_CALCINEURIN_PATHWAY @ T3	CD8	BIOCARTA_CALCINEURIN_PATHWAY	T3	19	106	8.02183e-05	4.09573	0	1
Type-I	CD8::BIOCARTA_BCR_PATHWAY @ T3	CD8	BIOCARTA_BCR_PATHWAY	T3	33	92	6.00611e-14	13.2214	1	0
Naïve	CD8::BIOCARTA_BCR_PATHWAY @ T3	CD8	BIOCARTA_BCR_PATHWAY	T3	49	76	0.00349506	2.45655	0	1
Type-II	CD8::BIOCARTA_BCR_PATHWAY @ T3	CD8	BIOCARTA_BCR_PATHWAY	T3	19	106	0.000271396	3.5664	0	1
Type-I	CD8::BIOCARTA_CARM_ER_PATHWAY @ T3	CD8	BIOCARTA_CARM_ER_PATHWAY	T3	33	92	1.74589e-10	9.75798	1	0
Naïve	CD8::BIOCARTA_CARM_ER_PATHWAY @ T3	CD8	BIOCARTA_CARM_ER_PATHWAY	T3	49	76	0.0166416	1.7788	0	1
Type-II	CD8::BIOCARTA_CARM_ER_PATHWAY @ T3	CD8	BIOCARTA_CARM_ER_PATHWAY	T3	19	106	0.000112819	3.94762	0	1
Type-I	CD8::BIOCARTA_CASPASE_PATHWAY @ T3	CD8	BIOCARTA_CASPASE_PATHWAY	T3	33	92	4.24273e-08	7.37235	1	0
Naïve	CD8::BIOCARTA_CASPASE_PATHWAY @ T3	CD8	BIOCARTA_CASPASE_PATHWAY	T3	49	76	0.000837161	3.07719	0	1
Type-II	CD8::BIOCARTA_CASPASE_PATHWAY @ T3	CD8	BIOCARTA_CASPASE_PATHWAY	T3	19	106	0.00576306	2.23935	0	1
Intermediate	CD8::BIOCARTA_CCR3_PATHWAY @ T3	CD8	BIOCARTA_CCR3_PATHWAY	T3	24	101	0.0458899	1.33828	0	1
Type-I	CD8::BIOCARTA_CCR3_PATHWAY @ T3	CD8	BIOCARTA_CCR3_PATHWAY	T3	33	92	1.2152e-06	5.91535	1	0
Intermediate	CD8::BIOCARTA_CD40_PATHWAY @ T3	CD8	BIOCARTA_CD40_PATHWAY	T3	24	101	0.00456345	2.34071	0	1
Type-I	CD8::BIOCARTA_CD40_PATHWAY @ T3	CD8	BIOCARTA_CD40_PATHWAY	T3	33	92	2.17324e-10	9.66289	1	0
Type-II	CD8::BIOCARTA_CD40_PATHWAY @ T3	CD8	BIOCARTA_CD40_PATHWAY	T3	19	106	1.67137e-06	5.77693	0	1
Type-I	CD8::BIOCARTA_CELLCYCLE_PATHWAY @ T3	CD8	BIOCARTA_CELLCYCLE_PATHWAY	T3	33	92	0.040647	1.39097	1	0
Type-I	CD8::BIOCARTA_CCR5_PATHWAY @ T3	CD8	BIOCARTA_CCR5_PATHWAY	T3	33	92	1.76454e-09	8.75337	1	0
Naïve	CD8::BIOCARTA_CCR5_PATHWAY @ T3	CD8	BIOCARTA_CCR5_PATHWAY	T3	49	76	0.0374347	1.42673	0	1
Type-II	CD8::BIOCARTA_CCR5_PATHWAY @ T3	CD8	BIOCARTA_CCR5_PATHWAY	T3	19	106	0.000344535	3.46277	0	1
Type-I	CD8::BIOCARTA_CDMAC_PATHWAY @ T3	CD8	BIOCARTA_CDMAC_PATHWAY	T3	33	92	7.01351e-08	7.15406	1	0
Type-II	CD8::BIOCARTA_CDMAC_PATHWAY @ T3	CD8	BIOCARTA_CDMAC_PATHWAY	T3	19	106	0.00107609	2.96815	0	1
Type-I	CD8::BIOCARTA_CHEMICAL_PATHWAY @ T3	CD8	BIOCARTA_CHEMICAL_PATHWAY	T3	33	92	1.25453e-10	9.90152	1	0
Naïve	CD8::BIOCARTA_CHEMICAL_PATHWAY @ T3	CD8	BIOCARTA_CHEMICAL_PATHWAY	T3	49	76	0.00528737	2.27676	0	1
Type-II	CD8::BIOCARTA_CHEMICAL_PATHWAY @ T3	CD8	BIOCARTA_CHEMICAL_PATHWAY	T3	19	106	0.00194883	2.71023	0	1
Type-I	CD8::BIOCARTA_COMP_PATHWAY @ T3	CD8	BIOCARTA_COMP_PATHWAY	T3	33	92	1.51668e-08	7.81911	0	1
Type-II	CD8::BIOCARTA_COMP_PATHWAY @ T3	CD8	BIOCARTA_COMP_PATHWAY	T3	19	106	1.24191e-05	4.90591	1	0
Type-I	CD8::BIOCARTA_CREB_PATHWAY @ T3	CD8	BIOCARTA_CREB_PATHWAY	T3	33	92	5.34687e-06	5.2719	1	0
Type-II	CD8::BIOCARTA_CREB_PATHWAY @ T3	CD8	BIOCARTA_CREB_PATHWAY	T3	19	106	0.000243804	3.61296	0	1
Intermediate	CD8::BIOCARTA_CERAMIDE_PATHWAY @ T3	CD8	BIOCARTA_CERAMIDE_PATHWAY	T3	24	101	0.0413223	1.38382	0	1
Type-I	CD8::BIOCARTA_CERAMIDE_PATHWAY @ T3	CD8	BIOCARTA_CERAMIDE_PATHWAY	T3	33	92	2.2268e-15	14.6523	1	0
Naïve	CD8::BIOCARTA_CERAMIDE_PATHWAY @ T3	CD8	BIOCARTA_CERAMIDE_PATHWAY	T3	49	76	0.000557557	3.25371	0	1
Type-II	CD8::BIOCARTA_CERAMIDE_PATHWAY @ T3	CD8	BIOCARTA_CERAMIDE_PATHWAY	T3	19	106	0.00518436	2.28531	0	1
Type-I	CD8::BIOCARTA_CHREBP_PATHWAY @ T3	CD8	BIOCARTA_CHREBP_PATHWAY	T3	33	92	4.15004e-09	8.38195	1	0
Type-II	CD8::BIOCARTA_CHREBP_PATHWAY @ T3	CD8	BIOCARTA_CHREBP_PATHWAY	T3	19	106	2.61014e-05	4.58334	0	1
Intermediate	CD8::BIOCARTA_CTCF_PATHWAY @ T3	CD8	BIOCARTA_CTCF_PATHWAY	T3	24	101	0.0234554	1.62976	0	1
Type-I	CD8::BIOCARTA_CTCF_PATHWAY @ T3	CD8	BIOCARTA_CTCF_PATHWAY	T3	33	92	0.000627771	3.2022	1	0
Type-II	CD8::BIOCARTA_CTCF_PATHWAY @ T3	CD8	BIOCARTA_CTCF_PATHWAY	T3	19	106	2.31041e-05	4.63631	0	1
Intermediate	CD8::BIOCARTA_CTLA4_PATHWAY @ T3	CD8	BIOCARTA_CTLA4_PATHWAY	T3	24	101	0.032818	1.48389	0	1
Type-I	CD8::BIOCARTA_CTLA4_PATHWAY @ T3	CD8	BIOCARTA_CTLA4_PATHWAY	T3	33	92	0.00275655	2.55963	1	0
Naïve	CD8::BIOCARTA_CTLA4_PATHWAY @ T3	CD8	BIOCARTA_CTLA4_PATHWAY	T3	49	76	0.0151017	1.82097	1	0
Type-II	CD8::BIOCARTA_CTLA4_PATHWAY @ T3	CD8	BIOCARTA_CTLA4_PATHWAY	T3	19	106	3.5131e-06	5.45431	0	1
Type-I	CD8::BIOCARTA_CSK_PATHWAY @ T3	CD8	BIOCARTA_CSK_PATHWAY	T3	33	92	8.45124e-08	7.07308	1	0
Naïve	CD8::BIOCARTA_CSK_PATHWAY @ T3	CD8	BIOCARTA_CSK_PATHWAY	T3	49	76	0.0482917	1.31613	0	1
Type-II	CD8::BIOCARTA_CSK_PATHWAY @ T3	CD8	BIOCARTA_CSK_PATHWAY	T3	19	106	7.35879e-05	4.13319	0	1
Intermediate	CD8::BIOCARTA_CYTOKINE_PATHWAY @ T3	CD8	BIOCARTA_CYTOKINE_PATHWAY	T3	24	101	0.0118473	1.92638	1	0
Type-I	CD8::BIOCARTA_CYTOKINE_PATHWAY @ T3	CD8	BIOCARTA_CYTOKINE_PATHWAY	T3	33	92	0.000818352	3.08706	0	1
Intermediate	CD8::BIOCARTA_DEATH_PATHWAY @ T3	CD8	BIOCARTA_DEATH_PATHWAY	T3	24	101	0.0338573	1.47035	0	1
Type-I	CD8::BIOCARTA_DEATH_PATHWAY @ T3	CD8	BIOCARTA_DEATH_PATHWAY	T3	33	92	1.56697e-08	7.80494	1	0
Type-II	CD8::BIOCARTA_DEATH_PATHWAY @ T3	CD8	BIOCARTA_DEATH_PATHWAY	T3	19	106	8.057e-07	6.09383	0	1
Type-I	CD8::BIOCARTA_CXCR4_PATHWAY @ T3	CD8	BIOCARTA_CXCR4_PATHWAY	T3	33	92	1.07087e-11	10.9703	1	0
Naïve	CD8::BIOCARTA_CXCR4_PATHWAY @ T3	CD8	BIOCARTA_CXCR4_PATHWAY	T3	49	76	0.0146854	1.83311	0	1
Type-II	CD8::BIOCARTA_CXCR4_PATHWAY @ T3	CD8	BIOCARTA_CXCR4_PATHWAY	T3	19	106	0.00280906	2.55144	0	1
Type-I	CD8::BIOCARTA_ECM_PATHWAY @ T3	CD8	BIOCARTA_ECM_PATHWAY	T3	33	92	6.11457e-07	6.21363	1	0
Type-II	CD8::BIOCARTA_ECM_PATHWAY @ T3	CD8	BIOCARTA_ECM_PATHWAY	T3	19	106	0.00358832	2.44511	0	1
Intermediate	CD8::BIOCARTA_DC_PATHWAY @ T3	CD8	BIOCARTA_DC_PATHWAY	T3	24	101	0.000402609	3.39512	1	0
Type-I	CD8::BIOCARTA_DC_PATHWAY @ T3	CD8	BIOCARTA_DC_PATHWAY	T3	33	92	0.0287327	1.54162	0	1
Naïve	CD8::BIOCARTA_DC_PATHWAY @ T3	CD8	BIOCARTA_DC_PATHWAY	T3	49	76	0.000191782	3.71719	0	1
Type-II	CD8::BIOCARTA_DC_PATHWAY @ T3	CD8	BIOCARTA_DC_PATHWAY	T3	19	106	0.000106633	3.97211	1	0
Type-I	CD8::BIOCARTA_EDG1_PATHWAY @ T3	CD8	BIOCARTA_EDG1_PATHWAY	T3	33	92	3.74904e-09	8.42608	1	0
Naïve	CD8::BIOCARTA_EDG1_PATHWAY @ T3	CD8	BIOCARTA_EDG1_PATHWAY	T3	49	76	0.00913583	2.03925	0	1
Type-II	CD8::BIOCARTA_EDG1_PATHWAY @ T3	CD8	BIOCARTA_EDG1_PATHWAY	T3	19	106	0.0270472	1.56788	0	1
Naïve	CD8::BIOCARTA_EFP_PATHWAY @ T3	CD8	BIOCARTA_EFP_PATHWAY	T3	49	76	0.00170149	2.76917	0	1
Type-II	CD8::BIOCARTA_EFP_PATHWAY @ T3	CD8	BIOCARTA_EFP_PATHWAY	T3	19	106	0.00436694	2.35982	1	0
Type-I	CD8::BIOCARTA_EICOSANOID_PATHWAY @ T3	CD8	BIOCARTA_EICOSANOID_PATHWAY	T3	33	92	0.000510222	3.29224	0	1
Type-II	CD8::BIOCARTA_EICOSANOID_PATHWAY @ T3	CD8	BIOCARTA_EICOSANOID_PATHWAY	T3	19	106	0.00208891	2.68008	1	0
Type-I	CD8::BIOCARTA_ETS_PATHWAY @ T3	CD8	BIOCARTA_ETS_PATHWAY	T3	33	92	7.34304e-09	8.13412	1	0
Type-II	CD8::BIOCARTA_ETS_PATHWAY @ T3	CD8	BIOCARTA_ETS_PATHWAY	T3	19	106	4.57753e-06	5.33937	0	1
Intermediate	CD8::BIOCARTA_EGF_PATHWAY @ T3	CD8	BIOCARTA_EGF_PATHWAY	T3	24	101	0.0143767	1.84234	0	1
Type-I	CD8::BIOCARTA_EGF_PATHWAY @ T3	CD8	BIOCARTA_EGF_PATHWAY	T3	33	92	4.63606e-10	9.33385	1	0
Type-II	CD8::BIOCARTA_EGF_PATHWAY @ T3	CD8	BIOCARTA_EGF_PATHWAY	T3	19	106	2.77354e-05	4.55697	0	1
Intermediate	CD8::BIOCARTA_EIF4_PATHWAY @ T3	CD8	BIOCARTA_EIF4_PATHWAY	T3	24	101	0.0167889	1.77498	0	1
Type-I	CD8::BIOCARTA_EIF4_PATHWAY @ T3	CD8	BIOCARTA_EIF4_PATHWAY	T3	33	92	1.87831e-10	9.72623	1	0
Type-II	CD8::BIOCARTA_EIF4_PATHWAY @ T3	CD8	BIOCARTA_EIF4_PATHWAY	T3	19	106	2.51324e-06	5.59977	0	1
Type-I	CD8::BIOCARTA_FAS_PATHWAY @ T3	CD8	BIOCARTA_FAS_PATHWAY	T3	33	92	1.85024e-06	5.73277	1	0
Type-II	CD8::BIOCARTA_FAS_PATHWAY @ T3	CD8	BIOCARTA_FAS_PATHWAY	T3	19	106	1.12476e-07	6.94894	0	1
Intermediate	CD8::BIOCARTA_EIF_PATHWAY @ T3	CD8	BIOCARTA_EIF_PATHWAY	T3	24	101	0.0195495	1.70886	0	1
Type-I	CD8::BIOCARTA_EIF_PATHWAY @ T3	CD8	BIOCARTA_EIF_PATHWAY	T3	33	92	1.73302e-13	12.7612	1	0
Type-II	CD8::BIOCARTA_EIF_PATHWAY @ T3	CD8	BIOCARTA_EIF_PATHWAY	T3	19	106	1.81761e-08	7.7405	0	1
Type-I	CD8::BIOCARTA_ERK_PATHWAY @ T3	CD8	BIOCARTA_ERK_PATHWAY	T3	33	92	4.15822e-13	12.3811	1	0
Naïve	CD8::BIOCARTA_ERK_PATHWAY @ T3	CD8	BIOCARTA_ERK_PATHWAY	T3	49	76	3.98379e-07	6.3997	0	1
Type-I	CD8::BIOCARTA_EPO_PATHWAY @ T3	CD8	BIOCARTA_EPO_PATHWAY	T3	33	92	4.84782e-14	13.3145	1	0
Naïve	CD8::BIOCARTA_EPO_PATHWAY @ T3	CD8	BIOCARTA_EPO_PATHWAY	T3	49	76	0.000723111	3.1408	0	1
Type-II	CD8::BIOCARTA_EPO_PATHWAY @ T3	CD8	BIOCARTA_EPO_PATHWAY	T3	19	106	0.000318321	3.49714	0	1
Type-I	CD8::BIOCARTA_ERAD_PATHWAY @ T3	CD8	BIOCARTA_ERAD_PATHWAY	T3	33	92	2.13261e-14	13.6711	1	0
Naïve	CD8::BIOCARTA_ERAD_PATHWAY @ T3	CD8	BIOCARTA_ERAD_PATHWAY	T3	49	76	6.3535e-08	7.19699	0	1
Type-II	CD8::BIOCARTA_ERAD_PATHWAY @ T3	CD8	BIOCARTA_ERAD_PATHWAY	T3	19	106	0.0230427	1.63747	0	1
Type-I	CD8::BIOCARTA_FMLP_PATHWAY @ T3	CD8	BIOCARTA_FMLP_PATHWAY	T3	33	92	3.29185e-12	11.4826	1	0
Naïve	CD8::BIOCARTA_FMLP_PATHWAY @ T3	CD8	BIOCARTA_FMLP_PATHWAY	T3	49	76	0.013307	1.87592	0	1
Type-II	CD8::BIOCARTA_FMLP_PATHWAY @ T3	CD8	BIOCARTA_FMLP_PATHWAY	T3	19	106	0.00223817	2.65011	0	1
Type-II	CD8::BIOCARTA_G1_PATHWAY @ T3	CD8	BIOCARTA_G1_PATHWAY	T3	19	106	0.00588556	2.23021	0	1
Type-I	CD8::BIOCARTA_FCER1_PATHWAY @ T3	CD8	BIOCARTA_FCER1_PATHWAY	T3	33	92	9.84253e-13	12.0069	1	0
Naïve	CD8::BIOCARTA_FCER1_PATHWAY @ T3	CD8	BIOCARTA_FCER1_PATHWAY	T3	49	76	0.0178244	1.74898	0	1
Type-II	CD8::BIOCARTA_FCER1_PATHWAY @ T3	CD8	BIOCARTA_FCER1_PATHWAY	T3	19	106	0.000109685	3.95985	0	1
Type-I	CD8::BIOCARTA_G2_PATHWAY @ T3	CD8	BIOCARTA_G2_PATHWAY	T3	33	92	0.00104064	2.9827	1	0
Naïve	CD8::BIOCARTA_G2_PATHWAY @ T3	CD8	BIOCARTA_G2_PATHWAY	T3	49	76	0.0347436	1.45913	0	1
Type-I	CD8::BIOCARTA_GCR_PATHWAY @ T3	CD8	BIOCARTA_GCR_PATHWAY	T3	33	92	2.69704e-12	11.5691	1	0
Naïve	CD8::BIOCARTA_GCR_PATHWAY @ T3	CD8	BIOCARTA_GCR_PATHWAY	T3	49	76	0.0230165	1.63796	0	1
Type-II	CD8::BIOCARTA_GCR_PATHWAY @ T3	CD8	BIOCARTA_GCR_PATHWAY	T3	19	106	0.000162054	3.79034	0	1
Type-I	CD8::BIOCARTA_GPCR_PATHWAY @ T3	CD8	BIOCARTA_GPCR_PATHWAY	T3	33	92	5.32628e-13	12.2736	1	0
Naïve	CD8::BIOCARTA_GPCR_PATHWAY @ T3	CD8	BIOCARTA_GPCR_PATHWAY	T3	49	76	0.0374347	1.42673	0	1
Type-II	CD8::BIOCARTA_GPCR_PATHWAY @ T3	CD8	BIOCARTA_GPCR_PATHWAY	T3	19	106	3.75443e-06	5.42546	0	1
Intermediate	CD8::BIOCARTA_HCMV_PATHWAY @ T3	CD8	BIOCARTA_HCMV_PATHWAY	T3	24	101	0.0258588	1.58739	0	1
Type-I	CD8::BIOCARTA_HCMV_PATHWAY @ T3	CD8	BIOCARTA_HCMV_PATHWAY	T3	33	92	1.1653e-10	9.93356	1	0
Type-II	CD8::BIOCARTA_HCMV_PATHWAY @ T3	CD8	BIOCARTA_HCMV_PATHWAY	T3	19	106	0.00014111	3.85044	0	1
Type-I	CD8::BIOCARTA_GH_PATHWAY @ T3	CD8	BIOCARTA_GH_PATHWAY	T3	33	92	4.52095e-12	11.3448	1	0
Naïve	CD8::BIOCARTA_GH_PATHWAY @ T3	CD8	BIOCARTA_GH_PATHWAY	T3	49	76	1.25204e-06	5.90238	0	1
Type-I	CD8::BIOCARTA_GLEEVEC_PATHWAY @ T3	CD8	BIOCARTA_GLEEVEC_PATHWAY	T3	33	92	1.1653e-10	9.93356	1	0
Naïve	CD8::BIOCARTA_GLEEVEC_PATHWAY @ T3	CD8	BIOCARTA_GLEEVEC_PATHWAY	T3	49	76	0.0347436	1.45913	0	1
Type-II	CD8::BIOCARTA_GLEEVEC_PATHWAY @ T3	CD8	BIOCARTA_GLEEVEC_PATHWAY	T3	19	106	0.000301895	3.52014	0	1
Type-I	CD8::BIOCARTA_GSK3_PATHWAY @ T3	CD8	BIOCARTA_GSK3_PATHWAY	T3	33	92	2.98402e-13	12.5252	1	0
Naïve	CD8::BIOCARTA_GSK3_PATHWAY @ T3	CD8	BIOCARTA_GSK3_PATHWAY	T3	49	76	9.15149e-08	7.03851	0	1
Type-II	CD8::BIOCARTA_GSK3_PATHWAY @ T3	CD8	BIOCARTA_GSK3_PATHWAY	T3	19	106	0.00157871	2.8017	0	1
Type-I	CD8::BIOCARTA_HIVNEF_PATHWAY @ T3	CD8	BIOCARTA_HIVNEF_PATHWAY	T3	33	92	2.22847e-13	12.652	1	0
Type-II	CD8::BIOCARTA_HIVNEF_PATHWAY @ T3	CD8	BIOCARTA_HIVNEF_PATHWAY	T3	19	106	4.09178e-07	6.38809	0	1
Intermediate	CD8::BIOCARTA_HIF_PATHWAY @ T3	CD8	BIOCARTA_HIF_PATHWAY	T3	24	101	0.032818	1.48389	0	1
Type-I	CD8::BIOCARTA_HIF_PATHWAY @ T3	CD8	BIOCARTA_HIF_PATHWAY	T3	33	92	2.03196e-08	7.69209	1	0
Type-II	CD8::BIOCARTA_HIF_PATHWAY @ T3	CD8	BIOCARTA_HIF_PATHWAY	T3	19	106	4.37895e-09	8.35863	0	1
Type-I	CD8::BIOCARTA_HER2_PATHWAY @ T3	CD8	BIOCARTA_HER2_PATHWAY	T3	33	92	4.72108e-05	4.32596	1	0
Type-II	CD8::BIOCARTA_HER2_PATHWAY @ T3	CD8	BIOCARTA_HER2_PATHWAY	T3	19	106	0.000707284	3.15041	0	1
Type-I	CD8::BIOCARTA_HDAC_PATHWAY @ T3	CD8	BIOCARTA_HDAC_PATHWAY	T3	33	92	2.59631e-11	10.5856	1	0
Naïve	CD8::BIOCARTA_HDAC_PATHWAY @ T3	CD8	BIOCARTA_HDAC_PATHWAY	T3	49	76	0.00145538	2.83702	0	1
Type-II	CD8::BIOCARTA_HDAC_PATHWAY @ T3	CD8	BIOCARTA_HDAC_PATHWAY	T3	19	106	0.00351011	2.45468	0	1
Type-I	CD8::BIOCARTA_IGF1R_PATHWAY @ T3	CD8	BIOCARTA_IGF1R_PATHWAY	T3	33	92	1.48371e-09	8.82865	1	0
Naïve	CD8::BIOCARTA_IGF1R_PATHWAY @ T3	CD8	BIOCARTA_IGF1R_PATHWAY	T3	49	76	0.00697666	2.15635	0	1
Type-II	CD8::BIOCARTA_IGF1R_PATHWAY @ T3	CD8	BIOCARTA_IGF1R_PATHWAY	T3	19	106	0.0106289	1.97351	0	1
Type-I	CD8::BIOCARTA_IGF1MTOR_PATHWAY @ T3	CD8	BIOCARTA_IGF1MTOR_PATHWAY	T3	33	92	1.91152e-11	10.7186	1	0
Naïve	CD8::BIOCARTA_IGF1MTOR_PATHWAY @ T3	CD8	BIOCARTA_IGF1MTOR_PATHWAY	T3	49	76	0.00741234	2.13004	0	1
Type-II	CD8::BIOCARTA_IGF1MTOR_PATHWAY @ T3	CD8	BIOCARTA_IGF1MTOR_PATHWAY	T3	19	106	7.79478e-05	4.1082	0	1
Type-I	CD8::BIOCARTA_IL2RB_PATHWAY @ T3	CD8	BIOCARTA_IL2RB_PATHWAY	T3	33	92	5.33036e-11	10.2732	1	0
Naïve	CD8::BIOCARTA_IL2RB_PATHWAY @ T3	CD8	BIOCARTA_IL2RB_PATHWAY	T3	49	76	0.00033974	3.46885	0	1
Type-II	CD8::BIOCARTA_IL2RB_PATHWAY @ T3	CD8	BIOCARTA_IL2RB_PATHWAY	T3	19	106	0.00383258	2.41651	0	1
Intermediate	CD8::BIOCARTA_IGF1_PATHWAY @ T3	CD8	BIOCARTA_IGF1_PATHWAY	T3	24	101	0.0179705	1.74544	0	1
Type-I	CD8::BIOCARTA_IGF1_PATHWAY @ T3	CD8	BIOCARTA_IGF1_PATHWAY	T3	33	92	9.28972e-06	5.032	1	0
Type-II	CD8::BIOCARTA_IGF1_PATHWAY @ T3	CD8	BIOCARTA_IGF1_PATHWAY	T3	19	106	5.85707e-07	6.23232	0	1
Type-I	CD8::BIOCARTA_IL3_PATHWAY @ T3	CD8	BIOCARTA_IL3_PATHWAY	T3	33	92	9.68487e-11	10.0139	1	0
Naïve	CD8::BIOCARTA_IL3_PATHWAY @ T3	CD8	BIOCARTA_IL3_PATHWAY	T3	49	76	0.000147439	3.83139	0	1
Type-II	CD8::BIOCARTA_IL3_PATHWAY @ T3	CD8	BIOCARTA_IL3_PATHWAY	T3	19	106	0.00343345	2.46427	0	1
Type-I	CD8::BIOCARTA_IL1R_PATHWAY @ T3	CD8	BIOCARTA_IL1R_PATHWAY	T3	33	92	4.01723e-10	9.39607	1	0
Type-II	CD8::BIOCARTA_IL1R_PATHWAY @ T3	CD8	BIOCARTA_IL1R_PATHWAY	T3	19	106	9.04348e-06	5.04366	0	1
Type-I	CD8::BIOCARTA_IL12_PATHWAY @ T3	CD8	BIOCARTA_IL12_PATHWAY	T3	33	92	3.40408e-07	6.468	1	0
Naïve	CD8::BIOCARTA_IL12_PATHWAY @ T3	CD8	BIOCARTA_IL12_PATHWAY	T3	49	76	0.00719154	2.14318	0	1
Type-II	CD8::BIOCARTA_IL12_PATHWAY @ T3	CD8	BIOCARTA_IL12_PATHWAY	T3	19	106	0.00496797	2.30382	0	1
Type-I	CD8::BIOCARTA_IL7_PATHWAY @ T3	CD8	BIOCARTA_IL7_PATHWAY	T3	33	92	3.70861e-12	11.4308	1	0
Naïve	CD8::BIOCARTA_IL7_PATHWAY @ T3	CD8	BIOCARTA_IL7_PATHWAY	T3	49	76	0.00580422	2.23626	0	1
Type-II	CD8::BIOCARTA_IL7_PATHWAY @ T3	CD8	BIOCARTA_IL7_PATHWAY	T3	19	106	0.000106633	3.97211	0	1
Intermediate	CD8::BIOCARTA_IL6_PATHWAY @ T3	CD8	BIOCARTA_IL6_PATHWAY	T3	24	101	0.0182771	1.73809	0	1
Type-I	CD8::BIOCARTA_IL6_PATHWAY @ T3	CD8	BIOCARTA_IL6_PATHWAY	T3	33	92	5.34758e-10	9.27184	1	0
Type-II	CD8::BIOCARTA_IL6_PATHWAY @ T3	CD8	BIOCARTA_IL6_PATHWAY	T3	19	106	1.31344e-06	5.88159	0	1
Type-I	CD8::BIOCARTA_IL2_PATHWAY @ T3	CD8	BIOCARTA_IL2_PATHWAY	T3	33	92	3.90989e-14	13.4078	1	0
Naïve	CD8::BIOCARTA_IL2_PATHWAY @ T3	CD8	BIOCARTA_IL2_PATHWAY	T3	49	76	0.000736532	3.13281	0	1
Type-II	CD8::BIOCARTA_IL2_PATHWAY @ T3	CD8	BIOCARTA_IL2_PATHWAY	T3	19	106	0.000608046	3.21606	0	1
Type-I	CD8::BIOCARTA_KERATINOCYTE_PATHWAY @ T3	CD8	BIOCARTA_KERATINOCYTE_PATHWAY	T3	33	92	2.91697e-15	14.5351	1	0
Naïve	CD8::BIOCARTA_KERATINOCYTE_PATHWAY @ T3	CD8	BIOCARTA_KERATINOCYTE_PATHWAY	T3	49	76	0.00239119	2.62139	0	1
Type-II	CD8::BIOCARTA_KERATINOCYTE_PATHWAY @ T3	CD8	BIOCARTA_KERATINOCYTE_PATHWAY	T3	19	106	1.24191e-05	4.90591	0	1
Intermediate	CD8::BIOCARTA_INSULIN_PATHWAY @ T3	CD8	BIOCARTA_INSULIN_PATHWAY	T3	24	101	0.0156761	1.80476	0	1
Type-I	CD8::BIOCARTA_INSULIN_PATHWAY @ T3	CD8	BIOCARTA_INSULIN_PATHWAY	T3	33	92	1.40253e-05	4.85309	1	0
Type-II	CD8::BIOCARTA_INSULIN_PATHWAY @ T3	CD8	BIOCARTA_INSULIN_PATHWAY	T3	19	106	5.45363e-07	6.26331	0	1
Naïve	CD8::BIOCARTA_LAIR_PATHWAY @ T3	CD8	BIOCARTA_LAIR_PATHWAY	T3	49	76	0.00848303	2.07145	0	1
Type-I	CD8::BIOCARTA_INTEGRIN_PATHWAY @ T3	CD8	BIOCARTA_INTEGRIN_PATHWAY	T3	33	92	5.34758e-10	9.27184	1	0
Naïve	CD8::BIOCARTA_INTEGRIN_PATHWAY @ T3	CD8	BIOCARTA_INTEGRIN_PATHWAY	T3	49	76	0.000470563	3.32738	0	1
Type-II	CD8::BIOCARTA_INTEGRIN_PATHWAY @ T3	CD8	BIOCARTA_INTEGRIN_PATHWAY	T3	19	106	0.000655922	3.18315	0	1
Type-I	CD8::BIOCARTA_INTRINSIC_PATHWAY @ T3	CD8	BIOCARTA_INTRINSIC_PATHWAY	T3	33	92	1.47986e-06	5.82978	0	1
Type-II	CD8::BIOCARTA_INTRINSIC_PATHWAY @ T3	CD8	BIOCARTA_INTRINSIC_PATHWAY	T3	19	106	0.0011296	2.94707	1	0
Intermediate	CD8::BIOCARTA_INFLAM_PATHWAY @ T3	CD8	BIOCARTA_INFLAM_PATHWAY	T3	24	101	0.00374334	2.42674	1	0
Type-I	CD8::BIOCARTA_INFLAM_PATHWAY @ T3	CD8	BIOCARTA_INFLAM_PATHWAY	T3	33	92	0.000180989	3.74235	0	1
Type-I	CD8::BIOCARTA_LIS1_PATHWAY @ T3	CD8	BIOCARTA_LIS1_PATHWAY	T3	33	92	8.14128e-05	4.08931	1	0
Naïve	CD8::BIOCARTA_LIS1_PATHWAY @ T3	CD8	BIOCARTA_LIS1_PATHWAY	T3	49	76	0.000427881	3.36868	0	1
Type-I	CD8::BIOCARTA_MITOCHONDRIA_PATHWAY @ T3	CD8	BIOCARTA_MITOCHONDRIA_PATHWAY	T3	33	92	5.20633e-06	5.28347	1	0
Type-II	CD8::BIOCARTA_MITOCHONDRIA_PATHWAY @ T3	CD8	BIOCARTA_MITOCHONDRIA_PATHWAY	T3	19	106	3.63686e-05	4.43927	0	1
Type-I	CD8::BIOCARTA_MAPK_PATHWAY @ T3	CD8	BIOCARTA_MAPK_PATHWAY	T3	33	92	5.21576e-15	14.2827	1	0
Naïve	CD8::BIOCARTA_MAPK_PATHWAY @ T3	CD8	BIOCARTA_MAPK_PATHWAY	T3	49	76	0.0148923	1.82704	0	1
Type-II	CD8::BIOCARTA_MAPK_PATHWAY @ T3	CD8	BIOCARTA_MAPK_PATHWAY	T3	19	106	1.20338e-05	4.9196	0	1
Type-I	CD8::BIOCARTA_MAL_PATHWAY @ T3	CD8	BIOCARTA_MAL_PATHWAY	T3	33	92	7.34304e-09	8.13412	1	0
Naïve	CD8::BIOCARTA_MAL_PATHWAY @ T3	CD8	BIOCARTA_MAL_PATHWAY	T3	49	76	0.00811168	2.09089	0	1
Type-II	CD8::BIOCARTA_MAL_PATHWAY @ T3	CD8	BIOCARTA_MAL_PATHWAY	T3	19	106	0.00351011	2.45468	0	1
Type-I	CD8::BIOCARTA_MET_PATHWAY @ T3	CD8	BIOCARTA_MET_PATHWAY	T3	33	92	3.73884e-10	9.42726	1	0
Type-II	CD8::BIOCARTA_MET_PATHWAY @ T3	CD8	BIOCARTA_MET_PATHWAY	T3	19	106	3.63184e-06	5.43987	0	1
Type-I	CD8::BIOCARTA_MEF2D_PATHWAY @ T3	CD8	BIOCARTA_MEF2D_PATHWAY	T3	33	92	1.36178e-12	11.8659	1	0
Naïve	CD8::BIOCARTA_MEF2D_PATHWAY @ T3	CD8	BIOCARTA_MEF2D_PATHWAY	T3	49	76	0.000268818	3.57054	0	1
Type-II	CD8::BIOCARTA_MEF2D_PATHWAY @ T3	CD8	BIOCARTA_MEF2D_PATHWAY	T3	19	106	0.0106289	1.97351	0	1
Type-I	CD8::BIOCARTA_MCALPAIN_PATHWAY @ T3	CD8	BIOCARTA_MCALPAIN_PATHWAY	T3	33	92	3.29511e-06	5.48213	1	0
Naïve	CD8::BIOCARTA_MCALPAIN_PATHWAY @ T3	CD8	BIOCARTA_MCALPAIN_PATHWAY	T3	49	76	0.0076392	2.11695	0	1
Type-I	CD8::BIOCARTA_MPR_PATHWAY @ T3	CD8	BIOCARTA_MPR_PATHWAY	T3	33	92	0.0138328	1.85909	1	0
Naïve	CD8::BIOCARTA_MPR_PATHWAY @ T3	CD8	BIOCARTA_MPR_PATHWAY	T3	49	76	0.000238807	3.62195	0	1
Intermediate	CD8::BIOCARTA_MTA3_PATHWAY @ T3	CD8	BIOCARTA_MTA3_PATHWAY	T3	24	101	0.0154083	1.81225	1	0
Type-I	CD8::BIOCARTA_MTA3_PATHWAY @ T3	CD8	BIOCARTA_MTA3_PATHWAY	T3	33	92	0.000154714	3.81047	1	0
Naïve	CD8::BIOCARTA_MTA3_PATHWAY @ T3	CD8	BIOCARTA_MTA3_PATHWAY	T3	49	76	4.06371e-05	4.39108	0	1
Type-I	CD8::BIOCARTA_NFAT_PATHWAY @ T3	CD8	BIOCARTA_NFAT_PATHWAY	T3	33	92	6.38652e-08	7.19474	1	0
Type-II	CD8::BIOCARTA_NFAT_PATHWAY @ T3	CD8	BIOCARTA_NFAT_PATHWAY	T3	19	106	4.14645e-06	5.38232	0	1
Type-I	CD8::BIOCARTA_MTOR_PATHWAY @ T3	CD8	BIOCARTA_MTOR_PATHWAY	T3	33	92	3.01761e-14	13.5203	1	0
Naïve	CD8::BIOCARTA_MTOR_PATHWAY @ T3	CD8	BIOCARTA_MTOR_PATHWAY	T3	49	76	0.0398108	1.4	0	1
Type-II	CD8::BIOCARTA_MTOR_PATHWAY @ T3	CD8	BIOCARTA_MTOR_PATHWAY	T3	19	106	5.07705e-07	6.29439	0	1
Type-I	CD8::BIOCARTA_NFKB_PATHWAY @ T3	CD8	BIOCARTA_NFKB_PATHWAY	T3	33	92	3.90989e-14	13.4078	1	0
Naïve	CD8::BIOCARTA_NFKB_PATHWAY @ T3	CD8	BIOCARTA_NFKB_PATHWAY	T3	49	76	0.00227358	2.64329	0	1
Type-II	CD8::BIOCARTA_NFKB_PATHWAY @ T3	CD8	BIOCARTA_NFKB_PATHWAY	T3	19	106	6.94594e-05	4.15827	0	1
Type-I	CD8::BIOCARTA_NDKDYNAMIN_PATHWAY @ T3	CD8	BIOCARTA_NDKDYNAMIN_PATHWAY	T3	33	92	4.47315e-10	9.34939	1	0
Naïve	CD8::BIOCARTA_NDKDYNAMIN_PATHWAY @ T3	CD8	BIOCARTA_NDKDYNAMIN_PATHWAY	T3	49	76	0.00504486	2.29715	0	1
Type-II	CD8::BIOCARTA_NDKDYNAMIN_PATHWAY @ T3	CD8	BIOCARTA_NDKDYNAMIN_PATHWAY	T3	19	106	0.0134304	1.87191	0	1
Type-I	CD8::BIOCARTA_NGF_PATHWAY @ T3	CD8	BIOCARTA_NGF_PATHWAY	T3	33	92	1.08394e-09	8.965	1	0
Type-II	CD8::BIOCARTA_NGF_PATHWAY @ T3	CD8	BIOCARTA_NGF_PATHWAY	T3	19	106	3.54037e-07	6.45095	0	1
Type-I	CD8::BIOCARTA_NKCELLS_PATHWAY @ T3	CD8	BIOCARTA_NKCELLS_PATHWAY	T3	33	92	0.00108272	2.96548	1	0
Naïve	CD8::BIOCARTA_NKCELLS_PATHWAY @ T3	CD8	BIOCARTA_NKCELLS_PATHWAY	T3	49	76	0.000216229	3.66509	0	1
Naïve	CD8::BIOCARTA_NO1_PATHWAY @ T3	CD8	BIOCARTA_NO1_PATHWAY	T3	49	76	0.00338327	2.47066	1	0
Type-II	CD8::BIOCARTA_NO1_PATHWAY @ T3	CD8	BIOCARTA_NO1_PATHWAY	T3	19	106	0.0108407	1.96494	0	1
Type-I	CD8::BIOCARTA_NO2IL12_PATHWAY @ T3	CD8	BIOCARTA_NO2IL12_PATHWAY	T3	33	92	9.41199e-07	6.02632	1	0
Naïve	CD8::BIOCARTA_NO2IL12_PATHWAY @ T3	CD8	BIOCARTA_NO2IL12_PATHWAY	T3	49	76	3.31947e-06	5.47893	0	1
Type-I	CD8::BIOCARTA_NOS1_PATHWAY @ T3	CD8	BIOCARTA_NOS1_PATHWAY	T3	33	92	0.000754646	3.12226	1	0
Type-II	CD8::BIOCARTA_NOS1_PATHWAY @ T3	CD8	BIOCARTA_NOS1_PATHWAY	T3	19	106	0.00127432	2.89472	0	1
Type-II	CD8::BIOCARTA_P53_PATHWAY @ T3	CD8	BIOCARTA_P53_PATHWAY	T3	19	106	2.53192e-05	4.59655	0	1
Type-I	CD8::BIOCARTA_NTHI_PATHWAY @ T3	CD8	BIOCARTA_NTHI_PATHWAY	T3	33	92	1.78482e-08	7.74841	1	0
Type-II	CD8::BIOCARTA_NTHI_PATHWAY @ T3	CD8	BIOCARTA_NTHI_PATHWAY	T3	19	106	2.95135e-07	6.52998	0	1
Type-I	CD8::BIOCARTA_P53HYPOXIA_PATHWAY @ T3	CD8	BIOCARTA_P53HYPOXIA_PATHWAY	T3	33	92	1.98865e-07	6.70144	1	0
Type-II	CD8::BIOCARTA_P53HYPOXIA_PATHWAY @ T3	CD8	BIOCARTA_P53HYPOXIA_PATHWAY	T3	19	106	3.80645e-07	6.41948	0	1
Type-I	CD8::BIOCARTA_NUCLEARRS_PATHWAY @ T3	CD8	BIOCARTA_NUCLEARRS_PATHWAY	T3	33	92	0.00471874	2.32617	0	1
Naïve	CD8::BIOCARTA_NUCLEARRS_PATHWAY @ T3	CD8	BIOCARTA_NUCLEARRS_PATHWAY	T3	49	76	0.00117813	2.92881	1	0
Intermediate	CD8::BIOCARTA_P38MAPK_PATHWAY @ T3	CD8	BIOCARTA_P38MAPK_PATHWAY	T3	24	101	0.0189039	1.72345	0	1
Type-I	CD8::BIOCARTA_P38MAPK_PATHWAY @ T3	CD8	BIOCARTA_P38MAPK_PATHWAY	T3	33	92	7.46541e-11	10.1269	1	0
Type-II	CD8::BIOCARTA_P38MAPK_PATHWAY @ T3	CD8	BIOCARTA_P38MAPK_PATHWAY	T3	19	106	1.45287e-05	4.83777	0	1
Type-I	CD8::BIOCARTA_PAR1_PATHWAY @ T3	CD8	BIOCARTA_PAR1_PATHWAY	T3	33	92	1.92958e-07	6.71454	1	0
Type-II	CD8::BIOCARTA_PAR1_PATHWAY @ T3	CD8	BIOCARTA_PAR1_PATHWAY	T3	19	106	0.000392758	3.40587	0	1
Type-I	CD8::BIOCARTA_PROTEASOME_PATHWAY @ T3	CD8	BIOCARTA_PROTEASOME_PATHWAY	T3	33	92	6.00611e-14	13.2214	1	0
Naïve	CD8::BIOCARTA_PROTEASOME_PATHWAY @ T3	CD8	BIOCARTA_PROTEASOME_PATHWAY	T3	49	76	3.69923e-08	7.43189	0	1
Type-I	CD8::BIOCARTA_PGC1A_PATHWAY @ T3	CD8	BIOCARTA_PGC1A_PATHWAY	T3	33	92	5.74593e-11	10.2406	1	0
Naïve	CD8::BIOCARTA_PGC1A_PATHWAY @ T3	CD8	BIOCARTA_PGC1A_PATHWAY	T3	49	76	0.000180556	3.74339	0	1
Intermediate	CD8::BIOCARTA_PPARA_PATHWAY @ T3	CD8	BIOCARTA_PPARA_PATHWAY	T3	24	101	0.00954536	2.02021	0	1
Type-I	CD8::BIOCARTA_PPARA_PATHWAY @ T3	CD8	BIOCARTA_PPARA_PATHWAY	T3	33	92	9.26415e-09	8.03319	1	0
Type-II	CD8::BIOCARTA_PPARA_PATHWAY @ T3	CD8	BIOCARTA_PPARA_PATHWAY	T3	19	106	2.38211e-05	4.62304	0	1
Intermediate	CD8::BIOCARTA_PDGF_PATHWAY @ T3	CD8	BIOCARTA_PDGF_PATHWAY	T3	24	101	0.0216031	1.66548	0	1
Type-I	CD8::BIOCARTA_PDGF_PATHWAY @ T3	CD8	BIOCARTA_PDGF_PATHWAY	T3	33	92	2.25377e-10	9.64709	1	0
Type-II	CD8::BIOCARTA_PDGF_PATHWAY @ T3	CD8	BIOCARTA_PDGF_PATHWAY	T3	19	106	2.17312e-05	4.66292	0	1
Intermediate	CD8::BIOCARTA_PDZS_PATHWAY @ T3	CD8	BIOCARTA_PDZS_PATHWAY	T3	24	101	0.00989888	2.00441	0	1
Naïve	CD8::BIOCARTA_PDZS_PATHWAY @ T3	CD8	BIOCARTA_PDZS_PATHWAY	T3	49	76	2.85418e-08	7.54452	1	0
Type-II	CD8::BIOCARTA_PDZS_PATHWAY @ T3	CD8	BIOCARTA_PDZS_PATHWAY	T3	19	106	0.00262519	2.58084	0	1
Type-I	CD8::BIOCARTA_PML_PATHWAY @ T3	CD8	BIOCARTA_PML_PATHWAY	T3	33	92	1.9559e-06	5.70865	1	0
Type-II	CD8::BIOCARTA_PML_PATHWAY @ T3	CD8	BIOCARTA_PML_PATHWAY	T3	19	106	0.000563439	3.24915	0	1
Intermediate	CD8::BIOCARTA_PTEN_PATHWAY @ T3	CD8	BIOCARTA_PTEN_PATHWAY	T3	24	101	0.0162242	1.78984	0	1
Type-I	CD8::BIOCARTA_PTEN_PATHWAY @ T3	CD8	BIOCARTA_PTEN_PATHWAY	T3	33	92	8.99104e-08	7.04619	1	0
Type-II	CD8::BIOCARTA_PTEN_PATHWAY @ T3	CD8	BIOCARTA_PTEN_PATHWAY	T3	19	106	0.000196328	3.70702	0	1
Type-I	CD8::BIOCARTA_PYK2_PATHWAY @ T3	CD8	BIOCARTA_PYK2_PATHWAY	T3	33	92	6.54212e-14	13.1843	1	0
Naïve	CD8::BIOCARTA_PYK2_PATHWAY @ T3	CD8	BIOCARTA_PYK2_PATHWAY	T3	49	76	0.000527019	3.27817	0	1
Type-II	CD8::BIOCARTA_PYK2_PATHWAY @ T3	CD8	BIOCARTA_PYK2_PATHWAY	T3	19	106	0.00280906	2.55144	0	1
Type-I	CD8::BIOCARTA_PITX2_PATHWAY @ T3	CD8	BIOCARTA_PITX2_PATHWAY	T3	33	92	4.16392e-10	9.3805	1	0
Naïve	CD8::BIOCARTA_PITX2_PATHWAY @ T3	CD8	BIOCARTA_PITX2_PATHWAY	T3	49	76	0.0011169	2.95199	0	1
Type-II	CD8::BIOCARTA_PITX2_PATHWAY @ T3	CD8	BIOCARTA_PITX2_PATHWAY	T3	19	106	6.55556e-06	5.18339	0	1
Type-I	CD8::BIOCARTA_RACCYCD_PATHWAY @ T3	CD8	BIOCARTA_RACCYCD_PATHWAY	T3	33	92	1.95722e-09	8.70836	1	0
Type-II	CD8::BIOCARTA_RACCYCD_PATHWAY @ T3	CD8	BIOCARTA_RACCYCD_PATHWAY	T3	19	106	0.00048322	3.31585	0	1
Type-I	CD8::BIOCARTA_PTDINS_PATHWAY @ T3	CD8	BIOCARTA_PTDINS_PATHWAY	T3	33	92	2.66626e-15	14.5741	1	0
Naïve	CD8::BIOCARTA_PTDINS_PATHWAY @ T3	CD8	BIOCARTA_PTDINS_PATHWAY	T3	49	76	0.00158773	2.79922	0	1
Type-II	CD8::BIOCARTA_PTDINS_PATHWAY @ T3	CD8	BIOCARTA_PTDINS_PATHWAY	T3	19	106	0.000207307	3.68339	0	1
Intermediate	CD8::BIOCARTA_RAC1_PATHWAY @ T3	CD8	BIOCARTA_RAC1_PATHWAY	T3	24	101	0.000599569	3.22216	0	1
Type-I	CD8::BIOCARTA_RAC1_PATHWAY @ T3	CD8	BIOCARTA_RAC1_PATHWAY	T3	33	92	0.00943169	2.02541	1	0
Naïve	CD8::BIOCARTA_RAC1_PATHWAY @ T3	CD8	BIOCARTA_RAC1_PATHWAY	T3	49	76	0.0306255	1.51392	1	0
Type-II	CD8::BIOCARTA_RAC1_PATHWAY @ T3	CD8	BIOCARTA_RAC1_PATHWAY	T3	19	106	0.0181707	1.74063	0	1
Type-I	CD8::BIOCARTA_RELA_PATHWAY @ T3	CD8	BIOCARTA_RELA_PATHWAY	T3	33	92	1.73302e-13	12.7612	1	0
Type-II	CD8::BIOCARTA_RELA_PATHWAY @ T3	CD8	BIOCARTA_RELA_PATHWAY	T3	19	106	2.68833e-06	5.57052	0	1
Type-I	CD8::BIOCARTA_RHO_PATHWAY @ T3	CD8	BIOCARTA_RHO_PATHWAY	T3	33	92	8.81868e-06	5.0546	1	0
Naïve	CD8::BIOCARTA_RHO_PATHWAY @ T3	CD8	BIOCARTA_RHO_PATHWAY	T3	49	76	0.00035314	3.45205	0	1
Type-II	CD8::BIOCARTA_RHO_PATHWAY @ T3	CD8	BIOCARTA_RHO_PATHWAY	T3	19	106	0.013956	1.85524	0	1
Type-I	CD8::BIOCARTA_SPPA_PATHWAY @ T3	CD8	BIOCARTA_SPPA_PATHWAY	T3	33	92	0.00869034	2.06096	1	0
Naïve	CD8::BIOCARTA_SPPA_PATHWAY @ T3	CD8	BIOCARTA_SPPA_PATHWAY	T3	49	76	0.00191878	2.71697	0	1
Type-I	CD8::BIOCARTA_SPRY_PATHWAY @ T3	CD8	BIOCARTA_SPRY_PATHWAY	T3	33	92	6.10581e-06	5.21426	1	0
Type-II	CD8::BIOCARTA_SPRY_PATHWAY @ T3	CD8	BIOCARTA_SPRY_PATHWAY	T3	19	106	0.0126748	1.89706	0	1
Type-I	CD8::BIOCARTA_RAS_PATHWAY @ T3	CD8	BIOCARTA_RAS_PATHWAY	T3	33	92	1.80733e-13	12.743	1	0
Naïve	CD8::BIOCARTA_RAS_PATHWAY @ T3	CD8	BIOCARTA_RAS_PATHWAY	T3	49	76	0.0193404	1.71353	0	1
Type-II	CD8::BIOCARTA_RAS_PATHWAY @ T3	CD8	BIOCARTA_RAS_PATHWAY	T3	19	106	0.000106633	3.97211	0	1
Type-I	CD8::BIOCARTA_STATHMIN_PATHWAY @ T3	CD8	BIOCARTA_STATHMIN_PATHWAY	T3	33	92	2.38148e-07	6.62315	1	0
Naïve	CD8::BIOCARTA_STATHMIN_PATHWAY @ T3	CD8	BIOCARTA_STATHMIN_PATHWAY	T3	49	76	0.0398108	1.4	0	1
Type-II	CD8::BIOCARTA_STATHMIN_PATHWAY @ T3	CD8	BIOCARTA_STATHMIN_PATHWAY	T3	19	106	2.45593e-05	4.60978	0	1
Type-I	CD8::BIOCARTA_TCR_PATHWAY @ T3	CD8	BIOCARTA_TCR_PATHWAY	T3	33	92	1.69804e-15	14.7701	1	0
Naïve	CD8::BIOCARTA_TCR_PATHWAY @ T3	CD8	BIOCARTA_TCR_PATHWAY	T3	49	76	0.0153137	1.81492	0	1
Type-II	CD8::BIOCARTA_TCR_PATHWAY @ T3	CD8	BIOCARTA_TCR_PATHWAY	T3	19	106	1.91621e-06	5.71756	0	1
Type-I	CD8::BIOCARTA_TH1TH2_PATHWAY @ T3	CD8	BIOCARTA_TH1TH2_PATHWAY	T3	33	92	0.0369497	1.43239	0	1
Type-I	CD8::BIOCARTA_TGFB_PATHWAY @ T3	CD8	BIOCARTA_TGFB_PATHWAY	T3	33	92	4.18435e-07	6.37837	1	0
Type-II	CD8::BIOCARTA_TGFB_PATHWAY @ T3	CD8	BIOCARTA_TGFB_PATHWAY	T3	19	106	1.16794e-07	6.93258	0	1
Type-I	CD8::BIOCARTA_TFF_PATHWAY @ T3	CD8	BIOCARTA_TFF_PATHWAY	T3	33	92	2.18489e-06	5.66057	1	0
Type-II	CD8::BIOCARTA_TFF_PATHWAY @ T3	CD8	BIOCARTA_TFF_PATHWAY	T3	19	106	0.00328468	2.48351	0	1
Intermediate	CD8::BIOCARTA_STRESS_PATHWAY @ T3	CD8	BIOCARTA_STRESS_PATHWAY	T3	24	101	0.0230743	1.63687	0	1
Type-I	CD8::BIOCARTA_STRESS_PATHWAY @ T3	CD8	BIOCARTA_STRESS_PATHWAY	T3	33	92	2.32947e-15	14.6327	1	0
Naïve	CD8::BIOCARTA_STRESS_PATHWAY @ T3	CD8	BIOCARTA_STRESS_PATHWAY	T3	49	76	0.0142793	1.84529	0	1
Type-II	CD8::BIOCARTA_STRESS_PATHWAY @ T3	CD8	BIOCARTA_STRESS_PATHWAY	T3	19	106	9.79517e-05	4.00899	0	1
Intermediate	CD8::BIOCARTA_TEL_PATHWAY @ T3	CD8	BIOCARTA_TEL_PATHWAY	T3	24	101	0.048686	1.3126	0	1
Type-I	CD8::BIOCARTA_TEL_PATHWAY @ T3	CD8	BIOCARTA_TEL_PATHWAY	T3	33	92	2.60503e-07	6.58419	1	0
Type-II	CD8::BIOCARTA_TEL_PATHWAY @ T3	CD8	BIOCARTA_TEL_PATHWAY	T3	19	106	0.00819172	2.08663	0	1
Type-I	CD8::BIOCARTA_TID_PATHWAY @ T3	CD8	BIOCARTA_TID_PATHWAY	T3	33	92	6.8574e-10	9.16384	1	0
Type-II	CD8::BIOCARTA_TID_PATHWAY @ T3	CD8	BIOCARTA_TID_PATHWAY	T3	19	106	8.75895e-06	5.05755	0	1
Type-I	CD8::BIOCARTA_TOB1_PATHWAY @ T3	CD8	BIOCARTA_TOB1_PATHWAY	T3	33	92	0.00265703	2.5756	1	0
Type-II	CD8::BIOCARTA_TOB1_PATHWAY @ T3	CD8	BIOCARTA_TOB1_PATHWAY	T3	19	106	1.91621e-06	5.71756	0	1
Intermediate	CD8::BIOCARTA_TNFR1_PATHWAY @ T3	CD8	BIOCARTA_TNFR1_PATHWAY	T3	24	101	0.0407023	1.39038	0	1
Type-I	CD8::BIOCARTA_TNFR1_PATHWAY @ T3	CD8	BIOCARTA_TNFR1_PATHWAY	T3	33	92	2.02052e-10	9.69454	1	0
Type-II	CD8::BIOCARTA_TNFR1_PATHWAY @ T3	CD8	BIOCARTA_TNFR1_PATHWAY	T3	19	106	5.07705e-07	6.29439	0	1
Type-I	CD8::BIOCARTA_TPO_PATHWAY @ T3	CD8	BIOCARTA_TPO_PATHWAY	T3	33	92	8.34794e-11	10.0784	1	0
Type-II	CD8::BIOCARTA_TPO_PATHWAY @ T3	CD8	BIOCARTA_TPO_PATHWAY	T3	19	106	4.09755e-05	4.38748	0	1
Intermediate	CD8::BIOCARTA_TNFR2_PATHWAY @ T3	CD8	BIOCARTA_TNFR2_PATHWAY	T3	24	101	0.0494069	1.30621	0	1
Type-I	CD8::BIOCARTA_TNFR2_PATHWAY @ T3	CD8	BIOCARTA_TNFR2_PATHWAY	T3	33	92	1.60061e-12	11.7957	1	0
Type-II	CD8::BIOCARTA_TNFR2_PATHWAY @ T3	CD8	BIOCARTA_TNFR2_PATHWAY	T3	19	106	2.54942e-07	6.59356	0	1
Type-I	CD8::BIOCARTA_TOLL_PATHWAY @ T3	CD8	BIOCARTA_TOLL_PATHWAY	T3	33	92	2.42271e-13	12.6157	1	0
Naïve	CD8::BIOCARTA_TOLL_PATHWAY @ T3	CD8	BIOCARTA_TOLL_PATHWAY	T3	49	76	0.0444108	1.35251	0	1
Type-II	CD8::BIOCARTA_TOLL_PATHWAY @ T3	CD8	BIOCARTA_TOLL_PATHWAY	T3	19	106	1.18375e-06	5.92674	0	1
Intermediate	CD8::BIOCARTA_VDR_PATHWAY @ T3	CD8	BIOCARTA_VDR_PATHWAY	T3	24	101	0.00670861	2.17337	0	1
Type-I	CD8::BIOCARTA_VDR_PATHWAY @ T3	CD8	BIOCARTA_VDR_PATHWAY	T3	33	92	4.24273e-08	7.37235	1	0
Type-II	CD8::BIOCARTA_VDR_PATHWAY @ T3	CD8	BIOCARTA_VDR_PATHWAY	T3	19	106	2.8751e-06	5.54135	0	1
Type-I	CD8::BIOCARTA_VEGF_PATHWAY @ T3	CD8	BIOCARTA_VEGF_PATHWAY	T3	33	92	5.74593e-11	10.2406	1	0
Naïve	CD8::BIOCARTA_VEGF_PATHWAY @ T3	CD8	BIOCARTA_VEGF_PATHWAY	T3	49	76	0.0360677	1.44288	0	1
Type-II	CD8::BIOCARTA_VEGF_PATHWAY @ T3	CD8	BIOCARTA_VEGF_PATHWAY	T3	19	106	3.97744e-05	4.4004	0	1
Intermediate	CD8::BIOCARTA_VIP_PATHWAY @ T3	CD8	BIOCARTA_VIP_PATHWAY	T3	24	101	0.030821	1.51115	0	1
Type-I	CD8::BIOCARTA_VIP_PATHWAY @ T3	CD8	BIOCARTA_VIP_PATHWAY	T3	33	92	3.83085e-07	6.41671	1	0
Type-II	CD8::BIOCARTA_VIP_PATHWAY @ T3	CD8	BIOCARTA_VIP_PATHWAY	T3	19	106	3.54037e-07	6.45095	0	1
Type-I	CD8::BLANCO_MELO_BETA_INTERFERON_TREATED_BRONCHIAL_EPITHELIAL_CELLS_DN @ T3	CD8	BLANCO_MELO_BETA_INTERFERON_TREATED_BRONCHIAL_EPITHELIAL_CELLS_DN	T3	33	92	2.26478e-05	4.64497	0	1
Type-II	CD8::BLANCO_MELO_BETA_INTERFERON_TREATED_BRONCHIAL_EPITHELIAL_CELLS_DN @ T3	CD8	BLANCO_MELO_BETA_INTERFERON_TREATED_BRONCHIAL_EPITHELIAL_CELLS_DN	T3	19	106	1.7296e-06	5.76205	1	0
Intermediate	CD8::BLALOCK_ALZHEIMERS_DISEASE_INCIPIENT_DN @ T3	CD8	BLALOCK_ALZHEIMERS_DISEASE_INCIPIENT_DN	T3	24	101	0.023842	1.62266	0	1
Type-I	CD8::BLALOCK_ALZHEIMERS_DISEASE_INCIPIENT_DN @ T3	CD8	BLALOCK_ALZHEIMERS_DISEASE_INCIPIENT_DN	T3	33	92	1.59329e-13	12.7977	1	0
Type-II	CD8::BLALOCK_ALZHEIMERS_DISEASE_INCIPIENT_DN @ T3	CD8	BLALOCK_ALZHEIMERS_DISEASE_INCIPIENT_DN	T3	19	106	3.67108e-07	6.43521	0	1
Naïve	CD8::BLANCO_MELO_COVID19_BRONCHIAL_EPITHELIAL_CELLS_SARS_COV_2_INFECTION_UP @ T3	CD8	BLANCO_MELO_COVID19_BRONCHIAL_EPITHELIAL_CELLS_SARS_COV_2_INFECTION_UP	T3	49	76	0.0206887	1.68427	0	1
Naïve	CD8::BLANCO_MELO_BRONCHIAL_EPITHELIAL_CELLS_INFLUENZA_A_INFECTION_UP @ T3	CD8	BLANCO_MELO_BRONCHIAL_EPITHELIAL_CELLS_INFLUENZA_A_INFECTION_UP	T3	49	76	9.75983e-05	4.01056	1	0
Type-II	CD8::BLANCO_MELO_BRONCHIAL_EPITHELIAL_CELLS_INFLUENZA_A_INFECTION_UP @ T3	CD8	BLANCO_MELO_BRONCHIAL_EPITHELIAL_CELLS_INFLUENZA_A_INFECTION_UP	T3	19	106	0.000353712	3.45135	0	1
Naïve	CD8::BLANCO_MELO_COVID19_SARS_COV_2_INFECTION_A594_ACE2_EXPRESSING_CELLS_RUXOLITINIB_UP @ T3	CD8	BLANCO_MELO_COVID19_SARS_COV_2_INFECTION_A594_ACE2_EXPRESSING_CELLS_RUXOLITINIB_UP	T3	49	76	3.8958e-10	9.4094	1	0
Type-II	CD8::BLANCO_MELO_COVID19_SARS_COV_2_INFECTION_A594_ACE2_EXPRESSING_CELLS_RUXOLITINIB_UP @ T3	CD8	BLANCO_MELO_COVID19_SARS_COV_2_INFECTION_A594_ACE2_EXPRESSING_CELLS_RUXOLITINIB_UP	T3	19	106	2.04807e-08	7.68866	0	1
Type-I	CD8::BLANCO_MELO_BETA_INTERFERON_TREATED_BRONCHIAL_EPITHELIAL_CELLS_UP @ T3	CD8	BLANCO_MELO_BETA_INTERFERON_TREATED_BRONCHIAL_EPITHELIAL_CELLS_UP	T3	33	92	0.0136183	1.86588	1	0
Naïve	CD8::BLANCO_MELO_BETA_INTERFERON_TREATED_BRONCHIAL_EPITHELIAL_CELLS_UP @ T3	CD8	BLANCO_MELO_BETA_INTERFERON_TREATED_BRONCHIAL_EPITHELIAL_CELLS_UP	T3	49	76	0.0148923	1.82704	1	0
Type-II	CD8::BLANCO_MELO_BETA_INTERFERON_TREATED_BRONCHIAL_EPITHELIAL_CELLS_UP @ T3	CD8	BLANCO_MELO_BETA_INTERFERON_TREATED_BRONCHIAL_EPITHELIAL_CELLS_UP	T3	19	106	4.72561e-07	6.32554	0	1
Intermediate	CD8::BLALOCK_ALZHEIMERS_DISEASE_INCIPIENT_UP @ T3	CD8	BLALOCK_ALZHEIMERS_DISEASE_INCIPIENT_UP	T3	24	101	0.0267059	1.57339	0	1
Type-I	CD8::BLALOCK_ALZHEIMERS_DISEASE_INCIPIENT_UP @ T3	CD8	BLALOCK_ALZHEIMERS_DISEASE_INCIPIENT_UP	T3	33	92	7.43542e-14	13.1287	1	0
Type-II	CD8::BLALOCK_ALZHEIMERS_DISEASE_INCIPIENT_UP @ T3	CD8	BLALOCK_ALZHEIMERS_DISEASE_INCIPIENT_UP	T3	19	106	1.03559e-08	7.98481	0	1
Intermediate	CD8::BIOCARTA_WNT_PATHWAY @ T3	CD8	BIOCARTA_WNT_PATHWAY	T3	24	101	0.0226985	1.644	1	0
Type-I	CD8::BIOCARTA_WNT_PATHWAY @ T3	CD8	BIOCARTA_WNT_PATHWAY	T3	33	92	7.94289e-08	7.10002	1	0
Naïve	CD8::BIOCARTA_WNT_PATHWAY @ T3	CD8	BIOCARTA_WNT_PATHWAY	T3	49	76	9.44576e-07	6.02476	0	1
Type-II	CD8::BIOCARTA_WNT_PATHWAY @ T3	CD8	BIOCARTA_WNT_PATHWAY	T3	19	106	0.0153501	1.81389	0	1
Type-I	CD8::BLANCO_MELO_COVID19_BRONCHIAL_EPITHELIAL_CELLS_SARS_COV_2_INFECTION_DN @ T3	CD8	BLANCO_MELO_COVID19_BRONCHIAL_EPITHELIAL_CELLS_SARS_COV_2_INFECTION_DN	T3	33	92	1.87222e-07	6.72764	0	1
Naïve	CD8::BLANCO_MELO_COVID19_BRONCHIAL_EPITHELIAL_CELLS_SARS_COV_2_INFECTION_DN @ T3	CD8	BLANCO_MELO_COVID19_BRONCHIAL_EPITHELIAL_CELLS_SARS_COV_2_INFECTION_DN	T3	49	76	0.0334612	1.47546	1	0
Type-II	CD8::BLANCO_MELO_COVID19_BRONCHIAL_EPITHELIAL_CELLS_SARS_COV_2_INFECTION_DN @ T3	CD8	BLANCO_MELO_COVID19_BRONCHIAL_EPITHELIAL_CELLS_SARS_COV_2_INFECTION_DN	T3	19	106	0.0156432	1.80567	1	0
Intermediate	CD8::BLANCO_MELO_BRONCHIAL_EPITHELIAL_CELLS_INFLUENZA_A_INFECTION_DN @ T3	CD8	BLANCO_MELO_BRONCHIAL_EPITHELIAL_CELLS_INFLUENZA_A_INFECTION_DN	T3	24	101	0.000136643	3.86441	1	0
Type-I	CD8::BLANCO_MELO_BRONCHIAL_EPITHELIAL_CELLS_INFLUENZA_A_INFECTION_DN @ T3	CD8	BLANCO_MELO_BRONCHIAL_EPITHELIAL_CELLS_INFLUENZA_A_INFECTION_DN	T3	33	92	0.00912863	2.03959	0	1
Naïve	CD8::BLANCO_MELO_BRONCHIAL_EPITHELIAL_CELLS_INFLUENZA_A_INFECTION_DN @ T3	CD8	BLANCO_MELO_BRONCHIAL_EPITHELIAL_CELLS_INFLUENZA_A_INFECTION_DN	T3	49	76	1.29033e-05	4.8893	0	1
Type-II	CD8::BLANCO_MELO_BRONCHIAL_EPITHELIAL_CELLS_INFLUENZA_A_INFECTION_DN @ T3	CD8	BLANCO_MELO_BRONCHIAL_EPITHELIAL_CELLS_INFLUENZA_A_INFECTION_DN	T3	19	106	7.50821e-07	6.12446	1	0
Intermediate	CD8::BLANCO_MELO_BRONCHIAL_EPITHELIAL_CELLS_INFLUENZA_A_DEL_NS1_INFECTION_DN @ T3	CD8	BLANCO_MELO_BRONCHIAL_EPITHELIAL_CELLS_INFLUENZA_A_DEL_NS1_INFECTION_DN	T3	24	101	0.000199109	3.70091	1	0
Type-I	CD8::BLANCO_MELO_BRONCHIAL_EPITHELIAL_CELLS_INFLUENZA_A_DEL_NS1_INFECTION_DN @ T3	CD8	BLANCO_MELO_BRONCHIAL_EPITHELIAL_CELLS_INFLUENZA_A_DEL_NS1_INFECTION_DN	T3	33	92	4.30554e-16	15.366	0	1
Type-II	CD8::BLANCO_MELO_BRONCHIAL_EPITHELIAL_CELLS_INFLUENZA_A_DEL_NS1_INFECTION_DN @ T3	CD8	BLANCO_MELO_BRONCHIAL_EPITHELIAL_CELLS_INFLUENZA_A_DEL_NS1_INFECTION_DN	T3	19	106	6.35658e-08	7.19678	1	0
Naïve	CD8::BLANCO_MELO_COVID19_SARS_COV_2_INFECTION_A594_ACE2_EXPRESSING_CELLS_UP @ T3	CD8	BLANCO_MELO_COVID19_SARS_COV_2_INFECTION_A594_ACE2_EXPRESSING_CELLS_UP	T3	49	76	0.000191782	3.71719	1	0
Type-II	CD8::BLANCO_MELO_COVID19_SARS_COV_2_INFECTION_A594_ACE2_EXPRESSING_CELLS_UP @ T3	CD8	BLANCO_MELO_COVID19_SARS_COV_2_INFECTION_A594_ACE2_EXPRESSING_CELLS_UP	T3	19	106	1.30735e-07	6.88361	0	1
Type-I	CD8::BLANCO_MELO_COVID19_SARS_COV_2_INFECTION_A594_ACE2_EXPRESSING_CELLS_DN @ T3	CD8	BLANCO_MELO_COVID19_SARS_COV_2_INFECTION_A594_ACE2_EXPRESSING_CELLS_DN	T3	33	92	0.0107356	1.96917	1	0
Naïve	CD8::BLANCO_MELO_COVID19_SARS_COV_2_INFECTION_A594_ACE2_EXPRESSING_CELLS_DN @ T3	CD8	BLANCO_MELO_COVID19_SARS_COV_2_INFECTION_A594_ACE2_EXPRESSING_CELLS_DN	T3	49	76	3.84388e-06	5.41523	0	1
Type-II	CD8::BLANCO_MELO_COVID19_SARS_COV_2_INFECTION_A594_ACE2_EXPRESSING_CELLS_DN @ T3	CD8	BLANCO_MELO_COVID19_SARS_COV_2_INFECTION_A594_ACE2_EXPRESSING_CELLS_DN	T3	19	106	0.000153348	3.81432	1	0
Type-I	CD8::BLANCO_MELO_COVID19_SARS_COV_2_INFECTION_A594_ACE2_EXPRESSING_CELLS_RUXOLITINIB_DN @ T3	CD8	BLANCO_MELO_COVID19_SARS_COV_2_INFECTION_A594_ACE2_EXPRESSING_CELLS_RUXOLITINIB_DN	T3	33	92	4.80562e-06	5.31825	1	0
Naïve	CD8::BLANCO_MELO_COVID19_SARS_COV_2_INFECTION_A594_ACE2_EXPRESSING_CELLS_RUXOLITINIB_DN @ T3	CD8	BLANCO_MELO_COVID19_SARS_COV_2_INFECTION_A594_ACE2_EXPRESSING_CELLS_RUXOLITINIB_DN	T3	49	76	5.92533e-10	9.22729	0	1
Type-II	CD8::BLANCO_MELO_COVID19_SARS_COV_2_INFECTION_A594_ACE2_EXPRESSING_CELLS_RUXOLITINIB_DN @ T3	CD8	BLANCO_MELO_COVID19_SARS_COV_2_INFECTION_A594_ACE2_EXPRESSING_CELLS_RUXOLITINIB_DN	T3	19	106	0.0450125	1.34667	1	0
Intermediate	CD8::BLANCO_MELO_COVID19_SARS_COV_2_INFECTION_A594_CELLS_DN @ T3	CD8	BLANCO_MELO_COVID19_SARS_COV_2_INFECTION_A594_CELLS_DN	T3	24	101	0.0154083	1.81225	1	0
Type-I	CD8::BLANCO_MELO_COVID19_SARS_COV_2_INFECTION_A594_CELLS_DN @ T3	CD8	BLANCO_MELO_COVID19_SARS_COV_2_INFECTION_A594_CELLS_DN	T3	33	92	1.65512e-06	5.78117	0	1
Type-II	CD8::BLANCO_MELO_COVID19_SARS_COV_2_INFECTION_A594_CELLS_DN @ T3	CD8	BLANCO_MELO_COVID19_SARS_COV_2_INFECTION_A594_CELLS_DN	T3	19	106	3.55549e-08	7.4491	1	0
Type-I	CD8::BLANCO_MELO_COVID19_SARS_COV_2_INFECTION_A594_CELLS_UP @ T3	CD8	BLANCO_MELO_COVID19_SARS_COV_2_INFECTION_A594_CELLS_UP	T3	33	92	0.000695571	3.15766	0	1
Naïve	CD8::BLANCO_MELO_COVID19_SARS_COV_2_INFECTION_A594_CELLS_UP @ T3	CD8	BLANCO_MELO_COVID19_SARS_COV_2_INFECTION_A594_CELLS_UP	T3	49	76	1.69686e-06	5.77035	1	0
Naïve	CD8::BLANCO_MELO_COVID19_SARS_COV_2_LOW_MOI_INFECTION_A594_ACE2_EXPRESSING_CELLS_UP @ T3	CD8	BLANCO_MELO_COVID19_SARS_COV_2_LOW_MOI_INFECTION_A594_ACE2_EXPRESSING_CELLS_UP	T3	49	76	2.73965e-07	6.56231	1	0
Type-II	CD8::BLANCO_MELO_COVID19_SARS_COV_2_LOW_MOI_INFECTION_A594_ACE2_EXPRESSING_CELLS_UP @ T3	CD8	BLANCO_MELO_COVID19_SARS_COV_2_LOW_MOI_INFECTION_A594_ACE2_EXPRESSING_CELLS_UP	T3	19	106	9.30991e-08	7.03105	0	1
Naïve	CD8::BLANCO_MELO_COVID19_SARS_COV_2_POS_PATIENT_LUNG_TISSUE_UP @ T3	CD8	BLANCO_MELO_COVID19_SARS_COV_2_POS_PATIENT_LUNG_TISSUE_UP	T3	49	76	0.00316941	2.49902	0	1
Type-II	CD8::BLANCO_MELO_COVID19_SARS_COV_2_POS_PATIENT_LUNG_TISSUE_UP @ T3	CD8	BLANCO_MELO_COVID19_SARS_COV_2_POS_PATIENT_LUNG_TISSUE_UP	T3	19	106	0.0153501	1.81389	1	0
Type-I	CD8::BLANCO_MELO_COVID19_SARS_COV_2_POS_PATIENT_LUNG_TISSUE_DN @ T3	CD8	BLANCO_MELO_COVID19_SARS_COV_2_POS_PATIENT_LUNG_TISSUE_DN	T3	33	92	1.28169e-16	15.8922	1	0
Naïve	CD8::BLANCO_MELO_COVID19_SARS_COV_2_POS_PATIENT_LUNG_TISSUE_DN @ T3	CD8	BLANCO_MELO_COVID19_SARS_COV_2_POS_PATIENT_LUNG_TISSUE_DN	T3	49	76	0.000207772	3.68241	0	1
Type-II	CD8::BLANCO_MELO_COVID19_SARS_COV_2_POS_PATIENT_LUNG_TISSUE_DN @ T3	CD8	BLANCO_MELO_COVID19_SARS_COV_2_POS_PATIENT_LUNG_TISSUE_DN	T3	19	106	4.47885e-05	4.34883	0	1
Type-I	CD8::BLANCO_MELO_HUMAN_PARAINFLUENZA_VIRUS_3_INFECTION_A594_CELLS_DN @ T3	CD8	BLANCO_MELO_HUMAN_PARAINFLUENZA_VIRUS_3_INFECTION_A594_CELLS_DN	T3	33	92	1.68314e-10	9.77388	0	1
Type-II	CD8::BLANCO_MELO_HUMAN_PARAINFLUENZA_VIRUS_3_INFECTION_A594_CELLS_DN @ T3	CD8	BLANCO_MELO_HUMAN_PARAINFLUENZA_VIRUS_3_INFECTION_A594_CELLS_DN	T3	19	106	1.57619e-07	6.80239	1	0
Type-I	CD8::BLANCO_MELO_INFLUENZA_A_INFECTION_A594_CELLS_DN @ T3	CD8	BLANCO_MELO_INFLUENZA_A_INFECTION_A594_CELLS_DN	T3	33	92	4.47315e-10	9.34939	1	0
Naïve	CD8::BLANCO_MELO_INFLUENZA_A_INFECTION_A594_CELLS_DN @ T3	CD8	BLANCO_MELO_INFLUENZA_A_INFECTION_A594_CELLS_DN	T3	49	76	8.7927e-13	12.0559	0	1
Type-I	CD8::BLANCO_MELO_HUMAN_PARAINFLUENZA_VIRUS_3_INFECTION_A594_CELLS_UP @ T3	CD8	BLANCO_MELO_HUMAN_PARAINFLUENZA_VIRUS_3_INFECTION_A594_CELLS_UP	T3	33	92	0.00974368	2.01128	1	0
Type-II	CD8::BLANCO_MELO_HUMAN_PARAINFLUENZA_VIRUS_3_INFECTION_A594_CELLS_UP @ T3	CD8	BLANCO_MELO_HUMAN_PARAINFLUENZA_VIRUS_3_INFECTION_A594_CELLS_UP	T3	19	106	0.0178363	1.74869	0	1
Intermediate	CD8::BLANCO_MELO_INFLUENZA_A_INFECTION_A594_CELLS_UP @ T3	CD8	BLANCO_MELO_INFLUENZA_A_INFECTION_A594_CELLS_UP	T3	24	101	0.0323086	1.49068	1	0
Type-I	CD8::BLANCO_MELO_INFLUENZA_A_INFECTION_A594_CELLS_UP @ T3	CD8	BLANCO_MELO_INFLUENZA_A_INFECTION_A594_CELLS_UP	T3	33	92	0.00172629	2.76289	1	0
Naïve	CD8::BLANCO_MELO_INFLUENZA_A_INFECTION_A594_CELLS_UP @ T3	CD8	BLANCO_MELO_INFLUENZA_A_INFECTION_A594_CELLS_UP	T3	49	76	0.000696947	3.1568	0	1
Intermediate	CD8::BLANCO_MELO_MERS_COV_INFECTION_MCR5_CELLS_DN @ T3	CD8	BLANCO_MELO_MERS_COV_INFECTION_MCR5_CELLS_DN	T3	24	101	0.0465759	1.33184	1	0
Naïve	CD8::BLANCO_MELO_MERS_COV_INFECTION_MCR5_CELLS_DN @ T3	CD8	BLANCO_MELO_MERS_COV_INFECTION_MCR5_CELLS_DN	T3	49	76	0.0444108	1.35251	0	1
Type-I	CD8::BLANCO_MELO_RESPIRATORY_SYNCYTIAL_VIRUS_INFECTION_A594_CELLS_DN @ T3	CD8	BLANCO_MELO_RESPIRATORY_SYNCYTIAL_VIRUS_INFECTION_A594_CELLS_DN	T3	33	92	1.77011e-11	10.752	0	1
Type-II	CD8::BLANCO_MELO_RESPIRATORY_SYNCYTIAL_VIRUS_INFECTION_A594_CELLS_DN @ T3	CD8	BLANCO_MELO_RESPIRATORY_SYNCYTIAL_VIRUS_INFECTION_A594_CELLS_DN	T3	19	106	5.07705e-07	6.29439	1	0
Type-I	CD8::BLUM_RESPONSE_TO_SALIRASIB_DN @ T3	CD8	BLUM_RESPONSE_TO_SALIRASIB_DN	T3	33	92	1.01725e-07	6.99257	1	0
Naïve	CD8::BLUM_RESPONSE_TO_SALIRASIB_DN @ T3	CD8	BLUM_RESPONSE_TO_SALIRASIB_DN	T3	49	76	5.47006e-07	6.26201	0	1
Type-I	CD8::BLANCO_MELO_MERS_COV_INFECTION_MCR5_CELLS_UP @ T3	CD8	BLANCO_MELO_MERS_COV_INFECTION_MCR5_CELLS_UP	T3	33	92	3.29026e-08	7.48277	0	1
Naïve	CD8::BLANCO_MELO_MERS_COV_INFECTION_MCR5_CELLS_UP @ T3	CD8	BLANCO_MELO_MERS_COV_INFECTION_MCR5_CELLS_UP	T3	49	76	0.000404037	3.39358	1	0
Intermediate	CD8::BMI1_DN.V1_DN @ T3	CD8	BMI1_DN.V1_DN	T3	24	101	0.0179705	1.74544	0	1
Naïve	CD8::BMI1_DN.V1_DN @ T3	CD8	BMI1_DN.V1_DN	T3	49	76	0.00372877	2.42843	1	0
Intermediate	CD8::BLUM_RESPONSE_TO_SALIRASIB_UP @ T3	CD8	BLUM_RESPONSE_TO_SALIRASIB_UP	T3	24	101	0.010264	1.98868	0	1
Type-I	CD8::BLUM_RESPONSE_TO_SALIRASIB_UP @ T3	CD8	BLUM_RESPONSE_TO_SALIRASIB_UP	T3	33	92	5.42235e-16	15.2658	1	0
Type-II	CD8::BLUM_RESPONSE_TO_SALIRASIB_UP @ T3	CD8	BLUM_RESPONSE_TO_SALIRASIB_UP	T3	19	106	5.44974e-08	7.26362	0	1
Type-I	CD8::BMI1_DN.V1_UP @ T3	CD8	BMI1_DN.V1_UP	T3	33	92	0.000923317	3.03465	0	1
Type-II	CD8::BMI1_DN.V1_UP @ T3	CD8	BMI1_DN.V1_UP	T3	19	106	3.52962e-05	4.45227	1	0
Type-I	CD8::BMI1_DN_MEL18_DN.V1_DN @ T3	CD8	BMI1_DN_MEL18_DN.V1_DN	T3	33	92	0.00256081	2.59162	0	1
Type-II	CD8::BMI1_DN_MEL18_DN.V1_DN @ T3	CD8	BMI1_DN_MEL18_DN.V1_DN	T3	19	106	0.0234606	1.62966	1	0
Type-I	CD8::BOHN_PRIMARY_IMMUNODEFICIENCY_SYNDROM_UP @ T3	CD8	BOHN_PRIMARY_IMMUNODEFICIENCY_SYNDROM_UP	T3	33	92	0.00463689	2.33377	1	0
Intermediate	CD8::BMI1_DN_MEL18_DN.V1_UP @ T3	CD8	BMI1_DN_MEL18_DN.V1_UP	T3	24	101	0.01008	1.99654	1	0
Type-I	CD8::BMI1_DN_MEL18_DN.V1_UP @ T3	CD8	BMI1_DN_MEL18_DN.V1_UP	T3	33	92	0.0021258	2.67248	0	1
Intermediate	CD8::BOGNI_TREATMENT_RELATED_MYELOID_LEUKEMIA_UP @ T3	CD8	BOGNI_TREATMENT_RELATED_MYELOID_LEUKEMIA_UP	T3	24	101	0.0298623	1.52488	0	1
Type-I	CD8::BOGNI_TREATMENT_RELATED_MYELOID_LEUKEMIA_UP @ T3	CD8	BOGNI_TREATMENT_RELATED_MYELOID_LEUKEMIA_UP	T3	33	92	0.00280757	2.55167	1	0
Type-I	CD8::BOHN_PRIMARY_IMMUNODEFICIENCY_SYNDROM_DN @ T3	CD8	BOHN_PRIMARY_IMMUNODEFICIENCY_SYNDROM_DN	T3	33	92	1.59038e-09	8.7985	1	0
Naïve	CD8::BOHN_PRIMARY_IMMUNODEFICIENCY_SYNDROM_DN @ T3	CD8	BOHN_PRIMARY_IMMUNODEFICIENCY_SYNDROM_DN	T3	49	76	2.59445e-06	5.58596	0	1
Intermediate	CD8::BOCHKIS_FOXA2_TARGETS @ T3	CD8	BOCHKIS_FOXA2_TARGETS	T3	24	101	0.0271384	1.56642	0	1
Type-I	CD8::BOCHKIS_FOXA2_TARGETS @ T3	CD8	BOCHKIS_FOXA2_TARGETS	T3	33	92	2.64991e-14	13.5768	1	0
Type-II	CD8::BOCHKIS_FOXA2_TARGETS @ T3	CD8	BOCHKIS_FOXA2_TARGETS	T3	19	106	1.40812e-05	4.85136	0	1
Type-I	CD8::BOGNI_TREATMENT_RELATED_MYELOID_LEUKEMIA_DN @ T3	CD8	BOGNI_TREATMENT_RELATED_MYELOID_LEUKEMIA_DN	T3	33	92	1.51734e-11	10.8189	1	0
Type-II	CD8::BOGNI_TREATMENT_RELATED_MYELOID_LEUKEMIA_DN @ T3	CD8	BOGNI_TREATMENT_RELATED_MYELOID_LEUKEMIA_DN	T3	19	106	5.45363e-07	6.26331	0	1
Intermediate	CD8::BONOME_OVARIAN_CANCER_POOR_SURVIVAL_UP @ T3	CD8	BONOME_OVARIAN_CANCER_POOR_SURVIVAL_UP	T3	24	101	7.74795e-05	4.11081	0	1
Naïve	CD8::BONOME_OVARIAN_CANCER_POOR_SURVIVAL_UP @ T3	CD8	BONOME_OVARIAN_CANCER_POOR_SURVIVAL_UP	T3	49	76	1.01882e-09	8.9919	1	0
Type-II	CD8::BONOME_OVARIAN_CANCER_POOR_SURVIVAL_UP @ T3	CD8	BONOME_OVARIAN_CANCER_POOR_SURVIVAL_UP	T3	19	106	5.16718e-09	8.28675	0	1
Intermediate	CD8::BONCI_TARGETS_OF_MIR15A_AND_MIR16_1 @ T3	CD8	BONCI_TARGETS_OF_MIR15A_AND_MIR16_1	T3	24	101	0.0262794	1.58038	0	1
Naïve	CD8::BONCI_TARGETS_OF_MIR15A_AND_MIR16_1 @ T3	CD8	BONCI_TARGETS_OF_MIR15A_AND_MIR16_1	T3	49	76	8.47711e-06	5.07175	1	0
Type-II	CD8::BONCI_TARGETS_OF_MIR15A_AND_MIR16_1 @ T3	CD8	BONCI_TARGETS_OF_MIR15A_AND_MIR16_1	T3	19	106	3.29228e-07	6.4825	0	1
Type-II	CD8::BOQUEST_STEM_CELL_DN @ T3	CD8	BOQUEST_STEM_CELL_DN	T3	19	106	0.0350581	1.45521	1	0
Type-I	CD8::BOQUEST_STEM_CELL_CULTURED_VS_FRESH_DN @ T3	CD8	BOQUEST_STEM_CELL_CULTURED_VS_FRESH_DN	T3	33	92	0.000151267	3.82025	0	1
Naïve	CD8::BOQUEST_STEM_CELL_CULTURED_VS_FRESH_DN @ T3	CD8	BOQUEST_STEM_CELL_CULTURED_VS_FRESH_DN	T3	49	76	3.72259e-05	4.42915	1	0
Type-I	CD8::BONOME_OVARIAN_CANCER_POOR_SURVIVAL_DN @ T3	CD8	BONOME_OVARIAN_CANCER_POOR_SURVIVAL_DN	T3	33	92	2.42965e-14	13.6145	1	0
Naïve	CD8::BONOME_OVARIAN_CANCER_POOR_SURVIVAL_DN @ T3	CD8	BONOME_OVARIAN_CANCER_POOR_SURVIVAL_DN	T3	49	76	4.09101e-07	6.38817	0	1
Type-II	CD8::BONOME_OVARIAN_CANCER_POOR_SURVIVAL_DN @ T3	CD8	BONOME_OVARIAN_CANCER_POOR_SURVIVAL_DN	T3	19	106	0.0442817	1.35378	0	1
Type-I	CD8::BONOME_OVARIAN_CANCER_SURVIVAL_OPTIMAL_DEBULKING @ T3	CD8	BONOME_OVARIAN_CANCER_SURVIVAL_OPTIMAL_DEBULKING	T3	33	92	2.74563e-13	12.5614	1	0
Naïve	CD8::BONOME_OVARIAN_CANCER_SURVIVAL_OPTIMAL_DEBULKING @ T3	CD8	BONOME_OVARIAN_CANCER_SURVIVAL_OPTIMAL_DEBULKING	T3	49	76	0.000470563	3.32738	0	1
Type-II	CD8::BONOME_OVARIAN_CANCER_SURVIVAL_OPTIMAL_DEBULKING @ T3	CD8	BONOME_OVARIAN_CANCER_SURVIVAL_OPTIMAL_DEBULKING	T3	19	106	0.000112819	3.94762	0	1
Type-I	CD8::BONOME_OVARIAN_CANCER_SURVIVAL_SUBOPTIMAL_DEBULKING @ T3	CD8	BONOME_OVARIAN_CANCER_SURVIVAL_SUBOPTIMAL_DEBULKING	T3	33	92	4.30554e-16	15.366	1	0
Naïve	CD8::BONOME_OVARIAN_CANCER_SURVIVAL_SUBOPTIMAL_DEBULKING @ T3	CD8	BONOME_OVARIAN_CANCER_SURVIVAL_SUBOPTIMAL_DEBULKING	T3	49	76	0.0287286	1.54169	0	1
Type-II	CD8::BONOME_OVARIAN_CANCER_SURVIVAL_SUBOPTIMAL_DEBULKING @ T3	CD8	BONOME_OVARIAN_CANCER_SURVIVAL_SUBOPTIMAL_DEBULKING	T3	19	106	5.45363e-07	6.26331	0	1
Type-I	CD8::BOQUEST_STEM_CELL_CULTURED_VS_FRESH_UP @ T3	CD8	BOQUEST_STEM_CELL_CULTURED_VS_FRESH_UP	T3	33	92	0.00532927	2.27333	0	1
Naïve	CD8::BOQUEST_STEM_CELL_CULTURED_VS_FRESH_UP @ T3	CD8	BOQUEST_STEM_CELL_CULTURED_VS_FRESH_UP	T3	49	76	3.84388e-06	5.41523	1	0
Type-II	CD8::BOQUEST_STEM_CELL_CULTURED_VS_FRESH_UP @ T3	CD8	BOQUEST_STEM_CELL_CULTURED_VS_FRESH_UP	T3	19	106	0.00239714	2.62031	0	1
Type-I	CD8::BOQUEST_STEM_CELL_UP @ T3	CD8	BOQUEST_STEM_CELL_UP	T3	33	92	5.9579e-12	11.2249	0	1
Type-II	CD8::BOQUEST_STEM_CELL_UP @ T3	CD8	BOQUEST_STEM_CELL_UP	T3	19	106	2.45593e-05	4.60978	1	0
Type-I	CD8::BORCZUK_MALIGNANT_MESOTHELIOMA_DN @ T3	CD8	BORCZUK_MALIGNANT_MESOTHELIOMA_DN	T3	33	92	0.000165502	3.7812	1	0
Naïve	CD8::BORCZUK_MALIGNANT_MESOTHELIOMA_DN @ T3	CD8	BORCZUK_MALIGNANT_MESOTHELIOMA_DN	T3	49	76	1.448e-05	4.83923	0	1
Type-I	CD8::BORLAK_LIVER_CANCER_EGF_UP @ T3	CD8	BORLAK_LIVER_CANCER_EGF_UP	T3	33	92	0.0359475	1.44433	0	1
Type-II	CD8::BORLAK_LIVER_CANCER_EGF_UP @ T3	CD8	BORLAK_LIVER_CANCER_EGF_UP	T3	19	106	0.00366812	2.43556	1	0
Type-I	CD8::BOSCO_EPITHELIAL_DIFFERENTIATION_MODULE @ T3	CD8	BOSCO_EPITHELIAL_DIFFERENTIATION_MODULE	T3	33	92	6.81488e-13	12.1665	0	1
Type-II	CD8::BOSCO_EPITHELIAL_DIFFERENTIATION_MODULE @ T3	CD8	BOSCO_EPITHELIAL_DIFFERENTIATION_MODULE	T3	19	106	6.51664e-07	6.18598	1	0
Type-I	CD8::BORCZUK_MALIGNANT_MESOTHELIOMA_UP @ T3	CD8	BORCZUK_MALIGNANT_MESOTHELIOMA_UP	T3	33	92	4.7713e-15	14.3214	1	0
Naïve	CD8::BORCZUK_MALIGNANT_MESOTHELIOMA_UP @ T3	CD8	BORCZUK_MALIGNANT_MESOTHELIOMA_UP	T3	49	76	0.00458978	2.33821	0	1
Type-II	CD8::BORCZUK_MALIGNANT_MESOTHELIOMA_UP @ T3	CD8	BORCZUK_MALIGNANT_MESOTHELIOMA_UP	T3	19	106	5.03981e-05	4.29759	0	1
Type-I	CD8::BOSCO_INTERFERON_INDUCED_ANTIVIRAL_MODULE @ T3	CD8	BOSCO_INTERFERON_INDUCED_ANTIVIRAL_MODULE	T3	33	92	3.98227e-06	5.39987	1	0
Naïve	CD8::BOSCO_INTERFERON_INDUCED_ANTIVIRAL_MODULE @ T3	CD8	BOSCO_INTERFERON_INDUCED_ANTIVIRAL_MODULE	T3	49	76	0.00372877	2.42843	0	1
Type-II	CD8::BOSCO_INTERFERON_INDUCED_ANTIVIRAL_MODULE @ T3	CD8	BOSCO_INTERFERON_INDUCED_ANTIVIRAL_MODULE	T3	19	106	0.013956	1.85524	0	1
Intermediate	CD8::BOSCO_ALLERGEN_INDUCED_TH2_ASSOCIATED_MODULE @ T3	CD8	BOSCO_ALLERGEN_INDUCED_TH2_ASSOCIATED_MODULE	T3	24	101	0.0226985	1.644	0	1
Type-I	CD8::BOSCO_ALLERGEN_INDUCED_TH2_ASSOCIATED_MODULE @ T3	CD8	BOSCO_ALLERGEN_INDUCED_TH2_ASSOCIATED_MODULE	T3	33	92	0.000225878	3.64613	1	0
Type-II	CD8::BOSCO_ALLERGEN_INDUCED_TH2_ASSOCIATED_MODULE @ T3	CD8	BOSCO_ALLERGEN_INDUCED_TH2_ASSOCIATED_MODULE	T3	19	106	0.00157871	2.8017	0	1
Type-I	CD8::BOUDOUKHA_BOUND_BY_IGF2BP2 @ T3	CD8	BOUDOUKHA_BOUND_BY_IGF2BP2	T3	33	92	2.03196e-08	7.69209	1	0
Naïve	CD8::BOUDOUKHA_BOUND_BY_IGF2BP2 @ T3	CD8	BOUDOUKHA_BOUND_BY_IGF2BP2	T3	49	76	4.53191e-05	4.34372	0	1
Naïve	CD8::BOSCO_TH1_CYTOTOXIC_MODULE @ T3	CD8	BOSCO_TH1_CYTOTOXIC_MODULE	T3	49	76	0.00273255	2.56343	0	1
Type-II	CD8::BOSCO_TH1_CYTOTOXIC_MODULE @ T3	CD8	BOSCO_TH1_CYTOTOXIC_MODULE	T3	19	106	2.53192e-05	4.59655	1	0
Type-I	CD8::BOWIE_RESPONSE_TO_EXTRACELLULAR_MATRIX @ T3	CD8	BOWIE_RESPONSE_TO_EXTRACELLULAR_MATRIX	T3	33	92	0.000313175	3.50421	1	0
Naïve	CD8::BOWIE_RESPONSE_TO_EXTRACELLULAR_MATRIX @ T3	CD8	BOWIE_RESPONSE_TO_EXTRACELLULAR_MATRIX	T3	49	76	1.41507e-05	4.84922	0	1
Naïve	CD8::BOWIE_RESPONSE_TO_TAMOXIFEN @ T3	CD8	BOWIE_RESPONSE_TO_TAMOXIFEN	T3	49	76	7.18391e-06	5.14364	0	1
Intermediate	CD8::BOYAULT_LIVER_CANCER_SUBCLASS_G123_DN @ T3	CD8	BOYAULT_LIVER_CANCER_SUBCLASS_G123_DN	T3	24	101	0.030821	1.51115	0	1
Type-I	CD8::BOYAULT_LIVER_CANCER_SUBCLASS_G123_DN @ T3	CD8	BOYAULT_LIVER_CANCER_SUBCLASS_G123_DN	T3	33	92	0.000566162	3.24706	1	0
Naïve	CD8::BOYAULT_LIVER_CANCER_SUBCLASS_G123_DN @ T3	CD8	BOYAULT_LIVER_CANCER_SUBCLASS_G123_DN	T3	49	76	0.0449486	1.34728	0	1
Intermediate	CD8::BOYAULT_LIVER_CANCER_SUBCLASS_G12_UP @ T3	CD8	BOYAULT_LIVER_CANCER_SUBCLASS_G12_UP	T3	24	101	0.0176685	1.7528	0	1
Type-I	CD8::BOYAULT_LIVER_CANCER_SUBCLASS_G12_UP @ T3	CD8	BOYAULT_LIVER_CANCER_SUBCLASS_G12_UP	T3	33	92	2.52597e-13	12.5976	1	0
Type-II	CD8::BOYAULT_LIVER_CANCER_SUBCLASS_G12_UP @ T3	CD8	BOYAULT_LIVER_CANCER_SUBCLASS_G12_UP	T3	19	106	3.63686e-05	4.43927	0	1
Type-I	CD8::BOYAULT_LIVER_CANCER_SUBCLASS_G3_DN @ T3	CD8	BOYAULT_LIVER_CANCER_SUBCLASS_G3_DN	T3	33	92	0.0312771	1.50477	0	1
Type-I	CD8::BOYAULT_LIVER_CANCER_SUBCLASS_G123_UP @ T3	CD8	BOYAULT_LIVER_CANCER_SUBCLASS_G123_UP	T3	33	92	5.43442e-09	8.26485	1	0
Naïve	CD8::BOYAULT_LIVER_CANCER_SUBCLASS_G123_UP @ T3	CD8	BOYAULT_LIVER_CANCER_SUBCLASS_G123_UP	T3	49	76	0.00708336	2.14976	0	1
Type-II	CD8::BOYAULT_LIVER_CANCER_SUBCLASS_G123_UP @ T3	CD8	BOYAULT_LIVER_CANCER_SUBCLASS_G123_UP	T3	19	106	0.009818	2.00798	0	1
Type-I	CD8::BOYAULT_LIVER_CANCER_SUBCLASS_G2 @ T3	CD8	BOYAULT_LIVER_CANCER_SUBCLASS_G2	T3	33	92	3.12067e-06	5.50575	1	0
Naïve	CD8::BOYAULT_LIVER_CANCER_SUBCLASS_G2 @ T3	CD8	BOYAULT_LIVER_CANCER_SUBCLASS_G2	T3	49	76	1.69988e-05	4.76958	0	1
Type-I	CD8::BOYAULT_LIVER_CANCER_SUBCLASS_G1_DN @ T3	CD8	BOYAULT_LIVER_CANCER_SUBCLASS_G1_DN	T3	33	92	8.70986e-13	12.06	1	0
Naïve	CD8::BOYAULT_LIVER_CANCER_SUBCLASS_G1_DN @ T3	CD8	BOYAULT_LIVER_CANCER_SUBCLASS_G1_DN	T3	49	76	7.26959e-05	4.13849	0	1
Type-II	CD8::BOYAULT_LIVER_CANCER_SUBCLASS_G1_DN @ T3	CD8	BOYAULT_LIVER_CANCER_SUBCLASS_G1_DN	T3	19	106	0.000707284	3.15041	0	1
Intermediate	CD8::BOYAULT_LIVER_CANCER_SUBCLASS_G1_UP @ T3	CD8	BOYAULT_LIVER_CANCER_SUBCLASS_G1_UP	T3	24	101	0.000923952	3.03435	0	1
Type-I	CD8::BOYAULT_LIVER_CANCER_SUBCLASS_G1_UP @ T3	CD8	BOYAULT_LIVER_CANCER_SUBCLASS_G1_UP	T3	33	92	0.000169252	3.77147	1	0
Naïve	CD8::BOYAULT_LIVER_CANCER_SUBCLASS_G1_UP @ T3	CD8	BOYAULT_LIVER_CANCER_SUBCLASS_G1_UP	T3	49	76	0.00119922	2.9211	1	0
Type-II	CD8::BOYAULT_LIVER_CANCER_SUBCLASS_G1_UP @ T3	CD8	BOYAULT_LIVER_CANCER_SUBCLASS_G1_UP	T3	19	106	7.13098e-08	7.14685	0	1
Type-I	CD8::BOYAULT_LIVER_CANCER_SUBCLASS_G3_UP @ T3	CD8	BOYAULT_LIVER_CANCER_SUBCLASS_G3_UP	T3	33	92	1.15801e-12	11.9363	1	0
Naïve	CD8::BOYAULT_LIVER_CANCER_SUBCLASS_G3_UP @ T3	CD8	BOYAULT_LIVER_CANCER_SUBCLASS_G3_UP	T3	49	76	0.00571503	2.24298	0	1
Type-II	CD8::BOYAULT_LIVER_CANCER_SUBCLASS_G3_UP @ T3	CD8	BOYAULT_LIVER_CANCER_SUBCLASS_G3_UP	T3	19	106	4.75149e-05	4.32317	0	1
Type-I	CD8::BOYAULT_LIVER_CANCER_SUBCLASS_G56_DN @ T3	CD8	BOYAULT_LIVER_CANCER_SUBCLASS_G56_DN	T3	33	92	4.39205e-05	4.35733	1	0
Naïve	CD8::BOYAULT_LIVER_CANCER_SUBCLASS_G56_DN @ T3	CD8	BOYAULT_LIVER_CANCER_SUBCLASS_G56_DN	T3	49	76	0.00158773	2.79922	0	1
Type-I	CD8::BOYAULT_LIVER_CANCER_SUBCLASS_G6_UP @ T3	CD8	BOYAULT_LIVER_CANCER_SUBCLASS_G6_UP	T3	33	92	1.96723e-08	7.70615	1	0
Naïve	CD8::BOYAULT_LIVER_CANCER_SUBCLASS_G6_UP @ T3	CD8	BOYAULT_LIVER_CANCER_SUBCLASS_G6_UP	T3	49	76	0.000203661	3.69109	0	1
Type-II	CD8::BOYAULT_LIVER_CANCER_SUBCLASS_G6_UP @ T3	CD8	BOYAULT_LIVER_CANCER_SUBCLASS_G6_UP	T3	19	106	0.0362659	1.4405	0	1
Type-I	CD8::BOYAULT_LIVER_CANCER_SUBCLASS_G5_DN @ T3	CD8	BOYAULT_LIVER_CANCER_SUBCLASS_G5_DN	T3	33	92	1.51437e-07	6.81977	1	0
Naïve	CD8::BOYAULT_LIVER_CANCER_SUBCLASS_G5_DN @ T3	CD8	BOYAULT_LIVER_CANCER_SUBCLASS_G5_DN	T3	49	76	0.00223557	2.65061	0	1
Type-II	CD8::BOYAULT_LIVER_CANCER_SUBCLASS_G5_DN @ T3	CD8	BOYAULT_LIVER_CANCER_SUBCLASS_G5_DN	T3	19	106	0.0162442	1.7893	0	1
Intermediate	CD8::BOYLAN_MULTIPLE_MYELOMA_C_CLUSTER_UP @ T3	CD8	BOYLAN_MULTIPLE_MYELOMA_C_CLUSTER_UP	T3	24	101	0.0284723	1.54558	0	1
Type-I	CD8::BOYAULT_LIVER_CANCER_SUBCLASS_G6_DN @ T3	CD8	BOYAULT_LIVER_CANCER_SUBCLASS_G6_DN	T3	33	92	0.000123342	3.90889	1	0
Naïve	CD8::BOYAULT_LIVER_CANCER_SUBCLASS_G6_DN @ T3	CD8	BOYAULT_LIVER_CANCER_SUBCLASS_G6_DN	T3	49	76	0.0178244	1.74898	0	1
Type-II	CD8::BOYAULT_LIVER_CANCER_SUBCLASS_G6_DN @ T3	CD8	BOYAULT_LIVER_CANCER_SUBCLASS_G6_DN	T3	19	106	0.000762363	3.11784	0	1
Intermediate	CD8::BOYLAN_MULTIPLE_MYELOMA_C_CLUSTER_DN @ T3	CD8	BOYLAN_MULTIPLE_MYELOMA_C_CLUSTER_DN	T3	24	101	0.0112298	1.94963	0	1
Naïve	CD8::BOYLAN_MULTIPLE_MYELOMA_C_CLUSTER_DN @ T3	CD8	BOYLAN_MULTIPLE_MYELOMA_C_CLUSTER_DN	T3	49	76	8.74248e-07	6.05837	1	0
Type-II	CD8::BOYLAN_MULTIPLE_MYELOMA_C_CLUSTER_DN @ T3	CD8	BOYLAN_MULTIPLE_MYELOMA_C_CLUSTER_DN	T3	19	106	2.68833e-06	5.57052	0	1
Naïve	CD8::BOYLAN_MULTIPLE_MYELOMA_C_DN @ T3	CD8	BOYLAN_MULTIPLE_MYELOMA_C_DN	T3	49	76	0.000103893	3.98341	1	0
Type-II	CD8::BOYLAN_MULTIPLE_MYELOMA_C_DN @ T3	CD8	BOYLAN_MULTIPLE_MYELOMA_C_DN	T3	19	106	0.00147051	2.83253	0	1
Intermediate	CD8::BOYLAN_MULTIPLE_MYELOMA_C_UP @ T3	CD8	BOYLAN_MULTIPLE_MYELOMA_C_UP	T3	24	101	0.0165044	1.7824	0	1
Type-I	CD8::BOYLAN_MULTIPLE_MYELOMA_C_UP @ T3	CD8	BOYLAN_MULTIPLE_MYELOMA_C_UP	T3	33	92	0.00761209	2.1185	1	0
Type-II	CD8::BOYLAN_MULTIPLE_MYELOMA_PCA1_UP @ T3	CD8	BOYLAN_MULTIPLE_MYELOMA_PCA1_UP	T3	19	106	0.00245239	2.61041	1	0
Type-I	CD8::BOYLAN_MULTIPLE_MYELOMA_D_DN @ T3	CD8	BOYLAN_MULTIPLE_MYELOMA_D_DN	T3	33	92	3.94535e-07	6.40391	1	0
Naïve	CD8::BOYLAN_MULTIPLE_MYELOMA_D_DN @ T3	CD8	BOYLAN_MULTIPLE_MYELOMA_D_DN	T3	49	76	0.000933413	3.02993	0	1
Intermediate	CD8::BOYLAN_MULTIPLE_MYELOMA_C_D_UP @ T3	CD8	BOYLAN_MULTIPLE_MYELOMA_C_D_UP	T3	24	101	0.00105622	2.97624	0	1
Type-I	CD8::BOYLAN_MULTIPLE_MYELOMA_C_D_UP @ T3	CD8	BOYLAN_MULTIPLE_MYELOMA_C_D_UP	T3	33	92	0.0326202	1.48651	1	0
Naïve	CD8::BOYLAN_MULTIPLE_MYELOMA_C_D_UP @ T3	CD8	BOYLAN_MULTIPLE_MYELOMA_C_D_UP	T3	49	76	9.36037e-05	4.02871	1	0
Type-II	CD8::BOYLAN_MULTIPLE_MYELOMA_C_D_UP @ T3	CD8	BOYLAN_MULTIPLE_MYELOMA_C_D_UP	T3	19	106	1.40812e-05	4.85136	0	1
Type-I	CD8::BOYLAN_MULTIPLE_MYELOMA_D_CLUSTER_DN @ T3	CD8	BOYLAN_MULTIPLE_MYELOMA_D_CLUSTER_DN	T3	33	92	2.06397e-11	10.6853	1	0
Naïve	CD8::BOYLAN_MULTIPLE_MYELOMA_D_CLUSTER_DN @ T3	CD8	BOYLAN_MULTIPLE_MYELOMA_D_CLUSTER_DN	T3	49	76	0.0015604	2.80676	0	1
Type-II	CD8::BOYLAN_MULTIPLE_MYELOMA_D_CLUSTER_DN @ T3	CD8	BOYLAN_MULTIPLE_MYELOMA_D_CLUSTER_DN	T3	19	106	0.0421492	1.37521	0	1
Naïve	CD8::BOYLAN_MULTIPLE_MYELOMA_D_CLUSTER_UP @ T3	CD8	BOYLAN_MULTIPLE_MYELOMA_D_CLUSTER_UP	T3	49	76	0.000191782	3.71719	1	0
Type-II	CD8::BOYLAN_MULTIPLE_MYELOMA_D_CLUSTER_UP @ T3	CD8	BOYLAN_MULTIPLE_MYELOMA_D_CLUSTER_UP	T3	19	106	0.00208891	2.68008	0	1
Type-I	CD8::BOYLAN_MULTIPLE_MYELOMA_PCA3_DN @ T3	CD8	BOYLAN_MULTIPLE_MYELOMA_PCA3_DN	T3	33	92	1.56513e-06	5.80545	1	0
Type-II	CD8::BOYLAN_MULTIPLE_MYELOMA_PCA3_DN @ T3	CD8	BOYLAN_MULTIPLE_MYELOMA_PCA3_DN	T3	19	106	0.0243162	1.6141	0	1
Intermediate	CD8::BOYLAN_MULTIPLE_MYELOMA_D_UP @ T3	CD8	BOYLAN_MULTIPLE_MYELOMA_D_UP	T3	24	101	0.0388895	1.41017	0	1
Type-I	CD8::BOYLAN_MULTIPLE_MYELOMA_D_UP @ T3	CD8	BOYLAN_MULTIPLE_MYELOMA_D_UP	T3	33	92	0.0295603	1.52929	1	0
Naïve	CD8::BOYLAN_MULTIPLE_MYELOMA_D_UP @ T3	CD8	BOYLAN_MULTIPLE_MYELOMA_D_UP	T3	49	76	0.000659345	3.18089	1	0
Type-II	CD8::BOYLAN_MULTIPLE_MYELOMA_D_UP @ T3	CD8	BOYLAN_MULTIPLE_MYELOMA_D_UP	T3	19	106	4.72561e-07	6.32554	0	1
Type-I	CD8::BOYLAN_MULTIPLE_MYELOMA_PCA3_UP @ T3	CD8	BOYLAN_MULTIPLE_MYELOMA_PCA3_UP	T3	33	92	0.00275655	2.55963	0	1
Naïve	CD8::BOYLAN_MULTIPLE_MYELOMA_PCA3_UP @ T3	CD8	BOYLAN_MULTIPLE_MYELOMA_PCA3_UP	T3	49	76	9.75999e-06	5.01055	1	0
Type-II	CD8::BOYLAN_MULTIPLE_MYELOMA_PCA3_UP @ T3	CD8	BOYLAN_MULTIPLE_MYELOMA_PCA3_UP	T3	19	106	0.00409185	2.38808	0	1
Type-I	CD8::BRACHAT_RESPONSE_TO_CAMPTOTHECIN_DN @ T3	CD8	BRACHAT_RESPONSE_TO_CAMPTOTHECIN_DN	T3	33	92	1.79148e-14	13.7468	1	0
Naïve	CD8::BRACHAT_RESPONSE_TO_CAMPTOTHECIN_DN @ T3	CD8	BRACHAT_RESPONSE_TO_CAMPTOTHECIN_DN	T3	49	76	5.47006e-07	6.26201	0	1
Type-I	CD8::BRACHAT_RESPONSE_TO_METHOTREXATE_DN @ T3	CD8	BRACHAT_RESPONSE_TO_METHOTREXATE_DN	T3	33	92	3.8279e-13	12.417	1	0
Naïve	CD8::BRACHAT_RESPONSE_TO_METHOTREXATE_DN @ T3	CD8	BRACHAT_RESPONSE_TO_METHOTREXATE_DN	T3	49	76	1.59243e-08	7.79794	0	1
Type-I	CD8::BRACHAT_RESPONSE_TO_CAMPTOTHECIN_UP @ T3	CD8	BRACHAT_RESPONSE_TO_CAMPTOTHECIN_UP	T3	33	92	5.08956e-12	11.2933	1	0
Naïve	CD8::BRACHAT_RESPONSE_TO_CAMPTOTHECIN_UP @ T3	CD8	BRACHAT_RESPONSE_TO_CAMPTOTHECIN_UP	T3	49	76	0.000479563	3.31915	0	1
Type-II	CD8::BRACHAT_RESPONSE_TO_CAMPTOTHECIN_UP @ T3	CD8	BRACHAT_RESPONSE_TO_CAMPTOTHECIN_UP	T3	19	106	8.629e-08	7.06404	0	1
Type-I	CD8::BRACHAT_RESPONSE_TO_CISPLATIN @ T3	CD8	BRACHAT_RESPONSE_TO_CISPLATIN	T3	33	92	8.67032e-09	8.06196	1	0
Type-II	CD8::BRACHAT_RESPONSE_TO_CISPLATIN @ T3	CD8	BRACHAT_RESPONSE_TO_CISPLATIN	T3	19	106	2.30678e-08	7.63699	0	1
Type-II	CD8::BRCA1_DN.V1_DN @ T3	CD8	BRCA1_DN.V1_DN	T3	19	106	0.0243162	1.6141	1	0
Type-I	CD8::BRACHAT_RESPONSE_TO_METHOTREXATE_UP @ T3	CD8	BRACHAT_RESPONSE_TO_METHOTREXATE_UP	T3	33	92	6.79816e-08	7.16761	1	0
Type-II	CD8::BRACHAT_RESPONSE_TO_METHOTREXATE_UP @ T3	CD8	BRACHAT_RESPONSE_TO_METHOTREXATE_UP	T3	19	106	1.25918e-07	6.89991	0	1
Type-I	CD8::BRCA1_DN.V1_UP @ T3	CD8	BRCA1_DN.V1_UP	T3	33	92	1.25453e-10	9.90152	0	1
Type-II	CD8::BRCA1_DN.V1_UP @ T3	CD8	BRCA1_DN.V1_UP	T3	19	106	2.64464e-07	6.57763	1	0
Type-I	CD8::BREDEMEYER_RAG_SIGNALING_NOT_VIA_ATM_UP @ T3	CD8	BREDEMEYER_RAG_SIGNALING_NOT_VIA_ATM_UP	T3	33	92	1.76239e-07	6.7539	1	0
Naïve	CD8::BREDEMEYER_RAG_SIGNALING_NOT_VIA_ATM_UP @ T3	CD8	BREDEMEYER_RAG_SIGNALING_NOT_VIA_ATM_UP	T3	49	76	0.000537021	3.27001	0	1
Naïve	CD8::BRIDEAU_IMPRINTED_GENES @ T3	CD8	BRIDEAU_IMPRINTED_GENES	T3	49	76	0.00306717	2.51326	0	1
Type-II	CD8::BRIDEAU_IMPRINTED_GENES @ T3	CD8	BRIDEAU_IMPRINTED_GENES	T3	19	106	0.037509	1.42586	1	0
Type-I	CD8::BROCKE_APOPTOSIS_REVERSED_BY_IL6 @ T3	CD8	BROCKE_APOPTOSIS_REVERSED_BY_IL6	T3	33	92	1.40102e-10	9.85355	1	0
Type-II	CD8::BROCKE_APOPTOSIS_REVERSED_BY_IL6 @ T3	CD8	BROCKE_APOPTOSIS_REVERSED_BY_IL6	T3	19	106	4.8983e-07	6.30996	0	1
Type-I	CD8::BREDEMEYER_RAG_SIGNALING_VIA_ATM_NOT_VIA_NFKB_UP @ T3	CD8	BREDEMEYER_RAG_SIGNALING_VIA_ATM_NOT_VIA_NFKB_UP	T3	33	92	0.0384976	1.41457	0	1
Naïve	CD8::BREDEMEYER_RAG_SIGNALING_VIA_ATM_NOT_VIA_NFKB_UP @ T3	CD8	BREDEMEYER_RAG_SIGNALING_VIA_ATM_NOT_VIA_NFKB_UP	T3	49	76	0.000868171	3.06139	1	0
Intermediate	CD8::BREDEMEYER_RAG_SIGNALING_VIA_ATM_NOT_VIA_NFKB_DN @ T3	CD8	BREDEMEYER_RAG_SIGNALING_VIA_ATM_NOT_VIA_NFKB_DN	T3	24	101	0.0293926	1.53176	0	1
Type-I	CD8::BREDEMEYER_RAG_SIGNALING_VIA_ATM_NOT_VIA_NFKB_DN @ T3	CD8	BREDEMEYER_RAG_SIGNALING_VIA_ATM_NOT_VIA_NFKB_DN	T3	33	92	1.04906e-07	6.9792	1	0
Type-II	CD8::BREDEMEYER_RAG_SIGNALING_VIA_ATM_NOT_VIA_NFKB_DN @ T3	CD8	BREDEMEYER_RAG_SIGNALING_VIA_ATM_NOT_VIA_NFKB_DN	T3	19	106	7.79478e-05	4.1082	0	1
Intermediate	CD8::BROWNE_HCMV_INFECTION_10HR_DN @ T3	CD8	BROWNE_HCMV_INFECTION_10HR_DN	T3	24	101	0.00088339	3.05385	0	1
Naïve	CD8::BROWNE_HCMV_INFECTION_10HR_DN @ T3	CD8	BROWNE_HCMV_INFECTION_10HR_DN	T3	49	76	2.85418e-08	7.54452	1	0
Type-II	CD8::BROWNE_HCMV_INFECTION_10HR_DN @ T3	CD8	BROWNE_HCMV_INFECTION_10HR_DN	T3	19	106	4.56426e-09	8.34063	0	1
Type-I	CD8::BROWNE_HCMV_INFECTION_12HR_DN @ T3	CD8	BROWNE_HCMV_INFECTION_12HR_DN	T3	33	92	0.00869034	2.06096	1	0
Type-II	CD8::BROWNE_HCMV_INFECTION_12HR_DN @ T3	CD8	BROWNE_HCMV_INFECTION_12HR_DN	T3	19	106	1.36468e-05	4.86497	0	1
Intermediate	CD8::BROWNE_HCMV_INFECTION_14HR_DN @ T3	CD8	BROWNE_HCMV_INFECTION_14HR_DN	T3	24	101	0.0106411	1.97301	0	1
Type-I	CD8::BROWNE_HCMV_INFECTION_14HR_DN @ T3	CD8	BROWNE_HCMV_INFECTION_14HR_DN	T3	33	92	9.57571e-09	8.01883	1	0
Type-II	CD8::BROWNE_HCMV_INFECTION_14HR_DN @ T3	CD8	BROWNE_HCMV_INFECTION_14HR_DN	T3	19	106	1.35964e-06	5.86658	0	1
Type-I	CD8::BROWNE_HCMV_INFECTION_14HR_UP @ T3	CD8	BROWNE_HCMV_INFECTION_14HR_UP	T3	33	92	2.39219e-12	11.6212	1	0
Type-II	CD8::BROWNE_HCMV_INFECTION_14HR_UP @ T3	CD8	BROWNE_HCMV_INFECTION_14HR_UP	T3	19	106	4.56426e-09	8.34063	0	1
Intermediate	CD8::BROWNE_HCMV_INFECTION_10HR_UP @ T3	CD8	BROWNE_HCMV_INFECTION_10HR_UP	T3	24	101	0.00219872	2.65783	0	1
Type-I	CD8::BROWNE_HCMV_INFECTION_10HR_UP @ T3	CD8	BROWNE_HCMV_INFECTION_10HR_UP	T3	33	92	3.85779e-08	7.41366	1	0
Type-II	CD8::BROWNE_HCMV_INFECTION_10HR_UP @ T3	CD8	BROWNE_HCMV_INFECTION_10HR_UP	T3	19	106	1.96826e-08	7.70592	0	1
Intermediate	CD8::BROWNE_HCMV_INFECTION_12HR_UP @ T3	CD8	BROWNE_HCMV_INFECTION_12HR_UP	T3	24	101	0.0138841	1.85748	0	1
Type-I	CD8::BROWNE_HCMV_INFECTION_12HR_UP @ T3	CD8	BROWNE_HCMV_INFECTION_12HR_UP	T3	33	92	2.38148e-07	6.62315	1	0
Type-II	CD8::BROWNE_HCMV_INFECTION_12HR_UP @ T3	CD8	BROWNE_HCMV_INFECTION_12HR_UP	T3	19	106	1.91621e-06	5.71756	0	1
Type-I	CD8::BROWNE_HCMV_INFECTION_16HR_DN @ T3	CD8	BROWNE_HCMV_INFECTION_16HR_DN	T3	33	92	0.0088343	2.05383	1	0
Naïve	CD8::BROWNE_HCMV_INFECTION_16HR_DN @ T3	CD8	BROWNE_HCMV_INFECTION_16HR_DN	T3	49	76	0.0245841	1.60935	0	1
Type-I	CD8::BROWNE_HCMV_INFECTION_18HR_DN @ T3	CD8	BROWNE_HCMV_INFECTION_18HR_DN	T3	33	92	5.60463e-07	6.25145	1	0
Naïve	CD8::BROWNE_HCMV_INFECTION_18HR_DN @ T3	CD8	BROWNE_HCMV_INFECTION_18HR_DN	T3	49	76	4.7952e-07	6.31919	0	1
Intermediate	CD8::BROWNE_HCMV_INFECTION_16HR_UP @ T3	CD8	BROWNE_HCMV_INFECTION_16HR_UP	T3	24	101	0.00137481	2.86176	0	1
Type-I	CD8::BROWNE_HCMV_INFECTION_16HR_UP @ T3	CD8	BROWNE_HCMV_INFECTION_16HR_UP	T3	33	92	7.34304e-09	8.13412	1	0
Type-II	CD8::BROWNE_HCMV_INFECTION_16HR_UP @ T3	CD8	BROWNE_HCMV_INFECTION_16HR_UP	T3	19	106	2.54409e-09	8.59447	0	1
Type-I	CD8::BROWNE_HCMV_INFECTION_1HR_DN @ T3	CD8	BROWNE_HCMV_INFECTION_1HR_DN	T3	33	92	1.34622e-13	12.8709	1	0
Naïve	CD8::BROWNE_HCMV_INFECTION_1HR_DN @ T3	CD8	BROWNE_HCMV_INFECTION_1HR_DN	T3	49	76	0.000589736	3.22934	0	1
Type-II	CD8::BROWNE_HCMV_INFECTION_1HR_DN @ T3	CD8	BROWNE_HCMV_INFECTION_1HR_DN	T3	19	106	0.00943359	2.02532	0	1
Type-I	CD8::BROWNE_HCMV_INFECTION_1HR_UP @ T3	CD8	BROWNE_HCMV_INFECTION_1HR_UP	T3	33	92	0.00505938	2.2959	0	1
Naïve	CD8::BROWNE_HCMV_INFECTION_1HR_UP @ T3	CD8	BROWNE_HCMV_INFECTION_1HR_UP	T3	49	76	7.71318e-06	5.11277	1	0
Type-II	CD8::BROWNE_HCMV_INFECTION_1HR_UP @ T3	CD8	BROWNE_HCMV_INFECTION_1HR_UP	T3	19	106	0.0100154	1.99933	0	1
Intermediate	CD8::BROWNE_HCMV_INFECTION_18HR_UP @ T3	CD8	BROWNE_HCMV_INFECTION_18HR_UP	T3	24	101	0.0112298	1.94963	0	1
Type-I	CD8::BROWNE_HCMV_INFECTION_18HR_UP @ T3	CD8	BROWNE_HCMV_INFECTION_18HR_UP	T3	33	92	1.92958e-07	6.71454	1	0
Type-II	CD8::BROWNE_HCMV_INFECTION_18HR_UP @ T3	CD8	BROWNE_HCMV_INFECTION_18HR_UP	T3	19	106	9.1691e-09	8.03767	0	1
Type-I	CD8::BROWNE_HCMV_INFECTION_2HR_UP @ T3	CD8	BROWNE_HCMV_INFECTION_2HR_UP	T3	33	92	0.00388636	2.41046	1	0
Type-II	CD8::BROWNE_HCMV_INFECTION_2HR_UP @ T3	CD8	BROWNE_HCMV_INFECTION_2HR_UP	T3	19	106	0.000145083	3.83838	0	1
Type-I	CD8::BROWNE_HCMV_INFECTION_20HR_UP @ T3	CD8	BROWNE_HCMV_INFECTION_20HR_UP	T3	33	92	5.28209e-14	13.2772	1	0
Type-II	CD8::BROWNE_HCMV_INFECTION_20HR_UP @ T3	CD8	BROWNE_HCMV_INFECTION_20HR_UP	T3	19	106	5.88626e-08	7.23016	0	1
Type-I	CD8::BROWNE_HCMV_INFECTION_24HR_UP @ T3	CD8	BROWNE_HCMV_INFECTION_24HR_UP	T3	33	92	2.7673e-14	13.5579	1	0
Naïve	CD8::BROWNE_HCMV_INFECTION_24HR_UP @ T3	CD8	BROWNE_HCMV_INFECTION_24HR_UP	T3	49	76	0.00164371	2.78418	0	1
Type-II	CD8::BROWNE_HCMV_INFECTION_24HR_UP @ T3	CD8	BROWNE_HCMV_INFECTION_24HR_UP	T3	19	106	6.34642e-06	5.19747	0	1
Type-I	CD8::BROWNE_HCMV_INFECTION_2HR_DN @ T3	CD8	BROWNE_HCMV_INFECTION_2HR_DN	T3	33	92	0.0114458	1.94136	0	1
Naïve	CD8::BROWNE_HCMV_INFECTION_2HR_DN @ T3	CD8	BROWNE_HCMV_INFECTION_2HR_DN	T3	49	76	0.0239463	1.62076	1	0
Intermediate	CD8::BROWNE_HCMV_INFECTION_30MIN_UP @ T3	CD8	BROWNE_HCMV_INFECTION_30MIN_UP	T3	24	101	0.000242551	3.6152	1	0
Naïve	CD8::BROWNE_HCMV_INFECTION_30MIN_UP @ T3	CD8	BROWNE_HCMV_INFECTION_30MIN_UP	T3	49	76	0.000253396	3.5962	0	1
Type-I	CD8::BROWNE_HCMV_INFECTION_48HR_DN @ T3	CD8	BROWNE_HCMV_INFECTION_48HR_DN	T3	33	92	5.08956e-12	11.2933	1	0
Naïve	CD8::BROWNE_HCMV_INFECTION_48HR_DN @ T3	CD8	BROWNE_HCMV_INFECTION_48HR_DN	T3	49	76	0.0076392	2.11695	0	1
Type-II	CD8::BROWNE_HCMV_INFECTION_48HR_DN @ T3	CD8	BROWNE_HCMV_INFECTION_48HR_DN	T3	19	106	0.000521895	3.28242	0	1
Intermediate	CD8::BROWNE_HCMV_INFECTION_30MIN_DN @ T3	CD8	BROWNE_HCMV_INFECTION_30MIN_DN	T3	24	101	0.000120303	3.91972	0	1
Type-I	CD8::BROWNE_HCMV_INFECTION_30MIN_DN @ T3	CD8	BROWNE_HCMV_INFECTION_30MIN_DN	T3	33	92	0.0012427	2.90563	1	0
Naïve	CD8::BROWNE_HCMV_INFECTION_30MIN_DN @ T3	CD8	BROWNE_HCMV_INFECTION_30MIN_DN	T3	49	76	4.06371e-05	4.39108	1	0
Type-II	CD8::BROWNE_HCMV_INFECTION_30MIN_DN @ T3	CD8	BROWNE_HCMV_INFECTION_30MIN_DN	T3	19	106	1.00427e-07	6.99815	0	1
Type-I	CD8::BROWNE_HCMV_INFECTION_48HR_UP @ T3	CD8	BROWNE_HCMV_INFECTION_48HR_UP	T3	33	92	6.60955e-06	5.17983	1	0
Type-II	CD8::BROWNE_HCMV_INFECTION_48HR_UP @ T3	CD8	BROWNE_HCMV_INFECTION_48HR_UP	T3	19	106	6.55556e-06	5.18339	0	1
Naïve	CD8::BROWNE_HCMV_INFECTION_4HR_UP @ T3	CD8	BROWNE_HCMV_INFECTION_4HR_UP	T3	49	76	2.14808e-07	6.66795	1	0
Type-II	CD8::BROWNE_HCMV_INFECTION_4HR_UP @ T3	CD8	BROWNE_HCMV_INFECTION_4HR_UP	T3	19	106	2.24076e-05	4.6496	0	1
Intermediate	CD8::BROWNE_HCMV_INFECTION_4HR_DN @ T3	CD8	BROWNE_HCMV_INFECTION_4HR_DN	T3	24	101	0.0216031	1.66548	0	1
Type-I	CD8::BROWNE_HCMV_INFECTION_4HR_DN @ T3	CD8	BROWNE_HCMV_INFECTION_4HR_DN	T3	33	92	6.82356e-16	15.166	1	0
Naïve	CD8::BROWNE_HCMV_INFECTION_4HR_DN @ T3	CD8	BROWNE_HCMV_INFECTION_4HR_DN	T3	49	76	0.0477204	1.3213	0	1
Type-II	CD8::BROWNE_HCMV_INFECTION_4HR_DN @ T3	CD8	BROWNE_HCMV_INFECTION_4HR_DN	T3	19	106	2.68833e-06	5.57052	0	1
Intermediate	CD8::BROWNE_HCMV_INFECTION_8HR_DN @ T3	CD8	BROWNE_HCMV_INFECTION_8HR_DN	T3	24	101	0.0293926	1.53176	0	1
Type-I	CD8::BROWNE_HCMV_INFECTION_8HR_DN @ T3	CD8	BROWNE_HCMV_INFECTION_8HR_DN	T3	33	92	0.0071193	2.14756	1	0
Type-I	CD8::BROWNE_HCMV_INFECTION_6HR_UP @ T3	CD8	BROWNE_HCMV_INFECTION_6HR_UP	T3	33	92	0.000158234	3.8007	1	0
Naïve	CD8::BROWNE_HCMV_INFECTION_6HR_UP @ T3	CD8	BROWNE_HCMV_INFECTION_6HR_UP	T3	49	76	0.00666514	2.17619	0	1
Type-I	CD8::BROWNE_HCMV_INFECTION_6HR_DN @ T3	CD8	BROWNE_HCMV_INFECTION_6HR_DN	T3	33	92	4.08484e-05	4.38882	1	0
Naïve	CD8::BROWNE_HCMV_INFECTION_6HR_DN @ T3	CD8	BROWNE_HCMV_INFECTION_6HR_DN	T3	49	76	0.0338841	1.47	1	0
Type-II	CD8::BROWNE_HCMV_INFECTION_6HR_DN @ T3	CD8	BROWNE_HCMV_INFECTION_6HR_DN	T3	19	106	4.95807e-09	8.30469	0	1
Intermediate	CD8::BROWNE_HCMV_INFECTION_8HR_UP @ T3	CD8	BROWNE_HCMV_INFECTION_8HR_UP	T3	24	101	0.0182771	1.73809	0	1
Type-I	CD8::BROWNE_HCMV_INFECTION_8HR_UP @ T3	CD8	BROWNE_HCMV_INFECTION_8HR_UP	T3	33	92	0.007362	2.133	1	0
Naïve	CD8::BROWNE_HCMV_INFECTION_8HR_UP @ T3	CD8	BROWNE_HCMV_INFECTION_8HR_UP	T3	49	76	0.000130408	3.8847	1	0
Type-II	CD8::BROWNE_HCMV_INFECTION_8HR_UP @ T3	CD8	BROWNE_HCMV_INFECTION_8HR_UP	T3	19	106	3.55683e-09	8.44894	0	1
Type-I	CD8::BROWN_MYELOID_CELL_DEVELOPMENT_UP @ T3	CD8	BROWN_MYELOID_CELL_DEVELOPMENT_UP	T3	33	92	0.00580812	2.23596	1	0
Naïve	CD8::BROWN_MYELOID_CELL_DEVELOPMENT_UP @ T3	CD8	BROWN_MYELOID_CELL_DEVELOPMENT_UP	T3	49	76	0.0272848	1.56408	0	1
Naïve	CD8::BRUECKNER_TARGETS_OF_MIRLET7A3_DN @ T3	CD8	BRUECKNER_TARGETS_OF_MIRLET7A3_DN	T3	49	76	0.0290997	1.53611	1	0
Type-II	CD8::BRUECKNER_TARGETS_OF_MIRLET7A3_DN @ T3	CD8	BRUECKNER_TARGETS_OF_MIRLET7A3_DN	T3	19	106	0.00853069	2.06902	0	1
Type-I	CD8::BROWNE_INTERFERON_RESPONSIVE_GENES @ T3	CD8	BROWNE_INTERFERON_RESPONSIVE_GENES	T3	33	92	7.70258e-07	6.11336	1	0
Naïve	CD8::BROWNE_INTERFERON_RESPONSIVE_GENES @ T3	CD8	BROWNE_INTERFERON_RESPONSIVE_GENES	T3	49	76	1.95546e-08	7.70875	0	1
Intermediate	CD8::BROWN_MYELOID_CELL_DEVELOPMENT_DN @ T3	CD8	BROWN_MYELOID_CELL_DEVELOPMENT_DN	T3	24	101	0.00028771	3.54105	0	1
Type-I	CD8::BROWN_MYELOID_CELL_DEVELOPMENT_DN @ T3	CD8	BROWN_MYELOID_CELL_DEVELOPMENT_DN	T3	33	92	1.37504e-08	7.86168	1	0
Type-II	CD8::BROWN_MYELOID_CELL_DEVELOPMENT_DN @ T3	CD8	BROWN_MYELOID_CELL_DEVELOPMENT_DN	T3	19	106	1.12972e-05	4.94703	0	1
Type-I	CD8::BRUECKNER_TARGETS_OF_MIRLET7A3_UP @ T3	CD8	BRUECKNER_TARGETS_OF_MIRLET7A3_UP	T3	33	92	1.76239e-07	6.7539	1	0
Type-II	CD8::BRUECKNER_TARGETS_OF_MIRLET7A3_UP @ T3	CD8	BRUECKNER_TARGETS_OF_MIRLET7A3_UP	T3	19	106	1.54648e-05	4.81066	0	1
Intermediate	CD8::BRUINS_UVC_RESPONSE_EARLY_LATE @ T3	CD8	BRUINS_UVC_RESPONSE_EARLY_LATE	T3	24	101	0.0185882	1.73076	0	1
Type-I	CD8::BRUINS_UVC_RESPONSE_EARLY_LATE @ T3	CD8	BRUINS_UVC_RESPONSE_EARLY_LATE	T3	33	92	2.92112e-12	11.5345	1	0
Type-II	CD8::BRUINS_UVC_RESPONSE_EARLY_LATE @ T3	CD8	BRUINS_UVC_RESPONSE_EARLY_LATE	T3	19	106	3.03987e-08	7.51715	0	1
Type-I	CD8::BRUINS_UVC_RESPONSE_MIDDLE @ T3	CD8	BRUINS_UVC_RESPONSE_MIDDLE	T3	33	92	2.13261e-14	13.6711	1	0
Naïve	CD8::BRUINS_UVC_RESPONSE_MIDDLE @ T3	CD8	BRUINS_UVC_RESPONSE_MIDDLE	T3	49	76	0.000537021	3.27001	0	1
Type-II	CD8::BRUINS_UVC_RESPONSE_MIDDLE @ T3	CD8	BRUINS_UVC_RESPONSE_MIDDLE	T3	19	106	0.0031418	2.50282	0	1
Type-I	CD8::BRUNO_HEMATOPOIESIS @ T3	CD8	BRUNO_HEMATOPOIESIS	T3	33	92	0.00291221	2.53578	1	0
Type-II	CD8::BRUNO_HEMATOPOIESIS @ T3	CD8	BRUNO_HEMATOPOIESIS	T3	19	106	0.0316386	1.49978	0	1
Type-I	CD8::BRUINS_UVC_RESPONSE_VIA_TP53_GROUP_C @ T3	CD8	BRUINS_UVC_RESPONSE_VIA_TP53_GROUP_C	T3	33	92	5.99484e-05	4.22222	1	0
Type-II	CD8::BRUINS_UVC_RESPONSE_VIA_TP53_GROUP_C @ T3	CD8	BRUINS_UVC_RESPONSE_VIA_TP53_GROUP_C	T3	19	106	0.000133469	3.87462	0	1
Type-I	CD8::BRUINS_UVC_RESPONSE_VIA_TP53_GROUP_D @ T3	CD8	BRUINS_UVC_RESPONSE_VIA_TP53_GROUP_D	T3	33	92	2.31117e-07	6.63617	1	0
Type-II	CD8::BRUINS_UVC_RESPONSE_VIA_TP53_GROUP_D @ T3	CD8	BRUINS_UVC_RESPONSE_VIA_TP53_GROUP_D	T3	19	106	4.55881e-07	6.34115	0	1
Intermediate	CD8::BRUINS_UVC_RESPONSE_VIA_TP53_GROUP_B @ T3	CD8	BRUINS_UVC_RESPONSE_VIA_TP53_GROUP_B	T3	24	101	0.0438828	1.35771	0	1
Type-I	CD8::BRUINS_UVC_RESPONSE_VIA_TP53_GROUP_B @ T3	CD8	BRUINS_UVC_RESPONSE_VIA_TP53_GROUP_B	T3	33	92	2.48985e-12	11.6038	1	0
Naïve	CD8::BRUINS_UVC_RESPONSE_VIA_TP53_GROUP_B @ T3	CD8	BRUINS_UVC_RESPONSE_VIA_TP53_GROUP_B	T3	49	76	0.00212501	2.67264	0	1
Type-II	CD8::BRUINS_UVC_RESPONSE_VIA_TP53_GROUP_B @ T3	CD8	BRUINS_UVC_RESPONSE_VIA_TP53_GROUP_B	T3	19	106	0.0275272	1.56024	0	1
Type-I	CD8::BUCKANOVICH_T_LYMPHOCYTE_HOMING_ON_TUMOR_UP @ T3	CD8	BUCKANOVICH_T_LYMPHOCYTE_HOMING_ON_TUMOR_UP	T3	33	92	0.00580812	2.23596	1	0
Type-II	CD8::BUCKANOVICH_T_LYMPHOCYTE_HOMING_ON_TUMOR_UP @ T3	CD8	BUCKANOVICH_T_LYMPHOCYTE_HOMING_ON_TUMOR_UP	T3	19	106	0.000201748	3.69519	0	1
Type-I	CD8::BUFFA_HYPOXIA_METAGENE @ T3	CD8	BUFFA_HYPOXIA_METAGENE	T3	33	92	1.61888e-08	7.79079	1	0
Naïve	CD8::BUFFA_HYPOXIA_METAGENE @ T3	CD8	BUFFA_HYPOXIA_METAGENE	T3	49	76	3.48711e-07	6.45753	0	1
Type-I	CD8::BURTON_ADIPOGENESIS_1 @ T3	CD8	BURTON_ADIPOGENESIS_1	T3	33	92	3.79811e-05	4.42043	1	0
Type-II	CD8::BURTON_ADIPOGENESIS_1 @ T3	CD8	BURTON_ADIPOGENESIS_1	T3	19	106	0.00328468	2.48351	0	1
Type-I	CD8::BURTON_ADIPOGENESIS_2 @ T3	CD8	BURTON_ADIPOGENESIS_2	T3	33	92	1.40421e-13	12.8526	1	0
Naïve	CD8::BURTON_ADIPOGENESIS_2 @ T3	CD8	BURTON_ADIPOGENESIS_2	T3	49	76	0.00528737	2.27676	0	1
Type-II	CD8::BURTON_ADIPOGENESIS_2 @ T3	CD8	BURTON_ADIPOGENESIS_2	T3	19	106	6.74782e-05	4.17084	0	1
Type-I	CD8::BURTON_ADIPOGENESIS_10 @ T3	CD8	BURTON_ADIPOGENESIS_10	T3	33	92	3.65541e-11	10.4371	1	0
Naïve	CD8::BURTON_ADIPOGENESIS_10 @ T3	CD8	BURTON_ADIPOGENESIS_10	T3	49	76	0.00343875	2.4636	0	1
Type-II	CD8::BURTON_ADIPOGENESIS_10 @ T3	CD8	BURTON_ADIPOGENESIS_10	T3	19	106	0.013956	1.85524	0	1
Intermediate	CD8::BURTON_ADIPOGENESIS_11 @ T3	CD8	BURTON_ADIPOGENESIS_11	T3	24	101	7.54745e-05	4.1222	0	1
Type-I	CD8::BURTON_ADIPOGENESIS_11 @ T3	CD8	BURTON_ADIPOGENESIS_11	T3	33	92	0.0071193	2.14756	1	0
Naïve	CD8::BURTON_ADIPOGENESIS_11 @ T3	CD8	BURTON_ADIPOGENESIS_11	T3	49	76	3.77743e-07	6.4228	1	0
Type-II	CD8::BURTON_ADIPOGENESIS_11 @ T3	CD8	BURTON_ADIPOGENESIS_11	T3	19	106	4.37895e-09	8.35863	0	1
Type-I	CD8::BURTON_ADIPOGENESIS_4 @ T3	CD8	BURTON_ADIPOGENESIS_4	T3	33	92	6.27818e-13	12.2022	1	0
Naïve	CD8::BURTON_ADIPOGENESIS_4 @ T3	CD8	BURTON_ADIPOGENESIS_4	T3	49	76	4.66773e-06	5.33089	0	1
Intermediate	CD8::BURTON_ADIPOGENESIS_3 @ T3	CD8	BURTON_ADIPOGENESIS_3	T3	24	101	0.0141285	1.8499	1	0
Naïve	CD8::BURTON_ADIPOGENESIS_3 @ T3	CD8	BURTON_ADIPOGENESIS_3	T3	49	76	6.53608e-05	4.18468	0	1
Type-II	CD8::BURTON_ADIPOGENESIS_3 @ T3	CD8	BURTON_ADIPOGENESIS_3	T3	19	106	6.74782e-05	4.17084	1	0
Intermediate	CD8::BURTON_ADIPOGENESIS_12 @ T3	CD8	BURTON_ADIPOGENESIS_12	T3	24	101	0.0040538	2.39214	0	1
Type-I	CD8::BURTON_ADIPOGENESIS_12 @ T3	CD8	BURTON_ADIPOGENESIS_12	T3	33	92	0.00773997	2.11126	1	0
Naïve	CD8::BURTON_ADIPOGENESIS_12 @ T3	CD8	BURTON_ADIPOGENESIS_12	T3	49	76	2.79425e-06	5.55374	1	0
Type-II	CD8::BURTON_ADIPOGENESIS_12 @ T3	CD8	BURTON_ADIPOGENESIS_12	T3	19	106	8.69257e-11	10.0609	0	1
Type-I	CD8::BURTON_ADIPOGENESIS_7 @ T3	CD8	BURTON_ADIPOGENESIS_7	T3	33	92	0.0390257	1.40865	1	0
Naïve	CD8::BURTON_ADIPOGENESIS_7 @ T3	CD8	BURTON_ADIPOGENESIS_7	T3	49	76	0.0175821	1.75493	0	1
Type-I	CD8::BURTON_ADIPOGENESIS_5 @ T3	CD8	BURTON_ADIPOGENESIS_5	T3	33	92	1.2934e-15	14.8883	1	0
Naïve	CD8::BURTON_ADIPOGENESIS_5 @ T3	CD8	BURTON_ADIPOGENESIS_5	T3	49	76	2.89103e-07	6.53895	0	1
Type-II	CD8::BURTON_ADIPOGENESIS_5 @ T3	CD8	BURTON_ADIPOGENESIS_5	T3	19	106	0.0295214	1.52986	0	1
Type-I	CD8::BURTON_ADIPOGENESIS_6 @ T3	CD8	BURTON_ADIPOGENESIS_6	T3	33	92	8.87718e-15	14.0517	1	0
Naïve	CD8::BURTON_ADIPOGENESIS_6 @ T3	CD8	BURTON_ADIPOGENESIS_6	T3	49	76	1.74012e-06	5.75942	0	1
Type-II	CD8::BURTON_ADIPOGENESIS_6 @ T3	CD8	BURTON_ADIPOGENESIS_6	T3	19	106	0.0394415	1.40405	0	1
Type-I	CD8::BURTON_ADIPOGENESIS_8 @ T3	CD8	BURTON_ADIPOGENESIS_8	T3	33	92	1.59038e-09	8.7985	1	0
Naïve	CD8::BURTON_ADIPOGENESIS_8 @ T3	CD8	BURTON_ADIPOGENESIS_8	T3	49	76	4.42962e-07	6.35363	0	1
Intermediate	CD8::BURTON_ADIPOGENESIS_PEAK_AT_24HR @ T3	CD8	BURTON_ADIPOGENESIS_PEAK_AT_24HR	T3	24	101	0.00352486	2.45286	1	0
Naïve	CD8::BURTON_ADIPOGENESIS_PEAK_AT_24HR @ T3	CD8	BURTON_ADIPOGENESIS_PEAK_AT_24HR	T3	49	76	2.53095e-06	5.59672	0	1
Type-II	CD8::BURTON_ADIPOGENESIS_PEAK_AT_24HR @ T3	CD8	BURTON_ADIPOGENESIS_PEAK_AT_24HR	T3	19	106	7.95577e-06	5.09932	1	0
Type-I	CD8::BURTON_ADIPOGENESIS_9 @ T3	CD8	BURTON_ADIPOGENESIS_9	T3	33	92	0.00106149	2.97408	1	0
Type-II	CD8::BURTON_ADIPOGENESIS_9 @ T3	CD8	BURTON_ADIPOGENESIS_9	T3	19	106	0.00446229	2.35044	0	1
Type-I	CD8::BURTON_ADIPOGENESIS_PEAK_AT_16HR @ T3	CD8	BURTON_ADIPOGENESIS_PEAK_AT_16HR	T3	33	92	3.50682e-08	7.45509	1	0
Naïve	CD8::BURTON_ADIPOGENESIS_PEAK_AT_16HR @ T3	CD8	BURTON_ADIPOGENESIS_PEAK_AT_16HR	T3	49	76	0.000589736	3.22934	0	1
Intermediate	CD8::BURTON_ADIPOGENESIS_PEAK_AT_0HR @ T3	CD8	BURTON_ADIPOGENESIS_PEAK_AT_0HR	T3	24	101	0.0159481	1.79729	1	0
Type-I	CD8::BURTON_ADIPOGENESIS_PEAK_AT_0HR @ T3	CD8	BURTON_ADIPOGENESIS_PEAK_AT_0HR	T3	33	92	0.0452518	1.34436	1	0
Naïve	CD8::BURTON_ADIPOGENESIS_PEAK_AT_0HR @ T3	CD8	BURTON_ADIPOGENESIS_PEAK_AT_0HR	T3	49	76	1.69988e-05	4.76958	0	1
Intermediate	CD8::BURTON_ADIPOGENESIS_PEAK_AT_8HR @ T3	CD8	BURTON_ADIPOGENESIS_PEAK_AT_8HR	T3	24	101	0.00633771	2.19807	0	1
Type-I	CD8::BURTON_ADIPOGENESIS_PEAK_AT_8HR @ T3	CD8	BURTON_ADIPOGENESIS_PEAK_AT_8HR	T3	33	92	1.67245e-08	7.77665	1	0
Type-II	CD8::BURTON_ADIPOGENESIS_PEAK_AT_8HR @ T3	CD8	BURTON_ADIPOGENESIS_PEAK_AT_8HR	T3	19	106	1.7296e-06	5.76205	0	1
Type-I	CD8::BURTON_ADIPOGENESIS_PEAK_AT_2HR @ T3	CD8	BURTON_ADIPOGENESIS_PEAK_AT_2HR	T3	33	92	0.0330788	1.48045	1	0
Naïve	CD8::BURTON_ADIPOGENESIS_PEAK_AT_2HR @ T3	CD8	BURTON_ADIPOGENESIS_PEAK_AT_2HR	T3	49	76	0.0471548	1.32647	1	0
Type-II	CD8::BURTON_ADIPOGENESIS_PEAK_AT_2HR @ T3	CD8	BURTON_ADIPOGENESIS_PEAK_AT_2HR	T3	19	106	8.9632e-08	7.04754	0	1
Intermediate	CD8::BYSTROEM_CORRELATED_WITH_IL5_DN @ T3	CD8	BYSTROEM_CORRELATED_WITH_IL5_DN	T3	24	101	0.000242551	3.6152	0	1
Type-I	CD8::BYSTROEM_CORRELATED_WITH_IL5_DN @ T3	CD8	BYSTROEM_CORRELATED_WITH_IL5_DN	T3	33	92	6.38805e-10	9.19463	1	0
Type-II	CD8::BYSTROEM_CORRELATED_WITH_IL5_DN @ T3	CD8	BYSTROEM_CORRELATED_WITH_IL5_DN	T3	19	106	1.26734e-08	7.89711	0	1
Naïve	CD8::BYSTRYKH_HEMATOPOIESIS_STEM_CELL_SCP2_QTL_TRANS @ T3	CD8	BYSTRYKH_HEMATOPOIESIS_STEM_CELL_SCP2_QTL_TRANS	T3	49	76	2.67019e-05	4.57346	1	0
Type-II	CD8::BYSTRYKH_HEMATOPOIESIS_STEM_CELL_SCP2_QTL_TRANS @ T3	CD8	BYSTRYKH_HEMATOPOIESIS_STEM_CELL_SCP2_QTL_TRANS	T3	19	106	0.00639938	2.19386	0	1
Type-I	CD8::BYSTROEM_CORRELATED_WITH_IL5_UP @ T3	CD8	BYSTROEM_CORRELATED_WITH_IL5_UP	T3	33	92	1.87831e-10	9.72623	1	0
Naïve	CD8::BYSTROEM_CORRELATED_WITH_IL5_UP @ T3	CD8	BYSTROEM_CORRELATED_WITH_IL5_UP	T3	49	76	0.000933413	3.02993	0	1
Type-I	CD8::BYSTRYKH_HEMATOPOIESIS_STEM_CELL_AND_BRAIN_QTL_CIS @ T3	CD8	BYSTRYKH_HEMATOPOIESIS_STEM_CELL_AND_BRAIN_QTL_CIS	T3	33	92	3.29016e-14	13.4828	1	0
Naïve	CD8::BYSTRYKH_HEMATOPOIESIS_STEM_CELL_AND_BRAIN_QTL_CIS @ T3	CD8	BYSTRYKH_HEMATOPOIESIS_STEM_CELL_AND_BRAIN_QTL_CIS	T3	49	76	4.94285e-05	4.30602	0	1
Type-II	CD8::BYSTRYKH_HEMATOPOIESIS_STEM_CELL_AND_BRAIN_QTL_CIS @ T3	CD8	BYSTRYKH_HEMATOPOIESIS_STEM_CELL_AND_BRAIN_QTL_CIS	T3	19	106	0.000103662	3.98438	0	1
Type-I	CD8::BYSTRYKH_HEMATOPOIESIS_STEM_CELL_QTL_CIS @ T3	CD8	BYSTRYKH_HEMATOPOIESIS_STEM_CELL_QTL_CIS	T3	33	92	1.80625e-12	11.7432	1	0
Naïve	CD8::BYSTRYKH_HEMATOPOIESIS_STEM_CELL_QTL_CIS @ T3	CD8	BYSTRYKH_HEMATOPOIESIS_STEM_CELL_QTL_CIS	T3	49	76	0.00113698	2.94425	0	1
Type-II	CD8::BYSTRYKH_HEMATOPOIESIS_STEM_CELL_QTL_CIS @ T3	CD8	BYSTRYKH_HEMATOPOIESIS_STEM_CELL_QTL_CIS	T3	19	106	4.75149e-05	4.32317	0	1
Type-I	CD8::CADWELL_ATG16L1_TARGETS_UP @ T3	CD8	CADWELL_ATG16L1_TARGETS_UP	T3	33	92	1.7623e-05	4.75392	0	1
Type-II	CD8::CADWELL_ATG16L1_TARGETS_UP @ T3	CD8	CADWELL_ATG16L1_TARGETS_UP	T3	19	106	1.40739e-06	5.85159	1	0
Type-I	CD8::BYSTRYKH_HEMATOPOIESIS_STEM_CELL_AND_BRAIN_QTL_TRANS @ T3	CD8	BYSTRYKH_HEMATOPOIESIS_STEM_CELL_AND_BRAIN_QTL_TRANS	T3	33	92	1.07808e-15	14.9673	1	0
Naïve	CD8::BYSTRYKH_HEMATOPOIESIS_STEM_CELL_AND_BRAIN_QTL_TRANS @ T3	CD8	BYSTRYKH_HEMATOPOIESIS_STEM_CELL_AND_BRAIN_QTL_TRANS	T3	49	76	0.00105862	2.97526	0	1
Type-II	CD8::BYSTRYKH_HEMATOPOIESIS_STEM_CELL_AND_BRAIN_QTL_TRANS @ T3	CD8	BYSTRYKH_HEMATOPOIESIS_STEM_CELL_AND_BRAIN_QTL_TRANS	T3	19	106	8.49481e-05	4.07085	0	1
Naïve	CD8::CADWELL_ATG16L1_TARGETS_DN @ T3	CD8	CADWELL_ATG16L1_TARGETS_DN	T3	49	76	0.000822044	3.08511	1	0
Type-II	CD8::CADWELL_ATG16L1_TARGETS_DN @ T3	CD8	CADWELL_ATG16L1_TARGETS_DN	T3	19	106	0.000243804	3.61296	0	1
Type-I	CD8::CAHOY_ASTROCYTIC @ T3	CD8	CAHOY_ASTROCYTIC	T3	33	92	0.000590097	3.22908	0	1
Type-I	CD8::CAFFAREL_RESPONSE_TO_THC_24HR_5_DN @ T3	CD8	CAFFAREL_RESPONSE_TO_THC_24HR_5_DN	T3	33	92	6.64387e-09	8.17758	1	0
Naïve	CD8::CAFFAREL_RESPONSE_TO_THC_24HR_5_DN @ T3	CD8	CAFFAREL_RESPONSE_TO_THC_24HR_5_DN	T3	49	76	4.09101e-07	6.38817	0	1
Type-I	CD8::CAHOY_NEURONAL @ T3	CD8	CAHOY_NEURONAL	T3	33	92	2.50749e-06	5.60076	0	1
Type-II	CD8::CAHOY_NEURONAL @ T3	CD8	CAHOY_NEURONAL	T3	19	106	2.10742e-05	4.67625	1	0
Naïve	CD8::CAHOY_ASTROGLIAL @ T3	CD8	CAHOY_ASTROGLIAL	T3	49	76	0.00247266	2.60684	0	1
Type-II	CD8::CAHOY_ASTROGLIAL @ T3	CD8	CAHOY_ASTROGLIAL	T3	19	106	0.000458941	3.33824	1	0
Type-I	CD8::CAFFAREL_RESPONSE_TO_THC_DN @ T3	CD8	CAFFAREL_RESPONSE_TO_THC_DN	T3	33	92	6.66908e-07	6.17593	1	0
Type-II	CD8::CAFFAREL_RESPONSE_TO_THC_DN @ T3	CD8	CAFFAREL_RESPONSE_TO_THC_DN	T3	19	106	0.0159412	1.79748	0	1
Naïve	CD8::CAHOY_OLIGODENDROCUTIC @ T3	CD8	CAHOY_OLIGODENDROCUTIC	T3	49	76	4.135e-06	5.38352	1	0
Type-II	CD8::CAHOY_OLIGODENDROCUTIC @ T3	CD8	CAHOY_OLIGODENDROCUTIC	T3	19	106	0.000470935	3.32704	0	1
Type-I	CD8::CAIRO_HEPATOBLASTOMA_CLASSES_DN @ T3	CD8	CAIRO_HEPATOBLASTOMA_CLASSES_DN	T3	33	92	4.93579e-06	5.30664	1	0
Naïve	CD8::CAIRO_HEPATOBLASTOMA_CLASSES_DN @ T3	CD8	CAIRO_HEPATOBLASTOMA_CLASSES_DN	T3	49	76	5.74826e-05	4.24046	0	1
Type-I	CD8::CAFFAREL_RESPONSE_TO_THC_24HR_5_UP @ T3	CD8	CAFFAREL_RESPONSE_TO_THC_24HR_5_UP	T3	33	92	8.81436e-12	11.0548	1	0
Naïve	CD8::CAFFAREL_RESPONSE_TO_THC_24HR_5_UP @ T3	CD8	CAFFAREL_RESPONSE_TO_THC_24HR_5_UP	T3	49	76	0.000453035	3.34387	0	1
Type-II	CD8::CAFFAREL_RESPONSE_TO_THC_24HR_5_UP @ T3	CD8	CAFFAREL_RESPONSE_TO_THC_24HR_5_UP	T3	19	106	0.0226313	1.64529	0	1
Intermediate	CD8::CAFFAREL_RESPONSE_TO_THC_UP @ T3	CD8	CAFFAREL_RESPONSE_TO_THC_UP	T3	24	101	0.00140501	2.85232	0	1
Type-I	CD8::CAFFAREL_RESPONSE_TO_THC_UP @ T3	CD8	CAFFAREL_RESPONSE_TO_THC_UP	T3	33	92	1.78482e-08	7.74841	1	0
Type-II	CD8::CAFFAREL_RESPONSE_TO_THC_UP @ T3	CD8	CAFFAREL_RESPONSE_TO_THC_UP	T3	19	106	1.74655e-08	7.75782	0	1
Naïve	CD8::CAIRO_LIVER_DEVELOPMENT_UP @ T3	CD8	CAIRO_LIVER_DEVELOPMENT_UP	T3	49	76	0.00301718	2.5204	1	0
Intermediate	CD8::CAIRO_HEPATOBLASTOMA_UP @ T3	CD8	CAIRO_HEPATOBLASTOMA_UP	T3	24	101	0.00903618	2.04402	0	1
Type-I	CD8::CAIRO_HEPATOBLASTOMA_UP @ T3	CD8	CAIRO_HEPATOBLASTOMA_UP	T3	33	92	4.63606e-10	9.33385	1	0
Type-II	CD8::CAIRO_HEPATOBLASTOMA_UP @ T3	CD8	CAIRO_HEPATOBLASTOMA_UP	T3	19	106	5.38487e-09	8.26883	0	1
Intermediate	CD8::CAIRO_PML_TARGETS_BOUND_BY_MYC_UP @ T3	CD8	CAIRO_PML_TARGETS_BOUND_BY_MYC_UP	T3	24	101	0.0479739	1.319	0	1
Type-I	CD8::CAIRO_PML_TARGETS_BOUND_BY_MYC_UP @ T3	CD8	CAIRO_PML_TARGETS_BOUND_BY_MYC_UP	T3	33	92	0.00601028	2.22111	1	0
Type-II	CD8::CAIRO_PML_TARGETS_BOUND_BY_MYC_UP @ T3	CD8	CAIRO_PML_TARGETS_BOUND_BY_MYC_UP	T3	19	106	0.0168654	1.773	0	1
Type-I	CD8::CAMPS_COLON_CANCER_COPY_NUMBER_UP @ T3	CD8	CAMPS_COLON_CANCER_COPY_NUMBER_UP	T3	33	92	2.80182e-10	9.55256	1	0
Naïve	CD8::CAMPS_COLON_CANCER_COPY_NUMBER_UP @ T3	CD8	CAMPS_COLON_CANCER_COPY_NUMBER_UP	T3	49	76	4.64786e-11	10.3327	0	1
Type-I	CD8::CAMPS_COLON_CANCER_COPY_NUMBER_DN @ T3	CD8	CAMPS_COLON_CANCER_COPY_NUMBER_DN	T3	33	92	7.69994e-08	7.11351	0	1
Naïve	CD8::CAMPS_COLON_CANCER_COPY_NUMBER_DN @ T3	CD8	CAMPS_COLON_CANCER_COPY_NUMBER_DN	T3	49	76	0.000156719	3.80488	1	0
Intermediate	CD8::CAMP_UP.V1_DN @ T3	CD8	CAMP_UP.V1_DN	T3	24	101	0.0223281	1.65115	0	1
Type-I	CD8::CAMP_UP.V1_DN @ T3	CD8	CAMP_UP.V1_DN	T3	33	92	3.1869e-08	7.49663	1	0
Type-II	CD8::CAMP_UP.V1_DN @ T3	CD8	CAMP_UP.V1_DN	T3	19	106	1.97489e-09	8.70446	0	1
Type-I	CD8::CAMP_UP.V1_UP @ T3	CD8	CAMP_UP.V1_UP	T3	33	92	6.22475e-16	15.2059	1	0
Naïve	CD8::CAMP_UP.V1_UP @ T3	CD8	CAMP_UP.V1_UP	T3	49	76	0.0035522	2.4495	0	1
Type-II	CD8::CAMP_UP.V1_UP @ T3	CD8	CAMP_UP.V1_UP	T3	19	106	1.64582e-05	4.78362	0	1
Naïve	CD8::CASTELLANO_NRAS_TARGETS_UP @ T3	CD8	CASTELLANO_NRAS_TARGETS_UP	T3	49	76	0.0351803	1.4537	0	1
Type-I	CD8::CAVARD_LIVER_CANCER_MALIGNANT_VS_BENIGN @ T3	CD8	CAVARD_LIVER_CANCER_MALIGNANT_VS_BENIGN	T3	33	92	0.0321671	1.49259	1	0
Naïve	CD8::CAVARD_LIVER_CANCER_MALIGNANT_VS_BENIGN @ T3	CD8	CAVARD_LIVER_CANCER_MALIGNANT_VS_BENIGN	T3	49	76	0.0206887	1.68427	0	1
Intermediate	CD8::CARD_MIR302A_TARGETS @ T3	CD8	CARD_MIR302A_TARGETS	T3	24	101	0.0202142	1.69434	0	1
Type-I	CD8::CARD_MIR302A_TARGETS @ T3	CD8	CARD_MIR302A_TARGETS	T3	33	92	0.00200918	2.69698	1	0
Naïve	CD8::CARD_MIR302A_TARGETS @ T3	CD8	CARD_MIR302A_TARGETS	T3	49	76	0.00107773	2.96749	1	0
Type-II	CD8::CARD_MIR302A_TARGETS @ T3	CD8	CARD_MIR302A_TARGETS	T3	19	106	1.26734e-08	7.89711	0	1
Type-I	CD8::CASORELLI_APL_SECONDARY_VS_DE_NOVO_UP @ T3	CD8	CASORELLI_APL_SECONDARY_VS_DE_NOVO_UP	T3	33	92	0.00072455	3.13993	1	0
Naïve	CD8::CASORELLI_APL_SECONDARY_VS_DE_NOVO_UP @ T3	CD8	CASORELLI_APL_SECONDARY_VS_DE_NOVO_UP	T3	49	76	0.00423931	2.37271	0	1
Intermediate	CD8::CEBALLOS_TARGETS_OF_TP53_AND_MYC_DN @ T3	CD8	CEBALLOS_TARGETS_OF_TP53_AND_MYC_DN	T3	24	101	0.031806	1.49749	1	0
Type-I	CD8::CEBALLOS_TARGETS_OF_TP53_AND_MYC_DN @ T3	CD8	CEBALLOS_TARGETS_OF_TP53_AND_MYC_DN	T3	33	92	1.11559e-07	6.95249	1	0
Naïve	CD8::CEBALLOS_TARGETS_OF_TP53_AND_MYC_DN @ T3	CD8	CEBALLOS_TARGETS_OF_TP53_AND_MYC_DN	T3	49	76	2.23705e-10	9.65032	0	1
Intermediate	CD8::CASORELLI_ACUTE_PROMYELOCYTIC_LEUKEMIA_UP @ T3	CD8	CASORELLI_ACUTE_PROMYELOCYTIC_LEUKEMIA_UP	T3	24	101	0.00259666	2.58558	0	1
Type-I	CD8::CASORELLI_ACUTE_PROMYELOCYTIC_LEUKEMIA_UP @ T3	CD8	CASORELLI_ACUTE_PROMYELOCYTIC_LEUKEMIA_UP	T3	33	92	4.55507e-06	5.3415	1	0
Naïve	CD8::CASORELLI_ACUTE_PROMYELOCYTIC_LEUKEMIA_UP @ T3	CD8	CASORELLI_ACUTE_PROMYELOCYTIC_LEUKEMIA_UP	T3	49	76	0.00848303	2.07145	1	0
Type-II	CD8::CASORELLI_ACUTE_PROMYELOCYTIC_LEUKEMIA_UP @ T3	CD8	CASORELLI_ACUTE_PROMYELOCYTIC_LEUKEMIA_UP	T3	19	106	3.55683e-09	8.44894	0	1
Type-I	CD8::CERIBELLI_GENES_INACTIVE_AND_BOUND_BY_NFY @ T3	CD8	CERIBELLI_GENES_INACTIVE_AND_BOUND_BY_NFY	T3	33	92	0.00112637	2.94832	0	1
Naïve	CD8::CERIBELLI_GENES_INACTIVE_AND_BOUND_BY_NFY @ T3	CD8	CERIBELLI_GENES_INACTIVE_AND_BOUND_BY_NFY	T3	49	76	0.0347436	1.45913	1	0
Type-I	CD8::CEBALLOS_TARGETS_OF_TP53_AND_MYC_UP @ T3	CD8	CEBALLOS_TARGETS_OF_TP53_AND_MYC_UP	T3	33	92	0.000112559	3.94862	1	0
Type-II	CD8::CEBALLOS_TARGETS_OF_TP53_AND_MYC_UP @ T3	CD8	CEBALLOS_TARGETS_OF_TP53_AND_MYC_UP	T3	19	106	2.27097e-06	5.64379	0	1
Type-I	CD8::CERVERA_SDHB_TARGETS_2 @ T3	CD8	CERVERA_SDHB_TARGETS_2	T3	33	92	0.00643372	2.19154	0	1
Type-II	CD8::CERVERA_SDHB_TARGETS_2 @ T3	CD8	CERVERA_SDHB_TARGETS_2	T3	19	106	0.0442817	1.35378	1	0
Type-I	CD8::CERVERA_SDHB_TARGETS_1_DN @ T3	CD8	CERVERA_SDHB_TARGETS_1_DN	T3	33	92	0.000129091	3.8891	0	1
Type-II	CD8::CERVERA_SDHB_TARGETS_1_DN @ T3	CD8	CERVERA_SDHB_TARGETS_1_DN	T3	19	106	0.0310975	1.50728	1	0
Intermediate	CD8::CERIBELLI_PROMOTERS_INACTIVE_AND_BOUND_BY_NFY @ T3	CD8	CERIBELLI_PROMOTERS_INACTIVE_AND_BOUND_BY_NFY	T3	24	101	0.0020645	2.68519	1	0
Naïve	CD8::CERIBELLI_PROMOTERS_INACTIVE_AND_BOUND_BY_NFY @ T3	CD8	CERIBELLI_PROMOTERS_INACTIVE_AND_BOUND_BY_NFY	T3	49	76	1.15977e-06	5.93563	0	1
Type-II	CD8::CERIBELLI_PROMOTERS_INACTIVE_AND_BOUND_BY_NFY @ T3	CD8	CERIBELLI_PROMOTERS_INACTIVE_AND_BOUND_BY_NFY	T3	19	106	0.0450125	1.34667	1	0
Intermediate	CD8::CERVERA_SDHB_TARGETS_1_UP @ T3	CD8	CERVERA_SDHB_TARGETS_1_UP	T3	24	101	0.0202142	1.69434	1	0
Type-I	CD8::CERVERA_SDHB_TARGETS_1_UP @ T3	CD8	CERVERA_SDHB_TARGETS_1_UP	T3	33	92	9.27331e-08	7.03277	0	1
Type-II	CD8::CERVERA_SDHB_TARGETS_1_UP @ T3	CD8	CERVERA_SDHB_TARGETS_1_UP	T3	19	106	1.12972e-05	4.94703	1	0
Type-I	CD8::CHANDRAN_METASTASIS_DN @ T3	CD8	CHANDRAN_METASTASIS_DN	T3	33	92	2.10125e-05	4.67752	1	0
Type-II	CD8::CHANDRAN_METASTASIS_DN @ T3	CD8	CHANDRAN_METASTASIS_DN	T3	19	106	0.00021301	3.6716	0	1
Type-I	CD8::CHANDRAN_METASTASIS_TOP50_UP @ T3	CD8	CHANDRAN_METASTASIS_TOP50_UP	T3	33	92	3.11073e-13	12.5071	1	0
Type-II	CD8::CHANDRAN_METASTASIS_TOP50_UP @ T3	CD8	CHANDRAN_METASTASIS_TOP50_UP	T3	19	106	8.11492e-09	8.09072	0	1
Intermediate	CD8::CHANDRAN_METASTASIS_TOP50_DN @ T3	CD8	CHANDRAN_METASTASIS_TOP50_DN	T3	24	101	0.00989888	2.00441	0	1
Type-I	CD8::CHANDRAN_METASTASIS_TOP50_DN @ T3	CD8	CHANDRAN_METASTASIS_TOP50_DN	T3	33	92	3.16342e-12	11.4998	1	0
Type-II	CD8::CHANDRAN_METASTASIS_TOP50_DN @ T3	CD8	CHANDRAN_METASTASIS_TOP50_DN	T3	19	106	8.34569e-07	6.07854	0	1
Intermediate	CD8::CHANDRAN_METASTASIS_UP @ T3	CD8	CHANDRAN_METASTASIS_UP	T3	24	101	0.010451	1.98084	0	1
Type-I	CD8::CHANDRAN_METASTASIS_UP @ T3	CD8	CHANDRAN_METASTASIS_UP	T3	33	92	8.34794e-11	10.0784	1	0
Type-II	CD8::CHANDRAN_METASTASIS_UP @ T3	CD8	CHANDRAN_METASTASIS_UP	T3	19	106	1.74655e-08	7.75782	0	1
Type-II	CD8::CHARAFE_BREAST_CANCER_BASAL_VS_MESENCHYMAL_UP @ T3	CD8	CHARAFE_BREAST_CANCER_BASAL_VS_MESENCHYMAL_UP	T3	19	106	0.00613763	2.212	0	1
Type-I	CD8::CHANGOLKAR_H2AFY_TARGETS_DN @ T3	CD8	CHANGOLKAR_H2AFY_TARGETS_DN	T3	33	92	0.0105643	1.97616	1	0
Type-II	CD8::CHANGOLKAR_H2AFY_TARGETS_DN @ T3	CD8	CHANGOLKAR_H2AFY_TARGETS_DN	T3	19	106	0.000201748	3.69519	0	1
Naïve	CD8::CHARAFE_BREAST_CANCER_LUMINAL_VS_MESENCHYMAL_DN @ T3	CD8	CHARAFE_BREAST_CANCER_LUMINAL_VS_MESENCHYMAL_DN	T3	49	76	0.0142793	1.84529	1	0
Type-II	CD8::CHARAFE_BREAST_CANCER_LUMINAL_VS_MESENCHYMAL_DN @ T3	CD8	CHARAFE_BREAST_CANCER_LUMINAL_VS_MESENCHYMAL_DN	T3	19	106	0.000224862	3.64808	0	1
Type-I	CD8::CHARAFE_BREAST_CANCER_LUMINAL_VS_BASAL_DN @ T3	CD8	CHARAFE_BREAST_CANCER_LUMINAL_VS_BASAL_DN	T3	33	92	0.000602415	3.2201	1	0
Type-II	CD8::CHARAFE_BREAST_CANCER_LUMINAL_VS_BASAL_DN @ T3	CD8	CHARAFE_BREAST_CANCER_LUMINAL_VS_BASAL_DN	T3	19	106	3.54037e-07	6.45095	0	1
Type-I	CD8::CHARAFE_BREAST_CANCER_LUMINAL_VS_MESENCHYMAL_UP @ T3	CD8	CHARAFE_BREAST_CANCER_LUMINAL_VS_MESENCHYMAL_UP	T3	33	92	5.11137e-13	12.2915	1	0
Naïve	CD8::CHARAFE_BREAST_CANCER_LUMINAL_VS_MESENCHYMAL_UP @ T3	CD8	CHARAFE_BREAST_CANCER_LUMINAL_VS_MESENCHYMAL_UP	T3	49	76	5.65923e-06	5.24724	0	1
Intermediate	CD8::CHEBOTAEV_GR_TARGETS_UP @ T3	CD8	CHEBOTAEV_GR_TARGETS_UP	T3	24	101	0.0182771	1.73809	1	0
Type-I	CD8::CHEBOTAEV_GR_TARGETS_UP @ T3	CD8	CHEBOTAEV_GR_TARGETS_UP	T3	33	92	0.00200918	2.69698	0	1
Intermediate	CD8::CHANGOLKAR_H2AFY_TARGETS_UP @ T3	CD8	CHANGOLKAR_H2AFY_TARGETS_UP	T3	24	101	0.0110304	1.95741	0	1
Type-I	CD8::CHANGOLKAR_H2AFY_TARGETS_UP @ T3	CD8	CHANGOLKAR_H2AFY_TARGETS_UP	T3	33	92	1.92958e-07	6.71454	1	0
Type-II	CD8::CHANGOLKAR_H2AFY_TARGETS_UP @ T3	CD8	CHANGOLKAR_H2AFY_TARGETS_UP	T3	19	106	6.34642e-06	5.19747	0	1
Type-I	CD8::CHARAFE_BREAST_CANCER_LUMINAL_VS_BASAL_UP @ T3	CD8	CHARAFE_BREAST_CANCER_LUMINAL_VS_BASAL_UP	T3	33	92	2.78884e-15	14.5546	1	0
Naïve	CD8::CHARAFE_BREAST_CANCER_LUMINAL_VS_BASAL_UP @ T3	CD8	CHARAFE_BREAST_CANCER_LUMINAL_VS_BASAL_UP	T3	49	76	0.0173427	1.76088	0	1
Type-II	CD8::CHARAFE_BREAST_CANCER_LUMINAL_VS_BASAL_UP @ T3	CD8	CHARAFE_BREAST_CANCER_LUMINAL_VS_BASAL_UP	T3	19	106	2.51324e-06	5.59977	0	1
Type-I	CD8::CHAUHAN_RESPONSE_TO_METHOXYESTRADIOL_DN @ T3	CD8	CHAUHAN_RESPONSE_TO_METHOXYESTRADIOL_DN	T3	33	92	1.35353e-15	14.8685	1	0
Naïve	CD8::CHAUHAN_RESPONSE_TO_METHOXYESTRADIOL_DN @ T3	CD8	CHAUHAN_RESPONSE_TO_METHOXYESTRADIOL_DN	T3	49	76	2.2352e-06	5.65068	0	1
Type-II	CD8::CHAUHAN_RESPONSE_TO_METHOXYESTRADIOL_DN @ T3	CD8	CHAUHAN_RESPONSE_TO_METHOXYESTRADIOL_DN	T3	19	106	0.00234304	2.63022	0	1
Type-I	CD8::CHAUHAN_RESPONSE_TO_METHOXYESTRADIOL_UP @ T3	CD8	CHAUHAN_RESPONSE_TO_METHOXYESTRADIOL_UP	T3	33	92	1.35131e-11	10.8692	1	0
Naïve	CD8::CHAUHAN_RESPONSE_TO_METHOXYESTRADIOL_UP @ T3	CD8	CHAUHAN_RESPONSE_TO_METHOXYESTRADIOL_UP	T3	49	76	5.05491e-07	6.29629	0	1
Type-II	CD8::CHAUHAN_RESPONSE_TO_METHOXYESTRADIOL_UP @ T3	CD8	CHAUHAN_RESPONSE_TO_METHOXYESTRADIOL_UP	T3	19	106	0.00427343	2.36922	0	1
Naïve	CD8::CHEMNITZ_RESPONSE_TO_PROSTAGLANDIN_E2_UP @ T3	CD8	CHEMNITZ_RESPONSE_TO_PROSTAGLANDIN_E2_UP	T3	49	76	0.00719154	2.14318	0	1
Type-II	CD8::CHEMNITZ_RESPONSE_TO_PROSTAGLANDIN_E2_UP @ T3	CD8	CHEMNITZ_RESPONSE_TO_PROSTAGLANDIN_E2_UP	T3	19	106	0.0121922	1.91392	1	0
Type-I	CD8::CHEMNITZ_RESPONSE_TO_PROSTAGLANDIN_E2_DN @ T3	CD8	CHEMNITZ_RESPONSE_TO_PROSTAGLANDIN_E2_DN	T3	33	92	0.00958655	2.01834	1	0
Naïve	CD8::CHEMNITZ_RESPONSE_TO_PROSTAGLANDIN_E2_DN @ T3	CD8	CHEMNITZ_RESPONSE_TO_PROSTAGLANDIN_E2_DN	T3	49	76	0.00708336	2.14976	1	0
Type-II	CD8::CHEMNITZ_RESPONSE_TO_PROSTAGLANDIN_E2_DN @ T3	CD8	CHEMNITZ_RESPONSE_TO_PROSTAGLANDIN_E2_DN	T3	19	106	2.45752e-07	6.6095	0	1
Type-II	CD8::CHEN_ETV5_TARGETS_SERTOLI @ T3	CD8	CHEN_ETV5_TARGETS_SERTOLI	T3	19	106	0.0147784	1.83037	1	0
Type-I	CD8::CHEBOTAEV_GR_TARGETS_DN @ T3	CD8	CHEBOTAEV_GR_TARGETS_DN	T3	33	92	3.50294e-09	8.45557	0	1
Naïve	CD8::CHEBOTAEV_GR_TARGETS_DN @ T3	CD8	CHEBOTAEV_GR_TARGETS_DN	T3	49	76	0.00719154	2.14318	1	0
Type-II	CD8::CHEBOTAEV_GR_TARGETS_DN @ T3	CD8	CHEBOTAEV_GR_TARGETS_DN	T3	19	106	0.0011296	2.94707	1	0
Intermediate	CD8::CHEMELLO_SOLEUS_VS_EDL_MYOFIBERS_UP @ T3	CD8	CHEMELLO_SOLEUS_VS_EDL_MYOFIBERS_UP	T3	24	101	0.00259666	2.58558	1	0
Type-I	CD8::CHEMELLO_SOLEUS_VS_EDL_MYOFIBERS_UP @ T3	CD8	CHEMELLO_SOLEUS_VS_EDL_MYOFIBERS_UP	T3	33	92	0.0379757	1.42049	0	1
Naïve	CD8::CHEMELLO_SOLEUS_VS_EDL_MYOFIBERS_UP @ T3	CD8	CHEMELLO_SOLEUS_VS_EDL_MYOFIBERS_UP	T3	49	76	0.00666514	2.17619	0	1
Type-II	CD8::CHEMELLO_SOLEUS_VS_EDL_MYOFIBERS_UP @ T3	CD8	CHEMELLO_SOLEUS_VS_EDL_MYOFIBERS_UP	T3	19	106	0.00335831	2.47388	1	0
Intermediate	CD8::CHENG_IMPRINTED_BY_ESTRADIOL @ T3	CD8	CHENG_IMPRINTED_BY_ESTRADIOL	T3	24	101	0.0205539	1.68711	0	1
Type-I	CD8::CHENG_IMPRINTED_BY_ESTRADIOL @ T3	CD8	CHENG_IMPRINTED_BY_ESTRADIOL	T3	33	92	9.27331e-08	7.03277	1	0
Type-II	CD8::CHENG_IMPRINTED_BY_ESTRADIOL @ T3	CD8	CHENG_IMPRINTED_BY_ESTRADIOL	T3	19	106	0.019926	1.70058	0	1
Intermediate	CD8::CHENG_RESPONSE_TO_NICKEL_ACETATE @ T3	CD8	CHENG_RESPONSE_TO_NICKEL_ACETATE	T3	24	101	0.000966234	3.01492	0	1
Type-I	CD8::CHENG_RESPONSE_TO_NICKEL_ACETATE @ T3	CD8	CHENG_RESPONSE_TO_NICKEL_ACETATE	T3	33	92	1.40421e-13	12.8526	1	0
Type-II	CD8::CHENG_RESPONSE_TO_NICKEL_ACETATE @ T3	CD8	CHENG_RESPONSE_TO_NICKEL_ACETATE	T3	19	106	3.22563e-05	4.49138	0	1
Type-I	CD8::CHEN_LUNG_CANCER_SURVIVAL @ T3	CD8	CHEN_LUNG_CANCER_SURVIVAL	T3	33	92	2.6947e-05	4.56949	1	0
Naïve	CD8::CHEN_LUNG_CANCER_SURVIVAL @ T3	CD8	CHEN_LUNG_CANCER_SURVIVAL	T3	49	76	0.0142793	1.84529	0	1
Intermediate	CD8::CHEN_HOXA5_TARGETS_9HR_UP @ T3	CD8	CHEN_HOXA5_TARGETS_9HR_UP	T3	24	101	0.000159011	3.79857	0	1
Type-I	CD8::CHEN_HOXA5_TARGETS_9HR_UP @ T3	CD8	CHEN_HOXA5_TARGETS_9HR_UP	T3	33	92	7.15292e-06	5.14552	1	0
Naïve	CD8::CHEN_HOXA5_TARGETS_9HR_UP @ T3	CD8	CHEN_HOXA5_TARGETS_9HR_UP	T3	49	76	0.00011765	3.92941	1	0
Type-II	CD8::CHEN_HOXA5_TARGETS_9HR_UP @ T3	CD8	CHEN_HOXA5_TARGETS_9HR_UP	T3	19	106	3.97511e-11	10.4007	0	1
Type-I	CD8::CHEN_LVAD_SUPPORT_OF_FAILING_HEART_DN @ T3	CD8	CHEN_LVAD_SUPPORT_OF_FAILING_HEART_DN	T3	33	92	0.00216603	2.66434	0	1
Type-II	CD8::CHEN_LVAD_SUPPORT_OF_FAILING_HEART_DN @ T3	CD8	CHEN_LVAD_SUPPORT_OF_FAILING_HEART_DN	T3	19	106	0.0310975	1.50728	1	0
Type-I	CD8::CHEN_HOXA5_TARGETS_9HR_DN @ T3	CD8	CHEN_HOXA5_TARGETS_9HR_DN	T3	33	92	1.12304e-10	9.94961	1	0
Naïve	CD8::CHEN_HOXA5_TARGETS_9HR_DN @ T3	CD8	CHEN_HOXA5_TARGETS_9HR_DN	T3	49	76	6.92227e-07	6.15975	0	1
Type-I	CD8::CHEN_PDGF_TARGETS @ T3	CD8	CHEN_PDGF_TARGETS	T3	33	92	3.20828e-07	6.49373	1	0
Type-II	CD8::CHEN_PDGF_TARGETS @ T3	CD8	CHEN_PDGF_TARGETS	T3	19	106	1.98165e-05	4.70297	0	1
Naïve	CD8::CHEOK_RESPONSE_TO_HD_MTX_UP @ T3	CD8	CHEOK_RESPONSE_TO_HD_MTX_UP	T3	49	76	0.000279583	3.55349	0	1
Naïve	CD8::CHEN_LVAD_SUPPORT_OF_FAILING_HEART_UP @ T3	CD8	CHEN_LVAD_SUPPORT_OF_FAILING_HEART_UP	T3	49	76	0.0230165	1.63796	1	0
Type-II	CD8::CHEN_LVAD_SUPPORT_OF_FAILING_HEART_UP @ T3	CD8	CHEN_LVAD_SUPPORT_OF_FAILING_HEART_UP	T3	19	106	1.40739e-06	5.85159	0	1
Type-I	CD8::CHEN_LIVER_METABOLISM_QTL_CIS @ T3	CD8	CHEN_LIVER_METABOLISM_QTL_CIS	T3	33	92	5.0811e-09	8.29404	1	0
Naïve	CD8::CHEN_LIVER_METABOLISM_QTL_CIS @ T3	CD8	CHEN_LIVER_METABOLISM_QTL_CIS	T3	49	76	0.007525	2.12349	0	1
Type-II	CD8::CHEN_LIVER_METABOLISM_QTL_CIS @ T3	CD8	CHEN_LIVER_METABOLISM_QTL_CIS	T3	19	106	0.0280145	1.55262	0	1
Intermediate	CD8::CHEN_NEUROBLASTOMA_COPY_NUMBER_GAINS @ T3	CD8	CHEN_NEUROBLASTOMA_COPY_NUMBER_GAINS	T3	24	101	0.00110407	2.957	0	1
Type-I	CD8::CHEN_NEUROBLASTOMA_COPY_NUMBER_GAINS @ T3	CD8	CHEN_NEUROBLASTOMA_COPY_NUMBER_GAINS	T3	33	92	3.98706e-05	4.39935	1	0
Naïve	CD8::CHEN_NEUROBLASTOMA_COPY_NUMBER_GAINS @ T3	CD8	CHEN_NEUROBLASTOMA_COPY_NUMBER_GAINS	T3	49	76	0.0173427	1.76088	1	0
Type-II	CD8::CHEN_NEUROBLASTOMA_COPY_NUMBER_GAINS @ T3	CD8	CHEN_NEUROBLASTOMA_COPY_NUMBER_GAINS	T3	19	106	2.59937e-06	5.58513	0	1
Intermediate	CD8::CHEOK_RESPONSE_TO_HD_MTX_DN @ T3	CD8	CHEOK_RESPONSE_TO_HD_MTX_DN	T3	24	101	0.00366919	2.43543	0	1
Type-I	CD8::CHEOK_RESPONSE_TO_HD_MTX_DN @ T3	CD8	CHEOK_RESPONSE_TO_HD_MTX_DN	T3	33	92	1.53731e-12	11.8132	1	0
Type-II	CD8::CHEOK_RESPONSE_TO_HD_MTX_DN @ T3	CD8	CHEOK_RESPONSE_TO_HD_MTX_DN	T3	19	106	2.59711e-08	7.58551	0	1
Type-I	CD8::CHEOK_RESPONSE_TO_MERCAPTOPURINE_AND_HD_MTX_DN @ T3	CD8	CHEOK_RESPONSE_TO_MERCAPTOPURINE_AND_HD_MTX_DN	T3	33	92	2.62979e-08	7.58008	1	0
Type-II	CD8::CHEOK_RESPONSE_TO_MERCAPTOPURINE_AND_HD_MTX_DN @ T3	CD8	CHEOK_RESPONSE_TO_MERCAPTOPURINE_AND_HD_MTX_DN	T3	19	106	1.82904e-07	6.73778	0	1
Type-I	CD8::CHESLER_BRAIN_HIGHEST_EXPRESSION @ T3	CD8	CHESLER_BRAIN_HIGHEST_EXPRESSION	T3	33	92	1.43302e-09	8.84375	1	0
Type-II	CD8::CHESLER_BRAIN_HIGHEST_EXPRESSION @ T3	CD8	CHESLER_BRAIN_HIGHEST_EXPRESSION	T3	19	106	6.11704e-08	7.21346	0	1
Type-I	CD8::CHEOK_RESPONSE_TO_MERCAPTOPURINE_AND_LD_MTX_DN @ T3	CD8	CHEOK_RESPONSE_TO_MERCAPTOPURINE_AND_LD_MTX_DN	T3	33	92	0.00200918	2.69698	1	0
Type-II	CD8::CHEOK_RESPONSE_TO_MERCAPTOPURINE_AND_LD_MTX_DN @ T3	CD8	CHEOK_RESPONSE_TO_MERCAPTOPURINE_AND_LD_MTX_DN	T3	19	106	0.0060104	2.2211	0	1
Type-I	CD8::CHIANG_LIVER_CANCER_SUBCLASS_CTNNB1_DN @ T3	CD8	CHIANG_LIVER_CANCER_SUBCLASS_CTNNB1_DN	T3	33	92	6.90869e-05	4.1606	0	1
Type-II	CD8::CHIANG_LIVER_CANCER_SUBCLASS_CTNNB1_DN @ T3	CD8	CHIANG_LIVER_CANCER_SUBCLASS_CTNNB1_DN	T3	19	106	0.00639938	2.19386	1	0
Type-I	CD8::CHEOK_RESPONSE_TO_MERCAPTOPURINE_DN @ T3	CD8	CHEOK_RESPONSE_TO_MERCAPTOPURINE_DN	T3	33	92	5.58204e-05	4.25321	1	0
Naïve	CD8::CHEOK_RESPONSE_TO_MERCAPTOPURINE_DN @ T3	CD8	CHEOK_RESPONSE_TO_MERCAPTOPURINE_DN	T3	49	76	4.42962e-07	6.35363	0	1
Type-I	CD8::CHIANG_LIVER_CANCER_SUBCLASS_INTERFERON_DN @ T3	CD8	CHIANG_LIVER_CANCER_SUBCLASS_INTERFERON_DN	T3	33	92	0.0208686	1.68051	0	1
Type-II	CD8::CHIANG_LIVER_CANCER_SUBCLASS_INTERFERON_UP @ T3	CD8	CHIANG_LIVER_CANCER_SUBCLASS_INTERFERON_UP	T3	19	106	0.013956	1.85524	1	0
Type-I	CD8::CHIANG_LIVER_CANCER_SUBCLASS_CTNNB1_UP @ T3	CD8	CHIANG_LIVER_CANCER_SUBCLASS_CTNNB1_UP	T3	33	92	0.0308401	1.51088	0	1
Type-I	CD8::CHESLER_BRAIN_HIGHEST_GENETIC_VARIANCE @ T3	CD8	CHESLER_BRAIN_HIGHEST_GENETIC_VARIANCE	T3	33	92	2.17652e-07	6.66224	1	0
Naïve	CD8::CHESLER_BRAIN_HIGHEST_GENETIC_VARIANCE @ T3	CD8	CHESLER_BRAIN_HIGHEST_GENETIC_VARIANCE	T3	49	76	0.0379	1.42136	0	1
Type-II	CD8::CHESLER_BRAIN_HIGHEST_GENETIC_VARIANCE @ T3	CD8	CHESLER_BRAIN_HIGHEST_GENETIC_VARIANCE	T3	19	106	0.00383258	2.41651	0	1
Type-I	CD8::CHESLER_BRAIN_QTL_CIS @ T3	CD8	CHESLER_BRAIN_QTL_CIS	T3	33	92	2.63355e-13	12.5795	1	0
Naïve	CD8::CHESLER_BRAIN_QTL_CIS @ T3	CD8	CHESLER_BRAIN_QTL_CIS	T3	49	76	0.00306717	2.51326	0	1
Type-II	CD8::CHESLER_BRAIN_QTL_CIS @ T3	CD8	CHESLER_BRAIN_QTL_CIS	T3	19	106	0.00078159	3.10702	0	1
Naïve	CD8::CHIANG_LIVER_CANCER_SUBCLASS_POLYSOMY7_UP @ T3	CD8	CHIANG_LIVER_CANCER_SUBCLASS_POLYSOMY7_UP	T3	49	76	0.010125	1.9946	0	1
Type-II	CD8::CHIANG_LIVER_CANCER_SUBCLASS_POLYSOMY7_UP @ T3	CD8	CHIANG_LIVER_CANCER_SUBCLASS_POLYSOMY7_UP	T3	19	106	0.00245239	2.61041	1	0
Intermediate	CD8::CHIANG_LIVER_CANCER_SUBCLASS_POLYSOMY7_DN @ T3	CD8	CHIANG_LIVER_CANCER_SUBCLASS_POLYSOMY7_DN	T3	24	101	0.0445434	1.35122	0	1
Naïve	CD8::CHIANG_LIVER_CANCER_SUBCLASS_POLYSOMY7_DN @ T3	CD8	CHIANG_LIVER_CANCER_SUBCLASS_POLYSOMY7_DN	T3	49	76	0.00117813	2.92881	1	0
Type-II	CD8::CHIANG_LIVER_CANCER_SUBCLASS_POLYSOMY7_DN @ T3	CD8	CHIANG_LIVER_CANCER_SUBCLASS_POLYSOMY7_DN	T3	19	106	0.0102163	1.99071	0	1
Type-I	CD8::CHIANG_LIVER_CANCER_SUBCLASS_PROLIFERATION_DN @ T3	CD8	CHIANG_LIVER_CANCER_SUBCLASS_PROLIFERATION_DN	T3	33	92	0.00275655	2.55963	0	1
Type-II	CD8::CHIANG_LIVER_CANCER_SUBCLASS_PROLIFERATION_DN @ T3	CD8	CHIANG_LIVER_CANCER_SUBCLASS_PROLIFERATION_DN	T3	19	106	0.000293983	3.53168	1	0
Intermediate	CD8::CHIANG_LIVER_CANCER_SUBCLASS_PROLIFERATION_UP @ T3	CD8	CHIANG_LIVER_CANCER_SUBCLASS_PROLIFERATION_UP	T3	24	101	0.00210838	2.67605	1	0
Type-I	CD8::CHIANG_LIVER_CANCER_SUBCLASS_PROLIFERATION_UP @ T3	CD8	CHIANG_LIVER_CANCER_SUBCLASS_PROLIFERATION_UP	T3	33	92	1.36027e-06	5.86637	0	1
Type-II	CD8::CHIANG_LIVER_CANCER_SUBCLASS_PROLIFERATION_UP @ T3	CD8	CHIANG_LIVER_CANCER_SUBCLASS_PROLIFERATION_UP	T3	19	106	9.27278e-07	6.03279	1	0
Type-I	CD8::CHIARADONNA_NEOPLASTIC_TRANSFORMATION_KRAS_CDC25_DN @ T3	CD8	CHIARADONNA_NEOPLASTIC_TRANSFORMATION_KRAS_CDC25_DN	T3	33	92	0.000960991	3.01728	0	1
Naïve	CD8::CHIARADONNA_NEOPLASTIC_TRANSFORMATION_KRAS_CDC25_DN @ T3	CD8	CHIARADONNA_NEOPLASTIC_TRANSFORMATION_KRAS_CDC25_DN	T3	49	76	0.000125156	3.90255	1	0
Naïve	CD8::CHIANG_LIVER_CANCER_SUBCLASS_UNANNOTATED_UP @ T3	CD8	CHIANG_LIVER_CANCER_SUBCLASS_UNANNOTATED_UP	T3	49	76	0.000199627	3.69978	1	0
Type-II	CD8::CHIANG_LIVER_CANCER_SUBCLASS_UNANNOTATED_UP @ T3	CD8	CHIANG_LIVER_CANCER_SUBCLASS_UNANNOTATED_UP	T3	19	106	9.63927e-06	5.01596	0	1
Type-I	CD8::CHIANG_LIVER_CANCER_SUBCLASS_UNANNOTATED_DN @ T3	CD8	CHIANG_LIVER_CANCER_SUBCLASS_UNANNOTATED_DN	T3	33	92	2.86239e-13	12.5433	1	0
Naïve	CD8::CHIANG_LIVER_CANCER_SUBCLASS_UNANNOTATED_DN @ T3	CD8	CHIANG_LIVER_CANCER_SUBCLASS_UNANNOTATED_DN	T3	49	76	2.13311e-05	4.67099	0	1
Type-II	CD8::CHIANG_LIVER_CANCER_SUBCLASS_UNANNOTATED_DN @ T3	CD8	CHIANG_LIVER_CANCER_SUBCLASS_UNANNOTATED_DN	T3	19	106	0.041458	1.38239	0	1
Type-I	CD8::CHIARADONNA_NEOPLASTIC_TRANSFORMATION_CDC25_DN @ T3	CD8	CHIARADONNA_NEOPLASTIC_TRANSFORMATION_CDC25_DN	T3	33	92	2.17324e-10	9.66289	1	0
Naïve	CD8::CHIARADONNA_NEOPLASTIC_TRANSFORMATION_CDC25_DN @ T3	CD8	CHIARADONNA_NEOPLASTIC_TRANSFORMATION_CDC25_DN	T3	49	76	2.26272e-08	7.64537	0	1
Type-I	CD8::CHIARADONNA_NEOPLASTIC_TRANSFORMATION_KRAS_UP @ T3	CD8	CHIARADONNA_NEOPLASTIC_TRANSFORMATION_KRAS_UP	T3	33	92	3.94535e-07	6.40391	1	0
Type-II	CD8::CHIARADONNA_NEOPLASTIC_TRANSFORMATION_KRAS_UP @ T3	CD8	CHIARADONNA_NEOPLASTIC_TRANSFORMATION_KRAS_UP	T3	19	106	2.84548e-07	6.54584	0	1
Type-I	CD8::CHIARADONNA_NEOPLASTIC_TRANSFORMATION_KRAS_CDC25_UP @ T3	CD8	CHIARADONNA_NEOPLASTIC_TRANSFORMATION_KRAS_CDC25_UP	T3	33	92	1.14837e-06	5.93992	1	0
Naïve	CD8::CHIARADONNA_NEOPLASTIC_TRANSFORMATION_KRAS_CDC25_UP @ T3	CD8	CHIARADONNA_NEOPLASTIC_TRANSFORMATION_KRAS_CDC25_UP	T3	49	76	0.0107322	1.96931	0	1
Naïve	CD8::CHIARETTI_T_ALL_REFRACTORY_TO_THERAPY @ T3	CD8	CHIARETTI_T_ALL_REFRACTORY_TO_THERAPY	T3	49	76	0.0423138	1.37352	1	0
Type-II	CD8::CHIARETTI_T_ALL_REFRACTORY_TO_THERAPY @ T3	CD8	CHIARETTI_T_ALL_REFRACTORY_TO_THERAPY	T3	19	106	0.0238851	1.62187	0	1
Intermediate	CD8::CHIARADONNA_NEOPLASTIC_TRANSFORMATION_KRAS_DN @ T3	CD8	CHIARADONNA_NEOPLASTIC_TRANSFORMATION_KRAS_DN	T3	24	101	0.0289293	1.53866	1	0
Type-I	CD8::CHIARADONNA_NEOPLASTIC_TRANSFORMATION_KRAS_DN @ T3	CD8	CHIARADONNA_NEOPLASTIC_TRANSFORMATION_KRAS_DN	T3	33	92	4.55507e-06	5.3415	1	0
Naïve	CD8::CHIARADONNA_NEOPLASTIC_TRANSFORMATION_KRAS_DN @ T3	CD8	CHIARADONNA_NEOPLASTIC_TRANSFORMATION_KRAS_DN	T3	49	76	5.38894e-05	4.2685	0	1
Type-II	CD8::CHIARADONNA_NEOPLASTIC_TRANSFORMATION_KRAS_DN @ T3	CD8	CHIARADONNA_NEOPLASTIC_TRANSFORMATION_KRAS_DN	T3	19	106	0.0112757	1.94786	0	1
Type-I	CD8::CHIARETTI_T_ALL_RELAPSE_PROGNOSIS @ T3	CD8	CHIARETTI_T_ALL_RELAPSE_PROGNOSIS	T3	33	92	0.00898039	2.0467	1	0
Intermediate	CD8::CHIARADONNA_NEOPLASTIC_TRANSFORMATION_CDC25_UP @ T3	CD8	CHIARADONNA_NEOPLASTIC_TRANSFORMATION_CDC25_UP	T3	24	101	0.00430178	2.36635	0	1
Type-I	CD8::CHIARADONNA_NEOPLASTIC_TRANSFORMATION_CDC25_UP @ T3	CD8	CHIARADONNA_NEOPLASTIC_TRANSFORMATION_CDC25_UP	T3	33	92	0.0234792	1.62932	1	0
Naïve	CD8::CHIARADONNA_NEOPLASTIC_TRANSFORMATION_CDC25_UP @ T3	CD8	CHIARADONNA_NEOPLASTIC_TRANSFORMATION_CDC25_UP	T3	49	76	2.91915e-05	4.53474	1	0
Type-II	CD8::CHIARADONNA_NEOPLASTIC_TRANSFORMATION_CDC25_UP @ T3	CD8	CHIARADONNA_NEOPLASTIC_TRANSFORMATION_CDC25_UP	T3	19	106	9.66959e-08	7.01459	0	1
Intermediate	CD8::CHIBA_RESPONSE_TO_TSA @ T3	CD8	CHIBA_RESPONSE_TO_TSA	T3	24	101	0.00709891	2.14881	0	1
Type-I	CD8::CHIBA_RESPONSE_TO_TSA @ T3	CD8	CHIBA_RESPONSE_TO_TSA	T3	33	92	1.15735e-11	10.9365	1	0
Type-II	CD8::CHIBA_RESPONSE_TO_TSA @ T3	CD8	CHIBA_RESPONSE_TO_TSA	T3	19	106	4.47885e-05	4.34883	0	1
Type-I	CD8::CHIBA_RESPONSE_TO_TSA_DN @ T3	CD8	CHIBA_RESPONSE_TO_TSA_DN	T3	33	92	0.000566162	3.24706	0	1
Naïve	CD8::CHIBA_RESPONSE_TO_TSA_DN @ T3	CD8	CHIBA_RESPONSE_TO_TSA_DN	T3	49	76	1.39141e-11	10.8565	1	0
Type-II	CD8::CHIBA_RESPONSE_TO_TSA_DN @ T3	CD8	CHIBA_RESPONSE_TO_TSA_DN	T3	19	106	5.21948e-06	5.28237	0	1
Type-I	CD8::CHIARETTI_ACUTE_LYMPHOBLASTIC_LEUKEMIA_ZAP70 @ T3	CD8	CHIARETTI_ACUTE_LYMPHOBLASTIC_LEUKEMIA_ZAP70	T3	33	92	3.15099e-14	13.5016	1	0
Naïve	CD8::CHIARETTI_ACUTE_LYMPHOBLASTIC_LEUKEMIA_ZAP70 @ T3	CD8	CHIARETTI_ACUTE_LYMPHOBLASTIC_LEUKEMIA_ZAP70	T3	49	76	6.40117e-07	6.19374	0	1
Type-II	CD8::CHIARETTI_ACUTE_LYMPHOBLASTIC_LEUKEMIA_ZAP70 @ T3	CD8	CHIARETTI_ACUTE_LYMPHOBLASTIC_LEUKEMIA_ZAP70	T3	19	106	0.0295214	1.52986	0	1
Naïve	CD8::CHIBA_RESPONSE_TO_TSA_UP @ T3	CD8	CHIBA_RESPONSE_TO_TSA_UP	T3	49	76	0.00458978	2.33821	0	1
Type-II	CD8::CHIBA_RESPONSE_TO_TSA_UP @ T3	CD8	CHIBA_RESPONSE_TO_TSA_UP	T3	19	106	0.00613763	2.212	1	0
Type-I	CD8::CHICAS_RB1_TARGETS_GROWING @ T3	CD8	CHICAS_RB1_TARGETS_GROWING	T3	33	92	0.000165502	3.7812	0	1
Type-II	CD8::CHICAS_RB1_TARGETS_GROWING @ T3	CD8	CHICAS_RB1_TARGETS_GROWING	T3	19	106	0.00208891	2.68008	1	0
Intermediate	CD8::CHNG_MULTIPLE_MYELOMA_HYPERPLOID_UP @ T3	CD8	CHNG_MULTIPLE_MYELOMA_HYPERPLOID_UP	T3	24	101	0.000209226	3.67938	0	1
Naïve	CD8::CHNG_MULTIPLE_MYELOMA_HYPERPLOID_UP @ T3	CD8	CHNG_MULTIPLE_MYELOMA_HYPERPLOID_UP	T3	49	76	0.00105862	2.97526	1	0
Intermediate	CD8::CHICAS_RB1_TARGETS_LOW_SERUM @ T3	CD8	CHICAS_RB1_TARGETS_LOW_SERUM	T3	24	101	0.0280215	1.55251	1	0
Type-I	CD8::CHICAS_RB1_TARGETS_LOW_SERUM @ T3	CD8	CHICAS_RB1_TARGETS_LOW_SERUM	T3	33	92	0.0196609	1.7064	1	0
Naïve	CD8::CHICAS_RB1_TARGETS_LOW_SERUM @ T3	CD8	CHICAS_RB1_TARGETS_LOW_SERUM	T3	49	76	5.52508e-06	5.25766	0	1
Type-I	CD8::CHIN_BREAST_CANCER_COPY_NUMBER_UP @ T3	CD8	CHIN_BREAST_CANCER_COPY_NUMBER_UP	T3	33	92	0.007362	2.133	0	1
Naïve	CD8::CHIN_BREAST_CANCER_COPY_NUMBER_UP @ T3	CD8	CHIN_BREAST_CANCER_COPY_NUMBER_UP	T3	49	76	6.07501e-07	6.21645	1	0
Type-II	CD8::CHIN_BREAST_CANCER_COPY_NUMBER_UP @ T3	CD8	CHIN_BREAST_CANCER_COPY_NUMBER_UP	T3	19	106	0.00169421	2.77103	0	1
Intermediate	CD8::CHOI_ATL_CHRONIC_VS_ACUTE_DN @ T3	CD8	CHOI_ATL_CHRONIC_VS_ACUTE_DN	T3	24	101	0.0195495	1.70886	0	1
Type-I	CD8::CHOI_ATL_CHRONIC_VS_ACUTE_DN @ T3	CD8	CHOI_ATL_CHRONIC_VS_ACUTE_DN	T3	33	92	9.44978e-13	12.0246	1	0
Type-II	CD8::CHOI_ATL_CHRONIC_VS_ACUTE_DN @ T3	CD8	CHOI_ATL_CHRONIC_VS_ACUTE_DN	T3	19	106	2.84548e-07	6.54584	0	1
Intermediate	CD8::CHNG_MULTIPLE_MYELOMA_HYPERPLOID_DN @ T3	CD8	CHNG_MULTIPLE_MYELOMA_HYPERPLOID_DN	T3	24	101	0.00871033	2.05997	0	1
Type-I	CD8::CHNG_MULTIPLE_MYELOMA_HYPERPLOID_DN @ T3	CD8	CHNG_MULTIPLE_MYELOMA_HYPERPLOID_DN	T3	33	92	4.94497e-16	15.3058	1	0
Type-II	CD8::CHNG_MULTIPLE_MYELOMA_HYPERPLOID_DN @ T3	CD8	CHNG_MULTIPLE_MYELOMA_HYPERPLOID_DN	T3	19	106	2.59937e-06	5.58513	0	1
Type-I	CD8::CHOI_ATL_STAGE_PREDICTOR @ T3	CD8	CHOI_ATL_STAGE_PREDICTOR	T3	33	92	1.00124e-13	12.9995	1	0
Naïve	CD8::CHOI_ATL_STAGE_PREDICTOR @ T3	CD8	CHOI_ATL_STAGE_PREDICTOR	T3	49	76	0.0269338	1.5697	0	1
Type-II	CD8::CHOI_ATL_STAGE_PREDICTOR @ T3	CD8	CHOI_ATL_STAGE_PREDICTOR	T3	19	106	9.33684e-06	5.0298	0	1
Type-I	CD8::CHOW_RASSF1_TARGETS_DN @ T3	CD8	CHOW_RASSF1_TARGETS_DN	T3	33	92	1.30161e-10	9.88552	1	0
Naïve	CD8::CHOW_RASSF1_TARGETS_DN @ T3	CD8	CHOW_RASSF1_TARGETS_DN	T3	49	76	4.67022e-07	6.33066	0	1
Naïve	CD8::CHUANG_OXIDATIVE_STRESS_RESPONSE_UP @ T3	CD8	CHUANG_OXIDATIVE_STRESS_RESPONSE_UP	T3	49	76	0.0322195	1.49188	1	0
Type-II	CD8::CHUANG_OXIDATIVE_STRESS_RESPONSE_UP @ T3	CD8	CHUANG_OXIDATIVE_STRESS_RESPONSE_UP	T3	19	106	0.00256639	2.59068	0	1
Type-I	CD8::CHO_NR4A1_TARGETS @ T3	CD8	CHO_NR4A1_TARGETS	T3	33	92	2.6947e-05	4.56949	1	0
Type-II	CD8::CHO_NR4A1_TARGETS @ T3	CD8	CHO_NR4A1_TARGETS	T3	19	106	5.66695e-05	4.24665	0	1
Type-I	CD8::CHOW_RASSF1_TARGETS_UP @ T3	CD8	CHOW_RASSF1_TARGETS_UP	T3	33	92	2.31117e-07	6.63617	1	0
Type-II	CD8::CHOW_RASSF1_TARGETS_UP @ T3	CD8	CHOW_RASSF1_TARGETS_UP	T3	19	106	5.34467e-05	4.27208	0	1
Type-I	CD8::CHYLA_CBFA2T3_TARGETS_DN @ T3	CD8	CHYLA_CBFA2T3_TARGETS_DN	T3	33	92	2.32192e-05	4.63415	0	1
Type-II	CD8::CHYLA_CBFA2T3_TARGETS_DN @ T3	CD8	CHYLA_CBFA2T3_TARGETS_DN	T3	19	106	3.86069e-05	4.41334	1	0
Type-I	CD8::CLASPER_LYMPHATIC_VESSELS_DURING_METASTASIS_UP @ T3	CD8	CLASPER_LYMPHATIC_VESSELS_DURING_METASTASIS_UP	T3	33	92	0.0208686	1.68051	0	1
Type-II	CD8::CLASPER_LYMPHATIC_VESSELS_DURING_METASTASIS_UP @ T3	CD8	CLASPER_LYMPHATIC_VESSELS_DURING_METASTASIS_UP	T3	19	106	0.0222262	1.65313	1	0
Type-I	CD8::CHUNG_BLISTER_CYTOTOXICITY_DN @ T3	CD8	CHUNG_BLISTER_CYTOTOXICITY_DN	T3	33	92	4.95328e-05	4.30511	1	0
Type-II	CD8::CHUNG_BLISTER_CYTOTOXICITY_DN @ T3	CD8	CHUNG_BLISTER_CYTOTOXICITY_DN	T3	19	106	6.18507e-05	4.20866	0	1
Type-I	CD8::CHUNG_BLISTER_CYTOTOXICITY_UP @ T3	CD8	CHUNG_BLISTER_CYTOTOXICITY_UP	T3	33	92	2.92112e-12	11.5345	1	0
Naïve	CD8::CHUNG_BLISTER_CYTOTOXICITY_UP @ T3	CD8	CHUNG_BLISTER_CYTOTOXICITY_UP	T3	49	76	2.32957e-08	7.63272	0	1
Naïve	CD8::CHYLA_CBFA2T3_TARGETS_UP @ T3	CD8	CHYLA_CBFA2T3_TARGETS_UP	T3	49	76	0.0198702	1.7018	0	1
Type-II	CD8::CHYLA_CBFA2T3_TARGETS_UP @ T3	CD8	CHYLA_CBFA2T3_TARGETS_UP	T3	19	106	0.0159412	1.79748	1	0
Type-I	CD8::CLASPER_LYMPHATIC_VESSELS_DURING_METASTASIS_DN @ T3	CD8	CLASPER_LYMPHATIC_VESSELS_DURING_METASTASIS_DN	T3	33	92	0.000141357	3.84968	0	1
Type-II	CD8::CLASPER_LYMPHATIC_VESSELS_DURING_METASTASIS_DN @ T3	CD8	CLASPER_LYMPHATIC_VESSELS_DURING_METASTASIS_DN	T3	19	106	0.000119342	3.92321	1	0
Type-II	CD8::COATES_MACROPHAGE_M1_VS_M2_DN @ T3	CD8	COATES_MACROPHAGE_M1_VS_M2_DN	T3	19	106	0.000521895	3.28242	1	0
Type-I	CD8::COATES_MACROPHAGE_M1_VS_M2_UP @ T3	CD8	COATES_MACROPHAGE_M1_VS_M2_UP	T3	33	92	2.26478e-05	4.64497	1	0
Type-II	CD8::COATES_MACROPHAGE_M1_VS_M2_UP @ T3	CD8	COATES_MACROPHAGE_M1_VS_M2_UP	T3	19	106	0.000157644	3.80232	0	1
Type-I	CD8::COLINA_TARGETS_OF_4EBP1_AND_4EBP2 @ T3	CD8	COLINA_TARGETS_OF_4EBP1_AND_4EBP2	T3	33	92	9.6842e-07	6.01394	1	0
Naïve	CD8::COLINA_TARGETS_OF_4EBP1_AND_4EBP2 @ T3	CD8	COLINA_TARGETS_OF_4EBP1_AND_4EBP2	T3	49	76	1.63996e-08	7.78517	0	1
Type-I	CD8::COLDREN_GEFITINIB_RESISTANCE_DN @ T3	CD8	COLDREN_GEFITINIB_RESISTANCE_DN	T3	33	92	4.9685e-08	7.30377	0	1
Naïve	CD8::COLDREN_GEFITINIB_RESISTANCE_DN @ T3	CD8	COLDREN_GEFITINIB_RESISTANCE_DN	T3	49	76	4.55618e-06	5.3414	1	0
Type-I	CD8::COLDREN_GEFITINIB_RESISTANCE_UP @ T3	CD8	COLDREN_GEFITINIB_RESISTANCE_UP	T3	33	92	9.16489e-12	11.0379	1	0
Type-II	CD8::COLDREN_GEFITINIB_RESISTANCE_UP @ T3	CD8	COLDREN_GEFITINIB_RESISTANCE_UP	T3	19	106	5.65188e-07	6.24781	0	1
Intermediate	CD8::COLIN_PILOCYTIC_ASTROCYTOMA_VS_GLIOBLASTOMA_DN @ T3	CD8	COLIN_PILOCYTIC_ASTROCYTOMA_VS_GLIOBLASTOMA_DN	T3	24	101	0.00103303	2.98589	0	1
Type-I	CD8::COLIN_PILOCYTIC_ASTROCYTOMA_VS_GLIOBLASTOMA_DN @ T3	CD8	COLIN_PILOCYTIC_ASTROCYTOMA_VS_GLIOBLASTOMA_DN	T3	33	92	9.78474e-06	5.00945	1	0
Type-II	CD8::COLIN_PILOCYTIC_ASTROCYTOMA_VS_GLIOBLASTOMA_DN @ T3	CD8	COLIN_PILOCYTIC_ASTROCYTOMA_VS_GLIOBLASTOMA_DN	T3	19	106	3.86069e-05	4.41334	0	1
Type-I	CD8::COLIN_PILOCYTIC_ASTROCYTOMA_VS_GLIOBLASTOMA_UP @ T3	CD8	COLIN_PILOCYTIC_ASTROCYTOMA_VS_GLIOBLASTOMA_UP	T3	33	92	0.0015387	2.81285	0	1
Type-II	CD8::COLIN_PILOCYTIC_ASTROCYTOMA_VS_GLIOBLASTOMA_UP @ T3	CD8	COLIN_PILOCYTIC_ASTROCYTOMA_VS_GLIOBLASTOMA_UP	T3	19	106	0.00280906	2.55144	1	0
Type-I	CD8::COLLIS_PRKDC_SUBSTRATES @ T3	CD8	COLLIS_PRKDC_SUBSTRATES	T3	33	92	0.000554537	3.25607	1	0
Type-II	CD8::COLLIS_PRKDC_SUBSTRATES @ T3	CD8	COLLIS_PRKDC_SUBSTRATES	T3	19	106	0.000175989	3.75451	0	1
Type-I	CD8::CONCANNON_APOPTOSIS_BY_EPOXOMICIN_UP @ T3	CD8	CONCANNON_APOPTOSIS_BY_EPOXOMICIN_UP	T3	33	92	3.24271e-13	12.4891	1	0
Type-II	CD8::CONCANNON_APOPTOSIS_BY_EPOXOMICIN_UP @ T3	CD8	CONCANNON_APOPTOSIS_BY_EPOXOMICIN_UP	T3	19	106	1.57619e-07	6.80239	0	1
Type-I	CD8::CONRAD_STEM_CELL @ T3	CD8	CONRAD_STEM_CELL	T3	33	92	0.0193687	1.7129	0	1
Intermediate	CD8::COLLER_MYC_TARGETS_UP @ T3	CD8	COLLER_MYC_TARGETS_UP	T3	24	101	0.0452125	1.34474	0	1
Type-I	CD8::COLLER_MYC_TARGETS_UP @ T3	CD8	COLLER_MYC_TARGETS_UP	T3	33	92	3.87631e-06	5.41158	1	0
Type-II	CD8::COLLER_MYC_TARGETS_UP @ T3	CD8	COLLER_MYC_TARGETS_UP	T3	19	106	2.61014e-05	4.58334	0	1
Intermediate	CD8::CONCANNON_APOPTOSIS_BY_EPOXOMICIN_DN @ T3	CD8	CONCANNON_APOPTOSIS_BY_EPOXOMICIN_DN	T3	24	101	0.00345465	2.4616	1	0
Naïve	CD8::CONCANNON_APOPTOSIS_BY_EPOXOMICIN_DN @ T3	CD8	CONCANNON_APOPTOSIS_BY_EPOXOMICIN_DN	T3	49	76	6.68947e-06	5.17461	0	1
Type-II	CD8::CONCANNON_APOPTOSIS_BY_EPOXOMICIN_DN @ T3	CD8	CONCANNON_APOPTOSIS_BY_EPOXOMICIN_DN	T3	19	106	8.64433e-07	6.06327	1	0
Type-I	CD8::CORDENONSI_YAP_CONSERVED_SIGNATURE @ T3	CD8	CORDENONSI_YAP_CONSERVED_SIGNATURE	T3	33	92	6.59034e-05	4.18109	0	1
Type-II	CD8::CORDENONSI_YAP_CONSERVED_SIGNATURE @ T3	CD8	CORDENONSI_YAP_CONSERVED_SIGNATURE	T3	19	106	0.000218861	3.65983	1	0
Type-I	CD8::CORRE_MULTIPLE_MYELOMA_DN @ T3	CD8	CORRE_MULTIPLE_MYELOMA_DN	T3	33	92	1.11629e-06	5.95222	0	1
Naïve	CD8::CORRE_MULTIPLE_MYELOMA_DN @ T3	CD8	CORRE_MULTIPLE_MYELOMA_DN	T3	49	76	0.0334612	1.47546	1	0
Type-I	CD8::COWLING_MYCN_TARGETS @ T3	CD8	COWLING_MYCN_TARGETS	T3	33	92	0.0118162	1.92752	0	1
Type-I	CD8::CORRE_MULTIPLE_MYELOMA_UP @ T3	CD8	CORRE_MULTIPLE_MYELOMA_UP	T3	33	92	1.04906e-07	6.9792	0	1
Naïve	CD8::CORRE_MULTIPLE_MYELOMA_UP @ T3	CD8	CORRE_MULTIPLE_MYELOMA_UP	T3	49	76	0.0488687	1.31097	1	0
Type-II	CD8::CORRE_MULTIPLE_MYELOMA_UP @ T3	CD8	CORRE_MULTIPLE_MYELOMA_UP	T3	19	106	0.00127432	2.89472	1	0
Type-I	CD8::COULOUARN_TEMPORAL_TGFB1_SIGNATURE_DN @ T3	CD8	COULOUARN_TEMPORAL_TGFB1_SIGNATURE_DN	T3	33	92	5.34758e-10	9.27184	1	0
Naïve	CD8::COULOUARN_TEMPORAL_TGFB1_SIGNATURE_DN @ T3	CD8	COULOUARN_TEMPORAL_TGFB1_SIGNATURE_DN	T3	49	76	4.83692e-05	4.31543	0	1
Type-I	CD8::COULOUARN_TEMPORAL_TGFB1_SIGNATURE_UP @ T3	CD8	COULOUARN_TEMPORAL_TGFB1_SIGNATURE_UP	T3	33	92	1.3327e-05	4.87527	1	0
Type-II	CD8::COULOUARN_TEMPORAL_TGFB1_SIGNATURE_UP @ T3	CD8	COULOUARN_TEMPORAL_TGFB1_SIGNATURE_UP	T3	19	106	1.12287e-08	7.94967	0	1
Type-I	CD8::CREIGHTON_AKT1_SIGNALING_VIA_MTOR_DN @ T3	CD8	CREIGHTON_AKT1_SIGNALING_VIA_MTOR_DN	T3	33	92	1.73302e-13	12.7612	1	0
Naïve	CD8::CREIGHTON_AKT1_SIGNALING_VIA_MTOR_DN @ T3	CD8	CREIGHTON_AKT1_SIGNALING_VIA_MTOR_DN	T3	49	76	5.14064e-06	5.28898	0	1
Type-I	CD8::CREIGHTON_AKT1_SIGNALING_VIA_MTOR_UP @ T3	CD8	CREIGHTON_AKT1_SIGNALING_VIA_MTOR_UP	T3	33	92	3.33716e-15	14.4766	1	0
Naïve	CD8::CREIGHTON_AKT1_SIGNALING_VIA_MTOR_UP @ T3	CD8	CREIGHTON_AKT1_SIGNALING_VIA_MTOR_UP	T3	49	76	6.17657e-08	7.20925	0	1
Type-II	CD8::CREIGHTON_AKT1_SIGNALING_VIA_MTOR_UP @ T3	CD8	CREIGHTON_AKT1_SIGNALING_VIA_MTOR_UP	T3	19	106	0.0480381	1.31841	0	1
Intermediate	CD8::CREIGHTON_ENDOCRINE_THERAPY_RESISTANCE_1 @ T3	CD8	CREIGHTON_ENDOCRINE_THERAPY_RESISTANCE_1	T3	24	101	0.0234554	1.62976	0	1
Type-I	CD8::CREIGHTON_ENDOCRINE_THERAPY_RESISTANCE_1 @ T3	CD8	CREIGHTON_ENDOCRINE_THERAPY_RESISTANCE_1	T3	33	92	1.84372e-08	7.73431	1	0
Type-II	CD8::CREIGHTON_ENDOCRINE_THERAPY_RESISTANCE_1 @ T3	CD8	CREIGHTON_ENDOCRINE_THERAPY_RESISTANCE_1	T3	19	106	0.00130524	2.88431	0	1
Type-I	CD8::CREIGHTON_ENDOCRINE_THERAPY_RESISTANCE_2 @ T3	CD8	CREIGHTON_ENDOCRINE_THERAPY_RESISTANCE_2	T3	33	92	0.00251391	2.59965	0	1
Naïve	CD8::CREIGHTON_ENDOCRINE_THERAPY_RESISTANCE_2 @ T3	CD8	CREIGHTON_ENDOCRINE_THERAPY_RESISTANCE_2	T3	49	76	2.96972e-07	6.52728	1	0
Intermediate	CD8::CREIGHTON_ENDOCRINE_THERAPY_RESISTANCE_4 @ T3	CD8	CREIGHTON_ENDOCRINE_THERAPY_RESISTANCE_4	T3	24	101	0.00146725	2.8335	0	1
Type-I	CD8::CREIGHTON_ENDOCRINE_THERAPY_RESISTANCE_4 @ T3	CD8	CREIGHTON_ENDOCRINE_THERAPY_RESISTANCE_4	T3	33	92	2.49908e-11	10.6022	1	0
Type-II	CD8::CREIGHTON_ENDOCRINE_THERAPY_RESISTANCE_4 @ T3	CD8	CREIGHTON_ENDOCRINE_THERAPY_RESISTANCE_4	T3	19	106	0.000157644	3.80232	0	1
Type-I	CD8::CREIGHTON_ENDOCRINE_THERAPY_RESISTANCE_5 @ T3	CD8	CREIGHTON_ENDOCRINE_THERAPY_RESISTANCE_5	T3	33	92	1.37504e-08	7.86168	1	0
Type-II	CD8::CREIGHTON_ENDOCRINE_THERAPY_RESISTANCE_5 @ T3	CD8	CREIGHTON_ENDOCRINE_THERAPY_RESISTANCE_5	T3	19	106	1.89296e-09	8.72286	0	1
Type-I	CD8::CROMER_METASTASIS_DN @ T3	CD8	CROMER_METASTASIS_DN	T3	33	92	2.66655e-09	8.57405	1	0
Naïve	CD8::CROMER_METASTASIS_DN @ T3	CD8	CROMER_METASTASIS_DN	T3	49	76	4.09101e-07	6.38817	0	1
Type-I	CD8::CROMER_TUMORIGENESIS_UP @ T3	CD8	CROMER_TUMORIGENESIS_UP	T3	33	92	8.67032e-09	8.06196	0	1
Naïve	CD8::CROMER_TUMORIGENESIS_UP @ T3	CD8	CROMER_TUMORIGENESIS_UP	T3	49	76	0.000253396	3.5962	1	0
Naïve	CD8::CROMER_TUMORIGENESIS_DN @ T3	CD8	CROMER_TUMORIGENESIS_DN	T3	49	76	0.00775495	2.11042	0	1
Type-II	CD8::CROMER_TUMORIGENESIS_DN @ T3	CD8	CROMER_TUMORIGENESIS_DN	T3	19	106	5.66695e-05	4.24665	1	0
Intermediate	CD8::CROMER_METASTASIS_UP @ T3	CD8	CROMER_METASTASIS_UP	T3	24	101	0.0134065	1.87268	0	1
Type-I	CD8::CROMER_METASTASIS_UP @ T3	CD8	CROMER_METASTASIS_UP	T3	33	92	4.7068e-13	12.3273	1	0
Type-II	CD8::CROMER_METASTASIS_UP @ T3	CD8	CROMER_METASTASIS_UP	T3	19	106	5.61146e-09	8.25092	0	1
Type-II	CD8::CROONQUIST_STROMAL_STIMULATION_UP @ T3	CD8	CROONQUIST_STROMAL_STIMULATION_UP	T3	19	106	0.00709823	2.14885	0	1
Type-II	CD8::CRX_NRL_DN.V1_DN @ T3	CD8	CRX_NRL_DN.V1_DN	T3	19	106	0.000689762	3.1613	0	1
Intermediate	CD8::CROONQUIST_NRAS_SIGNALING_DN @ T3	CD8	CROONQUIST_NRAS_SIGNALING_DN	T3	24	101	0.00249143	2.60355	1	0
Type-I	CD8::CROONQUIST_NRAS_SIGNALING_DN @ T3	CD8	CROONQUIST_NRAS_SIGNALING_DN	T3	33	92	2.64893e-06	5.57693	0	1
Naïve	CD8::CROONQUIST_NRAS_SIGNALING_DN @ T3	CD8	CROONQUIST_NRAS_SIGNALING_DN	T3	49	76	0.0265867	1.57534	0	1
Type-II	CD8::CROONQUIST_NRAS_SIGNALING_DN @ T3	CD8	CROONQUIST_NRAS_SIGNALING_DN	T3	19	106	4.66885e-08	7.33079	1	0
Type-I	CD8::CRX_DN.V1_DN @ T3	CD8	CRX_DN.V1_DN	T3	33	92	0.00216603	2.66434	0	1
Intermediate	CD8::CROONQUIST_IL6_DEPRIVATION_DN @ T3	CD8	CROONQUIST_IL6_DEPRIVATION_DN	T3	24	101	0.00029477	3.53052	1	0
Type-I	CD8::CROONQUIST_IL6_DEPRIVATION_DN @ T3	CD8	CROONQUIST_IL6_DEPRIVATION_DN	T3	33	92	2.38044e-05	4.62334	0	1
Naïve	CD8::CROONQUIST_IL6_DEPRIVATION_DN @ T3	CD8	CROONQUIST_IL6_DEPRIVATION_DN	T3	49	76	0.00646447	2.18947	0	1
Type-II	CD8::CROONQUIST_IL6_DEPRIVATION_DN @ T3	CD8	CROONQUIST_IL6_DEPRIVATION_DN	T3	19	106	8.64433e-07	6.06327	1	0
Intermediate	CD8::CROONQUIST_NRAS_VS_STROMAL_STIMULATION_DN @ T3	CD8	CROONQUIST_NRAS_VS_STROMAL_STIMULATION_DN	T3	24	101	4.43249e-05	4.35335	1	0
Type-I	CD8::CROONQUIST_NRAS_VS_STROMAL_STIMULATION_DN @ T3	CD8	CROONQUIST_NRAS_VS_STROMAL_STIMULATION_DN	T3	33	92	0.00040479	3.39277	0	1
Naïve	CD8::CROONQUIST_NRAS_VS_STROMAL_STIMULATION_DN @ T3	CD8	CROONQUIST_NRAS_VS_STROMAL_STIMULATION_DN	T3	49	76	0.00361019	2.44247	0	1
Type-II	CD8::CROONQUIST_NRAS_VS_STROMAL_STIMULATION_DN @ T3	CD8	CROONQUIST_NRAS_VS_STROMAL_STIMULATION_DN	T3	19	106	0.000133469	3.87462	1	0
Naïve	CD8::CRX_NRL_DN.V1_UP @ T3	CD8	CRX_NRL_DN.V1_UP	T3	49	76	0.000195668	3.70848	0	1
Type-I	CD8::CUI_GLUCOSE_DEPRIVATION @ T3	CD8	CUI_GLUCOSE_DEPRIVATION	T3	33	92	2.57727e-06	5.58884	1	0
Type-II	CD8::CUI_GLUCOSE_DEPRIVATION @ T3	CD8	CUI_GLUCOSE_DEPRIVATION	T3	19	106	0.0121922	1.91392	0	1
Intermediate	CD8::CSR_EARLY_UP.V1_UP @ T3	CD8	CSR_EARLY_UP.V1_UP	T3	24	101	0.032818	1.48389	0	1
Type-I	CD8::CSR_EARLY_UP.V1_UP @ T3	CD8	CSR_EARLY_UP.V1_UP	T3	33	92	2.91697e-15	14.5351	1	0
Type-II	CD8::CSR_EARLY_UP.V1_UP @ T3	CD8	CSR_EARLY_UP.V1_UP	T3	19	106	1.16794e-07	6.93258	0	1
Type-I	CD8::CSR_LATE_UP.V1_DN @ T3	CD8	CSR_LATE_UP.V1_DN	T3	33	92	0.00542209	2.26583	1	0
Naïve	CD8::CSR_LATE_UP.V1_DN @ T3	CD8	CSR_LATE_UP.V1_DN	T3	49	76	0.0016155	2.79169	0	1
Type-I	CD8::CSR_LATE_UP.V1_UP @ T3	CD8	CSR_LATE_UP.V1_UP	T3	33	92	3.39686e-08	7.46892	1	0
Naïve	CD8::CSR_LATE_UP.V1_UP @ T3	CD8	CSR_LATE_UP.V1_UP	T3	49	76	6.74718e-11	10.1709	0	1
Type-I	CD8::CTIP_DN.V1_UP @ T3	CD8	CTIP_DN.V1_UP	T3	33	92	1.40102e-10	9.85355	0	1
Type-II	CD8::CTIP_DN.V1_UP @ T3	CD8	CTIP_DN.V1_UP	T3	19	106	2.28322e-07	6.64145	1	0
Intermediate	CD8::CSR_EARLY_UP.V1_DN @ T3	CD8	CSR_EARLY_UP.V1_DN	T3	24	101	6.44374e-05	4.19086	0	1
Type-I	CD8::CSR_EARLY_UP.V1_DN @ T3	CD8	CSR_EARLY_UP.V1_DN	T3	33	92	0.00110435	2.9569	1	0
Naïve	CD8::CSR_EARLY_UP.V1_DN @ T3	CD8	CSR_EARLY_UP.V1_DN	T3	49	76	3.26145e-05	4.48659	1	0
Type-II	CD8::CSR_EARLY_UP.V1_DN @ T3	CD8	CSR_EARLY_UP.V1_DN	T3	19	106	1.35729e-07	6.86733	0	1
Intermediate	CD8::CUI_TCF21_TARGETS_DN @ T3	CD8	CUI_TCF21_TARGETS_DN	T3	24	101	0.00413498	2.38353	0	1
Naïve	CD8::CUI_TCF21_TARGETS_DN @ T3	CD8	CUI_TCF21_TARGETS_DN	T3	49	76	0.00264327	2.57786	1	0
Type-II	CD8::CUI_TCF21_TARGETS_DN @ T3	CD8	CUI_TCF21_TARGETS_DN	T3	19	106	0.0238851	1.62187	0	1
Intermediate	CD8::CTIP_DN.V1_DN @ T3	CD8	CTIP_DN.V1_DN	T3	24	101	0.0176685	1.7528	1	0
Type-I	CD8::CTIP_DN.V1_DN @ T3	CD8	CTIP_DN.V1_DN	T3	33	92	0.000960991	3.01728	0	1
Type-II	CD8::CTIP_DN.V1_DN @ T3	CD8	CTIP_DN.V1_DN	T3	19	106	0.00819172	2.08663	1	0
Type-I	CD8::CYCLIN_D1_KE_.V1_DN @ T3	CD8	CYCLIN_D1_KE_.V1_DN	T3	33	92	8.38745e-09	8.07637	1	0
Type-II	CD8::CYCLIN_D1_KE_.V1_DN @ T3	CD8	CYCLIN_D1_KE_.V1_DN	T3	19	106	0.00199453	2.70016	0	1
Type-I	CD8::CYCLIN_D1_KE_.V1_UP @ T3	CD8	CYCLIN_D1_KE_.V1_UP	T3	33	92	2.42271e-13	12.6157	1	0
Naïve	CD8::CYCLIN_D1_KE_.V1_UP @ T3	CD8	CYCLIN_D1_KE_.V1_UP	T3	49	76	4.95959e-09	8.30455	0	1
Type-I	CD8::CYCLIN_D1_UP.V1_DN @ T3	CD8	CYCLIN_D1_UP.V1_DN	T3	33	92	3.85871e-12	11.4136	1	0
Type-II	CD8::CYCLIN_D1_UP.V1_DN @ T3	CD8	CYCLIN_D1_UP.V1_DN	T3	19	106	4.61326e-05	4.33599	0	1
Naïve	CD8::CUI_TCF21_TARGETS_2_UP @ T3	CD8	CUI_TCF21_TARGETS_2_UP	T3	49	76	7.42534e-05	4.12928	0	1
Type-II	CD8::CUI_TCF21_TARGETS_2_UP @ T3	CD8	CUI_TCF21_TARGETS_2_UP	T3	19	106	1.59542e-05	4.79713	1	0
Type-I	CD8::CUI_TCF21_TARGETS_UP @ T3	CD8	CUI_TCF21_TARGETS_UP	T3	33	92	0.000252058	3.5985	0	1
Type-II	CD8::CUI_TCF21_TARGETS_UP @ T3	CD8	CUI_TCF21_TARGETS_UP	T3	19	106	0.0234606	1.62966	1	0
Type-I	CD8::CYCLIN_D1_UP.V1_UP @ T3	CD8	CYCLIN_D1_UP.V1_UP	T3	33	92	7.89918e-10	9.10242	1	0
Naïve	CD8::CYCLIN_D1_UP.V1_UP @ T3	CD8	CYCLIN_D1_UP.V1_UP	T3	49	76	2.1557e-15	14.6664	0	1
Type-II	CD8::CYCLIN_D1_UP.V1_UP @ T3	CD8	CYCLIN_D1_UP.V1_UP	T3	19	106	0.0060104	2.2211	1	0
Naïve	CD8::DACOSTA_ERCC3_ALLELE_XPCS_VS_TTD_DN @ T3	CD8	DACOSTA_ERCC3_ALLELE_XPCS_VS_TTD_DN	T3	49	76	0.0388454	1.41066	1	0
Type-I	CD8::DACOSTA_UV_RESPONSE_VIA_ERCC3_TTD_UP @ T3	CD8	DACOSTA_UV_RESPONSE_VIA_ERCC3_TTD_UP	T3	33	92	1.66171e-13	12.7794	1	0
Naïve	CD8::DACOSTA_UV_RESPONSE_VIA_ERCC3_TTD_UP @ T3	CD8	DACOSTA_UV_RESPONSE_VIA_ERCC3_TTD_UP	T3	49	76	6.13181e-09	8.21241	0	1
Type-I	CD8::DACOSTA_ERCC3_ALLELE_XPCS_VS_TTD_UP @ T3	CD8	DACOSTA_ERCC3_ALLELE_XPCS_VS_TTD_UP	T3	33	92	8.39499e-07	6.07598	0	1
Type-II	CD8::DACOSTA_ERCC3_ALLELE_XPCS_VS_TTD_UP @ T3	CD8	DACOSTA_ERCC3_ALLELE_XPCS_VS_TTD_UP	T3	19	106	0.00335831	2.47388	1	0
Type-I	CD8::DACOSTA_UV_RESPONSE_VIA_ERCC3_UP @ T3	CD8	DACOSTA_UV_RESPONSE_VIA_ERCC3_UP	T3	33	92	7.1439e-16	15.1461	1	0
Naïve	CD8::DACOSTA_UV_RESPONSE_VIA_ERCC3_UP @ T3	CD8	DACOSTA_UV_RESPONSE_VIA_ERCC3_UP	T3	49	76	7.29212e-07	6.13715	0	1
Type-II	CD8::DACOSTA_UV_RESPONSE_VIA_ERCC3_UP @ T3	CD8	DACOSTA_UV_RESPONSE_VIA_ERCC3_UP	T3	19	106	0.0333108	1.47741	0	1
Intermediate	CD8::DACOSTA_UV_RESPONSE_VIA_ERCC3_COMMON_DN @ T3	CD8	DACOSTA_UV_RESPONSE_VIA_ERCC3_COMMON_DN	T3	24	101	0.000274062	3.56215	0	1
Naïve	CD8::DACOSTA_UV_RESPONSE_VIA_ERCC3_COMMON_DN @ T3	CD8	DACOSTA_UV_RESPONSE_VIA_ERCC3_COMMON_DN	T3	49	76	8.97417e-10	9.04701	1	0
Type-II	CD8::DACOSTA_UV_RESPONSE_VIA_ERCC3_COMMON_DN @ T3	CD8	DACOSTA_UV_RESPONSE_VIA_ERCC3_COMMON_DN	T3	19	106	1.19502e-10	9.92262	0	1
Type-I	CD8::DACOSTA_UV_RESPONSE_VIA_ERCC3_COMMON_UP @ T3	CD8	DACOSTA_UV_RESPONSE_VIA_ERCC3_COMMON_UP	T3	33	92	2.04955e-13	12.6883	1	0
Naïve	CD8::DACOSTA_UV_RESPONSE_VIA_ERCC3_COMMON_UP @ T3	CD8	DACOSTA_UV_RESPONSE_VIA_ERCC3_COMMON_UP	T3	49	76	0.00545484	2.26322	0	1
Type-II	CD8::DACOSTA_UV_RESPONSE_VIA_ERCC3_COMMON_UP @ T3	CD8	DACOSTA_UV_RESPONSE_VIA_ERCC3_COMMON_UP	T3	19	106	0.00013724	3.86252	0	1
Intermediate	CD8::DACOSTA_UV_RESPONSE_VIA_ERCC3_TTD_DN @ T3	CD8	DACOSTA_UV_RESPONSE_VIA_ERCC3_TTD_DN	T3	24	101	0.00565078	2.24789	0	1
Type-I	CD8::DACOSTA_UV_RESPONSE_VIA_ERCC3_TTD_DN @ T3	CD8	DACOSTA_UV_RESPONSE_VIA_ERCC3_TTD_DN	T3	33	92	0.0271372	1.56643	1	0
Naïve	CD8::DACOSTA_UV_RESPONSE_VIA_ERCC3_TTD_DN @ T3	CD8	DACOSTA_UV_RESPONSE_VIA_ERCC3_TTD_DN	T3	49	76	5.65923e-06	5.24724	1	0
Type-II	CD8::DACOSTA_UV_RESPONSE_VIA_ERCC3_TTD_DN @ T3	CD8	DACOSTA_UV_RESPONSE_VIA_ERCC3_TTD_DN	T3	19	106	4.95807e-09	8.30469	0	1
Intermediate	CD8::DACOSTA_UV_RESPONSE_VIA_ERCC3_XPCS_UP @ T3	CD8	DACOSTA_UV_RESPONSE_VIA_ERCC3_XPCS_UP	T3	24	101	0.0165044	1.7824	0	1
Type-I	CD8::DACOSTA_UV_RESPONSE_VIA_ERCC3_XPCS_UP @ T3	CD8	DACOSTA_UV_RESPONSE_VIA_ERCC3_XPCS_UP	T3	33	92	2.12534e-06	5.67257	1	0
Type-II	CD8::DACOSTA_UV_RESPONSE_VIA_ERCC3_XPCS_UP @ T3	CD8	DACOSTA_UV_RESPONSE_VIA_ERCC3_XPCS_UP	T3	19	106	0.00943359	2.02532	0	1
Type-I	CD8::DACOSTA_UV_RESPONSE_VIA_ERCC3_XPCS_DN @ T3	CD8	DACOSTA_UV_RESPONSE_VIA_ERCC3_XPCS_DN	T3	33	92	0.00251391	2.59965	1	0
Naïve	CD8::DACOSTA_UV_RESPONSE_VIA_ERCC3_XPCS_DN @ T3	CD8	DACOSTA_UV_RESPONSE_VIA_ERCC3_XPCS_DN	T3	49	76	0.0108889	1.96302	1	0
Type-II	CD8::DACOSTA_UV_RESPONSE_VIA_ERCC3_XPCS_DN @ T3	CD8	DACOSTA_UV_RESPONSE_VIA_ERCC3_XPCS_DN	T3	19	106	1.66654e-09	8.77819	0	1
Type-I	CD8::DAIRKEE_CANCER_PRONE_RESPONSE_BPA @ T3	CD8	DAIRKEE_CANCER_PRONE_RESPONSE_BPA	T3	33	92	8.66419e-11	10.0623	1	0
Naïve	CD8::DAIRKEE_CANCER_PRONE_RESPONSE_BPA @ T3	CD8	DAIRKEE_CANCER_PRONE_RESPONSE_BPA	T3	49	76	0.0095487	2.02006	0	1
Type-II	CD8::DAIRKEE_CANCER_PRONE_RESPONSE_BPA @ T3	CD8	DAIRKEE_CANCER_PRONE_RESPONSE_BPA	T3	19	106	0.000842006	3.07468	0	1
Intermediate	CD8::DAIRKEE_CANCER_PRONE_RESPONSE_BPA_E2 @ T3	CD8	DAIRKEE_CANCER_PRONE_RESPONSE_BPA_E2	T3	24	101	0.00779489	2.10819	0	1
Type-I	CD8::DAIRKEE_CANCER_PRONE_RESPONSE_BPA_E2 @ T3	CD8	DAIRKEE_CANCER_PRONE_RESPONSE_BPA_E2	T3	33	92	2.98402e-13	12.5252	1	0
Type-II	CD8::DAIRKEE_CANCER_PRONE_RESPONSE_BPA_E2 @ T3	CD8	DAIRKEE_CANCER_PRONE_RESPONSE_BPA_E2	T3	19	106	8.25512e-05	4.08328	0	1
Type-I	CD8::DAIRKEE_CANCER_PRONE_RESPONSE_E2 @ T3	CD8	DAIRKEE_CANCER_PRONE_RESPONSE_E2	T3	33	92	4.55507e-06	5.3415	1	0
Naïve	CD8::DAIRKEE_CANCER_PRONE_RESPONSE_E2 @ T3	CD8	DAIRKEE_CANCER_PRONE_RESPONSE_E2	T3	49	76	0.0279987	1.55286	0	1
Intermediate	CD8::DANG_MYC_TARGETS_UP @ T3	CD8	DANG_MYC_TARGETS_UP	T3	24	101	0.00265079	2.57663	0	1
Type-I	CD8::DANG_MYC_TARGETS_UP @ T3	CD8	DANG_MYC_TARGETS_UP	T3	33	92	2.80407e-08	7.55221	1	0
Type-II	CD8::DANG_MYC_TARGETS_UP @ T3	CD8	DANG_MYC_TARGETS_UP	T3	19	106	0.0110563	1.95639	0	1
Intermediate	CD8::DALESSIO_TSA_RESPONSE @ T3	CD8	DALESSIO_TSA_RESPONSE	T3	24	101	0.0013162	2.88068	1	0
Naïve	CD8::DALESSIO_TSA_RESPONSE @ T3	CD8	DALESSIO_TSA_RESPONSE	T3	49	76	0.000314353	3.50258	0	1
Type-I	CD8::DANG_REGULATED_BY_MYC_UP @ T3	CD8	DANG_REGULATED_BY_MYC_UP	T3	33	92	9.52906e-12	11.0209	1	0
Naïve	CD8::DANG_REGULATED_BY_MYC_UP @ T3	CD8	DANG_REGULATED_BY_MYC_UP	T3	49	76	1.9048e-05	4.72015	0	1
Type-II	CD8::DANG_REGULATED_BY_MYC_UP @ T3	CD8	DANG_REGULATED_BY_MYC_UP	T3	19	106	0.0168654	1.773	0	1
Intermediate	CD8::DANG_MYC_TARGETS_DN @ T3	CD8	DANG_MYC_TARGETS_DN	T3	24	101	0.0179705	1.74544	0	1
Type-I	CD8::DANG_MYC_TARGETS_DN @ T3	CD8	DANG_MYC_TARGETS_DN	T3	33	92	4.58552e-11	10.3386	1	0
Type-II	CD8::DANG_MYC_TARGETS_DN @ T3	CD8	DANG_MYC_TARGETS_DN	T3	19	106	0.000271396	3.5664	0	1
Type-I	CD8::DARWICHE_PAPILLOMA_PROGRESSION_RISK @ T3	CD8	DARWICHE_PAPILLOMA_PROGRESSION_RISK	T3	33	92	2.37331e-06	5.62465	1	0
Naïve	CD8::DARWICHE_PAPILLOMA_PROGRESSION_RISK @ T3	CD8	DARWICHE_PAPILLOMA_PROGRESSION_RISK	T3	49	76	8.89951e-08	7.05063	0	1
Type-I	CD8::DANG_REGULATED_BY_MYC_DN @ T3	CD8	DANG_REGULATED_BY_MYC_DN	T3	33	92	3.16342e-12	11.4998	1	0
Naïve	CD8::DANG_REGULATED_BY_MYC_DN @ T3	CD8	DANG_REGULATED_BY_MYC_DN	T3	49	76	0.0115364	1.93793	0	1
Type-II	CD8::DANG_REGULATED_BY_MYC_DN @ T3	CD8	DANG_REGULATED_BY_MYC_DN	T3	19	106	6.34642e-06	5.19747	0	1
Type-I	CD8::DARWICHE_PAPILLOMA_RISK_HIGH_DN @ T3	CD8	DARWICHE_PAPILLOMA_RISK_HIGH_DN	T3	33	92	1.77666e-15	14.7504	1	0
Naïve	CD8::DARWICHE_PAPILLOMA_RISK_HIGH_DN @ T3	CD8	DARWICHE_PAPILLOMA_RISK_HIGH_DN	T3	49	76	9.75999e-06	5.01055	0	1
Type-II	CD8::DARWICHE_PAPILLOMA_RISK_HIGH_DN @ T3	CD8	DARWICHE_PAPILLOMA_RISK_HIGH_DN	T3	19	106	0.00199453	2.70016	0	1
Type-I	CD8::DARWICHE_PAPILLOMA_RISK_LOW_DN @ T3	CD8	DARWICHE_PAPILLOMA_RISK_LOW_DN	T3	33	92	3.8168e-15	14.4183	1	0
Naïve	CD8::DARWICHE_PAPILLOMA_RISK_LOW_DN @ T3	CD8	DARWICHE_PAPILLOMA_RISK_LOW_DN	T3	49	76	9.36037e-05	4.02871	0	1
Type-II	CD8::DARWICHE_PAPILLOMA_RISK_LOW_DN @ T3	CD8	DARWICHE_PAPILLOMA_RISK_LOW_DN	T3	19	106	0.000122735	3.91103	0	1
Type-I	CD8::DARWICHE_PAPILLOMA_RISK_HIGH_UP @ T3	CD8	DARWICHE_PAPILLOMA_RISK_HIGH_UP	T3	33	92	2.63355e-13	12.5795	1	0
Naïve	CD8::DARWICHE_PAPILLOMA_RISK_HIGH_UP @ T3	CD8	DARWICHE_PAPILLOMA_RISK_HIGH_UP	T3	49	76	0.0146854	1.83311	0	1
Type-II	CD8::DARWICHE_PAPILLOMA_RISK_HIGH_UP @ T3	CD8	DARWICHE_PAPILLOMA_RISK_HIGH_UP	T3	19	106	0.000201748	3.69519	0	1
Type-I	CD8::DARWICHE_PAPILLOMA_RISK_LOW_UP @ T3	CD8	DARWICHE_PAPILLOMA_RISK_LOW_UP	T3	33	92	1.00124e-13	12.9995	1	0
Naïve	CD8::DARWICHE_PAPILLOMA_RISK_LOW_UP @ T3	CD8	DARWICHE_PAPILLOMA_RISK_LOW_UP	T3	49	76	0.00173108	2.76168	0	1
Type-II	CD8::DARWICHE_PAPILLOMA_RISK_LOW_UP @ T3	CD8	DARWICHE_PAPILLOMA_RISK_LOW_UP	T3	19	106	0.00335831	2.47388	0	1
Type-I	CD8::DARWICHE_SKIN_TUMOR_PROMOTER_DN @ T3	CD8	DARWICHE_SKIN_TUMOR_PROMOTER_DN	T3	33	92	1.1369e-13	12.9443	1	0
Naïve	CD8::DARWICHE_SKIN_TUMOR_PROMOTER_DN @ T3	CD8	DARWICHE_SKIN_TUMOR_PROMOTER_DN	T3	49	76	0.0224142	1.64948	0	1
Type-II	CD8::DARWICHE_SKIN_TUMOR_PROMOTER_DN @ T3	CD8	DARWICHE_SKIN_TUMOR_PROMOTER_DN	T3	19	106	1.24191e-05	4.90591	0	1
Type-I	CD8::DARWICHE_SKIN_TUMOR_PROMOTER_UP @ T3	CD8	DARWICHE_SKIN_TUMOR_PROMOTER_UP	T3	33	92	6.51305e-15	14.1862	1	0
Naïve	CD8::DARWICHE_SKIN_TUMOR_PROMOTER_UP @ T3	CD8	DARWICHE_SKIN_TUMOR_PROMOTER_UP	T3	49	76	1.78444e-06	5.7485	0	1
Type-II	CD8::DARWICHE_SKIN_TUMOR_PROMOTER_UP @ T3	CD8	DARWICHE_SKIN_TUMOR_PROMOTER_UP	T3	19	106	0.0218275	1.661	0	1
Type-I	CD8::DASU_IL6_SIGNALING_SCAR_UP @ T3	CD8	DASU_IL6_SIGNALING_SCAR_UP	T3	33	92	0.0118162	1.92752	1	0
Naïve	CD8::DASU_IL6_SIGNALING_SCAR_UP @ T3	CD8	DASU_IL6_SIGNALING_SCAR_UP	T3	49	76	0.00247266	2.60684	0	1
Type-II	CD8::DAUER_STAT3_TARGETS_UP @ T3	CD8	DAUER_STAT3_TARGETS_UP	T3	19	106	0.0496139	1.3044	0	1
Type-I	CD8::DARWICHE_SQUAMOUS_CELL_CARCINOMA_DN @ T3	CD8	DARWICHE_SQUAMOUS_CELL_CARCINOMA_DN	T3	33	92	6.51738e-16	15.1859	1	0
Naïve	CD8::DARWICHE_SQUAMOUS_CELL_CARCINOMA_DN @ T3	CD8	DARWICHE_SQUAMOUS_CELL_CARCINOMA_DN	T3	49	76	0.000285116	3.54498	0	1
Type-II	CD8::DARWICHE_SQUAMOUS_CELL_CARCINOMA_DN @ T3	CD8	DARWICHE_SQUAMOUS_CELL_CARCINOMA_DN	T3	19	106	0.00090673	3.04252	0	1
Type-I	CD8::DAUER_STAT3_TARGETS_DN @ T3	CD8	DAUER_STAT3_TARGETS_DN	T3	33	92	0.00251391	2.59965	1	0
Naïve	CD8::DAUER_STAT3_TARGETS_DN @ T3	CD8	DAUER_STAT3_TARGETS_DN	T3	49	76	0.0112085	1.95045	0	1
Type-I	CD8::DARWICHE_SQUAMOUS_CELL_CARCINOMA_UP @ T3	CD8	DARWICHE_SQUAMOUS_CELL_CARCINOMA_UP	T3	33	92	9.5966e-14	13.0179	1	0
Naïve	CD8::DARWICHE_SQUAMOUS_CELL_CARCINOMA_UP @ T3	CD8	DARWICHE_SQUAMOUS_CELL_CARCINOMA_UP	T3	49	76	0.000488723	3.31094	0	1
Type-II	CD8::DARWICHE_SQUAMOUS_CELL_CARCINOMA_UP @ T3	CD8	DARWICHE_SQUAMOUS_CELL_CARCINOMA_UP	T3	19	106	0.000326844	3.48566	0	1
Intermediate	CD8::DASU_IL6_SIGNALING_UP @ T3	CD8	DASU_IL6_SIGNALING_UP	T3	24	101	0.0438828	1.35771	1	0
Type-I	CD8::DASU_IL6_SIGNALING_UP @ T3	CD8	DASU_IL6_SIGNALING_UP	T3	33	92	2.30884e-06	5.63661	1	0
Naïve	CD8::DASU_IL6_SIGNALING_UP @ T3	CD8	DASU_IL6_SIGNALING_UP	T3	49	76	1.19325e-09	8.92327	0	1
Intermediate	CD8::DAVICIONI_MOLECULAR_ARMS_VS_ERMS_DN @ T3	CD8	DAVICIONI_MOLECULAR_ARMS_VS_ERMS_DN	T3	24	101	0.0223281	1.65115	1	0
Naïve	CD8::DAVICIONI_MOLECULAR_ARMS_VS_ERMS_DN @ T3	CD8	DAVICIONI_MOLECULAR_ARMS_VS_ERMS_DN	T3	49	76	9.94454e-07	6.00242	0	1
Type-II	CD8::DAVICIONI_MOLECULAR_ARMS_VS_ERMS_DN @ T3	CD8	DAVICIONI_MOLECULAR_ARMS_VS_ERMS_DN	T3	19	106	0.00924647	2.03402	1	0
Intermediate	CD8::DAVICIONI_MOLECULAR_ARMS_VS_ERMS_UP @ T3	CD8	DAVICIONI_MOLECULAR_ARMS_VS_ERMS_UP	T3	24	101	0.010264	1.98868	0	1
Type-I	CD8::DAVICIONI_MOLECULAR_ARMS_VS_ERMS_UP @ T3	CD8	DAVICIONI_MOLECULAR_ARMS_VS_ERMS_UP	T3	33	92	3.50625e-07	6.45516	1	0
Naïve	CD8::DAVICIONI_MOLECULAR_ARMS_VS_ERMS_UP @ T3	CD8	DAVICIONI_MOLECULAR_ARMS_VS_ERMS_UP	T3	49	76	0.0356217	1.44829	1	0
Type-II	CD8::DAVICIONI_MOLECULAR_ARMS_VS_ERMS_UP @ T3	CD8	DAVICIONI_MOLECULAR_ARMS_VS_ERMS_UP	T3	19	106	3.06304e-10	9.51385	0	1
Type-I	CD8::DAVICIONI_PAX_FOXO1_SIGNATURE_IN_ARMS_DN @ T3	CD8	DAVICIONI_PAX_FOXO1_SIGNATURE_IN_ARMS_DN	T3	33	92	0.000695571	3.15766	0	1
Naïve	CD8::DAVICIONI_PAX_FOXO1_SIGNATURE_IN_ARMS_DN @ T3	CD8	DAVICIONI_PAX_FOXO1_SIGNATURE_IN_ARMS_DN	T3	49	76	1.38612e-06	5.8582	1	0
Type-II	CD8::DAVICIONI_PAX_FOXO1_SIGNATURE_IN_ARMS_DN @ T3	CD8	DAVICIONI_PAX_FOXO1_SIGNATURE_IN_ARMS_DN	T3	19	106	0.0106289	1.97351	0	1
Type-I	CD8::DAVICIONI_RHABDOMYOSARCOMA_PAX_FOXO1_FUSION_UP @ T3	CD8	DAVICIONI_RHABDOMYOSARCOMA_PAX_FOXO1_FUSION_UP	T3	33	92	0.0100648	1.99719	1	0
Type-II	CD8::DAVICIONI_RHABDOMYOSARCOMA_PAX_FOXO1_FUSION_UP @ T3	CD8	DAVICIONI_RHABDOMYOSARCOMA_PAX_FOXO1_FUSION_UP	T3	19	106	0.00078159	3.10702	0	1
Type-I	CD8::DAVICIONI_TARGETS_OF_PAX_FOXO1_FUSIONS_UP @ T3	CD8	DAVICIONI_TARGETS_OF_PAX_FOXO1_FUSIONS_UP	T3	33	92	6.66908e-07	6.17593	1	0
Type-II	CD8::DAVICIONI_TARGETS_OF_PAX_FOXO1_FUSIONS_UP @ T3	CD8	DAVICIONI_TARGETS_OF_PAX_FOXO1_FUSIONS_UP	T3	19	106	1.78977e-06	5.7472	0	1
Type-I	CD8::DAVIES_MULTIPLE_MYELOMA_VS_MGUS_DN @ T3	CD8	DAVIES_MULTIPLE_MYELOMA_VS_MGUS_DN	T3	33	92	0.000904998	3.04335	1	0
Naïve	CD8::DAVIES_MULTIPLE_MYELOMA_VS_MGUS_DN @ T3	CD8	DAVIES_MULTIPLE_MYELOMA_VS_MGUS_DN	T3	49	76	2.73047e-05	4.56376	0	1
Type-I	CD8::DAVICIONI_TARGETS_OF_PAX_FOXO1_FUSIONS_DN @ T3	CD8	DAVICIONI_TARGETS_OF_PAX_FOXO1_FUSIONS_DN	T3	33	92	0.00307586	2.51203	0	1
Naïve	CD8::DAVICIONI_TARGETS_OF_PAX_FOXO1_FUSIONS_DN @ T3	CD8	DAVICIONI_TARGETS_OF_PAX_FOXO1_FUSIONS_DN	T3	49	76	4.43433e-10	9.35317	1	0
Type-II	CD8::DAVICIONI_TARGETS_OF_PAX_FOXO1_FUSIONS_DN @ T3	CD8	DAVICIONI_TARGETS_OF_PAX_FOXO1_FUSIONS_DN	T3	19	106	0.00088466	3.05322	0	1
Type-I	CD8::DAWSON_METHYLATED_IN_LYMPHOMA_TCL1 @ T3	CD8	DAWSON_METHYLATED_IN_LYMPHOMA_TCL1	T3	33	92	6.96722e-06	5.15694	0	1
Type-II	CD8::DAWSON_METHYLATED_IN_LYMPHOMA_TCL1 @ T3	CD8	DAWSON_METHYLATED_IN_LYMPHOMA_TCL1	T3	19	106	4.89364e-05	4.31037	1	0
Intermediate	CD8::DAZARD_RESPONSE_TO_UV_NHEK_UP @ T3	CD8	DAZARD_RESPONSE_TO_UV_NHEK_UP	T3	24	101	0.0205539	1.68711	0	1
Type-I	CD8::DAZARD_RESPONSE_TO_UV_NHEK_UP @ T3	CD8	DAZARD_RESPONSE_TO_UV_NHEK_UP	T3	33	92	3.38586e-09	8.47033	1	0
Type-II	CD8::DAZARD_RESPONSE_TO_UV_NHEK_UP @ T3	CD8	DAZARD_RESPONSE_TO_UV_NHEK_UP	T3	19	106	0.00307251	2.51251	0	1
Type-I	CD8::DAZARD_UV_RESPONSE_CLUSTER_G1 @ T3	CD8	DAZARD_UV_RESPONSE_CLUSTER_G1	T3	33	92	0.000654118	3.18434	1	0
Intermediate	CD8::DAZARD_UV_RESPONSE_CLUSTER_G24 @ T3	CD8	DAZARD_UV_RESPONSE_CLUSTER_G24	T3	24	101	0.0173709	1.76018	1	0
Type-I	CD8::DAZARD_UV_RESPONSE_CLUSTER_G24 @ T3	CD8	DAZARD_UV_RESPONSE_CLUSTER_G24	T3	33	92	0.00291221	2.53578	0	1
Type-I	CD8::DAZARD_RESPONSE_TO_UV_SCC_UP @ T3	CD8	DAZARD_RESPONSE_TO_UV_SCC_UP	T3	33	92	1.34622e-13	12.8709	1	0
Type-II	CD8::DAZARD_RESPONSE_TO_UV_SCC_UP @ T3	CD8	DAZARD_RESPONSE_TO_UV_SCC_UP	T3	19	106	1.16915e-08	7.93213	0	1
Type-I	CD8::DAZARD_UV_RESPONSE_CLUSTER_G4 @ T3	CD8	DAZARD_UV_RESPONSE_CLUSTER_G4	T3	33	92	0.000138191	3.85952	1	0
Naïve	CD8::DAZARD_UV_RESPONSE_CLUSTER_G28 @ T3	CD8	DAZARD_UV_RESPONSE_CLUSTER_G28	T3	49	76	0.0255684	1.5923	1	0
Type-II	CD8::DAZARD_UV_RESPONSE_CLUSTER_G28 @ T3	CD8	DAZARD_UV_RESPONSE_CLUSTER_G28	T3	19	106	0.0142255	1.84693	0	1
Type-I	CD8::DAZARD_UV_RESPONSE_CLUSTER_G2 @ T3	CD8	DAZARD_UV_RESPONSE_CLUSTER_G2	T3	33	92	0.0071193	2.14756	1	0
Type-II	CD8::DAZARD_UV_RESPONSE_CLUSTER_G2 @ T3	CD8	DAZARD_UV_RESPONSE_CLUSTER_G2	T3	19	106	3.42539e-05	4.46529	0	1
Intermediate	CD8::DAZARD_RESPONSE_TO_UV_NHEK_DN @ T3	CD8	DAZARD_RESPONSE_TO_UV_NHEK_DN	T3	24	101	0.000863734	3.06362	0	1
Type-I	CD8::DAZARD_RESPONSE_TO_UV_NHEK_DN @ T3	CD8	DAZARD_RESPONSE_TO_UV_NHEK_DN	T3	33	92	0.00488637	2.31101	1	0
Naïve	CD8::DAZARD_RESPONSE_TO_UV_NHEK_DN @ T3	CD8	DAZARD_RESPONSE_TO_UV_NHEK_DN	T3	49	76	8.97111e-07	6.04715	1	0
Type-II	CD8::DAZARD_RESPONSE_TO_UV_NHEK_DN @ T3	CD8	DAZARD_RESPONSE_TO_UV_NHEK_DN	T3	19	106	9.0982e-11	10.041	0	1
Intermediate	CD8::DAZARD_RESPONSE_TO_UV_SCC_DN @ T3	CD8	DAZARD_RESPONSE_TO_UV_SCC_DN	T3	24	101	0.00312233	2.50552	0	1
Type-I	CD8::DAZARD_RESPONSE_TO_UV_SCC_DN @ T3	CD8	DAZARD_RESPONSE_TO_UV_SCC_DN	T3	33	92	2.72249e-06	5.56503	1	0
Naïve	CD8::DAZARD_RESPONSE_TO_UV_SCC_DN @ T3	CD8	DAZARD_RESPONSE_TO_UV_SCC_DN	T3	49	76	0.00626925	2.20278	1	0
Type-II	CD8::DAZARD_RESPONSE_TO_UV_SCC_DN @ T3	CD8	DAZARD_RESPONSE_TO_UV_SCC_DN	T3	19	106	4.55648e-10	9.34137	0	1
Type-I	CD8::DCA_UP.V1_UP @ T3	CD8	DCA_UP.V1_UP	T3	33	92	1.84372e-08	7.73431	0	1
Type-II	CD8::DCA_UP.V1_UP @ T3	CD8	DCA_UP.V1_UP	T3	19	106	0.000185897	3.73073	1	0
Type-I	CD8::DCA_UP.V1_DN @ T3	CD8	DCA_UP.V1_DN	T3	33	92	1.47646e-12	11.8308	1	0
Type-II	CD8::DCA_UP.V1_DN @ T3	CD8	DCA_UP.V1_DN	T3	19	106	4.61326e-05	4.33599	0	1
Intermediate	CD8::DAZARD_UV_RESPONSE_CLUSTER_G6 @ T3	CD8	DAZARD_UV_RESPONSE_CLUSTER_G6	T3	24	101	0.0167889	1.77498	0	1
Naïve	CD8::DAZARD_UV_RESPONSE_CLUSTER_G6 @ T3	CD8	DAZARD_UV_RESPONSE_CLUSTER_G6	T3	49	76	1.02033e-06	5.99126	1	0
Type-II	CD8::DAZARD_UV_RESPONSE_CLUSTER_G6 @ T3	CD8	DAZARD_UV_RESPONSE_CLUSTER_G6	T3	19	106	2.05139e-10	9.68795	0	1
Type-I	CD8::DEBIASI_APOPTOSIS_BY_REOVIRUS_INFECTION_DN @ T3	CD8	DEBIASI_APOPTOSIS_BY_REOVIRUS_INFECTION_DN	T3	33	92	1.62285e-15	14.7897	1	0
Naïve	CD8::DEBIASI_APOPTOSIS_BY_REOVIRUS_INFECTION_DN @ T3	CD8	DEBIASI_APOPTOSIS_BY_REOVIRUS_INFECTION_DN	T3	49	76	4.88525e-10	9.31111	0	1
Intermediate	CD8::DEBOSSCHER_NFKB_TARGETS_REPRESSED_BY_GLUCOCORTICOIDS @ T3	CD8	DEBOSSCHER_NFKB_TARGETS_REPRESSED_BY_GLUCOCORTICOIDS	T3	24	101	0.0275769	1.55945	1	0
Type-I	CD8::DEBOSSCHER_NFKB_TARGETS_REPRESSED_BY_GLUCOCORTICOIDS @ T3	CD8	DEBOSSCHER_NFKB_TARGETS_REPRESSED_BY_GLUCOCORTICOIDS	T3	33	92	5.0734e-05	4.2947	0	1
Intermediate	CD8::DEBIASI_APOPTOSIS_BY_REOVIRUS_INFECTION_UP @ T3	CD8	DEBIASI_APOPTOSIS_BY_REOVIRUS_INFECTION_UP	T3	24	101	0.0432304	1.36421	0	1
Type-I	CD8::DEBIASI_APOPTOSIS_BY_REOVIRUS_INFECTION_UP @ T3	CD8	DEBIASI_APOPTOSIS_BY_REOVIRUS_INFECTION_UP	T3	33	92	1.94815e-10	9.71038	1	0
Type-II	CD8::DEBIASI_APOPTOSIS_BY_REOVIRUS_INFECTION_UP @ T3	CD8	DEBIASI_APOPTOSIS_BY_REOVIRUS_INFECTION_UP	T3	19	106	1.03559e-08	7.98481	0	1
Type-I	CD8::DELACROIX_RAR_BOUND_ES @ T3	CD8	DELACROIX_RAR_BOUND_ES	T3	33	92	5.78303e-13	12.2378	1	0
Naïve	CD8::DELACROIX_RAR_BOUND_ES @ T3	CD8	DELACROIX_RAR_BOUND_ES	T3	49	76	0.0016155	2.79169	0	1
Type-II	CD8::DELACROIX_RAR_BOUND_ES @ T3	CD8	DELACROIX_RAR_BOUND_ES	T3	19	106	6.94594e-05	4.15827	0	1
Type-I	CD8::DELACROIX_RARG_BOUND_MEF @ T3	CD8	DELACROIX_RARG_BOUND_MEF	T3	33	92	1.95474e-14	13.7089	1	0
Naïve	CD8::DELACROIX_RARG_BOUND_MEF @ T3	CD8	DELACROIX_RARG_BOUND_MEF	T3	49	76	2.3741e-09	8.6245	0	1
Type-I	CD8::DELACROIX_RAR_TARGETS_UP @ T3	CD8	DELACROIX_RAR_TARGETS_UP	T3	33	92	2.12534e-06	5.67257	1	0
Naïve	CD8::DELACROIX_RAR_TARGETS_UP @ T3	CD8	DELACROIX_RAR_TARGETS_UP	T3	49	76	0.000229522	3.63917	0	1
Type-II	CD8::DELASERNA_MYOD_TARGETS_DN @ T3	CD8	DELASERNA_MYOD_TARGETS_DN	T3	19	106	0.00436694	2.35982	0	1
Intermediate	CD8::DELACROIX_RAR_TARGETS_DN @ T3	CD8	DELACROIX_RAR_TARGETS_DN	T3	24	101	0.0377195	1.42343	1	0
Type-I	CD8::DELACROIX_RAR_TARGETS_DN @ T3	CD8	DELACROIX_RAR_TARGETS_DN	T3	33	92	6.47907e-07	6.18849	0	1
Type-II	CD8::DELACROIX_RAR_TARGETS_DN @ T3	CD8	DELACROIX_RAR_TARGETS_DN	T3	19	106	0.0156432	1.80567	1	0
Type-I	CD8::DELLA_RESPONSE_TO_TSA_AND_BUTYRATE @ T3	CD8	DELLA_RESPONSE_TO_TSA_AND_BUTYRATE	T3	33	92	7.53897e-12	11.1227	1	0
Naïve	CD8::DELLA_RESPONSE_TO_TSA_AND_BUTYRATE @ T3	CD8	DELLA_RESPONSE_TO_TSA_AND_BUTYRATE	T3	49	76	1.79098e-08	7.74691	0	1
Type-I	CD8::DELASERNA_MYOD_TARGETS_UP @ T3	CD8	DELASERNA_MYOD_TARGETS_UP	T3	33	92	1.25001e-06	5.90309	1	0
Naïve	CD8::DELASERNA_MYOD_TARGETS_UP @ T3	CD8	DELASERNA_MYOD_TARGETS_UP	T3	49	76	0.00719154	2.14318	0	1
Type-II	CD8::DELASERNA_MYOD_TARGETS_UP @ T3	CD8	DELASERNA_MYOD_TARGETS_UP	T3	19	106	0.00133686	2.87391	0	1
Type-II	CD8::DELPUECH_FOXO3_TARGETS_UP @ T3	CD8	DELPUECH_FOXO3_TARGETS_UP	T3	19	106	0.0112757	1.94786	0	1
Naïve	CD8::DELYS_THYROID_CANCER_UP @ T3	CD8	DELYS_THYROID_CANCER_UP	T3	49	76	0.000120103	3.92045	0	1
Type-II	CD8::DELYS_THYROID_CANCER_UP @ T3	CD8	DELYS_THYROID_CANCER_UP	T3	19	106	0.0131742	1.88028	1	0
Type-I	CD8::DELYS_THYROID_CANCER_DN @ T3	CD8	DELYS_THYROID_CANCER_DN	T3	33	92	9.26415e-09	8.03319	0	1
Naïve	CD8::DELYS_THYROID_CANCER_DN @ T3	CD8	DELYS_THYROID_CANCER_DN	T3	49	76	0.000274151	3.56201	1	0
Type-I	CD8::DEMAGALHAES_AGING_DN @ T3	CD8	DEMAGALHAES_AGING_DN	T3	33	92	0.0374597	1.42644	1	0
Type-I	CD8::DEMAGALHAES_AGING_UP @ T3	CD8	DEMAGALHAES_AGING_UP	T3	33	92	0.0105643	1.97616	1	0
Naïve	CD8::DEMAGALHAES_AGING_UP @ T3	CD8	DEMAGALHAES_AGING_UP	T3	49	76	0.0118728	1.92545	0	1
Type-I	CD8::DER_IFN_ALPHA_RESPONSE_UP @ T3	CD8	DER_IFN_ALPHA_RESPONSE_UP	T3	33	92	4.41584e-11	10.355	1	0
Naïve	CD8::DER_IFN_ALPHA_RESPONSE_UP @ T3	CD8	DER_IFN_ALPHA_RESPONSE_UP	T3	49	76	5.91799e-07	6.22783	0	1
Type-II	CD8::DER_IFN_ALPHA_RESPONSE_UP @ T3	CD8	DER_IFN_ALPHA_RESPONSE_UP	T3	19	106	0.0305643	1.51479	0	1
Type-I	CD8::DEN_INTERACT_WITH_LCA5 @ T3	CD8	DEN_INTERACT_WITH_LCA5	T3	33	92	1.20385e-09	8.91943	1	0
Type-II	CD8::DEN_INTERACT_WITH_LCA5 @ T3	CD8	DEN_INTERACT_WITH_LCA5	T3	19	106	2.8751e-06	5.54135	0	1
Type-I	CD8::DER_IFN_BETA_RESPONSE_UP @ T3	CD8	DER_IFN_BETA_RESPONSE_UP	T3	33	92	4.0947e-11	10.3878	1	0
Naïve	CD8::DER_IFN_BETA_RESPONSE_UP @ T3	CD8	DER_IFN_BETA_RESPONSE_UP	T3	49	76	0.00080718	3.09303	0	1
Type-II	CD8::DER_IFN_BETA_RESPONSE_UP @ T3	CD8	DER_IFN_BETA_RESPONSE_UP	T3	19	106	0.00023733	3.62465	0	1
Type-I	CD8::DESERT_PERIPORTAL_HEPATOCELLULAR_CARCINOMA_SUBCLASS_UP @ T3	CD8	DESERT_PERIPORTAL_HEPATOCELLULAR_CARCINOMA_SUBCLASS_UP	T3	33	92	1.03049e-05	4.98696	0	1
Type-II	CD8::DESERT_PERIPORTAL_HEPATOCELLULAR_CARCINOMA_SUBCLASS_UP @ T3	CD8	DESERT_PERIPORTAL_HEPATOCELLULAR_CARCINOMA_SUBCLASS_UP	T3	19	106	5.05135e-06	5.29659	1	0
Type-I	CD8::DER_IFN_GAMMA_RESPONSE_UP @ T3	CD8	DER_IFN_GAMMA_RESPONSE_UP	T3	33	92	8.02688e-13	12.0955	1	0
Naïve	CD8::DER_IFN_GAMMA_RESPONSE_UP @ T3	CD8	DER_IFN_GAMMA_RESPONSE_UP	T3	49	76	4.13089e-09	8.38396	0	1
Type-I	CD8::DESERT_EXTRACELLULAR_MATRIX_HEPATOCELLULAR_CARCINOMA_SUBCLASS_UP @ T3	CD8	DESERT_EXTRACELLULAR_MATRIX_HEPATOCELLULAR_CARCINOMA_SUBCLASS_UP	T3	33	92	0.000293519	3.53236	0	1
Naïve	CD8::DESERT_EXTRACELLULAR_MATRIX_HEPATOCELLULAR_CARCINOMA_SUBCLASS_UP @ T3	CD8	DESERT_EXTRACELLULAR_MATRIX_HEPATOCELLULAR_CARCINOMA_SUBCLASS_UP	T3	49	76	6.53202e-06	5.18495	1	0
Type-II	CD8::DESERT_EXTRACELLULAR_MATRIX_HEPATOCELLULAR_CARCINOMA_SUBCLASS_UP @ T3	CD8	DESERT_EXTRACELLULAR_MATRIX_HEPATOCELLULAR_CARCINOMA_SUBCLASS_UP	T3	19	106	0.0428502	1.36805	0	1
Type-I	CD8::DESERT_STEM_CELL_HEPATOCELLULAR_CARCINOMA_SUBCLASS_UP @ T3	CD8	DESERT_STEM_CELL_HEPATOCELLULAR_CARCINOMA_SUBCLASS_UP	T3	33	92	1.8165e-07	6.74076	1	0
Naïve	CD8::DESERT_STEM_CELL_HEPATOCELLULAR_CARCINOMA_SUBCLASS_UP @ T3	CD8	DESERT_STEM_CELL_HEPATOCELLULAR_CARCINOMA_SUBCLASS_UP	T3	49	76	0.000900244	3.04564	0	1
Intermediate	CD8::DESERT_PERIVENOUS_HEPATOCELLULAR_CARCINOMA_SUBCLASS_UP @ T3	CD8	DESERT_PERIVENOUS_HEPATOCELLULAR_CARCINOMA_SUBCLASS_UP	T3	24	101	0.00265079	2.57663	0	1
Type-I	CD8::DESERT_PERIVENOUS_HEPATOCELLULAR_CARCINOMA_SUBCLASS_UP @ T3	CD8	DESERT_PERIVENOUS_HEPATOCELLULAR_CARCINOMA_SUBCLASS_UP	T3	33	92	1.25585e-12	11.9011	1	0
Type-II	CD8::DESERT_PERIVENOUS_HEPATOCELLULAR_CARCINOMA_SUBCLASS_UP @ T3	CD8	DESERT_PERIVENOUS_HEPATOCELLULAR_CARCINOMA_SUBCLASS_UP	T3	19	106	7.77795e-07	6.10914	0	1
Type-I	CD8::DEURIG_T_CELL_PROLYMPHOCYTIC_LEUKEMIA_DN @ T3	CD8	DEURIG_T_CELL_PROLYMPHOCYTIC_LEUKEMIA_DN	T3	33	92	1.04297e-10	9.98173	1	0
Type-II	CD8::DEURIG_T_CELL_PROLYMPHOCYTIC_LEUKEMIA_DN @ T3	CD8	DEURIG_T_CELL_PROLYMPHOCYTIC_LEUKEMIA_DN	T3	19	106	6.75199e-07	6.17057	0	1
Intermediate	CD8::DEURIG_T_CELL_PROLYMPHOCYTIC_LEUKEMIA_UP @ T3	CD8	DEURIG_T_CELL_PROLYMPHOCYTIC_LEUKEMIA_UP	T3	24	101	0.0173709	1.76018	0	1
Type-I	CD8::DEURIG_T_CELL_PROLYMPHOCYTIC_LEUKEMIA_UP @ T3	CD8	DEURIG_T_CELL_PROLYMPHOCYTIC_LEUKEMIA_UP	T3	33	92	0.00172629	2.76289	1	0
Type-II	CD8::DIAZ_CHRONIC_MEYLOGENOUS_LEUKEMIA_DN @ T3	CD8	DIAZ_CHRONIC_MEYLOGENOUS_LEUKEMIA_DN	T3	19	106	0.0150618	1.82212	1	0
Type-I	CD8::DING_LUNG_CANCER_BY_MUTATION_RATE @ T3	CD8	DING_LUNG_CANCER_BY_MUTATION_RATE	T3	33	92	0.00455633	2.34138	1	0
Type-I	CD8::DE_YY1_TARGETS_UP @ T3	CD8	DE_YY1_TARGETS_UP	T3	33	92	0.00601028	2.22111	0	1
Type-II	CD8::DE_YY1_TARGETS_UP @ T3	CD8	DE_YY1_TARGETS_UP	T3	19	106	0.0025088	2.60053	1	0
Intermediate	CD8::DE_YY1_TARGETS_DN @ T3	CD8	DE_YY1_TARGETS_DN	T3	24	101	0.00219872	2.65783	0	1
Type-I	CD8::DE_YY1_TARGETS_DN @ T3	CD8	DE_YY1_TARGETS_DN	T3	33	92	0.00106149	2.97408	1	0
Naïve	CD8::DE_YY1_TARGETS_DN @ T3	CD8	DE_YY1_TARGETS_DN	T3	49	76	9.36037e-05	4.02871	1	0
Type-II	CD8::DE_YY1_TARGETS_DN @ T3	CD8	DE_YY1_TARGETS_DN	T3	19	106	2.33856e-09	8.63105	0	1
Type-I	CD8::DIRMEIER_LMP1_RESPONSE_EARLY @ T3	CD8	DIRMEIER_LMP1_RESPONSE_EARLY	T3	33	92	2.72249e-06	5.56503	1	0
Type-II	CD8::DIRMEIER_LMP1_RESPONSE_EARLY @ T3	CD8	DIRMEIER_LMP1_RESPONSE_EARLY	T3	19	106	5.94713e-06	5.22569	0	1
Intermediate	CD8::DING_LUNG_CANCER_EXPRESSION_BY_COPY_NUMBER @ T3	CD8	DING_LUNG_CANCER_EXPRESSION_BY_COPY_NUMBER	T3	24	101	0.00128776	2.89016	0	1
Type-I	CD8::DING_LUNG_CANCER_EXPRESSION_BY_COPY_NUMBER @ T3	CD8	DING_LUNG_CANCER_EXPRESSION_BY_COPY_NUMBER	T3	33	92	1.63896e-11	10.7854	1	0
Type-II	CD8::DING_LUNG_CANCER_EXPRESSION_BY_COPY_NUMBER @ T3	CD8	DING_LUNG_CANCER_EXPRESSION_BY_COPY_NUMBER	T3	19	106	6.18949e-10	9.20835	0	1
Type-I	CD8::DIRMEIER_LMP1_RESPONSE_LATE_DN @ T3	CD8	DIRMEIER_LMP1_RESPONSE_LATE_DN	T3	33	92	9.78474e-06	5.00945	1	0
Naïve	CD8::DIRMEIER_LMP1_RESPONSE_LATE_DN @ T3	CD8	DIRMEIER_LMP1_RESPONSE_LATE_DN	T3	49	76	0.00997813	2.00095	0	1
Type-I	CD8::DIRMEIER_LMP1_RESPONSE_LATE_UP @ T3	CD8	DIRMEIER_LMP1_RESPONSE_LATE_UP	T3	33	92	8.87718e-15	14.0517	1	0
Naïve	CD8::DIRMEIER_LMP1_RESPONSE_LATE_UP @ T3	CD8	DIRMEIER_LMP1_RESPONSE_LATE_UP	T3	49	76	3.30567e-07	6.48074	0	1
Type-II	CD8::DIRMEIER_LMP1_RESPONSE_LATE_UP @ T3	CD8	DIRMEIER_LMP1_RESPONSE_LATE_UP	T3	19	106	0.00552493	2.25767	0	1
Type-I	CD8::DITTMER_PTHLH_TARGETS_DN @ T3	CD8	DITTMER_PTHLH_TARGETS_DN	T3	33	92	6.92846e-11	10.1594	1	0
Type-II	CD8::DITTMER_PTHLH_TARGETS_DN @ T3	CD8	DITTMER_PTHLH_TARGETS_DN	T3	19	106	2.68833e-06	5.57052	0	1
Type-I	CD8::DITTMER_PTHLH_TARGETS_UP @ T3	CD8	DITTMER_PTHLH_TARGETS_UP	T3	33	92	4.98866e-15	14.302	1	0
Naïve	CD8::DITTMER_PTHLH_TARGETS_UP @ T3	CD8	DITTMER_PTHLH_TARGETS_UP	T3	49	76	0.00273255	2.56343	0	1
Type-II	CD8::DITTMER_PTHLH_TARGETS_UP @ T3	CD8	DITTMER_PTHLH_TARGETS_UP	T3	19	106	2.24076e-05	4.6496	0	1
Type-I	CD8::DOANE_BREAST_CANCER_CLASSES_UP @ T3	CD8	DOANE_BREAST_CANCER_CLASSES_UP	T3	33	92	0.000887017	3.05207	1	0
Naïve	CD8::DOANE_BREAST_CANCER_CLASSES_UP @ T3	CD8	DOANE_BREAST_CANCER_CLASSES_UP	T3	49	76	0.000279583	3.55349	0	1
Type-I	CD8::DOANE_BREAST_CANCER_CLASSES_DN @ T3	CD8	DOANE_BREAST_CANCER_CLASSES_DN	T3	33	92	0.000107507	3.96856	1	0
Type-II	CD8::DOANE_BREAST_CANCER_CLASSES_DN @ T3	CD8	DOANE_BREAST_CANCER_CLASSES_DN	T3	19	106	0.00552493	2.25767	0	1
Intermediate	CD8::DOANE_BREAST_CANCER_ESR1_DN @ T3	CD8	DOANE_BREAST_CANCER_ESR1_DN	T3	24	101	0.00920314	2.03606	1	0
Type-I	CD8::DOANE_BREAST_CANCER_ESR1_DN @ T3	CD8	DOANE_BREAST_CANCER_ESR1_DN	T3	33	92	1.14837e-06	5.93992	0	1
Type-II	CD8::DOANE_BREAST_CANCER_ESR1_DN @ T3	CD8	DOANE_BREAST_CANCER_ESR1_DN	T3	19	106	0.00695321	2.15781	1	0
Type-I	CD8::DOANE_BREAST_CANCER_ESR1_UP @ T3	CD8	DOANE_BREAST_CANCER_ESR1_UP	T3	33	92	1.6588e-07	6.78021	0	1
Naïve	CD8::DOANE_BREAST_CANCER_ESR1_UP @ T3	CD8	DOANE_BREAST_CANCER_ESR1_UP	T3	49	76	0.00277822	2.55623	1	0
Type-II	CD8::DOANE_BREAST_CANCER_ESR1_UP @ T3	CD8	DOANE_BREAST_CANCER_ESR1_UP	T3	19	106	0.0394415	1.40405	1	0
Intermediate	CD8::DOANE_RESPONSE_TO_ANDROGEN_DN @ T3	CD8	DOANE_RESPONSE_TO_ANDROGEN_DN	T3	24	101	0.0365795	1.43676	0	1
Type-I	CD8::DOANE_RESPONSE_TO_ANDROGEN_DN @ T3	CD8	DOANE_RESPONSE_TO_ANDROGEN_DN	T3	33	92	3.87631e-06	5.41158	1	0
Type-II	CD8::DOANE_RESPONSE_TO_ANDROGEN_DN @ T3	CD8	DOANE_RESPONSE_TO_ANDROGEN_DN	T3	19	106	5.39295e-06	5.26817	0	1
Naïve	CD8::DORMOY_ELAVL1_TARGETS @ T3	CD8	DORMOY_ELAVL1_TARGETS	T3	49	76	0.0418028	1.37879	0	1
Naïve	CD8::DORN_ADENOVIRUS_INFECTION_12HR_UP @ T3	CD8	DORN_ADENOVIRUS_INFECTION_12HR_UP	T3	49	76	0.000750185	3.12483	1	0
Type-II	CD8::DORN_ADENOVIRUS_INFECTION_12HR_UP @ T3	CD8	DORN_ADENOVIRUS_INFECTION_12HR_UP	T3	19	106	2.17312e-05	4.66292	0	1
Intermediate	CD8::DOANE_RESPONSE_TO_ANDROGEN_UP @ T3	CD8	DOANE_RESPONSE_TO_ANDROGEN_UP	T3	24	101	0.00090346	3.04409	0	1
Type-I	CD8::DOANE_RESPONSE_TO_ANDROGEN_UP @ T3	CD8	DOANE_RESPONSE_TO_ANDROGEN_UP	T3	33	92	2.30884e-06	5.63661	1	0
Type-II	CD8::DOANE_RESPONSE_TO_ANDROGEN_UP @ T3	CD8	DOANE_RESPONSE_TO_ANDROGEN_UP	T3	19	106	0.0159412	1.79748	0	1
Type-I	CD8::DORN_ADENOVIRUS_INFECTION_24HR_DN @ T3	CD8	DORN_ADENOVIRUS_INFECTION_24HR_DN	T3	33	92	0.000236028	3.62704	1	0
Naïve	CD8::DORN_ADENOVIRUS_INFECTION_24HR_DN @ T3	CD8	DORN_ADENOVIRUS_INFECTION_24HR_DN	T3	49	76	0.0265867	1.57534	1	0
Type-II	CD8::DORN_ADENOVIRUS_INFECTION_24HR_DN @ T3	CD8	DORN_ADENOVIRUS_INFECTION_24HR_DN	T3	19	106	4.95807e-09	8.30469	0	1
Intermediate	CD8::DORSAM_HOXA9_TARGETS_DN @ T3	CD8	DORSAM_HOXA9_TARGETS_DN	T3	24	101	0.0010799	2.96662	0	1
Type-I	CD8::DORSAM_HOXA9_TARGETS_DN @ T3	CD8	DORSAM_HOXA9_TARGETS_DN	T3	33	92	4.24273e-08	7.37235	1	0
Type-II	CD8::DORSAM_HOXA9_TARGETS_DN @ T3	CD8	DORSAM_HOXA9_TARGETS_DN	T3	19	106	8.30689e-08	7.08056	0	1
Type-I	CD8::DORSAM_HOXA9_TARGETS_UP @ T3	CD8	DORSAM_HOXA9_TARGETS_UP	T3	33	92	8.34794e-11	10.0784	1	0
Type-II	CD8::DORSAM_HOXA9_TARGETS_UP @ T3	CD8	DORSAM_HOXA9_TARGETS_UP	T3	19	106	1.16599e-05	4.9333	0	1
Intermediate	CD8::DOUGLAS_BMI1_TARGETS_DN @ T3	CD8	DOUGLAS_BMI1_TARGETS_DN	T3	24	101	0.0377195	1.42343	0	1
Type-I	CD8::DOUGLAS_BMI1_TARGETS_DN @ T3	CD8	DOUGLAS_BMI1_TARGETS_DN	T3	33	92	1.71496e-14	13.7657	1	0
Type-II	CD8::DOUGLAS_BMI1_TARGETS_DN @ T3	CD8	DOUGLAS_BMI1_TARGETS_DN	T3	19	106	5.66393e-08	7.24688	0	1
Type-I	CD8::DORN_ADENOVIRUS_INFECTION_32HR_DN @ T3	CD8	DORN_ADENOVIRUS_INFECTION_32HR_DN	T3	33	92	0.000319996	3.49486	1	0
Naïve	CD8::DORN_ADENOVIRUS_INFECTION_32HR_DN @ T3	CD8	DORN_ADENOVIRUS_INFECTION_32HR_DN	T3	49	76	0.00636619	2.19612	1	0
Type-II	CD8::DORN_ADENOVIRUS_INFECTION_32HR_DN @ T3	CD8	DORN_ADENOVIRUS_INFECTION_32HR_DN	T3	19	106	2.06027e-09	8.68608	0	1
Type-I	CD8::DORN_ADENOVIRUS_INFECTION_12HR_DN @ T3	CD8	DORN_ADENOVIRUS_INFECTION_12HR_DN	T3	33	92	0.00840869	2.07527	1	0
Naïve	CD8::DORN_ADENOVIRUS_INFECTION_12HR_DN @ T3	CD8	DORN_ADENOVIRUS_INFECTION_12HR_DN	T3	49	76	0.000326816	3.4857	1	0
Type-II	CD8::DORN_ADENOVIRUS_INFECTION_12HR_DN @ T3	CD8	DORN_ADENOVIRUS_INFECTION_12HR_DN	T3	19	106	4.76095e-10	9.32231	0	1
Type-I	CD8::DUAN_PRDM5_TARGETS @ T3	CD8	DUAN_PRDM5_TARGETS	T3	33	92	0.00041346	3.38357	1	0
Naïve	CD8::DUAN_PRDM5_TARGETS @ T3	CD8	DUAN_PRDM5_TARGETS	T3	49	76	0.0212505	1.67263	0	1
Naïve	CD8::DURAND_STROMA_NS_UP @ T3	CD8	DURAND_STROMA_NS_UP	T3	49	76	0.0482917	1.31613	1	0
Naïve	CD8::DUNNE_TARGETS_OF_AML1_MTG8_FUSION_DN @ T3	CD8	DUNNE_TARGETS_OF_AML1_MTG8_FUSION_DN	T3	49	76	0.0356217	1.44829	1	0
Type-II	CD8::DUNNE_TARGETS_OF_AML1_MTG8_FUSION_DN @ T3	CD8	DUNNE_TARGETS_OF_AML1_MTG8_FUSION_DN	T3	19	106	0.0421492	1.37521	0	1
Type-I	CD8::DUTERTRE_ESTRADIOL_RESPONSE_24HR_UP @ T3	CD8	DUTERTRE_ESTRADIOL_RESPONSE_24HR_UP	T3	33	92	9.14597e-05	4.03877	0	1
Type-II	CD8::DUTERTRE_ESTRADIOL_RESPONSE_24HR_UP @ T3	CD8	DUTERTRE_ESTRADIOL_RESPONSE_24HR_UP	T3	19	106	4.09178e-07	6.38809	1	0
Intermediate	CD8::DORN_ADENOVIRUS_INFECTION_48HR_DN @ T3	CD8	DORN_ADENOVIRUS_INFECTION_48HR_DN	T3	24	101	0.0371458	1.43009	0	1
Type-I	CD8::DORN_ADENOVIRUS_INFECTION_48HR_DN @ T3	CD8	DORN_ADENOVIRUS_INFECTION_48HR_DN	T3	33	92	0.00150932	2.82122	1	0
Naïve	CD8::DORN_ADENOVIRUS_INFECTION_48HR_DN @ T3	CD8	DORN_ADENOVIRUS_INFECTION_48HR_DN	T3	49	76	0.000635336	3.197	1	0
Type-II	CD8::DORN_ADENOVIRUS_INFECTION_48HR_DN @ T3	CD8	DORN_ADENOVIRUS_INFECTION_48HR_DN	T3	19	106	3.99317e-10	9.39868	0	1
Type-I	CD8::DURAND_STROMA_S_UP @ T3	CD8	DURAND_STROMA_S_UP	T3	33	92	6.86446e-07	6.16339	0	1
Type-II	CD8::DURAND_STROMA_S_UP @ T3	CD8	DURAND_STROMA_S_UP	T3	19	106	0.000725219	3.13953	1	0
Type-I	CD8::DUTTA_APOPTOSIS_VIA_NFKB @ T3	CD8	DUTTA_APOPTOSIS_VIA_NFKB	T3	33	92	3.61768e-05	4.44157	1	0
Type-II	CD8::DUTTA_APOPTOSIS_VIA_NFKB @ T3	CD8	DUTTA_APOPTOSIS_VIA_NFKB	T3	19	106	2.20061e-07	6.65746	0	1
Type-I	CD8::DUNNE_TARGETS_OF_AML1_MTG8_FUSION_UP @ T3	CD8	DUNNE_TARGETS_OF_AML1_MTG8_FUSION_UP	T3	33	92	4.60889e-05	4.3364	1	0
Type-II	CD8::DUNNE_TARGETS_OF_AML1_MTG8_FUSION_UP @ T3	CD8	DUNNE_TARGETS_OF_AML1_MTG8_FUSION_UP	T3	19	106	0.0243162	1.6141	0	1
Type-I	CD8::DURCHDEWALD_SKIN_CARCINOGENESIS_DN @ T3	CD8	DURCHDEWALD_SKIN_CARCINOGENESIS_DN	T3	33	92	3.53054e-05	4.45216	1	0
Naïve	CD8::DURCHDEWALD_SKIN_CARCINOGENESIS_DN @ T3	CD8	DURCHDEWALD_SKIN_CARCINOGENESIS_DN	T3	49	76	0.0262434	1.58098	1	0
Type-II	CD8::DURCHDEWALD_SKIN_CARCINOGENESIS_DN @ T3	CD8	DURCHDEWALD_SKIN_CARCINOGENESIS_DN	T3	19	106	1.13437e-09	8.94524	0	1
Intermediate	CD8::DURCHDEWALD_SKIN_CARCINOGENESIS_UP @ T3	CD8	DURCHDEWALD_SKIN_CARCINOGENESIS_UP	T3	24	101	0.0280215	1.55251	1	0
Type-I	CD8::DURCHDEWALD_SKIN_CARCINOGENESIS_UP @ T3	CD8	DURCHDEWALD_SKIN_CARCINOGENESIS_UP	T3	33	92	0.00463689	2.33377	1	0
Naïve	CD8::DURCHDEWALD_SKIN_CARCINOGENESIS_UP @ T3	CD8	DURCHDEWALD_SKIN_CARCINOGENESIS_UP	T3	49	76	2.73965e-07	6.56231	0	1
Type-I	CD8::DUTERTRE_ESTRADIOL_RESPONSE_6HR_DN @ T3	CD8	DUTERTRE_ESTRADIOL_RESPONSE_6HR_DN	T3	33	92	0.0187956	1.72594	0	1
Naïve	CD8::DUTERTRE_ESTRADIOL_RESPONSE_6HR_DN @ T3	CD8	DUTERTRE_ESTRADIOL_RESPONSE_6HR_DN	T3	49	76	0.00835759	2.07792	1	0
Type-I	CD8::E2F1_UP.V1_UP @ T3	CD8	E2F1_UP.V1_UP	T3	33	92	2.14459e-11	10.6687	1	0
Naïve	CD8::E2F1_UP.V1_UP @ T3	CD8	E2F1_UP.V1_UP	T3	49	76	0.0112085	1.95045	0	1
Type-II	CD8::E2F1_UP.V1_UP @ T3	CD8	E2F1_UP.V1_UP	T3	19	106	0.00078159	3.10702	0	1
Type-I	CD8::E2F1_UP.V1_DN @ T3	CD8	E2F1_UP.V1_DN	T3	33	92	1.52763e-13	12.816	1	0
Naïve	CD8::E2F1_UP.V1_DN @ T3	CD8	E2F1_UP.V1_DN	T3	49	76	0.0482917	1.31613	0	1
Type-II	CD8::E2F1_UP.V1_DN @ T3	CD8	E2F1_UP.V1_DN	T3	19	106	3.94663e-07	6.40377	0	1
Intermediate	CD8::DUTERTRE_ESTRADIOL_RESPONSE_24HR_DN @ T3	CD8	DUTERTRE_ESTRADIOL_RESPONSE_24HR_DN	T3	24	101	0.00645924	2.18982	0	1
Naïve	CD8::DUTERTRE_ESTRADIOL_RESPONSE_24HR_DN @ T3	CD8	DUTERTRE_ESTRADIOL_RESPONSE_24HR_DN	T3	49	76	7.8027e-09	8.10776	1	0
Type-II	CD8::DUTERTRE_ESTRADIOL_RESPONSE_24HR_DN @ T3	CD8	DUTERTRE_ESTRADIOL_RESPONSE_24HR_DN	T3	19	106	1.07838e-08	7.96723	0	1
Type-I	CD8::EBAUER_TARGETS_OF_PAX3_FOXO1_FUSION_DN @ T3	CD8	EBAUER_TARGETS_OF_PAX3_FOXO1_FUSION_DN	T3	33	92	0.0134067	1.87268	1	0
Naïve	CD8::EBAUER_TARGETS_OF_PAX3_FOXO1_FUSION_DN @ T3	CD8	EBAUER_TARGETS_OF_PAX3_FOXO1_FUSION_DN	T3	49	76	0.0212505	1.67263	1	0
Type-II	CD8::EBAUER_TARGETS_OF_PAX3_FOXO1_FUSION_DN @ T3	CD8	EBAUER_TARGETS_OF_PAX3_FOXO1_FUSION_DN	T3	19	106	1.02724e-05	4.98833	0	1
Intermediate	CD8::EBAUER_MYOGENIC_TARGETS_OF_PAX3_FOXO1_FUSION @ T3	CD8	EBAUER_MYOGENIC_TARGETS_OF_PAX3_FOXO1_FUSION	T3	24	101	0.00621825	2.20633	1	0
Type-I	CD8::EBAUER_MYOGENIC_TARGETS_OF_PAX3_FOXO1_FUSION @ T3	CD8	EBAUER_MYOGENIC_TARGETS_OF_PAX3_FOXO1_FUSION	T3	33	92	0.042325	1.3734	0	1
Naïve	CD8::EBAUER_MYOGENIC_TARGETS_OF_PAX3_FOXO1_FUSION @ T3	CD8	EBAUER_MYOGENIC_TARGETS_OF_PAX3_FOXO1_FUSION	T3	49	76	0.0215364	1.66683	0	1
Type-II	CD8::EBAUER_MYOGENIC_TARGETS_OF_PAX3_FOXO1_FUSION @ T3	CD8	EBAUER_MYOGENIC_TARGETS_OF_PAX3_FOXO1_FUSION	T3	19	106	0.00888214	2.05148	1	0
Intermediate	CD8::EGFR_UP.V1_DN @ T3	CD8	EGFR_UP.V1_DN	T3	24	101	0.00389576	2.40941	0	1
Naïve	CD8::EGFR_UP.V1_DN @ T3	CD8	EGFR_UP.V1_DN	T3	49	76	2.02691e-10	9.69317	1	0
Type-II	CD8::EGFR_UP.V1_DN @ T3	CD8	EGFR_UP.V1_DN	T3	19	106	1.31344e-06	5.88159	0	1
Intermediate	CD8::EBAUER_TARGETS_OF_PAX3_FOXO1_FUSION_UP @ T3	CD8	EBAUER_TARGETS_OF_PAX3_FOXO1_FUSION_UP	T3	24	101	0.0371458	1.43009	1	0
Type-I	CD8::EBAUER_TARGETS_OF_PAX3_FOXO1_FUSION_UP @ T3	CD8	EBAUER_TARGETS_OF_PAX3_FOXO1_FUSION_UP	T3	33	92	0.0214963	1.66764	1	0
Naïve	CD8::EBAUER_TARGETS_OF_PAX3_FOXO1_FUSION_UP @ T3	CD8	EBAUER_TARGETS_OF_PAX3_FOXO1_FUSION_UP	T3	49	76	0.000837161	3.07719	0	1
Naïve	CD8::EHRLICH_ICF_SYNDROM_DN @ T3	CD8	EHRLICH_ICF_SYNDROM_DN	T3	49	76	0.0193404	1.71353	0	1
Type-I	CD8::E2F3_UP.V1_UP @ T3	CD8	E2F3_UP.V1_UP	T3	33	92	0.00580812	2.23596	0	1
Naïve	CD8::E2F3_UP.V1_UP @ T3	CD8	E2F3_UP.V1_UP	T3	49	76	0.04283	1.36825	0	1
Type-II	CD8::E2F3_UP.V1_UP @ T3	CD8	E2F3_UP.V1_UP	T3	19	106	2.17312e-05	4.66292	1	0
Naïve	CD8::EGUCHI_CELL_CYCLE_RB1_TARGETS @ T3	CD8	EGUCHI_CELL_CYCLE_RB1_TARGETS	T3	49	76	0.000388836	3.41023	0	1
Type-II	CD8::EGUCHI_CELL_CYCLE_RB1_TARGETS @ T3	CD8	EGUCHI_CELL_CYCLE_RB1_TARGETS	T3	19	106	0.000191046	3.71886	1	0
Type-II	CD8::ELVIDGE_HIF1A_AND_HIF2A_TARGETS_DN @ T3	CD8	ELVIDGE_HIF1A_AND_HIF2A_TARGETS_DN	T3	19	106	0.00853069	2.06902	0	1
Intermediate	CD8::EHLERS_ANEUPLOIDY_UP @ T3	CD8	EHLERS_ANEUPLOIDY_UP	T3	24	101	1.30363e-05	4.88485	0	1
Type-I	CD8::EHLERS_ANEUPLOIDY_UP @ T3	CD8	EHLERS_ANEUPLOIDY_UP	T3	33	92	2.72249e-06	5.56503	1	0
Naïve	CD8::EHLERS_ANEUPLOIDY_UP @ T3	CD8	EHLERS_ANEUPLOIDY_UP	T3	49	76	0.00277822	2.55623	1	0
Type-II	CD8::EHLERS_ANEUPLOIDY_UP @ T3	CD8	EHLERS_ANEUPLOIDY_UP	T3	19	106	4.55881e-07	6.34115	0	1
Type-I	CD8::EIF4E_UP @ T3	CD8	EIF4E_UP	T3	33	92	1.77011e-11	10.752	1	0
Naïve	CD8::EIF4E_UP @ T3	CD8	EIF4E_UP	T3	49	76	2.98476e-05	4.52509	0	1
Type-I	CD8::EINAV_INTERFERON_SIGNATURE_IN_CANCER @ T3	CD8	EINAV_INTERFERON_SIGNATURE_IN_CANCER	T3	33	92	5.93981e-07	6.22623	1	0
Naïve	CD8::EINAV_INTERFERON_SIGNATURE_IN_CANCER @ T3	CD8	EINAV_INTERFERON_SIGNATURE_IN_CANCER	T3	49	76	0.00117813	2.92881	0	1
Type-I	CD8::ELVIDGE_HIF1A_TARGETS_DN @ T3	CD8	ELVIDGE_HIF1A_TARGETS_DN	T3	33	92	0.00285946	2.54372	1	0
Intermediate	CD8::EIF4E_DN @ T3	CD8	EIF4E_DN	T3	24	101	0.010451	1.98084	0	1
Type-I	CD8::EIF4E_DN @ T3	CD8	EIF4E_DN	T3	33	92	0.0245288	1.61032	1	0
Naïve	CD8::EIF4E_DN @ T3	CD8	EIF4E_DN	T3	49	76	1.35133e-05	4.86924	1	0
Type-II	CD8::EIF4E_DN @ T3	CD8	EIF4E_DN	T3	19	106	4.37895e-09	8.35863	0	1
Intermediate	CD8::ELLWOOD_MYC_TARGETS_DN @ T3	CD8	ELLWOOD_MYC_TARGETS_DN	T3	24	101	0.0400903	1.39696	0	1
Type-I	CD8::ELLWOOD_MYC_TARGETS_DN @ T3	CD8	ELLWOOD_MYC_TARGETS_DN	T3	33	92	2.13717e-13	12.6702	1	0
Type-II	CD8::ELLWOOD_MYC_TARGETS_DN @ T3	CD8	ELLWOOD_MYC_TARGETS_DN	T3	19	106	7.70406e-06	5.11328	0	1
Type-I	CD8::ELVIDGE_HIF1A_AND_HIF2A_TARGETS_UP @ T3	CD8	ELVIDGE_HIF1A_AND_HIF2A_TARGETS_UP	T3	33	92	1.00124e-13	12.9995	1	0
Naïve	CD8::ELVIDGE_HIF1A_AND_HIF2A_TARGETS_UP @ T3	CD8	ELVIDGE_HIF1A_AND_HIF2A_TARGETS_UP	T3	49	76	2.34928e-06	5.62906	0	1
Type-I	CD8::ELVIDGE_HYPOXIA_BY_DMOG_DN @ T3	CD8	ELVIDGE_HYPOXIA_BY_DMOG_DN	T3	33	92	2.70221e-10	9.56828	1	0
Naïve	CD8::ELVIDGE_HYPOXIA_BY_DMOG_DN @ T3	CD8	ELVIDGE_HYPOXIA_BY_DMOG_DN	T3	49	76	5.51537e-08	7.25843	0	1
Intermediate	CD8::ELVIDGE_HIF1A_TARGETS_UP @ T3	CD8	ELVIDGE_HIF1A_TARGETS_UP	T3	24	101	0.023842	1.62266	0	1
Type-I	CD8::ELVIDGE_HIF1A_TARGETS_UP @ T3	CD8	ELVIDGE_HIF1A_TARGETS_UP	T3	33	92	1.18602e-13	12.9259	1	0
Naïve	CD8::ELVIDGE_HIF1A_TARGETS_UP @ T3	CD8	ELVIDGE_HIF1A_TARGETS_UP	T3	49	76	0.00311791	2.50614	0	1
Type-II	CD8::ELVIDGE_HIF1A_TARGETS_UP @ T3	CD8	ELVIDGE_HIF1A_TARGETS_UP	T3	19	106	0.00924647	2.03402	0	1
Type-I	CD8::ELVIDGE_HYPOXIA_BY_DMOG_UP @ T3	CD8	ELVIDGE_HYPOXIA_BY_DMOG_UP	T3	33	92	0.0179639	1.7456	1	0
Type-II	CD8::ELVIDGE_HYPOXIA_BY_DMOG_UP @ T3	CD8	ELVIDGE_HYPOXIA_BY_DMOG_UP	T3	19	106	1.92148e-05	4.71636	0	1
Type-I	CD8::ELVIDGE_HYPOXIA_UP @ T3	CD8	ELVIDGE_HYPOXIA_UP	T3	33	92	0.0190803	1.71942	1	0
Type-II	CD8::ELVIDGE_HYPOXIA_UP @ T3	CD8	ELVIDGE_HYPOXIA_UP	T3	19	106	0.000171224	3.76644	0	1
Intermediate	CD8::ENGELMANN_CANCER_PROGENITORS_UP @ T3	CD8	ENGELMANN_CANCER_PROGENITORS_UP	T3	24	101	0.00483944	2.3152	0	1
Type-I	CD8::ENGELMANN_CANCER_PROGENITORS_UP @ T3	CD8	ENGELMANN_CANCER_PROGENITORS_UP	T3	33	92	0.00723974	2.14028	1	0
Naïve	CD8::ENGELMANN_CANCER_PROGENITORS_UP @ T3	CD8	ENGELMANN_CANCER_PROGENITORS_UP	T3	49	76	0.0190802	1.71942	1	0
Type-II	CD8::ENGELMANN_CANCER_PROGENITORS_UP @ T3	CD8	ENGELMANN_CANCER_PROGENITORS_UP	T3	19	106	0.000689762	3.1613	0	1
Type-I	CD8::ENK_UV_RESPONSE_EPIDERMIS_UP @ T3	CD8	ENK_UV_RESPONSE_EPIDERMIS_UP	T3	33	92	1.62285e-15	14.7897	1	0
Naïve	CD8::ENK_UV_RESPONSE_EPIDERMIS_UP @ T3	CD8	ENK_UV_RESPONSE_EPIDERMIS_UP	T3	49	76	4.14847e-08	7.38211	0	1
Type-I	CD8::ELVIDGE_HYPOXIA_DN @ T3	CD8	ELVIDGE_HYPOXIA_DN	T3	33	92	3.9913e-15	14.3989	1	0
Naïve	CD8::ELVIDGE_HYPOXIA_DN @ T3	CD8	ELVIDGE_HYPOXIA_DN	T3	49	76	6.08066e-06	5.21605	0	1
Type-II	CD8::ELVIDGE_HYPOXIA_DN @ T3	CD8	ELVIDGE_HYPOXIA_DN	T3	19	106	0.00465869	2.33174	0	1
Intermediate	CD8::ENK_UV_RESPONSE_KERATINOCYTE_DN @ T3	CD8	ENK_UV_RESPONSE_KERATINOCYTE_DN	T3	24	101	0.01008	1.99654	0	1
Type-I	CD8::ENK_UV_RESPONSE_KERATINOCYTE_DN @ T3	CD8	ENK_UV_RESPONSE_KERATINOCYTE_DN	T3	33	92	4.89264e-12	11.3105	1	0
Type-II	CD8::ENK_UV_RESPONSE_KERATINOCYTE_DN @ T3	CD8	ENK_UV_RESPONSE_KERATINOCYTE_DN	T3	19	106	3.27191e-09	8.4852	0	1
Intermediate	CD8::ENK_UV_RESPONSE_EPIDERMIS_DN @ T3	CD8	ENK_UV_RESPONSE_EPIDERMIS_DN	T3	24	101	0.00149932	2.82411	0	1
Type-I	CD8::ENK_UV_RESPONSE_EPIDERMIS_DN @ T3	CD8	ENK_UV_RESPONSE_EPIDERMIS_DN	T3	33	92	3.8279e-13	12.417	1	0
Type-II	CD8::ENK_UV_RESPONSE_EPIDERMIS_DN @ T3	CD8	ENK_UV_RESPONSE_EPIDERMIS_DN	T3	19	106	3.00925e-09	8.52154	0	1
Type-I	CD8::ENK_UV_RESPONSE_KERATINOCYTE_UP @ T3	CD8	ENK_UV_RESPONSE_KERATINOCYTE_UP	T3	33	92	9.40157e-16	15.0268	1	0
Naïve	CD8::ENK_UV_RESPONSE_KERATINOCYTE_UP @ T3	CD8	ENK_UV_RESPONSE_KERATINOCYTE_UP	T3	49	76	4.03569e-06	5.39408	0	1
Type-II	CD8::ENK_UV_RESPONSE_KERATINOCYTE_UP @ T3	CD8	ENK_UV_RESPONSE_KERATINOCYTE_UP	T3	19	106	0.00613763	2.212	0	1
Type-I	CD8::EPPERT_CE_HSC_LSC @ T3	CD8	EPPERT_CE_HSC_LSC	T3	33	92	0.000293519	3.53236	0	1
Naïve	CD8::EPPERT_CE_HSC_LSC @ T3	CD8	EPPERT_CE_HSC_LSC	T3	49	76	7.29212e-07	6.13715	1	0
Intermediate	CD8::EPPERT_HSC_R @ T3	CD8	EPPERT_HSC_R	T3	24	101	0.00338572	2.47035	0	1
Naïve	CD8::EPPERT_HSC_R @ T3	CD8	EPPERT_HSC_R	T3	49	76	1.87492e-07	6.72702	1	0
Type-II	CD8::EPPERT_HSC_R @ T3	CD8	EPPERT_HSC_R	T3	19	106	6.60519e-08	7.18011	0	1
Naïve	CD8::EPPERT_PROGENITOR @ T3	CD8	EPPERT_PROGENITOR	T3	49	76	0.000578823	3.23745	1	0
Type-II	CD8::EPPERT_PROGENITOR @ T3	CD8	EPPERT_PROGENITOR	T3	19	106	0.000112819	3.94762	0	1
Intermediate	CD8::EPPERT_LSC_R @ T3	CD8	EPPERT_LSC_R	T3	24	101	0.0349247	1.45687	0	1
Type-I	CD8::EPPERT_LSC_R @ T3	CD8	EPPERT_LSC_R	T3	33	92	4.6648e-08	7.33117	1	0
Type-II	CD8::EPPERT_LSC_R @ T3	CD8	EPPERT_LSC_R	T3	19	106	2.76717e-09	8.55796	0	1
Type-I	CD8::ESC_J1_UP_EARLY.V1_DN @ T3	CD8	ESC_J1_UP_EARLY.V1_DN	T3	33	92	1.30027e-07	6.88597	1	0
Type-II	CD8::ESC_J1_UP_EARLY.V1_DN @ T3	CD8	ESC_J1_UP_EARLY.V1_DN	T3	19	106	0.000112819	3.94762	0	1
Intermediate	CD8::ERBB2_UP.V1_DN @ T3	CD8	ERBB2_UP.V1_DN	T3	24	101	0.000129871	3.88649	0	1
Naïve	CD8::ERBB2_UP.V1_DN @ T3	CD8	ERBB2_UP.V1_DN	T3	49	76	8.25771e-11	10.0831	1	0
Type-II	CD8::ERBB2_UP.V1_DN @ T3	CD8	ERBB2_UP.V1_DN	T3	19	106	1.21273e-07	6.91624	0	1
Type-I	CD8::ESC_J1_UP_LATE.V1_UP @ T3	CD8	ESC_J1_UP_LATE.V1_UP	T3	33	92	0.00169363	2.77118	0	1
Naïve	CD8::ESC_J1_UP_LATE.V1_UP @ T3	CD8	ESC_J1_UP_LATE.V1_UP	T3	49	76	0.00886952	2.0521	1	0
Type-I	CD8::ESC_J1_UP_LATE.V1_DN @ T3	CD8	ESC_J1_UP_LATE.V1_DN	T3	33	92	0.0196609	1.7064	1	0
Type-II	CD8::ESC_J1_UP_LATE.V1_DN @ T3	CD8	ESC_J1_UP_LATE.V1_DN	T3	19	106	0.000264236	3.57801	0	1
Intermediate	CD8::ESC_J1_UP_EARLY.V1_UP @ T3	CD8	ESC_J1_UP_EARLY.V1_UP	T3	24	101	0.00338572	2.47035	0	1
Type-I	CD8::ESC_J1_UP_EARLY.V1_UP @ T3	CD8	ESC_J1_UP_EARLY.V1_UP	T3	33	92	0.00216603	2.66434	1	0
Type-II	CD8::ESC_J1_UP_EARLY.V1_UP @ T3	CD8	ESC_J1_UP_EARLY.V1_UP	T3	19	106	0.0428502	1.36805	0	1
Type-I	CD8::ESC_V6.5_UP_EARLY.V1_DN @ T3	CD8	ESC_V6.5_UP_EARLY.V1_DN	T3	33	92	0.0470885	1.32709	0	1
Naïve	CD8::ESC_V6.5_UP_EARLY.V1_DN @ T3	CD8	ESC_V6.5_UP_EARLY.V1_DN	T3	49	76	0.0117036	1.93168	0	1
Type-II	CD8::ESC_V6.5_UP_EARLY.V1_DN @ T3	CD8	ESC_V6.5_UP_EARLY.V1_DN	T3	19	106	3.03698e-05	4.51756	1	0
Type-I	CD8::ESC_V6.5_UP_EARLY.V1_UP @ T3	CD8	ESC_V6.5_UP_EARLY.V1_UP	T3	33	92	3.67244e-06	5.43505	1	0
Type-II	CD8::ESC_V6.5_UP_EARLY.V1_UP @ T3	CD8	ESC_V6.5_UP_EARLY.V1_UP	T3	19	106	0.0350581	1.45521	0	1
Intermediate	CD8::ESC_V6.5_UP_LATE.V1_UP @ T3	CD8	ESC_V6.5_UP_LATE.V1_UP	T3	24	101	0.0246317	1.60851	0	1
Naïve	CD8::ESC_V6.5_UP_LATE.V1_UP @ T3	CD8	ESC_V6.5_UP_LATE.V1_UP	T3	49	76	0.00035314	3.45205	1	0
Type-I	CD8::ESC_V6.5_UP_LATE.V1_DN @ T3	CD8	ESC_V6.5_UP_LATE.V1_DN	T3	33	92	2.90179e-05	4.53733	1	0
Naïve	CD8::ESC_V6.5_UP_LATE.V1_DN @ T3	CD8	ESC_V6.5_UP_LATE.V1_DN	T3	49	76	0.000427881	3.36868	0	1
Intermediate	CD8::FAELT_B_CLL_WITH_VH3_21_DN @ T3	CD8	FAELT_B_CLL_WITH_VH3_21_DN	T3	24	101	0.00374334	2.42674	0	1
Type-I	CD8::FAELT_B_CLL_WITH_VH3_21_DN @ T3	CD8	FAELT_B_CLL_WITH_VH3_21_DN	T3	33	92	3.90989e-14	13.4078	1	0
Type-II	CD8::FAELT_B_CLL_WITH_VH3_21_DN @ T3	CD8	FAELT_B_CLL_WITH_VH3_21_DN	T3	19	106	1.10423e-06	5.95694	0	1
Type-I	CD8::FAELT_B_CLL_WITH_VH3_21_UP @ T3	CD8	FAELT_B_CLL_WITH_VH3_21_UP	T3	33	92	1.10646e-14	13.9561	1	0
Naïve	CD8::FAELT_B_CLL_WITH_VH3_21_UP @ T3	CD8	FAELT_B_CLL_WITH_VH3_21_UP	T3	49	76	5.73811e-10	9.24123	0	1
Intermediate	CD8::FAELT_B_CLL_WITH_VH_REARRANGEMENTS_DN @ T3	CD8	FAELT_B_CLL_WITH_VH_REARRANGEMENTS_DN	T3	24	101	0.0012599	2.89966	0	1
Type-I	CD8::FAELT_B_CLL_WITH_VH_REARRANGEMENTS_DN @ T3	CD8	FAELT_B_CLL_WITH_VH_REARRANGEMENTS_DN	T3	33	92	2.48985e-12	11.6038	1	0
Type-II	CD8::FAELT_B_CLL_WITH_VH_REARRANGEMENTS_DN @ T3	CD8	FAELT_B_CLL_WITH_VH_REARRANGEMENTS_DN	T3	19	106	3.94663e-07	6.40377	0	1
Type-I	CD8::FAELT_B_CLL_WITH_VH_REARRANGEMENTS_UP @ T3	CD8	FAELT_B_CLL_WITH_VH_REARRANGEMENTS_UP	T3	33	92	6.86446e-07	6.16339	1	0
Naïve	CD8::FAELT_B_CLL_WITH_VH_REARRANGEMENTS_UP @ T3	CD8	FAELT_B_CLL_WITH_VH_REARRANGEMENTS_UP	T3	49	76	0.00366905	2.43545	0	1
Type-II	CD8::FAELT_B_CLL_WITH_VH_REARRANGEMENTS_UP @ T3	CD8	FAELT_B_CLL_WITH_VH_REARRANGEMENTS_UP	T3	19	106	0.00262519	2.58084	0	1
Intermediate	CD8::FARDIN_HYPOXIA_11 @ T3	CD8	FARDIN_HYPOXIA_11	T3	24	101	0.00137481	2.86176	0	1
Type-I	CD8::FARDIN_HYPOXIA_11 @ T3	CD8	FARDIN_HYPOXIA_11	T3	33	92	1.28577e-06	5.89084	1	0
Type-II	CD8::FARDIN_HYPOXIA_11 @ T3	CD8	FARDIN_HYPOXIA_11	T3	19	106	0.00223817	2.65011	0	1
Type-I	CD8::FARMER_BREAST_CANCER_APOCRINE_VS_BASAL @ T3	CD8	FARMER_BREAST_CANCER_APOCRINE_VS_BASAL	T3	33	92	3.77306e-06	5.42331	1	0
Type-II	CD8::FARMER_BREAST_CANCER_APOCRINE_VS_BASAL @ T3	CD8	FARMER_BREAST_CANCER_APOCRINE_VS_BASAL	T3	19	106	0.000382636	3.41721	0	1
Intermediate	CD8::FARMER_BREAST_CANCER_APOCRINE_VS_LUMINAL @ T3	CD8	FARMER_BREAST_CANCER_APOCRINE_VS_LUMINAL	T3	24	101	0.0242341	1.61557	0	1
Type-I	CD8::FARMER_BREAST_CANCER_APOCRINE_VS_LUMINAL @ T3	CD8	FARMER_BREAST_CANCER_APOCRINE_VS_LUMINAL	T3	33	92	4.56922e-07	6.34016	1	0
Type-II	CD8::FARMER_BREAST_CANCER_APOCRINE_VS_LUMINAL @ T3	CD8	FARMER_BREAST_CANCER_APOCRINE_VS_LUMINAL	T3	19	106	8.48298e-06	5.07145	0	1
Intermediate	CD8::FALVELLA_SMOKERS_WITH_LUNG_CANCER @ T3	CD8	FALVELLA_SMOKERS_WITH_LUNG_CANCER	T3	24	101	0.0122755	1.91096	0	1
Type-I	CD8::FALVELLA_SMOKERS_WITH_LUNG_CANCER @ T3	CD8	FALVELLA_SMOKERS_WITH_LUNG_CANCER	T3	33	92	3.29511e-06	5.48213	1	0
Naïve	CD8::FALVELLA_SMOKERS_WITH_LUNG_CANCER @ T3	CD8	FALVELLA_SMOKERS_WITH_LUNG_CANCER	T3	49	76	0.0127522	1.89442	1	0
Type-II	CD8::FALVELLA_SMOKERS_WITH_LUNG_CANCER @ T3	CD8	FALVELLA_SMOKERS_WITH_LUNG_CANCER	T3	19	106	2.14522e-10	9.66853	0	1
Type-I	CD8::FARMER_BREAST_CANCER_BASAL_VS_LULMINAL @ T3	CD8	FARMER_BREAST_CANCER_BASAL_VS_LULMINAL	T3	33	92	0.00179336	2.74633	1	0
Type-II	CD8::FARMER_BREAST_CANCER_BASAL_VS_LULMINAL @ T3	CD8	FARMER_BREAST_CANCER_BASAL_VS_LULMINAL	T3	19	106	0.000592824	3.22707	0	1
Type-I	CD8::FARMER_BREAST_CANCER_CLUSTER_2 @ T3	CD8	FARMER_BREAST_CANCER_CLUSTER_2	T3	33	92	2.38148e-07	6.62315	0	1
Type-II	CD8::FARMER_BREAST_CANCER_CLUSTER_2 @ T3	CD8	FARMER_BREAST_CANCER_CLUSTER_2	T3	19	106	0.000301895	3.52014	1	0
Naïve	CD8::FARMER_BREAST_CANCER_CLUSTER_3 @ T3	CD8	FARMER_BREAST_CANCER_CLUSTER_3	T3	49	76	0.00571503	2.24298	1	0
Type-II	CD8::FARMER_BREAST_CANCER_CLUSTER_3 @ T3	CD8	FARMER_BREAST_CANCER_CLUSTER_3	T3	19	106	0.0316386	1.49978	0	1
Intermediate	CD8::FARMER_BREAST_CANCER_CLUSTER_1 @ T3	CD8	FARMER_BREAST_CANCER_CLUSTER_1	T3	24	101	0.010264	1.98868	1	0
Type-I	CD8::FARMER_BREAST_CANCER_CLUSTER_1 @ T3	CD8	FARMER_BREAST_CANCER_CLUSTER_1	T3	33	92	0.0263686	1.57891	1	0
Naïve	CD8::FARMER_BREAST_CANCER_CLUSTER_1 @ T3	CD8	FARMER_BREAST_CANCER_CLUSTER_1	T3	49	76	9.62169e-09	8.01675	0	1
Type-II	CD8::FARMER_BREAST_CANCER_CLUSTER_1 @ T3	CD8	FARMER_BREAST_CANCER_CLUSTER_1	T3	19	106	0.0243162	1.6141	1	0
Type-I	CD8::FARMER_BREAST_CANCER_CLUSTER_5 @ T3	CD8	FARMER_BREAST_CANCER_CLUSTER_5	T3	33	92	8.67032e-09	8.06196	1	0
Type-II	CD8::FARMER_BREAST_CANCER_CLUSTER_5 @ T3	CD8	FARMER_BREAST_CANCER_CLUSTER_5	T3	19	106	0.00023733	3.62465	0	1
Type-I	CD8::FARMER_BREAST_CANCER_CLUSTER_4 @ T3	CD8	FARMER_BREAST_CANCER_CLUSTER_4	T3	33	92	2.2283e-11	10.652	0	1
Naïve	CD8::FARMER_BREAST_CANCER_CLUSTER_4 @ T3	CD8	FARMER_BREAST_CANCER_CLUSTER_4	T3	49	76	0.00861015	2.06499	1	0
Type-II	CD8::FARMER_BREAST_CANCER_CLUSTER_4 @ T3	CD8	FARMER_BREAST_CANCER_CLUSTER_4	T3	19	106	0.000363118	3.43995	1	0
Naïve	CD8::FERRANDO_HOX11_NEIGHBORS @ T3	CD8	FERRANDO_HOX11_NEIGHBORS	T3	49	76	1.5732e-06	5.80322	0	1
Type-II	CD8::FERRANDO_HOX11_NEIGHBORS @ T3	CD8	FERRANDO_HOX11_NEIGHBORS	T3	19	106	3.52962e-05	4.45227	1	0
Intermediate	CD8::FERRANDO_LYL1_NEIGHBORS @ T3	CD8	FERRANDO_LYL1_NEIGHBORS	T3	24	101	0.000453143	3.34376	0	1
Type-I	CD8::FERNANDEZ_BOUND_BY_MYC @ T3	CD8	FERNANDEZ_BOUND_BY_MYC	T3	33	92	3.49004e-15	14.4572	1	0
Naïve	CD8::FERNANDEZ_BOUND_BY_MYC @ T3	CD8	FERNANDEZ_BOUND_BY_MYC	T3	49	76	0.00131	2.88273	0	1
Type-II	CD8::FERNANDEZ_BOUND_BY_MYC @ T3	CD8	FERNANDEZ_BOUND_BY_MYC	T3	19	106	0.000106633	3.97211	0	1
Type-I	CD8::FERRANDO_TAL1_NEIGHBORS @ T3	CD8	FERRANDO_TAL1_NEIGHBORS	T3	33	92	1.0927e-08	7.9615	1	0
Naïve	CD8::FERRANDO_TAL1_NEIGHBORS @ T3	CD8	FERRANDO_TAL1_NEIGHBORS	T3	49	76	1.42574e-07	6.84596	0	1
Type-II	CD8::FERRARI_RESPONSE_TO_FENRETINIDE_UP @ T3	CD8	FERRARI_RESPONSE_TO_FENRETINIDE_UP	T3	19	106	0.000201748	3.69519	0	1
Type-I	CD8::FERRANDO_T_ALL_WITH_MLL_ENL_FUSION_UP @ T3	CD8	FERRANDO_T_ALL_WITH_MLL_ENL_FUSION_UP	T3	33	92	6.23043e-15	14.2055	1	0
Naïve	CD8::FERRANDO_T_ALL_WITH_MLL_ENL_FUSION_UP @ T3	CD8	FERRANDO_T_ALL_WITH_MLL_ENL_FUSION_UP	T3	49	76	0.000647237	3.18894	0	1
Type-II	CD8::FERRANDO_T_ALL_WITH_MLL_ENL_FUSION_UP @ T3	CD8	FERRANDO_T_ALL_WITH_MLL_ENL_FUSION_UP	T3	19	106	0.0027465	2.56122	0	1
Type-I	CD8::FERRANDO_T_ALL_WITH_MLL_ENL_FUSION_DN @ T3	CD8	FERRANDO_T_ALL_WITH_MLL_ENL_FUSION_DN	T3	33	92	1.40457e-11	10.8525	1	0
Naïve	CD8::FERRANDO_T_ALL_WITH_MLL_ENL_FUSION_DN @ T3	CD8	FERRANDO_T_ALL_WITH_MLL_ENL_FUSION_DN	T3	49	76	4.67022e-07	6.33066	0	1
Intermediate	CD8::FERREIRA_EWINGS_SARCOMA_UNSTABLE_VS_STABLE_DN @ T3	CD8	FERREIRA_EWINGS_SARCOMA_UNSTABLE_VS_STABLE_DN	T3	24	101	0.00447467	2.34924	0	1
Type-I	CD8::FERREIRA_EWINGS_SARCOMA_UNSTABLE_VS_STABLE_DN @ T3	CD8	FERREIRA_EWINGS_SARCOMA_UNSTABLE_VS_STABLE_DN	T3	33	92	4.17698e-12	11.3791	1	0
Naïve	CD8::FERREIRA_EWINGS_SARCOMA_UNSTABLE_VS_STABLE_DN @ T3	CD8	FERREIRA_EWINGS_SARCOMA_UNSTABLE_VS_STABLE_DN	T3	49	76	0.000933413	3.02993	0	1
Type-I	CD8::FERREIRA_EWINGS_SARCOMA_UNSTABLE_VS_STABLE_UP @ T3	CD8	FERREIRA_EWINGS_SARCOMA_UNSTABLE_VS_STABLE_UP	T3	33	92	0.00296586	2.52785	1	0
Type-II	CD8::FERREIRA_EWINGS_SARCOMA_UNSTABLE_VS_STABLE_UP @ T3	CD8	FERREIRA_EWINGS_SARCOMA_UNSTABLE_VS_STABLE_UP	T3	19	106	0.0465046	1.3325	0	1
Naïve	CD8::FIGUEROA_AML_METHYLATION_CLUSTER_1_UP @ T3	CD8	FIGUEROA_AML_METHYLATION_CLUSTER_1_UP	T3	49	76	0.00167237	2.77667	1	0
Type-II	CD8::FIGUEROA_AML_METHYLATION_CLUSTER_1_UP @ T3	CD8	FIGUEROA_AML_METHYLATION_CLUSTER_1_UP	T3	19	106	0.0218275	1.661	0	1
Type-I	CD8::FIGUEROA_AML_METHYLATION_CLUSTER_5_DN @ T3	CD8	FIGUEROA_AML_METHYLATION_CLUSTER_5_DN	T3	33	92	5.49104e-06	5.26035	1	0
Naïve	CD8::FIGUEROA_AML_METHYLATION_CLUSTER_5_DN @ T3	CD8	FIGUEROA_AML_METHYLATION_CLUSTER_5_DN	T3	49	76	5.16133e-05	4.28724	0	1
Naïve	CD8::FIGUEROA_AML_METHYLATION_CLUSTER_2_UP @ T3	CD8	FIGUEROA_AML_METHYLATION_CLUSTER_2_UP	T3	49	76	0.00458978	2.33821	1	0
Type-II	CD8::FIGUEROA_AML_METHYLATION_CLUSTER_2_UP @ T3	CD8	FIGUEROA_AML_METHYLATION_CLUSTER_2_UP	T3	19	106	0.000447232	3.34947	0	1
Intermediate	CD8::FIGUEROA_AML_METHYLATION_CLUSTER_3_UP @ T3	CD8	FIGUEROA_AML_METHYLATION_CLUSTER_3_UP	T3	24	101	0.048686	1.3126	0	1
Type-I	CD8::FIGUEROA_AML_METHYLATION_CLUSTER_3_UP @ T3	CD8	FIGUEROA_AML_METHYLATION_CLUSTER_3_UP	T3	33	92	0.000869367	3.0608	1	0
Type-II	CD8::FIGUEROA_AML_METHYLATION_CLUSTER_3_UP @ T3	CD8	FIGUEROA_AML_METHYLATION_CLUSTER_3_UP	T3	19	106	6.55556e-06	5.18339	0	1
Type-I	CD8::FIGUEROA_AML_METHYLATION_CLUSTER_3_DN @ T3	CD8	FIGUEROA_AML_METHYLATION_CLUSTER_3_DN	T3	33	92	1.65512e-06	5.78117	1	0
Naïve	CD8::FIGUEROA_AML_METHYLATION_CLUSTER_3_DN @ T3	CD8	FIGUEROA_AML_METHYLATION_CLUSTER_3_DN	T3	49	76	0.00343875	2.4636	0	1
Type-II	CD8::FIGUEROA_AML_METHYLATION_CLUSTER_3_DN @ T3	CD8	FIGUEROA_AML_METHYLATION_CLUSTER_3_DN	T3	19	106	0.00102494	2.9893	0	1
Type-I	CD8::FIGUEROA_AML_METHYLATION_CLUSTER_4_UP @ T3	CD8	FIGUEROA_AML_METHYLATION_CLUSTER_4_UP	T3	33	92	0.00561211	2.25087	1	0
Type-II	CD8::FIGUEROA_AML_METHYLATION_CLUSTER_4_UP @ T3	CD8	FIGUEROA_AML_METHYLATION_CLUSTER_4_UP	T3	19	106	0.00110255	2.9576	0	1
Type-II	CD8::FINETTI_BREAST_CANCERS_KINOME_BLUE @ T3	CD8	FINETTI_BREAST_CANCERS_KINOME_BLUE	T3	19	106	0.000435803	3.36071	0	1
Type-I	CD8::FIGUEROA_AML_METHYLATION_CLUSTER_6_DN @ T3	CD8	FIGUEROA_AML_METHYLATION_CLUSTER_6_DN	T3	33	92	2.20897e-05	4.65581	1	0
Naïve	CD8::FIGUEROA_AML_METHYLATION_CLUSTER_6_DN @ T3	CD8	FIGUEROA_AML_METHYLATION_CLUSTER_6_DN	T3	49	76	3.05047e-07	6.51563	0	1
Type-II	CD8::FIGUEROA_AML_METHYLATION_CLUSTER_6_DN @ T3	CD8	FIGUEROA_AML_METHYLATION_CLUSTER_6_DN	T3	19	106	0.00835966	2.07781	1	0
Type-I	CD8::FIGUEROA_AML_METHYLATION_CLUSTER_6_UP @ T3	CD8	FIGUEROA_AML_METHYLATION_CLUSTER_6_UP	T3	33	92	1.94901e-05	4.71019	1	0
Type-II	CD8::FIGUEROA_AML_METHYLATION_CLUSTER_6_UP @ T3	CD8	FIGUEROA_AML_METHYLATION_CLUSTER_6_UP	T3	19	106	3.97744e-05	4.4004	0	1
Type-I	CD8::FIGUEROA_AML_METHYLATION_CLUSTER_7_UP @ T3	CD8	FIGUEROA_AML_METHYLATION_CLUSTER_7_UP	T3	33	92	0.000640819	3.19326	1	0
Type-II	CD8::FIGUEROA_AML_METHYLATION_CLUSTER_7_UP @ T3	CD8	FIGUEROA_AML_METHYLATION_CLUSTER_7_UP	T3	19	106	8.629e-08	7.06404	0	1
Type-I	CD8::FINETTI_BREAST_CANCER_KINOME_GREEN @ T3	CD8	FINETTI_BREAST_CANCER_KINOME_GREEN	T3	33	92	2.02052e-10	9.69454	1	0
Naïve	CD8::FINETTI_BREAST_CANCER_KINOME_GREEN @ T3	CD8	FINETTI_BREAST_CANCER_KINOME_GREEN	T3	49	76	8.60732e-05	4.06513	0	1
Type-II	CD8::FINETTI_BREAST_CANCER_KINOME_GREEN @ T3	CD8	FINETTI_BREAST_CANCER_KINOME_GREEN	T3	19	106	0.0295214	1.52986	0	1
Intermediate	CD8::FINETTI_BREAST_CANCER_KINOME_RED @ T3	CD8	FINETTI_BREAST_CANCER_KINOME_RED	T3	24	101	0.00645924	2.18982	1	0
Type-I	CD8::FINETTI_BREAST_CANCER_KINOME_RED @ T3	CD8	FINETTI_BREAST_CANCER_KINOME_RED	T3	33	92	3.53054e-05	4.45216	0	1
Type-II	CD8::FINETTI_BREAST_CANCER_KINOME_RED @ T3	CD8	FINETTI_BREAST_CANCER_KINOME_RED	T3	19	106	3.63686e-05	4.43927	1	0
Type-I	CD8::FIRESTEIN_CTNNB1_PATHWAY @ T3	CD8	FIRESTEIN_CTNNB1_PATHWAY	T3	33	92	4.37913e-08	7.35861	1	0
Naïve	CD8::FIRESTEIN_CTNNB1_PATHWAY @ T3	CD8	FIRESTEIN_CTNNB1_PATHWAY	T3	49	76	0.0224142	1.64948	0	1
Type-II	CD8::FIRESTEIN_CTNNB1_PATHWAY @ T3	CD8	FIRESTEIN_CTNNB1_PATHWAY	T3	19	106	0.013956	1.85524	0	1
Intermediate	CD8::FINETTI_BREAST_CANCERS_KINOME_GRAY @ T3	CD8	FINETTI_BREAST_CANCERS_KINOME_GRAY	T3	24	101	0.00305947	2.51435	0	1
Naïve	CD8::FINETTI_BREAST_CANCERS_KINOME_GRAY @ T3	CD8	FINETTI_BREAST_CANCERS_KINOME_GRAY	T3	49	76	1.71473e-11	10.7658	1	0
Type-II	CD8::FINETTI_BREAST_CANCERS_KINOME_GRAY @ T3	CD8	FINETTI_BREAST_CANCERS_KINOME_GRAY	T3	19	106	2.45261e-10	9.61037	0	1
Naïve	CD8::FISCHER_G1_S_CELL_CYCLE @ T3	CD8	FISCHER_G1_S_CELL_CYCLE	T3	49	76	0.00080718	3.09303	1	0
Type-I	CD8::FISCHER_DIRECT_P53_TARGETS_META_ANALYSIS @ T3	CD8	FISCHER_DIRECT_P53_TARGETS_META_ANALYSIS	T3	33	92	9.27757e-15	14.0326	1	0
Naïve	CD8::FISCHER_DIRECT_P53_TARGETS_META_ANALYSIS @ T3	CD8	FISCHER_DIRECT_P53_TARGETS_META_ANALYSIS	T3	49	76	0.00512455	2.29034	0	1
Type-II	CD8::FISCHER_DIRECT_P53_TARGETS_META_ANALYSIS @ T3	CD8	FISCHER_DIRECT_P53_TARGETS_META_ANALYSIS	T3	19	106	9.04348e-06	5.04366	0	1
Type-I	CD8::FIRESTEIN_PROLIFERATION @ T3	CD8	FIRESTEIN_PROLIFERATION	T3	33	92	2.22742e-14	13.6522	1	0
Naïve	CD8::FIRESTEIN_PROLIFERATION @ T3	CD8	FIRESTEIN_PROLIFERATION	T3	49	76	0.00231218	2.63598	0	1
Type-II	CD8::FIRESTEIN_PROLIFERATION @ T3	CD8	FIRESTEIN_PROLIFERATION	T3	19	106	0.000171224	3.76644	0	1
Naïve	CD8::FISCHER_G2_M_CELL_CYCLE @ T3	CD8	FISCHER_G2_M_CELL_CYCLE	T3	49	76	0.0294749	1.53055	1	0
Type-I	CD8::FLECHNER_PBL_KIDNEY_TRANSPLANT_OK_VS_DONOR_DN @ T3	CD8	FLECHNER_PBL_KIDNEY_TRANSPLANT_OK_VS_DONOR_DN	T3	33	92	9.16489e-12	11.0379	1	0
Type-II	CD8::FLECHNER_PBL_KIDNEY_TRANSPLANT_OK_VS_DONOR_DN @ T3	CD8	FLECHNER_PBL_KIDNEY_TRANSPLANT_OK_VS_DONOR_DN	T3	19	106	9.30991e-08	7.03105	0	1
Type-I	CD8::FLECHNER_BIOPSY_KIDNEY_TRANSPLANT_REJECTED_VS_OK_UP @ T3	CD8	FLECHNER_BIOPSY_KIDNEY_TRANSPLANT_REJECTED_VS_OK_UP	T3	33	92	3.98218e-08	7.39988	1	0
Naïve	CD8::FLECHNER_BIOPSY_KIDNEY_TRANSPLANT_REJECTED_VS_OK_UP @ T3	CD8	FLECHNER_BIOPSY_KIDNEY_TRANSPLANT_REJECTED_VS_OK_UP	T3	49	76	3.05176e-05	4.51545	0	1
Intermediate	CD8::FLECHNER_PBL_KIDNEY_TRANSPLANT_OK_VS_DONOR_UP @ T3	CD8	FLECHNER_PBL_KIDNEY_TRANSPLANT_OK_VS_DONOR_UP	T3	24	101	0.0267059	1.57339	0	1
Type-I	CD8::FLECHNER_PBL_KIDNEY_TRANSPLANT_OK_VS_DONOR_UP @ T3	CD8	FLECHNER_PBL_KIDNEY_TRANSPLANT_OK_VS_DONOR_UP	T3	33	92	1.37805e-14	13.8607	1	0
Type-II	CD8::FLECHNER_PBL_KIDNEY_TRANSPLANT_OK_VS_DONOR_UP @ T3	CD8	FLECHNER_PBL_KIDNEY_TRANSPLANT_OK_VS_DONOR_UP	T3	19	106	1.02724e-05	4.98833	0	1
Intermediate	CD8::FLECHNER_BIOPSY_KIDNEY_TRANSPLANT_OK_VS_DONOR_DN @ T3	CD8	FLECHNER_BIOPSY_KIDNEY_TRANSPLANT_OK_VS_DONOR_DN	T3	24	101	0.0271384	1.56642	0	1
Type-I	CD8::FLECHNER_BIOPSY_KIDNEY_TRANSPLANT_OK_VS_DONOR_DN @ T3	CD8	FLECHNER_BIOPSY_KIDNEY_TRANSPLANT_OK_VS_DONOR_DN	T3	33	92	1.63896e-11	10.7854	1	0
Type-II	CD8::FLECHNER_BIOPSY_KIDNEY_TRANSPLANT_OK_VS_DONOR_DN @ T3	CD8	FLECHNER_BIOPSY_KIDNEY_TRANSPLANT_OK_VS_DONOR_DN	T3	19	106	1.10423e-06	5.95694	0	1
Type-I	CD8::FLECHNER_PBL_KIDNEY_TRANSPLANT_REJECTED_VS_OK_UP @ T3	CD8	FLECHNER_PBL_KIDNEY_TRANSPLANT_REJECTED_VS_OK_UP	T3	33	92	1.7033e-11	10.7687	1	0
Type-II	CD8::FLECHNER_PBL_KIDNEY_TRANSPLANT_REJECTED_VS_OK_UP @ T3	CD8	FLECHNER_PBL_KIDNEY_TRANSPLANT_REJECTED_VS_OK_UP	T3	19	106	4.01161e-06	5.39668	0	1
Intermediate	CD8::FLECHNER_PBL_KIDNEY_TRANSPLANT_REJECTED_VS_OK_DN @ T3	CD8	FLECHNER_PBL_KIDNEY_TRANSPLANT_REJECTED_VS_OK_DN	T3	24	101	0.0167889	1.77498	0	1
Type-I	CD8::FLECHNER_PBL_KIDNEY_TRANSPLANT_REJECTED_VS_OK_DN @ T3	CD8	FLECHNER_PBL_KIDNEY_TRANSPLANT_REJECTED_VS_OK_DN	T3	33	92	2.40543e-11	10.6188	1	0
Type-II	CD8::FLECHNER_PBL_KIDNEY_TRANSPLANT_REJECTED_VS_OK_DN @ T3	CD8	FLECHNER_PBL_KIDNEY_TRANSPLANT_REJECTED_VS_OK_DN	T3	19	106	4.75149e-05	4.32317	0	1
Intermediate	CD8::FLORIO_HUMAN_NEOCORTEX @ T3	CD8	FLORIO_HUMAN_NEOCORTEX	T3	24	101	0.0116382	1.93411	1	0
Type-I	CD8::FLORIO_HUMAN_NEOCORTEX @ T3	CD8	FLORIO_HUMAN_NEOCORTEX	T3	33	92	2.70221e-10	9.56828	0	1
Naïve	CD8::FLORIO_HUMAN_NEOCORTEX @ T3	CD8	FLORIO_HUMAN_NEOCORTEX	T3	49	76	0.00520539	2.28355	1	0
Intermediate	CD8::FLORIO_NEOCORTEX_BASAL_RADIAL_GLIA_DN @ T3	CD8	FLORIO_NEOCORTEX_BASAL_RADIAL_GLIA_DN	T3	24	101	0.00197924	2.7035	1	0
Type-I	CD8::FLORIO_NEOCORTEX_BASAL_RADIAL_GLIA_DN @ T3	CD8	FLORIO_NEOCORTEX_BASAL_RADIAL_GLIA_DN	T3	33	92	2.1212e-12	11.6734	0	1
Type-II	CD8::FLORIO_NEOCORTEX_BASAL_RADIAL_GLIA_DN @ T3	CD8	FLORIO_NEOCORTEX_BASAL_RADIAL_GLIA_DN	T3	19	106	2.27097e-06	5.64379	1	0
Type-I	CD8::FLORIO_NEOCORTEX_BASAL_RADIAL_GLIA_UP @ T3	CD8	FLORIO_NEOCORTEX_BASAL_RADIAL_GLIA_UP	T3	33	92	1.08979e-13	12.9627	0	1
Naïve	CD8::FLORIO_NEOCORTEX_BASAL_RADIAL_GLIA_UP @ T3	CD8	FLORIO_NEOCORTEX_BASAL_RADIAL_GLIA_UP	T3	49	76	0.00282458	2.54905	1	0
Type-II	CD8::FLORIO_NEOCORTEX_BASAL_RADIAL_GLIA_UP @ T3	CD8	FLORIO_NEOCORTEX_BASAL_RADIAL_GLIA_UP	T3	19	106	0.000293983	3.53168	1	0
Type-I	CD8::FONTAINE_FOLLICULAR_THYROID_ADENOMA_DN @ T3	CD8	FONTAINE_FOLLICULAR_THYROID_ADENOMA_DN	T3	33	92	1.71836e-05	4.76489	1	0
Naïve	CD8::FONTAINE_FOLLICULAR_THYROID_ADENOMA_DN @ T3	CD8	FONTAINE_FOLLICULAR_THYROID_ADENOMA_DN	T3	49	76	0.000444501	3.35213	0	1
Type-II	CD8::FONTAINE_FOLLICULAR_THYROID_ADENOMA_DN @ T3	CD8	FONTAINE_FOLLICULAR_THYROID_ADENOMA_DN	T3	19	106	0.0280145	1.55262	0	1
Type-I	CD8::FONTAINE_FOLLICULAR_THYROID_ADENOMA_UP @ T3	CD8	FONTAINE_FOLLICULAR_THYROID_ADENOMA_UP	T3	33	92	5.0811e-09	8.29404	1	0
Naïve	CD8::FONTAINE_FOLLICULAR_THYROID_ADENOMA_UP @ T3	CD8	FONTAINE_FOLLICULAR_THYROID_ADENOMA_UP	T3	49	76	0.0159655	1.79682	0	1
Type-II	CD8::FONTAINE_FOLLICULAR_THYROID_ADENOMA_UP @ T3	CD8	FONTAINE_FOLLICULAR_THYROID_ADENOMA_UP	T3	19	106	0.00186029	2.73042	0	1
Intermediate	CD8::FLOTHO_PEDIATRIC_ALL_THERAPY_RESPONSE_UP @ T3	CD8	FLOTHO_PEDIATRIC_ALL_THERAPY_RESPONSE_UP	T3	24	101	2.96973e-06	5.52728	0	1
Type-I	CD8::FLOTHO_PEDIATRIC_ALL_THERAPY_RESPONSE_UP @ T3	CD8	FLOTHO_PEDIATRIC_ALL_THERAPY_RESPONSE_UP	T3	33	92	0.0241745	1.61664	1	0
Naïve	CD8::FLOTHO_PEDIATRIC_ALL_THERAPY_RESPONSE_UP @ T3	CD8	FLOTHO_PEDIATRIC_ALL_THERAPY_RESPONSE_UP	T3	49	76	8.30194e-07	6.08082	1	0
Type-II	CD8::FLOTHO_PEDIATRIC_ALL_THERAPY_RESPONSE_UP @ T3	CD8	FLOTHO_PEDIATRIC_ALL_THERAPY_RESPONSE_UP	T3	19	106	1.40812e-05	4.85136	0	1
Type-I	CD8::FONTAINE_THYROID_TUMOR_UNCERTAIN_MALIGNANCY_UP @ T3	CD8	FONTAINE_THYROID_TUMOR_UNCERTAIN_MALIGNANCY_UP	T3	33	92	0.00786977	2.10404	1	0
Naïve	CD8::FONTAINE_THYROID_TUMOR_UNCERTAIN_MALIGNANCY_UP @ T3	CD8	FONTAINE_THYROID_TUMOR_UNCERTAIN_MALIGNANCY_UP	T3	49	76	8.42821e-05	4.07426	0	1
Type-I	CD8::FOSTER_KDM1A_TARGETS_UP @ T3	CD8	FOSTER_KDM1A_TARGETS_UP	T3	33	92	2.40602e-09	8.6187	0	1
Type-II	CD8::FOSTER_KDM1A_TARGETS_UP @ T3	CD8	FOSTER_KDM1A_TARGETS_UP	T3	19	106	9.27278e-07	6.03279	1	0
Type-I	CD8::FONTAINE_PAPILLARY_THYROID_CARCINOMA_UP @ T3	CD8	FONTAINE_PAPILLARY_THYROID_CARCINOMA_UP	T3	33	92	0.00189845	2.7216	1	0
Naïve	CD8::FONTAINE_PAPILLARY_THYROID_CARCINOMA_UP @ T3	CD8	FONTAINE_PAPILLARY_THYROID_CARCINOMA_UP	T3	49	76	3.56241e-05	4.44826	0	1
Type-I	CD8::FOSTER_KDM1A_TARGETS_DN @ T3	CD8	FOSTER_KDM1A_TARGETS_DN	T3	33	92	6.82356e-16	15.166	1	0
Naïve	CD8::FOSTER_KDM1A_TARGETS_DN @ T3	CD8	FOSTER_KDM1A_TARGETS_DN	T3	49	76	2.01348e-08	7.69605	0	1
Intermediate	CD8::FORTSCHEGGER_PHF8_TARGETS_UP @ T3	CD8	FORTSCHEGGER_PHF8_TARGETS_UP	T3	24	101	0.00234089	2.63062	0	1
Type-I	CD8::FORTSCHEGGER_PHF8_TARGETS_UP @ T3	CD8	FORTSCHEGGER_PHF8_TARGETS_UP	T3	33	92	3.53054e-05	4.45216	1	0
Naïve	CD8::FORTSCHEGGER_PHF8_TARGETS_UP @ T3	CD8	FORTSCHEGGER_PHF8_TARGETS_UP	T3	49	76	0.00167237	2.77667	1	0
Type-II	CD8::FORTSCHEGGER_PHF8_TARGETS_UP @ T3	CD8	FORTSCHEGGER_PHF8_TARGETS_UP	T3	19	106	1.81434e-09	8.74128	0	1
Type-II	CD8::FOSTER_TOLERANT_MACROPHAGE_UP @ T3	CD8	FOSTER_TOLERANT_MACROPHAGE_UP	T3	19	106	0.00090673	3.04252	0	1
Intermediate	CD8::FOSTER_TOLERANT_MACROPHAGE_DN @ T3	CD8	FOSTER_TOLERANT_MACROPHAGE_DN	T3	24	101	0.00855138	2.06796	0	1
Type-I	CD8::FOSTER_TOLERANT_MACROPHAGE_DN @ T3	CD8	FOSTER_TOLERANT_MACROPHAGE_DN	T3	33	92	0.000165502	3.7812	1	0
Naïve	CD8::FOSTER_TOLERANT_MACROPHAGE_DN @ T3	CD8	FOSTER_TOLERANT_MACROPHAGE_DN	T3	49	76	0.00198539	2.70215	1	0
Type-II	CD8::FOSTER_TOLERANT_MACROPHAGE_DN @ T3	CD8	FOSTER_TOLERANT_MACROPHAGE_DN	T3	19	106	2.76717e-09	8.55796	0	1
Intermediate	CD8::FOURNIER_ACINAR_DEVELOPMENT_EARLY_UP @ T3	CD8	FOURNIER_ACINAR_DEVELOPMENT_EARLY_UP	T3	24	101	0.000688293	3.16223	0	1
[truncated: 38,187 more rows]

## Sheet: S6.3 GSVA CD4+ T cells
group	analyte	celltype	pathway	timepoint	n-yes	n-no	p-value	-log10(p-value)	high-yes	high-no
Type-I	CD4::ABBUD_LIF_SIGNALING_1_UP @ T3	CD4	ABBUD_LIF_SIGNALING_1_UP	T3	33	92	0.00142427	2.84641	1	0
Type-II	CD4::ABE_INNER_EAR @ T3	CD4	ABE_INNER_EAR	T3	19	106	0.0210487	1.67677	1	0
Intermediate	CD4::ABBUD_LIF_SIGNALING_1_DN @ T3	CD4	ABBUD_LIF_SIGNALING_1_DN	T3	24	101	0.0136435	1.86507	0	1
Type-I	CD4::ABBUD_LIF_SIGNALING_1_DN @ T3	CD4	ABBUD_LIF_SIGNALING_1_DN	T3	33	92	0.0379757	1.42049	1	0
Naîve	CD4::ABBUD_LIF_SIGNALING_1_DN @ T3	CD4	ABBUD_LIF_SIGNALING_1_DN	T3	49	76	0.0155283	1.80888	1	0
Type-II	CD4::ABBUD_LIF_SIGNALING_1_DN @ T3	CD4	ABBUD_LIF_SIGNALING_1_DN	T3	19	106	0.0017344	2.76085	0	1
Type-I	CD4::ABE_VEGFA_TARGETS @ T3	CD4	ABE_VEGFA_TARGETS	T3	33	92	1.08183e-07	6.96584	0	1
Naîve	CD4::ABE_VEGFA_TARGETS @ T3	CD4	ABE_VEGFA_TARGETS	T3	49	76	0.00607936	2.21614	1	0
Type-I	CD4::ABDELMOHSEN_ELAVL4_TARGETS @ T3	CD4	ABDELMOHSEN_ELAVL4_TARGETS	T3	33	92	0.0182375	1.73904	1	0
Naîve	CD4::ABDELMOHSEN_ELAVL4_TARGETS @ T3	CD4	ABDELMOHSEN_ELAVL4_TARGETS	T3	49	76	0.0239463	1.62076	1	0
Type-II	CD4::ABDELMOHSEN_ELAVL4_TARGETS @ T3	CD4	ABDELMOHSEN_ELAVL4_TARGETS	T3	19	106	4.09755e-05	4.38748	0	1
Type-I	CD4::ABE_VEGFA_TARGETS_30MIN @ T3	CD4	ABE_VEGFA_TARGETS_30MIN	T3	33	92	0.0134067	1.87268	0	1
Type-II	CD4::ABE_VEGFA_TARGETS_30MIN @ T3	CD4	ABE_VEGFA_TARGETS_30MIN	T3	19	106	0.000175989	3.75451	1	0
Type-I	CD4::ACEVEDO_LIVER_CANCER_WITH_H3K27ME3_DN @ T3	CD4	ACEVEDO_LIVER_CANCER_WITH_H3K27ME3_DN	T3	33	92	2.37331e-06	5.62465	0	1
Type-II	CD4::ACEVEDO_LIVER_CANCER_WITH_H3K27ME3_DN @ T3	CD4	ACEVEDO_LIVER_CANCER_WITH_H3K27ME3_DN	T3	19	106	0.00181742	2.74054	1	0
Type-I	CD4::ABRAHAM_ALPC_VS_MULTIPLE_MYELOMA_DN @ T3	CD4	ABRAHAM_ALPC_VS_MULTIPLE_MYELOMA_DN	T3	33	92	2.14459e-11	10.6687	1	0
Naîve	CD4::ABRAHAM_ALPC_VS_MULTIPLE_MYELOMA_DN @ T3	CD4	ABRAHAM_ALPC_VS_MULTIPLE_MYELOMA_DN	T3	49	76	0.00282458	2.54905	0	1
Type-II	CD4::ABRAHAM_ALPC_VS_MULTIPLE_MYELOMA_DN @ T3	CD4	ABRAHAM_ALPC_VS_MULTIPLE_MYELOMA_DN	T3	19	106	0.00194883	2.71023	0	1
Intermediate	CD4::ABRAMSON_INTERACT_WITH_AIRE @ T3	CD4	ABRAMSON_INTERACT_WITH_AIRE	T3	24	101	0.0303384	1.51801	0	1
Type-I	CD4::ABRAMSON_INTERACT_WITH_AIRE @ T3	CD4	ABRAMSON_INTERACT_WITH_AIRE	T3	33	92	1.66171e-13	12.7794	1	0
Type-II	CD4::ABRAMSON_INTERACT_WITH_AIRE @ T3	CD4	ABRAMSON_INTERACT_WITH_AIRE	T3	19	106	1.07838e-08	7.96723	0	1
Type-I	CD4::ABRAHAM_ALPC_VS_MULTIPLE_MYELOMA_UP @ T3	CD4	ABRAHAM_ALPC_VS_MULTIPLE_MYELOMA_UP	T3	33	92	0.0169051	1.77198	1	0
Type-II	CD4::ABRAHAM_ALPC_VS_MULTIPLE_MYELOMA_UP @ T3	CD4	ABRAHAM_ALPC_VS_MULTIPLE_MYELOMA_UP	T3	19	106	0.000126219	3.89887	0	1
Type-I	CD4::ACEVEDO_LIVER_CANCER_WITH_H3K27ME3_UP @ T3	CD4	ACEVEDO_LIVER_CANCER_WITH_H3K27ME3_UP	T3	33	92	3.94535e-07	6.40391	0	1
Naîve	CD4::ACEVEDO_LIVER_CANCER_WITH_H3K27ME3_UP @ T3	CD4	ACEVEDO_LIVER_CANCER_WITH_H3K27ME3_UP	T3	49	76	1.28434e-06	5.89132	1	0
Type-I	CD4::ACEVEDO_LIVER_CANCER_DN @ T3	CD4	ACEVEDO_LIVER_CANCER_DN	T3	33	92	4.72207e-16	15.3259	1	0
Naîve	CD4::ACEVEDO_LIVER_CANCER_DN @ T3	CD4	ACEVEDO_LIVER_CANCER_DN	T3	49	76	0.00198539	2.70215	0	1
Type-II	CD4::ACEVEDO_LIVER_CANCER_DN @ T3	CD4	ACEVEDO_LIVER_CANCER_DN	T3	19	106	8.02183e-05	4.09573	0	1
Intermediate	CD4::ACEVEDO_LIVER_CANCER_WITH_H3K9ME3_UP @ T3	CD4	ACEVEDO_LIVER_CANCER_WITH_H3K9ME3_UP	T3	24	101	0.0407023	1.39038	0	1
Type-I	CD4::ACEVEDO_LIVER_CANCER_WITH_H3K9ME3_UP @ T3	CD4	ACEVEDO_LIVER_CANCER_WITH_H3K9ME3_UP	T3	33	92	0.0190803	1.71942	0	1
Naîve	CD4::ACEVEDO_LIVER_CANCER_WITH_H3K9ME3_UP @ T3	CD4	ACEVEDO_LIVER_CANCER_WITH_H3K9ME3_UP	T3	49	76	2.49686e-05	4.6026	1	0
Intermediate	CD4::ACEVEDO_LIVER_CANCER_WITH_H3K9ME3_DN @ T3	CD4	ACEVEDO_LIVER_CANCER_WITH_H3K9ME3_DN	T3	24	101	0.0151444	1.81975	0	1
Naîve	CD4::ACEVEDO_LIVER_CANCER_WITH_H3K9ME3_DN @ T3	CD4	ACEVEDO_LIVER_CANCER_WITH_H3K9ME3_DN	T3	49	76	3.33362e-09	8.47708	1	0
Type-II	CD4::ACEVEDO_LIVER_CANCER_WITH_H3K9ME3_DN @ T3	CD4	ACEVEDO_LIVER_CANCER_WITH_H3K9ME3_DN	T3	19	106	0.000122735	3.91103	0	1
Type-I	CD4::ACEVEDO_NORMAL_TISSUE_ADJACENT_TO_LIVER_TUMOR_UP @ T3	CD4	ACEVEDO_NORMAL_TISSUE_ADJACENT_TO_LIVER_TUMOR_UP	T3	33	92	1.24662e-09	8.90426	1	0
Type-II	CD4::ACEVEDO_NORMAL_TISSUE_ADJACENT_TO_LIVER_TUMOR_UP @ T3	CD4	ACEVEDO_NORMAL_TISSUE_ADJACENT_TO_LIVER_TUMOR_UP	T3	19	106	1.96826e-08	7.70592	0	1
Type-I	CD4::ACEVEDO_LIVER_TUMOR_VS_NORMAL_ADJACENT_TISSUE_DN @ T3	CD4	ACEVEDO_LIVER_TUMOR_VS_NORMAL_ADJACENT_TISSUE_DN	T3	33	92	3.74496e-14	13.4266	1	0
Naîve	CD4::ACEVEDO_LIVER_TUMOR_VS_NORMAL_ADJACENT_TISSUE_DN @ T3	CD4	ACEVEDO_LIVER_TUMOR_VS_NORMAL_ADJACENT_TISSUE_DN	T3	49	76	1.23197e-05	4.9094	0	1
Type-II	CD4::ACEVEDO_LIVER_TUMOR_VS_NORMAL_ADJACENT_TISSUE_DN @ T3	CD4	ACEVEDO_LIVER_TUMOR_VS_NORMAL_ADJACENT_TISSUE_DN	T3	19	106	8.48298e-06	5.07145	0	1
Type-I	CD4::ACOSTA_PROLIFERATION_INDEPENDENT_MYC_TARGETS_DN @ T3	CD4	ACOSTA_PROLIFERATION_INDEPENDENT_MYC_TARGETS_DN	T3	33	92	3.29016e-14	13.4828	1	0
Naîve	CD4::ACOSTA_PROLIFERATION_INDEPENDENT_MYC_TARGETS_DN @ T3	CD4	ACOSTA_PROLIFERATION_INDEPENDENT_MYC_TARGETS_DN	T3	49	76	1.02303e-07	6.99011	0	1
Type-I	CD4::ACEVEDO_NORMAL_TISSUE_ADJACENT_TO_LIVER_TUMOR_DN @ T3	CD4	ACEVEDO_NORMAL_TISSUE_ADJACENT_TO_LIVER_TUMOR_DN	T3	33	92	4.94497e-16	15.3058	1	0
Naîve	CD4::ACEVEDO_NORMAL_TISSUE_ADJACENT_TO_LIVER_TUMOR_DN @ T3	CD4	ACEVEDO_NORMAL_TISSUE_ADJACENT_TO_LIVER_TUMOR_DN	T3	49	76	2.33427e-05	4.63185	0	1
Type-II	CD4::ACEVEDO_NORMAL_TISSUE_ADJACENT_TO_LIVER_TUMOR_DN @ T3	CD4	ACEVEDO_NORMAL_TISSUE_ADJACENT_TO_LIVER_TUMOR_DN	T3	19	106	0.00208891	2.68008	0	1
Type-II	CD4::ADDYA_ERYTHROID_DIFFERENTIATION_BY_HEMIN @ T3	CD4	ADDYA_ERYTHROID_DIFFERENTIATION_BY_HEMIN	T3	19	106	0.000201748	3.69519	0	1
Type-II	CD4::AFFAR_YY1_TARGETS_DN @ T3	CD4	AFFAR_YY1_TARGETS_DN	T3	19	106	0.00107609	2.96815	1	0
Type-I	CD4::AIGNER_ZEB1_TARGETS @ T3	CD4	AIGNER_ZEB1_TARGETS	T3	33	92	8.14128e-05	4.08931	0	1
Type-II	CD4::AIGNER_ZEB1_TARGETS @ T3	CD4	AIGNER_ZEB1_TARGETS	T3	19	106	0.0112757	1.94786	1	0
Type-I	CD4::AIYAR_COBRA1_TARGETS_UP @ T3	CD4	AIYAR_COBRA1_TARGETS_UP	T3	33	92	0.00166154	2.77949	1	0
Type-I	CD4::AFFAR_YY1_TARGETS_UP @ T3	CD4	AFFAR_YY1_TARGETS_UP	T3	33	92	6.43643e-05	4.19136	1	0
Naîve	CD4::AFFAR_YY1_TARGETS_UP @ T3	CD4	AFFAR_YY1_TARGETS_UP	T3	49	76	0.00033974	3.46885	0	1
Type-I	CD4::AKL_HTLV1_INFECTION_DN @ T3	CD4	AKL_HTLV1_INFECTION_DN	T3	33	92	0.0109093	1.9622	1	0
Type-II	CD4::AKL_HTLV1_INFECTION_DN @ T3	CD4	AKL_HTLV1_INFECTION_DN	T3	19	106	5.2621e-07	6.27884	0	1
Type-I	CD4::ACOSTA_PROLIFERATION_INDEPENDENT_MYC_TARGETS_UP @ T3	CD4	ACOSTA_PROLIFERATION_INDEPENDENT_MYC_TARGETS_UP	T3	33	92	2.32637e-14	13.6333	1	0
Naîve	CD4::ACOSTA_PROLIFERATION_INDEPENDENT_MYC_TARGETS_UP @ T3	CD4	ACOSTA_PROLIFERATION_INDEPENDENT_MYC_TARGETS_UP	T3	49	76	0.00366905	2.43545	0	1
Type-II	CD4::ACOSTA_PROLIFERATION_INDEPENDENT_MYC_TARGETS_UP @ T3	CD4	ACOSTA_PROLIFERATION_INDEPENDENT_MYC_TARGETS_UP	T3	19	106	1.24191e-05	4.90591	0	1
Type-I	CD4::AGUIRRE_PANCREATIC_CANCER_COPY_NUMBER_UP @ T3	CD4	AGUIRRE_PANCREATIC_CANCER_COPY_NUMBER_UP	T3	33	92	1.23589e-15	14.908	1	0
Naîve	CD4::AGUIRRE_PANCREATIC_CANCER_COPY_NUMBER_UP @ T3	CD4	AGUIRRE_PANCREATIC_CANCER_COPY_NUMBER_UP	T3	49	76	0.010125	1.9946	0	1
Type-II	CD4::AGUIRRE_PANCREATIC_CANCER_COPY_NUMBER_UP @ T3	CD4	AGUIRRE_PANCREATIC_CANCER_COPY_NUMBER_UP	T3	19	106	1.59542e-05	4.79713	0	1
Type-I	CD4::AGUIRRE_PANCREATIC_CANCER_COPY_NUMBER_DN @ T3	CD4	AGUIRRE_PANCREATIC_CANCER_COPY_NUMBER_DN	T3	33	92	9.84081e-16	15.007	1	0
Naîve	CD4::AGUIRRE_PANCREATIC_CANCER_COPY_NUMBER_DN @ T3	CD4	AGUIRRE_PANCREATIC_CANCER_COPY_NUMBER_DN	T3	49	76	0.0454918	1.34207	0	1
Type-II	CD4::AGUIRRE_PANCREATIC_CANCER_COPY_NUMBER_DN @ T3	CD4	AGUIRRE_PANCREATIC_CANCER_COPY_NUMBER_DN	T3	19	106	9.54921e-09	8.02003	0	1
Type-I	CD4::AKL_HTLV1_INFECTION_UP @ T3	CD4	AKL_HTLV1_INFECTION_UP	T3	33	92	4.63606e-10	9.33385	1	0
Naîve	CD4::AKL_HTLV1_INFECTION_UP @ T3	CD4	AKL_HTLV1_INFECTION_UP	T3	49	76	1.09688e-05	4.95984	0	1
Type-I	CD4::AIYAR_COBRA1_TARGETS_DN @ T3	CD4	AIYAR_COBRA1_TARGETS_DN	T3	33	92	2.18489e-06	5.66057	1	0
Naîve	CD4::AIYAR_COBRA1_TARGETS_DN @ T3	CD4	AIYAR_COBRA1_TARGETS_DN	T3	49	76	0.0127522	1.89442	0	1
Type-II	CD4::AIYAR_COBRA1_TARGETS_DN @ T3	CD4	AIYAR_COBRA1_TARGETS_DN	T3	19	106	0.013956	1.85524	0	1
Type-I	CD4::AKT_UP.V1_DN @ T3	CD4	AKT_UP.V1_DN	T3	33	92	0.0015686	2.80449	1	0
Naîve	CD4::AKT_UP.V1_DN @ T3	CD4	AKT_UP.V1_DN	T3	49	76	0.000135867	3.86688	0	1
Naîve	CD4::AKT_UP.V1_UP @ T3	CD4	AKT_UP.V1_UP	T3	49	76	0.000125156	3.90255	0	1
Type-II	CD4::AKT_UP.V1_UP @ T3	CD4	AKT_UP.V1_UP	T3	19	106	0.0181707	1.74063	1	0
Type-II	CD4::ALCALAY_AML_BY_NPM1_LOCALIZATION_UP @ T3	CD4	ALCALAY_AML_BY_NPM1_LOCALIZATION_UP	T3	19	106	0.0192068	1.71654	1	0
Type-II	CD4::ALCALAY_AML_BY_NPM1_LOCALIZATION_DN @ T3	CD4	ALCALAY_AML_BY_NPM1_LOCALIZATION_DN	T3	19	106	0.041458	1.38239	1	0
Type-I	CD4::AKT_UP_MTOR_DN.V1_DN @ T3	CD4	AKT_UP_MTOR_DN.V1_DN	T3	33	92	0.00040479	3.39277	1	0
Naîve	CD4::AKT_UP_MTOR_DN.V1_DN @ T3	CD4	AKT_UP_MTOR_DN.V1_DN	T3	49	76	3.97576e-05	4.40058	0	1
Type-I	CD4::AKT_UP_MTOR_DN.V1_UP @ T3	CD4	AKT_UP_MTOR_DN.V1_UP	T3	33	92	0.00094198	3.02596	1	0
Naîve	CD4::AKT_UP_MTOR_DN.V1_UP @ T3	CD4	AKT_UP_MTOR_DN.V1_UP	T3	49	76	0.000238807	3.62195	0	1
Type-I	CD4::ALK_DN.V1_UP @ T3	CD4	ALK_DN.V1_UP	T3	33	92	7.07326e-05	4.15038	0	1
Type-II	CD4::ALK_DN.V1_UP @ T3	CD4	ALK_DN.V1_UP	T3	19	106	1.51846e-07	6.8186	1	0
Intermediate	CD4::ALK_DN.V1_DN @ T3	CD4	ALK_DN.V1_DN	T3	24	101	0.0333342	1.47711	1	0
Type-I	CD4::ALK_DN.V1_DN @ T3	CD4	ALK_DN.V1_DN	T3	33	92	0.000341303	3.46686	0	1
Naîve	CD4::ALK_DN.V1_DN @ T3	CD4	ALK_DN.V1_DN	T3	49	76	0.00666514	2.17619	0	1
Type-II	CD4::ALK_DN.V1_DN @ T3	CD4	ALK_DN.V1_DN	T3	19	106	8.80372e-09	8.05533	1	0
Intermediate	CD4::ALCALA_APOPTOSIS @ T3	CD4	ALCALA_APOPTOSIS	T3	24	101	0.0176685	1.7528	0	1
Type-I	CD4::ALCALA_APOPTOSIS @ T3	CD4	ALCALA_APOPTOSIS	T3	33	92	1.59329e-13	12.7977	1	0
Naîve	CD4::ALCALA_APOPTOSIS @ T3	CD4	ALCALA_APOPTOSIS	T3	49	76	0.0175821	1.75493	0	1
Type-II	CD4::ALCALA_APOPTOSIS @ T3	CD4	ALCALA_APOPTOSIS	T3	19	106	0.00127432	2.89472	0	1
Type-I	CD4::ALONSO_METASTASIS_DN @ T3	CD4	ALONSO_METASTASIS_DN	T3	33	92	0.0211804	1.67407	1	0
Type-II	CD4::ALONSO_METASTASIS_DN @ T3	CD4	ALONSO_METASTASIS_DN	T3	19	106	0.00709823	2.14885	0	1
Type-I	CD4::ALFANO_MYC_TARGETS @ T3	CD4	ALFANO_MYC_TARGETS	T3	33	92	4.17364e-15	14.3795	1	0
Naîve	CD4::ALFANO_MYC_TARGETS @ T3	CD4	ALFANO_MYC_TARGETS	T3	49	76	2.34928e-06	5.62906	0	1
Type-II	CD4::ALFANO_MYC_TARGETS @ T3	CD4	ALFANO_MYC_TARGETS	T3	19	106	0.00097604	3.01053	0	1
Type-I	CD4::ALONSO_METASTASIS_UP @ T3	CD4	ALONSO_METASTASIS_UP	T3	33	92	3.85871e-12	11.4136	1	0
Naîve	CD4::ALONSO_METASTASIS_UP @ T3	CD4	ALONSO_METASTASIS_UP	T3	49	76	1.23197e-05	4.9094	0	1
Type-II	CD4::ALONSO_METASTASIS_UP @ T3	CD4	ALONSO_METASTASIS_UP	T3	19	106	0.0106289	1.97351	0	1
Type-I	CD4::AMIT_EGF_RESPONSE_120_HELA @ T3	CD4	AMIT_EGF_RESPONSE_120_HELA	T3	33	92	5.63893e-06	5.2488	1	0
Type-II	CD4::AMIT_EGF_RESPONSE_120_HELA @ T3	CD4	AMIT_EGF_RESPONSE_120_HELA	T3	19	106	0.00124408	2.90515	0	1
Type-I	CD4::AMBROSINI_FLAVOPIRIDOL_TREATMENT_TP53 @ T3	CD4	AMBROSINI_FLAVOPIRIDOL_TREATMENT_TP53	T3	33	92	3.90989e-14	13.4078	1	0
Naîve	CD4::AMBROSINI_FLAVOPIRIDOL_TREATMENT_TP53 @ T3	CD4	AMBROSINI_FLAVOPIRIDOL_TREATMENT_TP53	T3	49	76	8.79002e-05	4.05601	0	1
Type-II	CD4::AMBROSINI_FLAVOPIRIDOL_TREATMENT_TP53 @ T3	CD4	AMBROSINI_FLAVOPIRIDOL_TREATMENT_TP53	T3	19	106	1.24191e-05	4.90591	0	1
Type-I	CD4::AMIT_DELAYED_EARLY_GENES @ T3	CD4	AMIT_DELAYED_EARLY_GENES	T3	33	92	0.0149507	1.82534	1	0
Type-II	CD4::AMIT_DELAYED_EARLY_GENES @ T3	CD4	AMIT_DELAYED_EARLY_GENES	T3	19	106	8.75895e-06	5.05755	0	1
Type-I	CD4::AMIT_EGF_RESPONSE_120_MCF10A @ T3	CD4	AMIT_EGF_RESPONSE_120_MCF10A	T3	33	92	5.34687e-06	5.2719	1	0
Type-II	CD4::AMIT_EGF_RESPONSE_120_MCF10A @ T3	CD4	AMIT_EGF_RESPONSE_120_MCF10A	T3	19	106	1.64582e-05	4.78362	0	1
Intermediate	CD4::AMIT_EGF_RESPONSE_240_HELA @ T3	CD4	AMIT_EGF_RESPONSE_240_HELA	T3	24	101	0.00178004	2.74957	0	1
Type-I	CD4::AMIT_EGF_RESPONSE_240_HELA @ T3	CD4	AMIT_EGF_RESPONSE_240_HELA	T3	33	92	3.39686e-08	7.46892	1	0
Type-II	CD4::AMIT_EGF_RESPONSE_240_HELA @ T3	CD4	AMIT_EGF_RESPONSE_240_HELA	T3	19	106	5.45363e-07	6.26331	0	1
Type-II	CD4::AMIT_EGF_RESPONSE_40_MCF10A @ T3	CD4	AMIT_EGF_RESPONSE_40_MCF10A	T3	19	106	0.0017344	2.76085	0	1
Type-II	CD4::AMIT_EGF_RESPONSE_240_MCF10A @ T3	CD4	AMIT_EGF_RESPONSE_240_MCF10A	T3	19	106	0.0428502	1.36805	0	1
Type-II	CD4::AMIT_EGF_RESPONSE_40_HELA @ T3	CD4	AMIT_EGF_RESPONSE_40_HELA	T3	19	106	1.91621e-06	5.71756	0	1
Naîve	CD4::AMIT_SERUM_RESPONSE_240_MCF10A @ T3	CD4	AMIT_SERUM_RESPONSE_240_MCF10A	T3	49	76	0.000122605	3.91149	0	1
Type-I	CD4::AMIT_EGF_RESPONSE_60_MCF10A @ T3	CD4	AMIT_EGF_RESPONSE_60_MCF10A	T3	33	92	0.0179639	1.7456	1	0
Type-II	CD4::AMIT_EGF_RESPONSE_60_MCF10A @ T3	CD4	AMIT_EGF_RESPONSE_60_MCF10A	T3	19	106	0.000521895	3.28242	0	1
Type-I	CD4::AMIT_SERUM_RESPONSE_20_MCF10A @ T3	CD4	AMIT_SERUM_RESPONSE_20_MCF10A	T3	33	92	2.04929e-05	4.6884	1	0
Type-II	CD4::AMIT_SERUM_RESPONSE_20_MCF10A @ T3	CD4	AMIT_SERUM_RESPONSE_20_MCF10A	T3	19	106	0.00021301	3.6716	0	1
Type-I	CD4::AMIT_SERUM_RESPONSE_120_MCF10A @ T3	CD4	AMIT_SERUM_RESPONSE_120_MCF10A	T3	33	92	8.15467e-06	5.08859	1	0
Naîve	CD4::AMIT_SERUM_RESPONSE_120_MCF10A @ T3	CD4	AMIT_SERUM_RESPONSE_120_MCF10A	T3	49	76	0.0245841	1.60935	0	1
Type-II	CD4::AMIT_SERUM_RESPONSE_120_MCF10A @ T3	CD4	AMIT_SERUM_RESPONSE_120_MCF10A	T3	19	106	0.000655922	3.18315	0	1
Type-I	CD4::AMIT_EGF_RESPONSE_480_HELA @ T3	CD4	AMIT_EGF_RESPONSE_480_HELA	T3	33	92	1.46464e-13	12.8343	1	0
Naîve	CD4::AMIT_EGF_RESPONSE_480_HELA @ T3	CD4	AMIT_EGF_RESPONSE_480_HELA	T3	49	76	1.28434e-06	5.89132	0	1
Type-II	CD4::AMIT_EGF_RESPONSE_480_HELA @ T3	CD4	AMIT_EGF_RESPONSE_480_HELA	T3	19	106	0.0295214	1.52986	0	1
Naîve	CD4::AMIT_SERUM_RESPONSE_60_MCF10A @ T3	CD4	AMIT_SERUM_RESPONSE_60_MCF10A	T3	49	76	8.42821e-05	4.07426	1	0
Type-II	CD4::AMIT_SERUM_RESPONSE_60_MCF10A @ T3	CD4	AMIT_SERUM_RESPONSE_60_MCF10A	T3	19	106	0.000153348	3.81432	0	1
Type-I	CD4::AMIT_EGF_RESPONSE_60_HELA @ T3	CD4	AMIT_EGF_RESPONSE_60_HELA	T3	33	92	0.0434759	1.36175	1	0
Naîve	CD4::AMIT_EGF_RESPONSE_60_HELA @ T3	CD4	AMIT_EGF_RESPONSE_60_HELA	T3	49	76	0.00105862	2.97526	1	0
Type-II	CD4::AMIT_EGF_RESPONSE_60_HELA @ T3	CD4	AMIT_EGF_RESPONSE_60_HELA	T3	19	106	2.70154e-08	7.56839	0	1
Type-I	CD4::AMIT_EGF_RESPONSE_480_MCF10A @ T3	CD4	AMIT_EGF_RESPONSE_480_MCF10A	T3	33	92	2.64893e-06	5.57693	1	0
Type-II	CD4::AMIT_EGF_RESPONSE_480_MCF10A @ T3	CD4	AMIT_EGF_RESPONSE_480_MCF10A	T3	19	106	0.00870483	2.06024	0	1
Type-I	CD4::AMIT_SERUM_RESPONSE_480_MCF10A @ T3	CD4	AMIT_SERUM_RESPONSE_480_MCF10A	T3	33	92	2.37331e-06	5.62465	1	0
Type-II	CD4::AMIT_SERUM_RESPONSE_480_MCF10A @ T3	CD4	AMIT_SERUM_RESPONSE_480_MCF10A	T3	19	106	6.55506e-05	4.18342	0	1
Type-II	CD4::AMIT_SERUM_RESPONSE_40_MCF10A @ T3	CD4	AMIT_SERUM_RESPONSE_40_MCF10A	T3	19	106	0.00819172	2.08663	0	1
Type-I	CD4::AMUNDSON_DNA_DAMAGE_RESPONSE_TP53 @ T3	CD4	AMUNDSON_DNA_DAMAGE_RESPONSE_TP53	T3	33	92	8.52995e-05	4.06905	1	0
Type-II	CD4::AMUNDSON_DNA_DAMAGE_RESPONSE_TP53 @ T3	CD4	AMUNDSON_DNA_DAMAGE_RESPONSE_TP53	T3	19	106	0.00100021	2.99991	0	1
Intermediate	CD4::ANDERSEN_CHOLANGIOCARCINOMA_CLASS1 @ T3	CD4	ANDERSEN_CHOLANGIOCARCINOMA_CLASS1	T3	24	101	0.0018574	2.73109	1	0
Naîve	CD4::ANDERSEN_CHOLANGIOCARCINOMA_CLASS1 @ T3	CD4	ANDERSEN_CHOLANGIOCARCINOMA_CLASS1	T3	49	76	0.000950418	3.02209	0	1
Type-II	CD4::ANDERSEN_CHOLANGIOCARCINOMA_CLASS1 @ T3	CD4	ANDERSEN_CHOLANGIOCARCINOMA_CLASS1	T3	19	106	0.0480381	1.31841	1	0
Type-I	CD4::ANASTASSIOU_MULTICANCER_INVASIVENESS_SIGNATURE @ T3	CD4	ANASTASSIOU_MULTICANCER_INVASIVENESS_SIGNATURE	T3	33	92	2.03196e-08	7.69209	0	1
Type-II	CD4::ANASTASSIOU_MULTICANCER_INVASIVENESS_SIGNATURE @ T3	CD4	ANASTASSIOU_MULTICANCER_INVASIVENESS_SIGNATURE	T3	19	106	2.34912e-06	5.6291	1	0
Type-I	CD4::AMUNDSON_RESPONSE_TO_ARSENITE @ T3	CD4	AMUNDSON_RESPONSE_TO_ARSENITE	T3	33	92	3.74496e-14	13.4266	1	0
Type-II	CD4::AMUNDSON_RESPONSE_TO_ARSENITE @ T3	CD4	AMUNDSON_RESPONSE_TO_ARSENITE	T3	19	106	5.38487e-09	8.26883	0	1
Type-I	CD4::ANDERSEN_CHOLANGIOCARCINOMA_CLASS2 @ T3	CD4	ANDERSEN_CHOLANGIOCARCINOMA_CLASS2	T3	33	92	5.13375e-11	10.2896	0	1
Type-II	CD4::ANDERSEN_CHOLANGIOCARCINOMA_CLASS2 @ T3	CD4	ANDERSEN_CHOLANGIOCARCINOMA_CLASS2	T3	19	106	1.03559e-08	7.98481	1	0
Type-I	CD4::APPEL_IMATINIB_RESPONSE @ T3	CD4	APPEL_IMATINIB_RESPONSE	T3	33	92	3.87631e-06	5.41158	1	0
Naîve	CD4::APPEL_IMATINIB_RESPONSE @ T3	CD4	APPEL_IMATINIB_RESPONSE	T3	49	76	0.0196038	1.70766	0	1
Type-I	CD4::ANDERSEN_LIVER_CANCER_KRT19_DN @ T3	CD4	ANDERSEN_LIVER_CANCER_KRT19_DN	T3	33	92	6.90869e-05	4.1606	1	0
Naîve	CD4::ANDERSEN_LIVER_CANCER_KRT19_DN @ T3	CD4	ANDERSEN_LIVER_CANCER_KRT19_DN	T3	49	76	3.67816e-07	6.43437	0	1
Type-I	CD4::APPIERTO_RESPONSE_TO_FENRETINIDE_DN @ T3	CD4	APPIERTO_RESPONSE_TO_FENRETINIDE_DN	T3	33	92	9.9074e-12	11.004	1	0
Naîve	CD4::APPIERTO_RESPONSE_TO_FENRETINIDE_DN @ T3	CD4	APPIERTO_RESPONSE_TO_FENRETINIDE_DN	T3	49	76	1.31744e-06	5.88027	0	1
Type-II	CD4::APPIERTO_RESPONSE_TO_FENRETINIDE_DN @ T3	CD4	APPIERTO_RESPONSE_TO_FENRETINIDE_DN	T3	19	106	0.0181707	1.74063	0	1
Intermediate	CD4::APPIERTO_RESPONSE_TO_FENRETINIDE_UP @ T3	CD4	APPIERTO_RESPONSE_TO_FENRETINIDE_UP	T3	24	101	0.025035	1.60145	0	1
Type-I	CD4::APPIERTO_RESPONSE_TO_FENRETINIDE_UP @ T3	CD4	APPIERTO_RESPONSE_TO_FENRETINIDE_UP	T3	33	92	6.16528e-10	9.21005	1	0
Type-II	CD4::APPIERTO_RESPONSE_TO_FENRETINIDE_UP @ T3	CD4	APPIERTO_RESPONSE_TO_FENRETINIDE_UP	T3	19	106	7.13098e-08	7.14685	0	1
Type-I	CD4::ASTON_MAJOR_DEPRESSIVE_DISORDER_DN @ T3	CD4	ASTON_MAJOR_DEPRESSIVE_DISORDER_DN	T3	33	92	3.26234e-11	10.4865	1	0
Type-II	CD4::ASTON_MAJOR_DEPRESSIVE_DISORDER_DN @ T3	CD4	ASTON_MAJOR_DEPRESSIVE_DISORDER_DN	T3	19	106	1.87558e-10	9.72686	0	1
Type-I	CD4::ASTON_MAJOR_DEPRESSIVE_DISORDER_UP @ T3	CD4	ASTON_MAJOR_DEPRESSIVE_DISORDER_UP	T3	33	92	0.00723974	2.14028	1	0
Type-II	CD4::ASTON_MAJOR_DEPRESSIVE_DISORDER_UP @ T3	CD4	ASTON_MAJOR_DEPRESSIVE_DISORDER_UP	T3	19	106	3.97744e-05	4.4004	0	1
Type-I	CD4::ATF2_S_UP.V1_DN @ T3	CD4	ATF2_S_UP.V1_DN	T3	33	92	0.00112637	2.94832	0	1
Type-I	CD4::ASTIER_INTEGRIN_SIGNALING @ T3	CD4	ASTIER_INTEGRIN_SIGNALING	T3	33	92	3.05089e-15	14.5156	1	0
Naîve	CD4::ASTIER_INTEGRIN_SIGNALING @ T3	CD4	ASTIER_INTEGRIN_SIGNALING	T3	49	76	0.00719154	2.14318	0	1
Type-II	CD4::ASTIER_INTEGRIN_SIGNALING @ T3	CD4	ASTIER_INTEGRIN_SIGNALING	T3	19	106	7.77795e-07	6.10914	0	1
Intermediate	CD4::APRELIKOVA_BRCA1_TARGETS @ T3	CD4	APRELIKOVA_BRCA1_TARGETS	T3	24	101	0.0458899	1.33828	0	1
Type-I	CD4::APRELIKOVA_BRCA1_TARGETS @ T3	CD4	APRELIKOVA_BRCA1_TARGETS	T3	33	92	8.19325e-08	7.08654	1	0
Type-II	CD4::APRELIKOVA_BRCA1_TARGETS @ T3	CD4	APRELIKOVA_BRCA1_TARGETS	T3	19	106	3.39808e-06	5.46877	0	1
Intermediate	CD4::ASGHARZADEH_NEUROBLASTOMA_POOR_SURVIVAL_DN @ T3	CD4	ASGHARZADEH_NEUROBLASTOMA_POOR_SURVIVAL_DN	T3	24	101	0.0432304	1.36421	0	1
Naîve	CD4::ASGHARZADEH_NEUROBLASTOMA_POOR_SURVIVAL_DN @ T3	CD4	ASGHARZADEH_NEUROBLASTOMA_POOR_SURVIVAL_DN	T3	49	76	2.81435e-07	6.55062	1	0
Type-II	CD4::ASGHARZADEH_NEUROBLASTOMA_POOR_SURVIVAL_DN @ T3	CD4	ASGHARZADEH_NEUROBLASTOMA_POOR_SURVIVAL_DN	T3	19	106	4.88842e-06	5.31083	0	1
Naîve	CD4::ATF2_UP.V1_DN @ T3	CD4	ATF2_UP.V1_DN	T3	49	76	0.00030829	3.51104	1	0
Type-I	CD4::ATF2_S_UP.V1_UP @ T3	CD4	ATF2_S_UP.V1_UP	T3	33	92	1.94901e-05	4.71019	0	1
Type-II	CD4::ATF2_S_UP.V1_UP @ T3	CD4	ATF2_S_UP.V1_UP	T3	19	106	3.88098e-06	5.41106	1	0
Type-I	CD4::ATM_DN.V1_UP @ T3	CD4	ATM_DN.V1_UP	T3	33	92	0.00840869	2.07527	0	1
Naîve	CD4::ATM_DN.V1_UP @ T3	CD4	ATM_DN.V1_UP	T3	49	76	0.0105774	1.97562	0	1
Type-II	CD4::ATM_DN.V1_UP @ T3	CD4	ATM_DN.V1_UP	T3	19	106	1.22555e-06	5.91167	1	0
Naîve	CD4::ATF2_UP.V1_UP @ T3	CD4	ATF2_UP.V1_UP	T3	49	76	2.18179e-05	4.66119	0	1
Type-II	CD4::ATF2_UP.V1_UP @ T3	CD4	ATF2_UP.V1_UP	T3	19	106	4.39769e-07	6.35677	1	0
Type-I	CD4::AUNG_GASTRIC_CANCER @ T3	CD4	AUNG_GASTRIC_CANCER	T3	33	92	4.55507e-06	5.3415	1	0
Type-II	CD4::AUNG_GASTRIC_CANCER @ T3	CD4	AUNG_GASTRIC_CANCER	T3	19	106	0.0338848	1.47	0	1
Type-I	CD4::ATM_DN.V1_DN @ T3	CD4	ATM_DN.V1_DN	T3	33	92	3.30478e-07	6.48086	0	1
Naîve	CD4::ATM_DN.V1_DN @ T3	CD4	ATM_DN.V1_DN	T3	49	76	0.0245841	1.60935	1	0
Type-II	CD4::ATM_DN.V1_DN @ T3	CD4	ATM_DN.V1_DN	T3	19	106	0.00418175	2.37864	1	0
Type-II	CD4::AZARE_NEOPLASTIC_TRANSFORMATION_BY_STAT3_UP @ T3	CD4	AZARE_NEOPLASTIC_TRANSFORMATION_BY_STAT3_UP	T3	19	106	0.00888214	2.05148	0	1
Naîve	CD4::BACOLOD_RESISTANCE_TO_ALKYLATING_AGENTS_UP @ T3	CD4	BACOLOD_RESISTANCE_TO_ALKYLATING_AGENTS_UP	T3	49	76	0.0314138	1.50288	0	1
Type-I	CD4::AZARE_STAT3_TARGETS @ T3	CD4	AZARE_STAT3_TARGETS	T3	33	92	0.0179639	1.7456	1	0
Type-II	CD4::AZARE_STAT3_TARGETS @ T3	CD4	AZARE_STAT3_TARGETS	T3	19	106	4.01161e-06	5.39668	0	1
Type-I	CD4::AZARE_NEOPLASTIC_TRANSFORMATION_BY_STAT3_DN @ T3	CD4	AZARE_NEOPLASTIC_TRANSFORMATION_BY_STAT3_DN	T3	33	92	1.15037e-07	6.93916	0	1
Naîve	CD4::AZARE_NEOPLASTIC_TRANSFORMATION_BY_STAT3_DN @ T3	CD4	AZARE_NEOPLASTIC_TRANSFORMATION_BY_STAT3_DN	T3	49	76	0.0193404	1.71353	1	0
Type-II	CD4::AZARE_NEOPLASTIC_TRANSFORMATION_BY_STAT3_DN @ T3	CD4	AZARE_NEOPLASTIC_TRANSFORMATION_BY_STAT3_DN	T3	19	106	0.009818	2.00798	1	0
Type-II	CD4::BAELDE_DIABETIC_NEPHROPATHY_UP @ T3	CD4	BAELDE_DIABETIC_NEPHROPATHY_UP	T3	19	106	0.00130524	2.88431	1	0
Type-I	CD4::BACOLOD_RESISTANCE_TO_ALKYLATING_AGENTS_DN @ T3	CD4	BACOLOD_RESISTANCE_TO_ALKYLATING_AGENTS_DN	T3	33	92	6.82749e-14	13.1657	1	0
Type-II	CD4::BACOLOD_RESISTANCE_TO_ALKYLATING_AGENTS_DN @ T3	CD4	BACOLOD_RESISTANCE_TO_ALKYLATING_AGENTS_DN	T3	19	106	2.81004e-08	7.55129	0	1
Type-I	CD4::BAE_BRCA1_TARGETS_UP @ T3	CD4	BAE_BRCA1_TARGETS_UP	T3	33	92	4.89264e-12	11.3105	1	0
Type-II	CD4::BAE_BRCA1_TARGETS_UP @ T3	CD4	BAE_BRCA1_TARGETS_UP	T3	19	106	5.2621e-07	6.27884	0	1
Type-I	CD4::BAELDE_DIABETIC_NEPHROPATHY_DN @ T3	CD4	BAELDE_DIABETIC_NEPHROPATHY_DN	T3	33	92	7.4642e-08	7.12702	1	0
Type-II	CD4::BAELDE_DIABETIC_NEPHROPATHY_DN @ T3	CD4	BAELDE_DIABETIC_NEPHROPATHY_DN	T3	19	106	2.92276e-08	7.53421	0	1
Type-I	CD4::BAKKER_FOXO3_TARGETS_DN @ T3	CD4	BAKKER_FOXO3_TARGETS_DN	T3	33	92	1.18602e-13	12.9259	1	0
Naîve	CD4::BAKKER_FOXO3_TARGETS_DN @ T3	CD4	BAKKER_FOXO3_TARGETS_DN	T3	49	76	0.00496629	2.30397	0	1
Type-II	CD4::BAKKER_FOXO3_TARGETS_DN @ T3	CD4	BAKKER_FOXO3_TARGETS_DN	T3	19	106	9.25395e-05	4.03367	0	1
Type-I	CD4::BAE_BRCA1_TARGETS_DN @ T3	CD4	BAE_BRCA1_TARGETS_DN	T3	33	92	0.0224687	1.64842	1	0
Naîve	CD4::BAE_BRCA1_TARGETS_DN @ T3	CD4	BAE_BRCA1_TARGETS_DN	T3	49	76	0.00287165	2.54187	1	0
Type-II	CD4::BAE_BRCA1_TARGETS_DN @ T3	CD4	BAE_BRCA1_TARGETS_DN	T3	19	106	2.06027e-09	8.68608	0	1
Type-I	CD4::BAKKER_FOXO3_TARGETS_UP @ T3	CD4	BAKKER_FOXO3_TARGETS_UP	T3	33	92	1.76454e-09	8.75337	1	0
Type-II	CD4::BAKKER_FOXO3_TARGETS_UP @ T3	CD4	BAKKER_FOXO3_TARGETS_UP	T3	19	106	9.94463e-09	8.00241	0	1
Type-I	CD4::BALDWIN_PRKCI_TARGETS_UP @ T3	CD4	BALDWIN_PRKCI_TARGETS_UP	T3	33	92	3.74904e-09	8.42608	1	0
Type-II	CD4::BALDWIN_PRKCI_TARGETS_UP @ T3	CD4	BALDWIN_PRKCI_TARGETS_UP	T3	19	106	1.35964e-06	5.86658	0	1
Type-I	CD4::BANDRES_RESPONSE_TO_CARMUSTIN_MGMT_24HR_DN @ T3	CD4	BANDRES_RESPONSE_TO_CARMUSTIN_MGMT_24HR_DN	T3	33	92	1.01725e-07	6.99257	1	0
Naîve	CD4::BANDRES_RESPONSE_TO_CARMUSTIN_MGMT_24HR_DN @ T3	CD4	BANDRES_RESPONSE_TO_CARMUSTIN_MGMT_24HR_DN	T3	49	76	0.00119922	2.9211	0	1
Type-I	CD4::BANDRES_RESPONSE_TO_CARMUSTIN_MGMT_48HR_DN @ T3	CD4	BANDRES_RESPONSE_TO_CARMUSTIN_MGMT_48HR_DN	T3	33	92	2.14459e-11	10.6687	1	0
Naîve	CD4::BANDRES_RESPONSE_TO_CARMUSTIN_MGMT_48HR_DN @ T3	CD4	BANDRES_RESPONSE_TO_CARMUSTIN_MGMT_48HR_DN	T3	49	76	6.57052e-07	6.1824	0	1
Type-I	CD4::BANDRES_RESPONSE_TO_CARMUSTIN_WITHOUT_MGMT_48HR_DN @ T3	CD4	BANDRES_RESPONSE_TO_CARMUSTIN_WITHOUT_MGMT_48HR_DN	T3	33	92	6.11457e-07	6.21363	1	0
Naîve	CD4::BANDRES_RESPONSE_TO_CARMUSTIN_WITHOUT_MGMT_48HR_DN @ T3	CD4	BANDRES_RESPONSE_TO_CARMUSTIN_WITHOUT_MGMT_48HR_DN	T3	49	76	0.000153566	3.8137	0	1
Type-I	CD4::BANDRES_RESPONSE_TO_CARMUSTIN_WITHOUT_MGMT_48HR_UP @ T3	CD4	BANDRES_RESPONSE_TO_CARMUSTIN_WITHOUT_MGMT_48HR_UP	T3	33	92	2.95512e-06	5.52943	1	0
Type-II	CD4::BANDRES_RESPONSE_TO_CARMUSTIN_WITHOUT_MGMT_48HR_UP @ T3	CD4	BANDRES_RESPONSE_TO_CARMUSTIN_WITHOUT_MGMT_48HR_UP	T3	19	106	0.000821402	3.08544	0	1
Type-I	CD4::BARIS_THYROID_CANCER_DN @ T3	CD4	BARIS_THYROID_CANCER_DN	T3	33	92	1.95752e-12	11.7083	1	0
Type-II	CD4::BARIS_THYROID_CANCER_DN @ T3	CD4	BARIS_THYROID_CANCER_DN	T3	19	106	1.46279e-07	6.83482	0	1
Type-I	CD4::BARIS_THYROID_CANCER_UP @ T3	CD4	BARIS_THYROID_CANCER_UP	T3	33	92	1.12255e-09	8.94979	1	0
Naîve	CD4::BARIS_THYROID_CANCER_UP @ T3	CD4	BARIS_THYROID_CANCER_UP	T3	49	76	0.0193404	1.71353	0	1
Type-II	CD4::BARIS_THYROID_CANCER_UP @ T3	CD4	BARIS_THYROID_CANCER_UP	T3	19	106	3.42539e-05	4.46529	0	1
Type-I	CD4::BARRIER_CANCER_RELAPSE_NORMAL_SAMPLE_UP @ T3	CD4	BARRIER_CANCER_RELAPSE_NORMAL_SAMPLE_UP	T3	33	92	0.000469227	3.32862	1	0
Type-II	CD4::BARRIER_CANCER_RELAPSE_NORMAL_SAMPLE_UP @ T3	CD4	BARRIER_CANCER_RELAPSE_NORMAL_SAMPLE_UP	T3	19	106	9.04348e-06	5.04366	0	1
Type-I	CD4::BARRIER_CANCER_RELAPSE_NORMAL_SAMPLE_DN @ T3	CD4	BARRIER_CANCER_RELAPSE_NORMAL_SAMPLE_DN	T3	33	92	6.31029e-17	16.2	1	0
Naîve	CD4::BARRIER_CANCER_RELAPSE_NORMAL_SAMPLE_DN @ T3	CD4	BARRIER_CANCER_RELAPSE_NORMAL_SAMPLE_DN	T3	49	76	1.38704e-07	6.85791	0	1
Type-II	CD4::BARRIER_CANCER_RELAPSE_NORMAL_SAMPLE_DN @ T3	CD4	BARRIER_CANCER_RELAPSE_NORMAL_SAMPLE_DN	T3	19	106	2.53192e-05	4.59655	0	1
Type-I	CD4::BARRIER_COLON_CANCER_RECURRENCE_DN @ T3	CD4	BARRIER_COLON_CANCER_RECURRENCE_DN	T3	33	92	5.81398e-08	7.23553	1	0
Naîve	CD4::BARRIER_COLON_CANCER_RECURRENCE_DN @ T3	CD4	BARRIER_COLON_CANCER_RECURRENCE_DN	T3	49	76	0.0356217	1.44829	0	1
Type-I	CD4::BARRIER_COLON_CANCER_RECURRENCE_UP @ T3	CD4	BARRIER_COLON_CANCER_RECURRENCE_UP	T3	33	92	1.35042e-10	9.86953	1	0
Naîve	CD4::BARRIER_COLON_CANCER_RECURRENCE_UP @ T3	CD4	BARRIER_COLON_CANCER_RECURRENCE_UP	T3	49	76	0.0112085	1.95045	0	1
Type-II	CD4::BARRIER_COLON_CANCER_RECURRENCE_UP @ T3	CD4	BARRIER_COLON_CANCER_RECURRENCE_UP	T3	19	106	0.000109685	3.95985	0	1
Type-I	CD4::BASSO_CD40_SIGNALING_DN @ T3	CD4	BASSO_CD40_SIGNALING_DN	T3	33	92	6.11457e-07	6.21363	1	0
Naîve	CD4::BASSO_CD40_SIGNALING_DN @ T3	CD4	BASSO_CD40_SIGNALING_DN	T3	49	76	0.000578823	3.23745	0	1
Intermediate	CD4::BASAKI_YBX1_TARGETS_DN @ T3	CD4	BASAKI_YBX1_TARGETS_DN	T3	24	101	0.00374334	2.42674	0	1
Type-I	CD4::BASAKI_YBX1_TARGETS_DN @ T3	CD4	BASAKI_YBX1_TARGETS_DN	T3	33	92	0.00336734	2.47271	1	0
Naîve	CD4::BASAKI_YBX1_TARGETS_DN @ T3	CD4	BASAKI_YBX1_TARGETS_DN	T3	49	76	3.40878e-05	4.4674	1	0
Type-II	CD4::BASAKI_YBX1_TARGETS_DN @ T3	CD4	BASAKI_YBX1_TARGETS_DN	T3	19	106	1.40529e-09	8.85223	0	1
Naîve	CD4::BASAKI_YBX1_TARGETS_UP @ T3	CD4	BASAKI_YBX1_TARGETS_UP	T3	49	76	4.06371e-05	4.39108	0	1
Type-II	CD4::BASAKI_YBX1_TARGETS_UP @ T3	CD4	BASAKI_YBX1_TARGETS_UP	T3	19	106	0.0256503	1.59091	1	0
Type-I	CD4::BAUS_TFF2_TARGETS_UP @ T3	CD4	BAUS_TFF2_TARGETS_UP	T3	33	92	4.6648e-08	7.33117	1	0
Naîve	CD4::BAUS_TFF2_TARGETS_UP @ T3	CD4	BAUS_TFF2_TARGETS_UP	T3	49	76	0.00117813	2.92881	0	1
Type-I	CD4::BASSO_CD40_SIGNALING_UP @ T3	CD4	BASSO_CD40_SIGNALING_UP	T3	33	92	1.30027e-07	6.88597	1	0
Naîve	CD4::BASSO_CD40_SIGNALING_UP @ T3	CD4	BASSO_CD40_SIGNALING_UP	T3	49	76	0.00103983	2.98304	0	1
Type-II	CD4::BASSO_CD40_SIGNALING_UP @ T3	CD4	BASSO_CD40_SIGNALING_UP	T3	19	106	0.0165523	1.78114	0	1
Type-I	CD4::BASSO_B_LYMPHOCYTE_NETWORK @ T3	CD4	BASSO_B_LYMPHOCYTE_NETWORK	T3	33	92	2.04177e-14	13.69	1	0
Naîve	CD4::BASSO_B_LYMPHOCYTE_NETWORK @ T3	CD4	BASSO_B_LYMPHOCYTE_NETWORK	T3	49	76	0.000238807	3.62195	0	1
Type-II	CD4::BASSO_B_LYMPHOCYTE_NETWORK @ T3	CD4	BASSO_B_LYMPHOCYTE_NETWORK	T3	19	106	0.00143599	2.84285	0	1
Intermediate	CD4::BCAT_GDS748_UP @ T3	CD4	BCAT_GDS748_UP	T3	24	101	0.00683652	2.16517	0	1
Intermediate	CD4::BCAT.100_UP.V1_DN @ T3	CD4	BCAT.100_UP.V1_DN	T3	24	101	0.000348923	3.45727	1	0
Type-I	CD4::BCAT.100_UP.V1_DN @ T3	CD4	BCAT.100_UP.V1_DN	T3	33	92	0.00688381	2.16217	0	1
Type-I	CD4::BCAT_BILD_ET_AL_DN @ T3	CD4	BCAT_BILD_ET_AL_DN	T3	33	92	2.46603e-08	7.608	1	0
Type-II	CD4::BCAT_BILD_ET_AL_DN @ T3	CD4	BCAT_BILD_ET_AL_DN	T3	19	106	2.06027e-09	8.68608	0	1
Type-I	CD4::BCAT.100_UP.V1_UP @ T3	CD4	BCAT.100_UP.V1_UP	T3	33	92	0.0043222	2.3643	0	1
Type-II	CD4::BCAT.100_UP.V1_UP @ T3	CD4	BCAT.100_UP.V1_UP	T3	19	106	0.0222262	1.65313	1	0
Type-I	CD4::BCAT_BILD_ET_AL_UP @ T3	CD4	BCAT_BILD_ET_AL_UP	T3	33	92	9.86381e-08	7.00596	1	0
Naîve	CD4::BCAT_BILD_ET_AL_UP @ T3	CD4	BCAT_BILD_ET_AL_UP	T3	49	76	3.20366e-08	7.49435	0	1
Type-I	CD4::BCAT_GDS748_DN @ T3	CD4	BCAT_GDS748_DN	T3	33	92	4.29276e-09	8.36726	1	0
Type-II	CD4::BCAT_GDS748_DN @ T3	CD4	BCAT_GDS748_DN	T3	19	106	1.49898e-05	4.8242	0	1
Type-I	CD4::BEIER_GLIOMA_STEM_CELL_DN @ T3	CD4	BEIER_GLIOMA_STEM_CELL_DN	T3	33	92	6.38652e-08	7.19474	1	0
Naîve	CD4::BEIER_GLIOMA_STEM_CELL_DN @ T3	CD4	BEIER_GLIOMA_STEM_CELL_DN	T3	49	76	0.0198702	1.7018	0	1
Type-II	CD4::BEIER_GLIOMA_STEM_CELL_DN @ T3	CD4	BEIER_GLIOMA_STEM_CELL_DN	T3	19	106	0.00475979	2.32241	0	1
Naîve	CD4::BECKER_TAMOXIFEN_RESISTANCE_DN @ T3	CD4	BECKER_TAMOXIFEN_RESISTANCE_DN	T3	49	76	2.12645e-06	5.67235	1	0
Type-II	CD4::BECKER_TAMOXIFEN_RESISTANCE_DN @ T3	CD4	BECKER_TAMOXIFEN_RESISTANCE_DN	T3	19	106	3.03987e-08	7.51715	0	1
Naîve	CD4::BECKER_TAMOXIFEN_RESISTANCE_UP @ T3	CD4	BECKER_TAMOXIFEN_RESISTANCE_UP	T3	49	76	0.00185423	2.73184	0	1
Type-II	CD4::BECKER_TAMOXIFEN_RESISTANCE_UP @ T3	CD4	BECKER_TAMOXIFEN_RESISTANCE_UP	T3	19	106	0.0185105	1.73258	1	0
Naîve	CD4::BENNETT_SYSTEMIC_LUPUS_ERYTHEMATOSUS @ T3	CD4	BENNETT_SYSTEMIC_LUPUS_ERYTHEMATOSUS	T3	49	76	4.83692e-05	4.31543	0	1
Type-II	CD4::BENNETT_SYSTEMIC_LUPUS_ERYTHEMATOSUS @ T3	CD4	BENNETT_SYSTEMIC_LUPUS_ERYTHEMATOSUS	T3	19	106	0.0114989	1.93934	1	0
Type-I	CD4::BEGUM_TARGETS_OF_PAX3_FOXO1_FUSION_UP @ T3	CD4	BEGUM_TARGETS_OF_PAX3_FOXO1_FUSION_UP	T3	33	92	0.00106149	2.97408	0	1
Naîve	CD4::BEGUM_TARGETS_OF_PAX3_FOXO1_FUSION_UP @ T3	CD4	BEGUM_TARGETS_OF_PAX3_FOXO1_FUSION_UP	T3	49	76	3.8069e-08	7.41943	1	0
Type-II	CD4::BEGUM_TARGETS_OF_PAX3_FOXO1_FUSION_UP @ T3	CD4	BEGUM_TARGETS_OF_PAX3_FOXO1_FUSION_UP	T3	19	106	0.0421492	1.37521	0	1
Type-I	CD4::BEIER_GLIOMA_STEM_CELL_UP @ T3	CD4	BEIER_GLIOMA_STEM_CELL_UP	T3	33	92	0.00100008	2.99996	0	1
Naîve	CD4::BEIER_GLIOMA_STEM_CELL_UP @ T3	CD4	BEIER_GLIOMA_STEM_CELL_UP	T3	49	76	0.0334612	1.47546	1	0
Type-I	CD4::BEGUM_TARGETS_OF_PAX3_FOXO1_FUSION_DN @ T3	CD4	BEGUM_TARGETS_OF_PAX3_FOXO1_FUSION_DN	T3	33	92	4.16392e-10	9.3805	0	1
Naîve	CD4::BEGUM_TARGETS_OF_PAX3_FOXO1_FUSION_DN @ T3	CD4	BEGUM_TARGETS_OF_PAX3_FOXO1_FUSION_DN	T3	49	76	0.00444655	2.35198	1	0
Type-II	CD4::BEGUM_TARGETS_OF_PAX3_FOXO1_FUSION_DN @ T3	CD4	BEGUM_TARGETS_OF_PAX3_FOXO1_FUSION_DN	T3	19	106	0.00110255	2.9576	1	0
Type-I	CD4::BENPORATH_ES_CORE_NINE_CORRELATED @ T3	CD4	BENPORATH_ES_CORE_NINE_CORRELATED	T3	33	92	9.68487e-11	10.0139	1	0
Naîve	CD4::BENPORATH_ES_CORE_NINE_CORRELATED @ T3	CD4	BENPORATH_ES_CORE_NINE_CORRELATED	T3	49	76	0.0123938	1.9068	0	1
Type-II	CD4::BENPORATH_ES_CORE_NINE_CORRELATED @ T3	CD4	BENPORATH_ES_CORE_NINE_CORRELATED	T3	19	106	0.000257254	3.58964	0	1
Intermediate	CD4::BENPORATH_ES_1 @ T3	CD4	BENPORATH_ES_1	T3	24	101	0.0185882	1.73076	0	1
Type-I	CD4::BENPORATH_ES_1 @ T3	CD4	BENPORATH_ES_1	T3	33	92	5.63893e-06	5.2488	1	0
Type-II	CD4::BENPORATH_ES_1 @ T3	CD4	BENPORATH_ES_1	T3	19	106	9.04348e-06	5.04366	0	1
Type-I	CD4::BENPORATH_PRC2_TARGETS @ T3	CD4	BENPORATH_PRC2_TARGETS	T3	33	92	1.15619e-14	13.937	0	1
Type-II	CD4::BENPORATH_PRC2_TARGETS @ T3	CD4	BENPORATH_PRC2_TARGETS	T3	19	106	4.20096e-09	8.37665	1	0
Type-I	CD4::BENPORATH_NOS_TARGETS @ T3	CD4	BENPORATH_NOS_TARGETS	T3	33	92	7.01351e-08	7.15406	1	0
Type-II	CD4::BENPORATH_NOS_TARGETS @ T3	CD4	BENPORATH_NOS_TARGETS	T3	19	106	2.06027e-09	8.68608	0	1
Type-I	CD4::BENPORATH_MYC_TARGETS_WITH_EBOX @ T3	CD4	BENPORATH_MYC_TARGETS_WITH_EBOX	T3	33	92	1.80733e-13	12.743	1	0
Naîve	CD4::BENPORATH_MYC_TARGETS_WITH_EBOX @ T3	CD4	BENPORATH_MYC_TARGETS_WITH_EBOX	T3	49	76	0.00212501	2.67264	0	1
Type-II	CD4::BENPORATH_MYC_TARGETS_WITH_EBOX @ T3	CD4	BENPORATH_MYC_TARGETS_WITH_EBOX	T3	19	106	0.00054926	3.26022	0	1
Type-I	CD4::BENPORATH_PROLIFERATION @ T3	CD4	BENPORATH_PROLIFERATION	T3	33	92	4.18491e-05	4.37831	1	0
Naîve	CD4::BENPORATH_PROLIFERATION @ T3	CD4	BENPORATH_PROLIFERATION	T3	49	76	5.05097e-05	4.29663	0	1
Intermediate	CD4::BENPORATH_OCT4_TARGETS @ T3	CD4	BENPORATH_OCT4_TARGETS	T3	24	101	0.0458899	1.33828	0	1
Type-I	CD4::BENPORATH_OCT4_TARGETS @ T3	CD4	BENPORATH_OCT4_TARGETS	T3	33	92	1.53731e-12	11.8132	1	0
Type-II	CD4::BENPORATH_OCT4_TARGETS @ T3	CD4	BENPORATH_OCT4_TARGETS	T3	19	106	6.46514e-10	9.18942	0	1
Type-I	CD4::BERENJENO_ROCK_SIGNALING_NOT_VIA_RHOA_DN @ T3	CD4	BERENJENO_ROCK_SIGNALING_NOT_VIA_RHOA_DN	T3	33	92	0.00251391	2.59965	1	0
Type-II	CD4::BERENJENO_ROCK_SIGNALING_NOT_VIA_RHOA_DN @ T3	CD4	BERENJENO_ROCK_SIGNALING_NOT_VIA_RHOA_DN	T3	19	106	1.75123e-05	4.75666	0	1
Type-I	CD4::BERENJENO_ROCK_SIGNALING_NOT_VIA_RHOA_UP @ T3	CD4	BERENJENO_ROCK_SIGNALING_NOT_VIA_RHOA_UP	T3	33	92	0.00040479	3.39277	1	0
Naîve	CD4::BERENJENO_ROCK_SIGNALING_NOT_VIA_RHOA_UP @ T3	CD4	BERENJENO_ROCK_SIGNALING_NOT_VIA_RHOA_UP	T3	49	76	1.23197e-05	4.9094	0	1
Type-II	CD4::BERENJENO_ROCK_SIGNALING_NOT_VIA_RHOA_UP @ T3	CD4	BERENJENO_ROCK_SIGNALING_NOT_VIA_RHOA_UP	T3	19	106	0.0159412	1.79748	1	0
Type-II	CD4::BERNARD_PPAPDC1B_TARGETS_DN @ T3	CD4	BERNARD_PPAPDC1B_TARGETS_DN	T3	19	106	0.0275272	1.56024	0	1
Type-I	CD4::BERENJENO_TRANSFORMED_BY_RHOA_FOREVER_DN @ T3	CD4	BERENJENO_TRANSFORMED_BY_RHOA_FOREVER_DN	T3	33	92	0.00044052	3.35603	0	1
Naîve	CD4::BERENJENO_TRANSFORMED_BY_RHOA_FOREVER_DN @ T3	CD4	BERENJENO_TRANSFORMED_BY_RHOA_FOREVER_DN	T3	49	76	1.38285e-05	4.85923	1	0
Type-I	CD4::BERENJENO_TRANSFORMED_BY_RHOA_DN @ T3	CD4	BERENJENO_TRANSFORMED_BY_RHOA_DN	T3	33	92	2.35527e-16	15.628	1	0
Naîve	CD4::BERENJENO_TRANSFORMED_BY_RHOA_DN @ T3	CD4	BERENJENO_TRANSFORMED_BY_RHOA_DN	T3	49	76	0.000436117	3.3604	0	1
Type-II	CD4::BERENJENO_TRANSFORMED_BY_RHOA_DN @ T3	CD4	BERENJENO_TRANSFORMED_BY_RHOA_DN	T3	19	106	9.94509e-07	6.00239	0	1
Type-I	CD4::BERTUCCI_INVASIVE_CARCINOMA_DUCTAL_VS_LOBULAR_DN @ T3	CD4	BERTUCCI_INVASIVE_CARCINOMA_DUCTAL_VS_LOBULAR_DN	T3	33	92	0.0193687	1.7129	0	1
Type-I	CD4::BERTUCCI_MEDULLARY_VS_DUCTAL_BREAST_CANCER_DN @ T3	CD4	BERTUCCI_MEDULLARY_VS_DUCTAL_BREAST_CANCER_DN	T3	33	92	0.00974368	2.01128	0	1
Type-II	CD4::BERTUCCI_MEDULLARY_VS_DUCTAL_BREAST_CANCER_DN @ T3	CD4	BERTUCCI_MEDULLARY_VS_DUCTAL_BREAST_CANCER_DN	T3	19	106	0.00739644	2.13098	1	0
Intermediate	CD4::BERNARD_PPAPDC1B_TARGETS_UP @ T3	CD4	BERNARD_PPAPDC1B_TARGETS_UP	T3	24	101	0.0226985	1.644	0	1
Type-I	CD4::BERNARD_PPAPDC1B_TARGETS_UP @ T3	CD4	BERNARD_PPAPDC1B_TARGETS_UP	T3	33	92	1.81092e-10	9.7421	1	0
Type-II	CD4::BERNARD_PPAPDC1B_TARGETS_UP @ T3	CD4	BERNARD_PPAPDC1B_TARGETS_UP	T3	19	106	2.14925e-09	8.66771	0	1
Type-I	CD4::BERTUCCI_INVASIVE_CARCINOMA_DUCTAL_VS_LOBULAR_UP @ T3	CD4	BERTUCCI_INVASIVE_CARCINOMA_DUCTAL_VS_LOBULAR_UP	T3	33	92	2.62885e-05	4.58023	1	0
Naîve	CD4::BERTUCCI_INVASIVE_CARCINOMA_DUCTAL_VS_LOBULAR_UP @ T3	CD4	BERTUCCI_INVASIVE_CARCINOMA_DUCTAL_VS_LOBULAR_UP	T3	49	76	4.43436e-05	4.35317	0	1
Type-I	CD4::BERTUCCI_MEDULLARY_VS_DUCTAL_BREAST_CANCER_UP @ T3	CD4	BERTUCCI_MEDULLARY_VS_DUCTAL_BREAST_CANCER_UP	T3	33	92	1.20911e-10	9.91754	1	0
Naîve	CD4::BERTUCCI_MEDULLARY_VS_DUCTAL_BREAST_CANCER_UP @ T3	CD4	BERTUCCI_MEDULLARY_VS_DUCTAL_BREAST_CANCER_UP	T3	49	76	0.00140534	2.85222	0	1
Type-II	CD4::BERTUCCI_MEDULLARY_VS_DUCTAL_BREAST_CANCER_UP @ T3	CD4	BERTUCCI_MEDULLARY_VS_DUCTAL_BREAST_CANCER_UP	T3	19	106	0.00486287	2.31311	0	1
Intermediate	CD4::BHATI_G2M_ARREST_BY_2METHOXYESTRADIOL_DN @ T3	CD4	BHATI_G2M_ARREST_BY_2METHOXYESTRADIOL_DN	T3	24	101	0.00149932	2.82411	0	1
Type-I	CD4::BHATI_G2M_ARREST_BY_2METHOXYESTRADIOL_DN @ T3	CD4	BHATI_G2M_ARREST_BY_2METHOXYESTRADIOL_DN	T3	33	92	1.11349e-05	4.95331	1	0
Type-I	CD4::BHAT_ESR1_TARGETS_NOT_VIA_AKT1_UP @ T3	CD4	BHAT_ESR1_TARGETS_NOT_VIA_AKT1_UP	T3	33	92	0.0182375	1.73904	1	0
Naîve	CD4::BHAT_ESR1_TARGETS_NOT_VIA_AKT1_UP @ T3	CD4	BHAT_ESR1_TARGETS_NOT_VIA_AKT1_UP	T3	49	76	8.74248e-07	6.05837	0	1
Type-II	CD4::BHAT_ESR1_TARGETS_NOT_VIA_AKT1_UP @ T3	CD4	BHAT_ESR1_TARGETS_NOT_VIA_AKT1_UP	T3	19	106	0.00280906	2.55144	1	0
Intermediate	CD4::BHAT_ESR1_TARGETS_VIA_AKT1_DN @ T3	CD4	BHAT_ESR1_TARGETS_VIA_AKT1_DN	T3	24	101	0.030821	1.51115	0	1
Type-I	CD4::BHAT_ESR1_TARGETS_VIA_AKT1_DN @ T3	CD4	BHAT_ESR1_TARGETS_VIA_AKT1_DN	T3	33	92	0.0354551	1.45032	1	0
Type-I	CD4::BIDUS_METASTASIS_DN @ T3	CD4	BIDUS_METASTASIS_DN	T3	33	92	1.10646e-14	13.9561	1	0
Naîve	CD4::BIDUS_METASTASIS_DN @ T3	CD4	BIDUS_METASTASIS_DN	T3	49	76	0.00273255	2.56343	0	1
Type-II	CD4::BIDUS_METASTASIS_DN @ T3	CD4	BIDUS_METASTASIS_DN	T3	19	106	1.45287e-05	4.83777	0	1
Type-I	CD4::BHAT_ESR1_TARGETS_VIA_AKT1_UP @ T3	CD4	BHAT_ESR1_TARGETS_VIA_AKT1_UP	T3	33	92	4.76157e-11	10.3222	1	0
Naîve	CD4::BHAT_ESR1_TARGETS_VIA_AKT1_UP @ T3	CD4	BHAT_ESR1_TARGETS_VIA_AKT1_UP	T3	49	76	1.05218e-08	7.97791	0	1
Type-I	CD4::BIDUS_METASTASIS_UP @ T3	CD4	BIDUS_METASTASIS_UP	T3	33	92	2.80182e-10	9.55256	1	0
Type-II	CD4::BIDUS_METASTASIS_UP @ T3	CD4	BIDUS_METASTASIS_UP	T3	19	106	6.34832e-09	8.19734	0	1
Intermediate	CD4::BILANGES_RAPAMYCIN_SENSITIVE_GENES @ T3	CD4	BILANGES_RAPAMYCIN_SENSITIVE_GENES	T3	24	101	0.0167889	1.77498	0	1
Type-I	CD4::BILANGES_SERUM_SENSITIVE_GENES @ T3	CD4	BILANGES_SERUM_SENSITIVE_GENES	T3	33	92	0.0007859	3.10463	1	0
Type-II	CD4::BILANGES_SERUM_SENSITIVE_GENES @ T3	CD4	BILANGES_SERUM_SENSITIVE_GENES	T3	19	106	0.00154186	2.81196	0	1
Intermediate	CD4::BILANGES_SERUM_AND_RAPAMYCIN_SENSITIVE_GENES @ T3	CD4	BILANGES_SERUM_AND_RAPAMYCIN_SENSITIVE_GENES	T3	24	101	0.023842	1.62266	0	1
Type-I	CD4::BILANGES_SERUM_AND_RAPAMYCIN_SENSITIVE_GENES @ T3	CD4	BILANGES_SERUM_AND_RAPAMYCIN_SENSITIVE_GENES	T3	33	92	0.00551636	2.25835	0	1
Naîve	CD4::BILANGES_SERUM_AND_RAPAMYCIN_SENSITIVE_GENES @ T3	CD4	BILANGES_SERUM_AND_RAPAMYCIN_SENSITIVE_GENES	T3	49	76	0.0131198	1.88207	1	0
Type-II	CD4::BILANGES_SERUM_AND_RAPAMYCIN_SENSITIVE_GENES @ T3	CD4	BILANGES_SERUM_AND_RAPAMYCIN_SENSITIVE_GENES	T3	19	106	0.0119571	1.92237	1	0
Intermediate	CD4::BILANGES_RAPAMYCIN_SENSITIVE_VIA_TSC1_AND_TSC2 @ T3	CD4	BILANGES_RAPAMYCIN_SENSITIVE_VIA_TSC1_AND_TSC2	T3	24	101	0.00543719	2.26463	0	1
Type-I	CD4::BILANGES_RAPAMYCIN_SENSITIVE_VIA_TSC1_AND_TSC2 @ T3	CD4	BILANGES_RAPAMYCIN_SENSITIVE_VIA_TSC1_AND_TSC2	T3	33	92	0.000627771	3.2022	1	0
Intermediate	CD4::BILANGES_SERUM_RESPONSE_TRANSLATION @ T3	CD4	BILANGES_SERUM_RESPONSE_TRANSLATION	T3	24	101	0.0120597	1.91866	0	1
Type-I	CD4::BILANGES_SERUM_RESPONSE_TRANSLATION @ T3	CD4	BILANGES_SERUM_RESPONSE_TRANSLATION	T3	33	92	0.000960991	3.01728	0	1
Naîve	CD4::BILANGES_SERUM_RESPONSE_TRANSLATION @ T3	CD4	BILANGES_SERUM_RESPONSE_TRANSLATION	T3	49	76	0.00598636	2.22284	1	0
Type-II	CD4::BILANGES_SERUM_RESPONSE_TRANSLATION @ T3	CD4	BILANGES_SERUM_RESPONSE_TRANSLATION	T3	19	106	0.00213762	2.67007	1	0
Type-I	CD4::BILBAN_B_CLL_LPL_DN @ T3	CD4	BILBAN_B_CLL_LPL_DN	T3	33	92	0.000319996	3.49486	1	0
Type-II	CD4::BILBAN_B_CLL_LPL_DN @ T3	CD4	BILBAN_B_CLL_LPL_DN	T3	19	106	1.74655e-08	7.75782	0	1
Intermediate	CD4::BILBAN_B_CLL_LPL_UP @ T3	CD4	BILBAN_B_CLL_LPL_UP	T3	24	101	0.00587191	2.23122	0	1
Naîve	CD4::BILBAN_B_CLL_LPL_UP @ T3	CD4	BILBAN_B_CLL_LPL_UP	T3	49	76	0.00545484	2.26322	1	0
Type-II	CD4::BILBAN_B_CLL_LPL_UP @ T3	CD4	BILBAN_B_CLL_LPL_UP	T3	19	106	0.00455953	2.34108	0	1
Type-I	CD4::BILD_E2F3_ONCOGENIC_SIGNATURE @ T3	CD4	BILD_E2F3_ONCOGENIC_SIGNATURE	T3	33	92	9.41199e-07	6.02632	1	0
Type-II	CD4::BILD_E2F3_ONCOGENIC_SIGNATURE @ T3	CD4	BILD_E2F3_ONCOGENIC_SIGNATURE	T3	19	106	0.00552493	2.25767	0	1
Type-I	CD4::BILD_HRAS_ONCOGENIC_SIGNATURE @ T3	CD4	BILD_HRAS_ONCOGENIC_SIGNATURE	T3	33	92	0.00102018	2.99132	1	0
Type-II	CD4::BILD_HRAS_ONCOGENIC_SIGNATURE @ T3	CD4	BILD_HRAS_ONCOGENIC_SIGNATURE	T3	19	106	2.19532e-06	5.6585	0	1
Type-I	CD4::BILANGES_SERUM_SENSITIVE_VIA_TSC2 @ T3	CD4	BILANGES_SERUM_SENSITIVE_VIA_TSC2	T3	33	92	8.15467e-06	5.08859	1	0
Type-II	CD4::BILANGES_SERUM_SENSITIVE_VIA_TSC2 @ T3	CD4	BILANGES_SERUM_SENSITIVE_VIA_TSC2	T3	19	106	7.77795e-07	6.10914	0	1
Type-II	CD4::BILD_SRC_ONCOGENIC_SIGNATURE @ T3	CD4	BILD_SRC_ONCOGENIC_SIGNATURE	T3	19	106	5.45363e-07	6.26331	0	1
Intermediate	CD4::BILD_CTNNB1_ONCOGENIC_SIGNATURE @ T3	CD4	BILD_CTNNB1_ONCOGENIC_SIGNATURE	T3	24	101	0.0407023	1.39038	0	1
Type-I	CD4::BILD_CTNNB1_ONCOGENIC_SIGNATURE @ T3	CD4	BILD_CTNNB1_ONCOGENIC_SIGNATURE	T3	33	92	6.59034e-05	4.18109	1	0
Naîve	CD4::BILD_CTNNB1_ONCOGENIC_SIGNATURE @ T3	CD4	BILD_CTNNB1_ONCOGENIC_SIGNATURE	T3	49	76	0.0155283	1.80888	1	0
Type-II	CD4::BILD_CTNNB1_ONCOGENIC_SIGNATURE @ T3	CD4	BILD_CTNNB1_ONCOGENIC_SIGNATURE	T3	19	106	2.76717e-09	8.55796	0	1
Type-I	CD4::BILD_MYC_ONCOGENIC_SIGNATURE @ T3	CD4	BILD_MYC_ONCOGENIC_SIGNATURE	T3	33	92	6.82749e-14	13.1657	1	0
Naîve	CD4::BILD_MYC_ONCOGENIC_SIGNATURE @ T3	CD4	BILD_MYC_ONCOGENIC_SIGNATURE	T3	49	76	0.000900244	3.04564	0	1
Type-II	CD4::BILD_MYC_ONCOGENIC_SIGNATURE @ T3	CD4	BILD_MYC_ONCOGENIC_SIGNATURE	T3	19	106	0.0011296	2.94707	0	1
Type-I	CD4::BIOCARTA_41BB_PATHWAY @ T3	CD4	BIOCARTA_41BB_PATHWAY	T3	33	92	0.000216139	3.66527	1	0
Type-II	CD4::BIOCARTA_41BB_PATHWAY @ T3	CD4	BIOCARTA_41BB_PATHWAY	T3	19	106	1.02724e-05	4.98833	0	1
Type-II	CD4::BIOCARTA_ALK_PATHWAY @ T3	CD4	BIOCARTA_ALK_PATHWAY	T3	19	106	0.00256639	2.59068	0	1
Intermediate	CD4::BIOCARTA_AGR_PATHWAY @ T3	CD4	BIOCARTA_AGR_PATHWAY	T3	24	101	0.00456345	2.34071	0	1
Naîve	CD4::BIOCARTA_AGR_PATHWAY @ T3	CD4	BIOCARTA_AGR_PATHWAY	T3	49	76	3.48479e-05	4.45782	1	0
Type-II	CD4::BIOCARTA_AGR_PATHWAY @ T3	CD4	BIOCARTA_AGR_PATHWAY	T3	19	106	0.000116037	3.9354	0	1
Type-I	CD4::BIOCARTA_ARENRF2_PATHWAY @ T3	CD4	BIOCARTA_ARENRF2_PATHWAY	T3	33	92	1.82662e-09	8.73835	1	0
Type-II	CD4::BIOCARTA_ARENRF2_PATHWAY @ T3	CD4	BIOCARTA_ARENRF2_PATHWAY	T3	19	106	1.36468e-05	4.86497	0	1
Type-I	CD4::BIOCARTA_AKT_PATHWAY @ T3	CD4	BIOCARTA_AKT_PATHWAY	T3	33	92	2.63355e-13	12.5795	1	0
Naîve	CD4::BIOCARTA_AKT_PATHWAY @ T3	CD4	BIOCARTA_AKT_PATHWAY	T3	49	76	0.00128712	2.89038	0	1
Type-II	CD4::BIOCARTA_AKT_PATHWAY @ T3	CD4	BIOCARTA_AKT_PATHWAY	T3	19	106	2.05121e-06	5.68799	0	1
Type-I	CD4::BIOCARTA_ARAP_PATHWAY @ T3	CD4	BIOCARTA_ARAP_PATHWAY	T3	33	92	3.9897e-13	12.3991	1	0
Type-II	CD4::BIOCARTA_ARAP_PATHWAY @ T3	CD4	BIOCARTA_ARAP_PATHWAY	T3	19	106	2.43922e-09	8.61275	0	1
Type-I	CD4::BIOCARTA_AT1R_PATHWAY @ T3	CD4	BIOCARTA_AT1R_PATHWAY	T3	33	92	1.01324e-14	13.9943	1	0
Naîve	CD4::BIOCARTA_AT1R_PATHWAY @ T3	CD4	BIOCARTA_AT1R_PATHWAY	T3	49	76	0.0127522	1.89442	0	1
Type-II	CD4::BIOCARTA_AT1R_PATHWAY @ T3	CD4	BIOCARTA_AT1R_PATHWAY	T3	19	106	6.55556e-06	5.18339	0	1
Intermediate	CD4::BIOCARTA_ATRBRCA_PATHWAY @ T3	CD4	BIOCARTA_ATRBRCA_PATHWAY	T3	24	101	0.0246317	1.60851	0	1
Type-I	CD4::BIOCARTA_ATRBRCA_PATHWAY @ T3	CD4	BIOCARTA_ATRBRCA_PATHWAY	T3	33	92	0.0349685	1.45632	1	0
Naîve	CD4::BIOCARTA_ATRBRCA_PATHWAY @ T3	CD4	BIOCARTA_ATRBRCA_PATHWAY	T3	49	76	1.41507e-05	4.84922	1	0
Type-II	CD4::BIOCARTA_ATRBRCA_PATHWAY @ T3	CD4	BIOCARTA_ATRBRCA_PATHWAY	T3	19	106	1.66654e-09	8.77819	0	1
Intermediate	CD4::BIOCARTA_AMI_PATHWAY @ T3	CD4	BIOCARTA_AMI_PATHWAY	T3	24	101	0.0120597	1.91866	1	0
Type-I	CD4::BIOCARTA_AMI_PATHWAY @ T3	CD4	BIOCARTA_AMI_PATHWAY	T3	33	92	1.02513e-12	11.9892	0	1
Type-II	CD4::BIOCARTA_AMI_PATHWAY @ T3	CD4	BIOCARTA_AMI_PATHWAY	T3	19	106	1.98261e-06	5.70276	1	0
Type-I	CD4::BIOCARTA_BAD_PATHWAY @ T3	CD4	BIOCARTA_BAD_PATHWAY	T3	33	92	1.2152e-06	5.91535	1	0
Type-II	CD4::BIOCARTA_BAD_PATHWAY @ T3	CD4	BIOCARTA_BAD_PATHWAY	T3	19	106	0.000207307	3.68339	0	1
Intermediate	CD4::BIOCARTA_ARF_PATHWAY @ T3	CD4	BIOCARTA_ARF_PATHWAY	T3	24	101	0.000254724	3.59393	0	1
Type-I	CD4::BIOCARTA_ARF_PATHWAY @ T3	CD4	BIOCARTA_ARF_PATHWAY	T3	33	92	0.000220958	3.65569	1	0
Naîve	CD4::BIOCARTA_ARF_PATHWAY @ T3	CD4	BIOCARTA_ARF_PATHWAY	T3	49	76	0.0494514	1.30582	1	0
Type-II	CD4::BIOCARTA_ARF_PATHWAY @ T3	CD4	BIOCARTA_ARF_PATHWAY	T3	19	106	0.00140222	2.85318	0	1
Naîve	CD4::BIOCARTA_ATM_PATHWAY @ T3	CD4	BIOCARTA_ATM_PATHWAY	T3	49	76	0.00277822	2.55623	1	0
Type-II	CD4::BIOCARTA_ATM_PATHWAY @ T3	CD4	BIOCARTA_ATM_PATHWAY	T3	19	106	1.13437e-09	8.94524	0	1
Type-I	CD4::BIOCARTA_BARRESTIN_SRC_PATHWAY @ T3	CD4	BIOCARTA_BARRESTIN_SRC_PATHWAY	T3	33	92	9.9074e-12	11.004	1	0
Naîve	CD4::BIOCARTA_BARRESTIN_SRC_PATHWAY @ T3	CD4	BIOCARTA_BARRESTIN_SRC_PATHWAY	T3	49	76	6.92227e-07	6.15975	0	1
Type-I	CD4::BIOCARTA_BCELLSURVIVAL_PATHWAY @ T3	CD4	BIOCARTA_BCELLSURVIVAL_PATHWAY	T3	33	92	1.52192e-06	5.81761	1	0
Type-II	CD4::BIOCARTA_BCELLSURVIVAL_PATHWAY @ T3	CD4	BIOCARTA_BCELLSURVIVAL_PATHWAY	T3	19	106	3.63686e-05	4.43927	0	1
Type-I	CD4::BIOCARTA_BCR_PATHWAY @ T3	CD4	BIOCARTA_BCR_PATHWAY	T3	33	92	5.28209e-14	13.2772	1	0
Naîve	CD4::BIOCARTA_BCR_PATHWAY @ T3	CD4	BIOCARTA_BCR_PATHWAY	T3	49	76	0.0330428	1.48092	0	1
Type-II	CD4::BIOCARTA_BCR_PATHWAY @ T3	CD4	BIOCARTA_BCR_PATHWAY	T3	19	106	5.39295e-06	5.26817	0	1
Type-I	CD4::BIOCARTA_BIOPEPTIDES_PATHWAY @ T3	CD4	BIOCARTA_BIOPEPTIDES_PATHWAY	T3	33	92	1.43976e-14	13.8417	1	0
Naîve	CD4::BIOCARTA_BIOPEPTIDES_PATHWAY @ T3	CD4	BIOCARTA_BIOPEPTIDES_PATHWAY	T3	49	76	0.000333219	3.47727	0	1
Type-II	CD4::BIOCARTA_BIOPEPTIDES_PATHWAY @ T3	CD4	BIOCARTA_BIOPEPTIDES_PATHWAY	T3	19	106	0.000382636	3.41721	0	1
Type-I	CD4::BIOCARTA_CCR3_PATHWAY @ T3	CD4	BIOCARTA_CCR3_PATHWAY	T3	33	92	3.02338e-07	6.51951	1	0
Naîve	CD4::BIOCARTA_CCR3_PATHWAY @ T3	CD4	BIOCARTA_CCR3_PATHWAY	T3	49	76	0.00741234	2.13004	0	1
Type-I	CD4::BIOCARTA_CASPASE_PATHWAY @ T3	CD4	BIOCARTA_CASPASE_PATHWAY	T3	33	92	1.28784e-08	7.89014	1	0
Naîve	CD4::BIOCARTA_CASPASE_PATHWAY @ T3	CD4	BIOCARTA_CASPASE_PATHWAY	T3	49	76	0.01408	1.8514	0	1
Type-II	CD4::BIOCARTA_CASPASE_PATHWAY @ T3	CD4	BIOCARTA_CASPASE_PATHWAY	T3	19	106	0.00328468	2.48351	0	1
Type-I	CD4::BIOCARTA_CARM_ER_PATHWAY @ T3	CD4	BIOCARTA_CARM_ER_PATHWAY	T3	33	92	2.60606e-10	9.58402	1	0
Type-II	CD4::BIOCARTA_CARM_ER_PATHWAY @ T3	CD4	BIOCARTA_CARM_ER_PATHWAY	T3	19	106	2.92276e-08	7.53421	0	1
Type-I	CD4::BIOCARTA_CCR5_PATHWAY @ T3	CD4	BIOCARTA_CCR5_PATHWAY	T3	33	92	1.24662e-09	8.90426	1	0
Type-II	CD4::BIOCARTA_CCR5_PATHWAY @ T3	CD4	BIOCARTA_CCR5_PATHWAY	T3	19	106	1.51846e-07	6.8186	0	1
Type-I	CD4::BIOCARTA_CD40_PATHWAY @ T3	CD4	BIOCARTA_CD40_PATHWAY	T3	33	92	5.34758e-10	9.27184	1	0
Type-II	CD4::BIOCARTA_CD40_PATHWAY @ T3	CD4	BIOCARTA_CD40_PATHWAY	T3	19	106	2.34565e-10	9.62974	0	1
Intermediate	CD4::BIOCARTA_CALCINEURIN_PATHWAY @ T3	CD4	BIOCARTA_CALCINEURIN_PATHWAY	T3	24	101	0.0293926	1.53176	0	1
Type-I	CD4::BIOCARTA_CALCINEURIN_PATHWAY @ T3	CD4	BIOCARTA_CALCINEURIN_PATHWAY	T3	33	92	4.76157e-11	10.3222	1	0
Type-II	CD4::BIOCARTA_CALCINEURIN_PATHWAY @ T3	CD4	BIOCARTA_CALCINEURIN_PATHWAY	T3	19	106	7.77795e-07	6.10914	0	1
Type-I	CD4::BIOCARTA_CHREBP_PATHWAY @ T3	CD4	BIOCARTA_CHREBP_PATHWAY	T3	33	92	3.60679e-10	9.44288	1	0
Type-II	CD4::BIOCARTA_CHREBP_PATHWAY @ T3	CD4	BIOCARTA_CHREBP_PATHWAY	T3	19	106	4.39769e-07	6.35677	0	1
Type-I	CD4::BIOCARTA_CHEMICAL_PATHWAY @ T3	CD4	BIOCARTA_CHEMICAL_PATHWAY	T3	33	92	6.42934e-11	10.1918	1	0
Type-II	CD4::BIOCARTA_CHEMICAL_PATHWAY @ T3	CD4	BIOCARTA_CHEMICAL_PATHWAY	T3	19	106	0.000672644	3.17221	0	1
Type-I	CD4::BIOCARTA_CDMAC_PATHWAY @ T3	CD4	BIOCARTA_CDMAC_PATHWAY	T3	33	92	1.12255e-09	8.94979	1	0
Naîve	CD4::BIOCARTA_CDMAC_PATHWAY @ T3	CD4	BIOCARTA_CDMAC_PATHWAY	T3	49	76	0.0242634	1.61505	0	1
Type-II	CD4::BIOCARTA_CDMAC_PATHWAY @ T3	CD4	BIOCARTA_CDMAC_PATHWAY	T3	19	106	0.0011296	2.94707	0	1
Intermediate	CD4::BIOCARTA_CELLCYCLE_PATHWAY @ T3	CD4	BIOCARTA_CELLCYCLE_PATHWAY	T3	24	101	0.00658287	2.18158	0	1
Type-I	CD4::BIOCARTA_CELLCYCLE_PATHWAY @ T3	CD4	BIOCARTA_CELLCYCLE_PATHWAY	T3	33	92	0.040647	1.39097	1	0
Naîve	CD4::BIOCARTA_CELLCYCLE_PATHWAY @ T3	CD4	BIOCARTA_CELLCYCLE_PATHWAY	T3	49	76	0.0393256	1.40532	1	0
Type-II	CD4::BIOCARTA_CELLCYCLE_PATHWAY @ T3	CD4	BIOCARTA_CELLCYCLE_PATHWAY	T3	19	106	0.0195635	1.70855	0	1
Type-I	CD4::BIOCARTA_COMP_PATHWAY @ T3	CD4	BIOCARTA_COMP_PATHWAY	T3	33	92	8.18285e-10	9.0871	0	1
Type-II	CD4::BIOCARTA_COMP_PATHWAY @ T3	CD4	BIOCARTA_COMP_PATHWAY	T3	19	106	5.24342e-08	7.28039	1	0
Type-I	CD4::BIOCARTA_CERAMIDE_PATHWAY @ T3	CD4	BIOCARTA_CERAMIDE_PATHWAY	T3	33	92	1.62285e-15	14.7897	1	0
Naîve	CD4::BIOCARTA_CERAMIDE_PATHWAY @ T3	CD4	BIOCARTA_CERAMIDE_PATHWAY	T3	49	76	0.000792566	3.10096	0	1
Type-II	CD4::BIOCARTA_CERAMIDE_PATHWAY @ T3	CD4	BIOCARTA_CERAMIDE_PATHWAY	T3	19	106	1.16599e-05	4.9333	0	1
Type-I	CD4::BIOCARTA_CREB_PATHWAY @ T3	CD4	BIOCARTA_CREB_PATHWAY	T3	33	92	6.2142e-09	8.20661	1	0
Type-II	CD4::BIOCARTA_CREB_PATHWAY @ T3	CD4	BIOCARTA_CREB_PATHWAY	T3	19	106	3.94663e-07	6.40377	0	1
Type-I	CD4::BIOCARTA_CSK_PATHWAY @ T3	CD4	BIOCARTA_CSK_PATHWAY	T3	33	92	9.89745e-09	8.00448	1	0
Type-II	CD4::BIOCARTA_CSK_PATHWAY @ T3	CD4	BIOCARTA_CSK_PATHWAY	T3	19	106	2.31041e-05	4.63631	0	1
Type-I	CD4::BIOCARTA_CXCR4_PATHWAY @ T3	CD4	BIOCARTA_CXCR4_PATHWAY	T3	33	92	3.43538e-14	13.464	1	0
Naîve	CD4::BIOCARTA_CXCR4_PATHWAY @ T3	CD4	BIOCARTA_CXCR4_PATHWAY	T3	49	76	5.16133e-05	4.28724	0	1
Type-II	CD4::BIOCARTA_CXCR4_PATHWAY @ T3	CD4	BIOCARTA_CXCR4_PATHWAY	T3	19	106	0.00048322	3.31585	0	1
Type-I	CD4::BIOCARTA_ECM_PATHWAY @ T3	CD4	BIOCARTA_ECM_PATHWAY	T3	33	92	1.70452e-09	8.7684	1	0
Type-II	CD4::BIOCARTA_ECM_PATHWAY @ T3	CD4	BIOCARTA_ECM_PATHWAY	T3	19	106	0.000145083	3.83838	0	1
Naîve	CD4::BIOCARTA_EFP_PATHWAY @ T3	CD4	BIOCARTA_EFP_PATHWAY	T3	49	76	0.0105774	1.97562	0	1
Type-I	CD4::BIOCARTA_CYTOKINE_PATHWAY @ T3	CD4	BIOCARTA_CYTOKINE_PATHWAY	T3	33	92	0.00166154	2.77949	0	1
Naîve	CD4::BIOCARTA_CYTOKINE_PATHWAY @ T3	CD4	BIOCARTA_CYTOKINE_PATHWAY	T3	49	76	0.0356217	1.44829	1	0
Naîve	CD4::BIOCARTA_DC_PATHWAY @ T3	CD4	BIOCARTA_DC_PATHWAY	T3	49	76	0.0161882	1.7908	0	1
Type-II	CD4::BIOCARTA_DC_PATHWAY @ T3	CD4	BIOCARTA_DC_PATHWAY	T3	19	106	1.36468e-05	4.86497	1	0
Intermediate	CD4::BIOCARTA_CTCF_PATHWAY @ T3	CD4	BIOCARTA_CTCF_PATHWAY	T3	24	101	0.0173709	1.76018	0	1
Type-I	CD4::BIOCARTA_CTCF_PATHWAY @ T3	CD4	BIOCARTA_CTCF_PATHWAY	T3	33	92	7.94289e-08	7.10002	1	0
Type-II	CD4::BIOCARTA_CTCF_PATHWAY @ T3	CD4	BIOCARTA_CTCF_PATHWAY	T3	19	106	1.96975e-07	6.70559	0	1
Intermediate	CD4::BIOCARTA_EDG1_PATHWAY @ T3	CD4	BIOCARTA_EDG1_PATHWAY	T3	24	101	0.0127174	1.8956	0	1
Type-I	CD4::BIOCARTA_EDG1_PATHWAY @ T3	CD4	BIOCARTA_EDG1_PATHWAY	T3	33	92	1.42076e-08	7.84748	1	0
Type-II	CD4::BIOCARTA_EDG1_PATHWAY @ T3	CD4	BIOCARTA_EDG1_PATHWAY	T3	19	106	1.36468e-05	4.86497	0	1
Type-I	CD4::BIOCARTA_EICOSANOID_PATHWAY @ T3	CD4	BIOCARTA_EICOSANOID_PATHWAY	T3	33	92	0.00142427	2.84641	0	1
Type-II	CD4::BIOCARTA_EICOSANOID_PATHWAY @ T3	CD4	BIOCARTA_EICOSANOID_PATHWAY	T3	19	106	0.000372758	3.42857	1	0
Intermediate	CD4::BIOCARTA_CTLA4_PATHWAY @ T3	CD4	BIOCARTA_CTLA4_PATHWAY	T3	24	101	0.0110304	1.95741	0	1
Type-I	CD4::BIOCARTA_CTLA4_PATHWAY @ T3	CD4	BIOCARTA_CTLA4_PATHWAY	T3	33	92	0.00296586	2.52785	1	0
Naîve	CD4::BIOCARTA_CTLA4_PATHWAY @ T3	CD4	BIOCARTA_CTLA4_PATHWAY	T3	49	76	0.00598636	2.22284	1	0
Type-II	CD4::BIOCARTA_CTLA4_PATHWAY @ T3	CD4	BIOCARTA_CTLA4_PATHWAY	T3	19	106	4.28563e-06	5.36799	0	1
Type-I	CD4::BIOCARTA_EGF_PATHWAY @ T3	CD4	BIOCARTA_EGF_PATHWAY	T3	33	92	1.11329e-11	10.9534	1	0
Type-II	CD4::BIOCARTA_EGF_PATHWAY @ T3	CD4	BIOCARTA_EGF_PATHWAY	T3	19	106	2.81004e-08	7.55129	0	1
Type-I	CD4::BIOCARTA_DEATH_PATHWAY @ T3	CD4	BIOCARTA_DEATH_PATHWAY	T3	33	92	5.74224e-10	9.24092	1	0
Type-II	CD4::BIOCARTA_DEATH_PATHWAY @ T3	CD4	BIOCARTA_DEATH_PATHWAY	T3	19	106	6.86321e-08	7.16347	0	1
Intermediate	CD4::BIOCARTA_EIF4_PATHWAY @ T3	CD4	BIOCARTA_EIF4_PATHWAY	T3	24	101	0.030821	1.51115	0	1
Type-I	CD4::BIOCARTA_EIF4_PATHWAY @ T3	CD4	BIOCARTA_EIF4_PATHWAY	T3	33	92	8.15227e-12	11.0887	1	0
Type-II	CD4::BIOCARTA_EIF4_PATHWAY @ T3	CD4	BIOCARTA_EIF4_PATHWAY	T3	19	106	5.61146e-09	8.25092	0	1
Intermediate	CD4::BIOCARTA_EIF_PATHWAY @ T3	CD4	BIOCARTA_EIF_PATHWAY	T3	24	101	0.0154083	1.81225	0	1
Type-I	CD4::BIOCARTA_EIF_PATHWAY @ T3	CD4	BIOCARTA_EIF_PATHWAY	T3	33	92	3.38019e-13	12.4711	1	0
Type-II	CD4::BIOCARTA_EIF_PATHWAY @ T3	CD4	BIOCARTA_EIF_PATHWAY	T3	19	106	5.92532e-10	9.22729	0	1
Type-I	CD4::BIOCARTA_EPO_PATHWAY @ T3	CD4	BIOCARTA_EPO_PATHWAY	T3	33	92	1.50418e-14	13.8227	1	0
Naîve	CD4::BIOCARTA_EPO_PATHWAY @ T3	CD4	BIOCARTA_EPO_PATHWAY	T3	49	76	0.000635336	3.197	0	1
Type-II	CD4::BIOCARTA_EPO_PATHWAY @ T3	CD4	BIOCARTA_EPO_PATHWAY	T3	19	106	2.84548e-07	6.54584	0	1
Type-I	CD4::BIOCARTA_ERAD_PATHWAY @ T3	CD4	BIOCARTA_ERAD_PATHWAY	T3	33	92	7.77529e-15	14.1093	1	0
Naîve	CD4::BIOCARTA_ERAD_PATHWAY @ T3	CD4	BIOCARTA_ERAD_PATHWAY	T3	49	76	1.97032e-09	8.70546	0	1
Type-II	CD4::BIOCARTA_ERAD_PATHWAY @ T3	CD4	BIOCARTA_ERAD_PATHWAY	T3	19	106	0.0150618	1.82212	0	1
Type-I	CD4::BIOCARTA_FMLP_PATHWAY @ T3	CD4	BIOCARTA_FMLP_PATHWAY	T3	33	92	6.26849e-14	13.2028	1	0
Naîve	CD4::BIOCARTA_FMLP_PATHWAY @ T3	CD4	BIOCARTA_FMLP_PATHWAY	T3	49	76	0.0338841	1.47	0	1
Type-II	CD4::BIOCARTA_FMLP_PATHWAY @ T3	CD4	BIOCARTA_FMLP_PATHWAY	T3	19	106	6.99379e-06	5.15529	0	1
Type-I	CD4::BIOCARTA_ETS_PATHWAY @ T3	CD4	BIOCARTA_ETS_PATHWAY	T3	33	92	5.12745e-08	7.2901	1	0
Type-II	CD4::BIOCARTA_ETS_PATHWAY @ T3	CD4	BIOCARTA_ETS_PATHWAY	T3	19	106	3.80645e-07	6.41948	0	1
Type-I	CD4::BIOCARTA_G2_PATHWAY @ T3	CD4	BIOCARTA_G2_PATHWAY	T3	33	92	0.0002309	3.63658	1	0
Type-II	CD4::BIOCARTA_G2_PATHWAY @ T3	CD4	BIOCARTA_G2_PATHWAY	T3	19	106	0.0457534	1.33958	0	1
Type-I	CD4::BIOCARTA_FCER1_PATHWAY @ T3	CD4	BIOCARTA_FCER1_PATHWAY	T3	33	92	2.31521e-11	10.6354	1	0
Type-II	CD4::BIOCARTA_FCER1_PATHWAY @ T3	CD4	BIOCARTA_FCER1_PATHWAY	T3	19	106	2.45752e-07	6.6095	0	1
Type-I	CD4::BIOCARTA_FAS_PATHWAY @ T3	CD4	BIOCARTA_FAS_PATHWAY	T3	33	92	2.98955e-08	7.52439	1	0
Type-II	CD4::BIOCARTA_FAS_PATHWAY @ T3	CD4	BIOCARTA_FAS_PATHWAY	T3	19	106	8.4525e-09	8.07301	0	1
Type-I	CD4::BIOCARTA_ERK_PATHWAY @ T3	CD4	BIOCARTA_ERK_PATHWAY	T3	33	92	5.21576e-15	14.2827	1	0
Naîve	CD4::BIOCARTA_ERK_PATHWAY @ T3	CD4	BIOCARTA_ERK_PATHWAY	T3	49	76	1.05218e-08	7.97791	0	1
Type-II	CD4::BIOCARTA_ERK_PATHWAY @ T3	CD4	BIOCARTA_ERK_PATHWAY	T3	19	106	0.0344672	1.46259	0	1
Type-I	CD4::BIOCARTA_GCR_PATHWAY @ T3	CD4	BIOCARTA_GCR_PATHWAY	T3	33	92	1.45989e-11	10.8357	1	0
Type-II	CD4::BIOCARTA_GCR_PATHWAY @ T3	CD4	BIOCARTA_GCR_PATHWAY	T3	19	106	5.85707e-07	6.23232	0	1
Intermediate	CD4::BIOCARTA_G1_PATHWAY @ T3	CD4	BIOCARTA_G1_PATHWAY	T3	24	101	9.54326e-05	4.0203	0	1
Type-I	CD4::BIOCARTA_G1_PATHWAY @ T3	CD4	BIOCARTA_G1_PATHWAY	T3	33	92	5.0734e-05	4.2947	1	0
Type-II	CD4::BIOCARTA_G1_PATHWAY @ T3	CD4	BIOCARTA_G1_PATHWAY	T3	19	106	0.0108407	1.96494	0	1
Type-I	CD4::BIOCARTA_GH_PATHWAY @ T3	CD4	BIOCARTA_GH_PATHWAY	T3	33	92	1.36178e-12	11.8659	1	0
Naîve	CD4::BIOCARTA_GH_PATHWAY @ T3	CD4	BIOCARTA_GH_PATHWAY	T3	49	76	7.58425e-05	4.12009	0	1
Type-II	CD4::BIOCARTA_GH_PATHWAY @ T3	CD4	BIOCARTA_GH_PATHWAY	T3	19	106	0.00157871	2.8017	0	1
Type-I	CD4::BIOCARTA_GLEEVEC_PATHWAY @ T3	CD4	BIOCARTA_GLEEVEC_PATHWAY	T3	33	92	3.11073e-13	12.5071	1	0
Naîve	CD4::BIOCARTA_GLEEVEC_PATHWAY @ T3	CD4	BIOCARTA_GLEEVEC_PATHWAY	T3	49	76	0.0239463	1.62076	0	1
Type-II	CD4::BIOCARTA_GLEEVEC_PATHWAY @ T3	CD4	BIOCARTA_GLEEVEC_PATHWAY	T3	19	106	1.12476e-07	6.94894	0	1
Intermediate	CD4::BIOCARTA_HCMV_PATHWAY @ T3	CD4	BIOCARTA_HCMV_PATHWAY	T3	24	101	0.0195495	1.70886	0	1
Type-I	CD4::BIOCARTA_HCMV_PATHWAY @ T3	CD4	BIOCARTA_HCMV_PATHWAY	T3	33	92	2.92112e-12	11.5345	1	0
Type-II	CD4::BIOCARTA_HCMV_PATHWAY @ T3	CD4	BIOCARTA_HCMV_PATHWAY	T3	19	106	2.84548e-07	6.54584	0	1
Type-I	CD4::BIOCARTA_GPCR_PATHWAY @ T3	CD4	BIOCARTA_GPCR_PATHWAY	T3	33	92	8.12674e-15	14.0901	1	0
Naîve	CD4::BIOCARTA_GPCR_PATHWAY @ T3	CD4	BIOCARTA_GPCR_PATHWAY	T3	49	76	0.0290997	1.53611	0	1
Type-II	CD4::BIOCARTA_GPCR_PATHWAY @ T3	CD4	BIOCARTA_GPCR_PATHWAY	T3	19	106	3.17462e-07	6.49831	0	1
Type-I	CD4::BIOCARTA_GSK3_PATHWAY @ T3	CD4	BIOCARTA_GSK3_PATHWAY	T3	33	92	8.36153e-13	12.0777	1	0
Naîve	CD4::BIOCARTA_GSK3_PATHWAY @ T3	CD4	BIOCARTA_GSK3_PATHWAY	T3	49	76	0.000106075	3.97439	0	1
Type-II	CD4::BIOCARTA_GSK3_PATHWAY @ T3	CD4	BIOCARTA_GSK3_PATHWAY	T3	19	106	2.20061e-07	6.65746	0	1
Type-I	CD4::BIOCARTA_HER2_PATHWAY @ T3	CD4	BIOCARTA_HER2_PATHWAY	T3	33	92	1.00505e-10	9.99781	1	0
Type-II	CD4::BIOCARTA_HER2_PATHWAY @ T3	CD4	BIOCARTA_HER2_PATHWAY	T3	19	106	6.55556e-06	5.18339	0	1
Type-I	CD4::BIOCARTA_HDAC_PATHWAY @ T3	CD4	BIOCARTA_HDAC_PATHWAY	T3	33	92	2.802e-11	10.5525	1	0
Naîve	CD4::BIOCARTA_HDAC_PATHWAY @ T3	CD4	BIOCARTA_HDAC_PATHWAY	T3	49	76	0.0454918	1.34207	0	1
Type-II	CD4::BIOCARTA_HDAC_PATHWAY @ T3	CD4	BIOCARTA_HDAC_PATHWAY	T3	19	106	1.40739e-06	5.85159	0	1
Type-I	CD4::BIOCARTA_HIF_PATHWAY @ T3	CD4	BIOCARTA_HIF_PATHWAY	T3	33	92	5.34687e-06	5.2719	1	0
Type-II	CD4::BIOCARTA_HIF_PATHWAY @ T3	CD4	BIOCARTA_HIF_PATHWAY	T3	19	106	1.66654e-09	8.77819	0	1
Type-I	CD4::BIOCARTA_HIVNEF_PATHWAY @ T3	CD4	BIOCARTA_HIVNEF_PATHWAY	T3	33	92	4.17698e-12	11.3791	1	0
Type-II	CD4::BIOCARTA_HIVNEF_PATHWAY @ T3	CD4	BIOCARTA_HIVNEF_PATHWAY	T3	19	106	1.16794e-07	6.93258	0	1
Type-I	CD4::BIOCARTA_IGF1_PATHWAY @ T3	CD4	BIOCARTA_IGF1_PATHWAY	T3	33	92	2.02589e-09	8.69338	1	0
Type-II	CD4::BIOCARTA_IGF1_PATHWAY @ T3	CD4	BIOCARTA_IGF1_PATHWAY	T3	19	106	3.27191e-09	8.4852	0	1
Type-I	CD4::BIOCARTA_IGF1R_PATHWAY @ T3	CD4	BIOCARTA_IGF1R_PATHWAY	T3	33	92	9.44978e-13	12.0246	1	0
Naîve	CD4::BIOCARTA_IGF1R_PATHWAY @ T3	CD4	BIOCARTA_IGF1R_PATHWAY	T3	49	76	0.00481245	2.31763	0	1
Type-II	CD4::BIOCARTA_IGF1R_PATHWAY @ T3	CD4	BIOCARTA_IGF1R_PATHWAY	T3	19	106	4.75149e-05	4.32317	0	1
Type-I	CD4::BIOCARTA_IGF1MTOR_PATHWAY @ T3	CD4	BIOCARTA_IGF1MTOR_PATHWAY	T3	33	92	3.8279e-13	12.417	1	0
Naîve	CD4::BIOCARTA_IGF1MTOR_PATHWAY @ T3	CD4	BIOCARTA_IGF1MTOR_PATHWAY	T3	49	76	0.00212501	2.67264	0	1
Type-II	CD4::BIOCARTA_IGF1MTOR_PATHWAY @ T3	CD4	BIOCARTA_IGF1MTOR_PATHWAY	T3	19	106	1.48832e-08	7.8273	0	1
Type-I	CD4::BIOCARTA_IL12_PATHWAY @ T3	CD4	BIOCARTA_IL12_PATHWAY	T3	33	92	1.59271e-05	4.79786	1	0
Type-II	CD4::BIOCARTA_IL12_PATHWAY @ T3	CD4	BIOCARTA_IL12_PATHWAY	T3	19	106	0.00021301	3.6716	0	1
Type-I	CD4::BIOCARTA_IL1R_PATHWAY @ T3	CD4	BIOCARTA_IL1R_PATHWAY	T3	33	92	1.76239e-07	6.7539	1	0
Type-II	CD4::BIOCARTA_IL1R_PATHWAY @ T3	CD4	BIOCARTA_IL1R_PATHWAY	T3	19	106	1.61503e-06	5.79182	0	1
Type-I	CD4::BIOCARTA_IL2RB_PATHWAY @ T3	CD4	BIOCARTA_IL2RB_PATHWAY	T3	33	92	2.92112e-12	11.5345	1	0
Naîve	CD4::BIOCARTA_IL2RB_PATHWAY @ T3	CD4	BIOCARTA_IL2RB_PATHWAY	T3	49	76	0.0173427	1.76088	0	1
Type-II	CD4::BIOCARTA_IL2RB_PATHWAY @ T3	CD4	BIOCARTA_IL2RB_PATHWAY	T3	19	106	4.89364e-05	4.31037	0	1
Type-I	CD4::BIOCARTA_IL2_PATHWAY @ T3	CD4	BIOCARTA_IL2_PATHWAY	T3	33	92	3.15099e-14	13.5016	1	0
Naîve	CD4::BIOCARTA_IL2_PATHWAY @ T3	CD4	BIOCARTA_IL2_PATHWAY	T3	49	76	0.00458978	2.33821	0	1
Type-II	CD4::BIOCARTA_IL2_PATHWAY @ T3	CD4	BIOCARTA_IL2_PATHWAY	T3	19	106	3.32409e-05	4.47833	0	1
Type-I	CD4::BIOCARTA_IL3_PATHWAY @ T3	CD4	BIOCARTA_IL3_PATHWAY	T3	33	92	8.47698e-12	11.0718	1	0
Naîve	CD4::BIOCARTA_IL3_PATHWAY @ T3	CD4	BIOCARTA_IL3_PATHWAY	T3	49	76	1.02274e-05	4.99024	0	1
Type-II	CD4::BIOCARTA_IL3_PATHWAY @ T3	CD4	BIOCARTA_IL3_PATHWAY	T3	19	106	0.00486287	2.31311	0	1
Type-I	CD4::BIOCARTA_IL7_PATHWAY @ T3	CD4	BIOCARTA_IL7_PATHWAY	T3	33	92	6.61867e-10	9.17923	1	0
Type-II	CD4::BIOCARTA_IL7_PATHWAY @ T3	CD4	BIOCARTA_IL7_PATHWAY	T3	19	106	2.59711e-08	7.58551	0	1
Type-I	CD4::BIOCARTA_INSULIN_PATHWAY @ T3	CD4	BIOCARTA_INSULIN_PATHWAY	T3	33	92	1.48371e-09	8.82865	1	0
Type-II	CD4::BIOCARTA_INSULIN_PATHWAY @ T3	CD4	BIOCARTA_INSULIN_PATHWAY	T3	19	106	9.54921e-09	8.02003	0	1
Type-I	CD4::BIOCARTA_INFLAM_PATHWAY @ T3	CD4	BIOCARTA_INFLAM_PATHWAY	T3	33	92	0.00621875	2.2063	0	1
Type-II	CD4::BIOCARTA_INFLAM_PATHWAY @ T3	CD4	BIOCARTA_INFLAM_PATHWAY	T3	19	106	0.00280906	2.55144	1	0
Type-I	CD4::BIOCARTA_INTRINSIC_PATHWAY @ T3	CD4	BIOCARTA_INTRINSIC_PATHWAY	T3	33	92	1.84372e-08	7.73431	0	1
Type-II	CD4::BIOCARTA_INTRINSIC_PATHWAY @ T3	CD4	BIOCARTA_INTRINSIC_PATHWAY	T3	19	106	2.54409e-09	8.59447	1	0
Type-I	CD4::BIOCARTA_LIS1_PATHWAY @ T3	CD4	BIOCARTA_LIS1_PATHWAY	T3	33	92	1.94901e-05	4.71019	1	0
Naîve	CD4::BIOCARTA_LIS1_PATHWAY @ T3	CD4	BIOCARTA_LIS1_PATHWAY	T3	49	76	0.00983311	2.00731	0	1
Type-II	CD4::BIOCARTA_LIS1_PATHWAY @ T3	CD4	BIOCARTA_LIS1_PATHWAY	T3	19	106	0.000175989	3.75451	0	1
Type-I	CD4::BIOCARTA_INTEGRIN_PATHWAY @ T3	CD4	BIOCARTA_INTEGRIN_PATHWAY	T3	33	92	1.60061e-12	11.7957	1	0
Naîve	CD4::BIOCARTA_INTEGRIN_PATHWAY @ T3	CD4	BIOCARTA_INTEGRIN_PATHWAY	T3	49	76	0.00900179	2.04567	0	1
Type-II	CD4::BIOCARTA_INTEGRIN_PATHWAY @ T3	CD4	BIOCARTA_INTEGRIN_PATHWAY	T3	19	106	9.52093e-05	4.02132	0	1
Type-I	CD4::BIOCARTA_KERATINOCYTE_PATHWAY @ T3	CD4	BIOCARTA_KERATINOCYTE_PATHWAY	T3	33	92	2.13261e-14	13.6711	1	0
Naîve	CD4::BIOCARTA_KERATINOCYTE_PATHWAY @ T3	CD4	BIOCARTA_KERATINOCYTE_PATHWAY	T3	49	76	0.00626925	2.20278	0	1
Type-II	CD4::BIOCARTA_KERATINOCYTE_PATHWAY @ T3	CD4	BIOCARTA_KERATINOCYTE_PATHWAY	T3	19	106	1.28161e-05	4.89224	0	1
Type-I	CD4::BIOCARTA_IL6_PATHWAY @ T3	CD4	BIOCARTA_IL6_PATHWAY	T3	33	92	2.20801e-12	11.656	1	0
Type-II	CD4::BIOCARTA_IL6_PATHWAY @ T3	CD4	BIOCARTA_IL6_PATHWAY	T3	19	106	1.25918e-07	6.89991	0	1
Type-I	CD4::BIOCARTA_MAL_PATHWAY @ T3	CD4	BIOCARTA_MAL_PATHWAY	T3	33	92	2.04955e-13	12.6883	1	0
Naîve	CD4::BIOCARTA_MAL_PATHWAY @ T3	CD4	BIOCARTA_MAL_PATHWAY	T3	49	76	0.00322169	2.49192	0	1
Type-II	CD4::BIOCARTA_MAL_PATHWAY @ T3	CD4	BIOCARTA_MAL_PATHWAY	T3	19	106	0.000577958	3.2381	0	1
Type-I	CD4::BIOCARTA_MCM_PATHWAY @ T3	CD4	BIOCARTA_MCM_PATHWAY	T3	33	92	0.00402699	2.39502	1	0
Type-I	CD4::BIOCARTA_MAPK_PATHWAY @ T3	CD4	BIOCARTA_MAPK_PATHWAY	T3	33	92	6.22475e-16	15.2059	1	0
Naîve	CD4::BIOCARTA_MAPK_PATHWAY @ T3	CD4	BIOCARTA_MAPK_PATHWAY	T3	49	76	0.00504486	2.29715	0	1
Type-II	CD4::BIOCARTA_MAPK_PATHWAY @ T3	CD4	BIOCARTA_MAPK_PATHWAY	T3	19	106	1.26876e-06	5.89662	0	1
Type-I	CD4::BIOCARTA_MCALPAIN_PATHWAY @ T3	CD4	BIOCARTA_MCALPAIN_PATHWAY	T3	33	92	8.7171e-08	7.05963	1	0
Naîve	CD4::BIOCARTA_MCALPAIN_PATHWAY @ T3	CD4	BIOCARTA_MCALPAIN_PATHWAY	T3	49	76	0.0438785	1.35775	0	1
Type-II	CD4::BIOCARTA_MCALPAIN_PATHWAY @ T3	CD4	BIOCARTA_MCALPAIN_PATHWAY	T3	19	106	0.0192068	1.71654	0	1
Type-I	CD4::BIOCARTA_MET_PATHWAY @ T3	CD4	BIOCARTA_MET_PATHWAY	T3	33	92	1.47646e-12	11.8308	1	0
Type-II	CD4::BIOCARTA_MET_PATHWAY @ T3	CD4	BIOCARTA_MET_PATHWAY	T3	19	106	7.47864e-09	8.12618	0	1
Type-I	CD4::BIOCARTA_MTOR_PATHWAY @ T3	CD4	BIOCARTA_MTOR_PATHWAY	T3	33	92	6.80828e-15	14.167	1	0
Naîve	CD4::BIOCARTA_MTOR_PATHWAY @ T3	CD4	BIOCARTA_MTOR_PATHWAY	T3	49	76	0.0449486	1.34728	0	1
Type-II	CD4::BIOCARTA_MTOR_PATHWAY @ T3	CD4	BIOCARTA_MTOR_PATHWAY	T3	19	106	1.5971e-09	8.79667	0	1
Type-I	CD4::BIOCARTA_MPR_PATHWAY @ T3	CD4	BIOCARTA_MPR_PATHWAY	T3	33	92	2.52835e-07	6.59716	1	0
Naîve	CD4::BIOCARTA_MPR_PATHWAY @ T3	CD4	BIOCARTA_MPR_PATHWAY	T3	49	76	0.000127756	3.89362	0	1
Type-I	CD4::BIOCARTA_MITOCHONDRIA_PATHWAY @ T3	CD4	BIOCARTA_MITOCHONDRIA_PATHWAY	T3	33	92	1.99855e-05	4.69928	1	0
Type-II	CD4::BIOCARTA_MITOCHONDRIA_PATHWAY @ T3	CD4	BIOCARTA_MITOCHONDRIA_PATHWAY	T3	19	106	5.19012e-05	4.28482	0	1
Type-I	CD4::BIOCARTA_MEF2D_PATHWAY @ T3	CD4	BIOCARTA_MEF2D_PATHWAY	T3	33	92	7.43542e-14	13.1287	1	0
Naîve	CD4::BIOCARTA_MEF2D_PATHWAY @ T3	CD4	BIOCARTA_MEF2D_PATHWAY	T3	49	76	0.0369742	1.4321	0	1
Type-II	CD4::BIOCARTA_MEF2D_PATHWAY @ T3	CD4	BIOCARTA_MEF2D_PATHWAY	T3	19	106	7.95577e-06	5.09932	0	1
Type-I	CD4::BIOCARTA_NDKDYNAMIN_PATHWAY @ T3	CD4	BIOCARTA_NDKDYNAMIN_PATHWAY	T3	33	92	1.25065e-11	10.9029	1	0
Type-II	CD4::BIOCARTA_NDKDYNAMIN_PATHWAY @ T3	CD4	BIOCARTA_NDKDYNAMIN_PATHWAY	T3	19	106	9.25395e-05	4.03367	0	1
Type-I	CD4::BIOCARTA_MTA3_PATHWAY @ T3	CD4	BIOCARTA_MTA3_PATHWAY	T3	33	92	0.000141357	3.84968	1	0
Naîve	CD4::BIOCARTA_MTA3_PATHWAY @ T3	CD4	BIOCARTA_MTA3_PATHWAY	T3	49	76	0.0423138	1.37352	0	1
Type-II	CD4::BIOCARTA_MTA3_PATHWAY @ T3	CD4	BIOCARTA_MTA3_PATHWAY	T3	19	106	0.00100021	2.99991	0	1
Intermediate	CD4::BIOCARTA_NFAT_PATHWAY @ T3	CD4	BIOCARTA_NFAT_PATHWAY	T3	24	101	0.0202142	1.69434	0	1
Type-I	CD4::BIOCARTA_NFAT_PATHWAY @ T3	CD4	BIOCARTA_NFAT_PATHWAY	T3	33	92	5.9579e-12	11.2249	1	0
Type-II	CD4::BIOCARTA_NFAT_PATHWAY @ T3	CD4	BIOCARTA_NFAT_PATHWAY	T3	19	106	3.70821e-09	8.43084	0	1
Type-I	CD4::BIOCARTA_NFKB_PATHWAY @ T3	CD4	BIOCARTA_NFKB_PATHWAY	T3	33	92	9.07242e-13	12.0423	1	0
Type-II	CD4::BIOCARTA_NFKB_PATHWAY @ T3	CD4	BIOCARTA_NFKB_PATHWAY	T3	19	106	2.39987e-08	7.61981	0	1
Type-I	CD4::BIOCARTA_NKCELLS_PATHWAY @ T3	CD4	BIOCARTA_NKCELLS_PATHWAY	T3	33	92	0.00580812	2.23596	1	0
Naîve	CD4::BIOCARTA_NKCELLS_PATHWAY @ T3	CD4	BIOCARTA_NKCELLS_PATHWAY	T3	49	76	0.00697666	2.15635	0	1
Type-I	CD4::BIOCARTA_NGF_PATHWAY @ T3	CD4	BIOCARTA_NGF_PATHWAY	T3	33	92	4.56327e-15	14.3407	1	0
Naîve	CD4::BIOCARTA_NGF_PATHWAY @ T3	CD4	BIOCARTA_NGF_PATHWAY	T3	49	76	0.0343115	1.46456	0	1
Type-II	CD4::BIOCARTA_NGF_PATHWAY @ T3	CD4	BIOCARTA_NGF_PATHWAY	T3	19	106	5.92532e-10	9.22729	0	1
Intermediate	CD4::BIOCARTA_NO1_PATHWAY @ T3	CD4	BIOCARTA_NO1_PATHWAY	T3	24	101	0.025444	1.59441	0	1
Naîve	CD4::BIOCARTA_NO1_PATHWAY @ T3	CD4	BIOCARTA_NO1_PATHWAY	T3	49	76	1.20374e-05	4.91947	1	0
Type-II	CD4::BIOCARTA_NO1_PATHWAY @ T3	CD4	BIOCARTA_NO1_PATHWAY	T3	19	106	0.0114989	1.93934	0	1
Type-I	CD4::BIOCARTA_NO2IL12_PATHWAY @ T3	CD4	BIOCARTA_NO2IL12_PATHWAY	T3	33	92	5.46027e-08	7.26279	1	0
Naîve	CD4::BIOCARTA_NO2IL12_PATHWAY @ T3	CD4	BIOCARTA_NO2IL12_PATHWAY	T3	49	76	2.44151e-05	4.61234	0	1
Type-I	CD4::BIOCARTA_NTHI_PATHWAY @ T3	CD4	BIOCARTA_NTHI_PATHWAY	T3	33	92	1.42076e-08	7.84748	1	0
Type-II	CD4::BIOCARTA_NTHI_PATHWAY @ T3	CD4	BIOCARTA_NTHI_PATHWAY	T3	19	106	6.18949e-10	9.20835	0	1
Intermediate	CD4::BIOCARTA_NOS1_PATHWAY @ T3	CD4	BIOCARTA_NOS1_PATHWAY	T3	24	101	0.0284723	1.54558	0	1
Type-I	CD4::BIOCARTA_NOS1_PATHWAY @ T3	CD4	BIOCARTA_NOS1_PATHWAY	T3	33	92	9.28972e-06	5.032	1	0
Type-II	CD4::BIOCARTA_NOS1_PATHWAY @ T3	CD4	BIOCARTA_NOS1_PATHWAY	T3	19	106	4.01161e-06	5.39668	0	1
Intermediate	CD4::BIOCARTA_P38MAPK_PATHWAY @ T3	CD4	BIOCARTA_P38MAPK_PATHWAY	T3	24	101	0.0208986	1.67988	0	1
Type-I	CD4::BIOCARTA_P38MAPK_PATHWAY @ T3	CD4	BIOCARTA_P38MAPK_PATHWAY	T3	33	92	1.30776e-12	11.8835	1	0
Type-II	CD4::BIOCARTA_P38MAPK_PATHWAY @ T3	CD4	BIOCARTA_P38MAPK_PATHWAY	T3	19	106	1.76238e-07	6.7539	0	1
Type-I	CD4::BIOCARTA_NUCLEARRS_PATHWAY @ T3	CD4	BIOCARTA_NUCLEARRS_PATHWAY	T3	33	92	0.0287327	1.54162	0	1
Type-II	CD4::BIOCARTA_NUCLEARRS_PATHWAY @ T3	CD4	BIOCARTA_NUCLEARRS_PATHWAY	T3	19	106	0.0305643	1.51479	1	0
Type-I	CD4::BIOCARTA_P53HYPOXIA_PATHWAY @ T3	CD4	BIOCARTA_P53HYPOXIA_PATHWAY	T3	33	92	0.000980356	3.00862	1	0
Type-II	CD4::BIOCARTA_P53HYPOXIA_PATHWAY @ T3	CD4	BIOCARTA_P53HYPOXIA_PATHWAY	T3	19	106	7.50821e-07	6.12446	0	1
Intermediate	CD4::BIOCARTA_P53_PATHWAY @ T3	CD4	BIOCARTA_P53_PATHWAY	T3	24	101	0.0360206	1.44345	0	1
Type-I	CD4::BIOCARTA_P53_PATHWAY @ T3	CD4	BIOCARTA_P53_PATHWAY	T3	33	92	0.00104064	2.9827	1	0
Naîve	CD4::BIOCARTA_P53_PATHWAY @ T3	CD4	BIOCARTA_P53_PATHWAY	T3	49	76	0.0279987	1.55286	1	0
Type-II	CD4::BIOCARTA_P53_PATHWAY @ T3	CD4	BIOCARTA_P53_PATHWAY	T3	19	106	2.42985e-06	5.61442	0	1
Type-I	CD4::BIOCARTA_PITX2_PATHWAY @ T3	CD4	BIOCARTA_PITX2_PATHWAY	T3	33	92	4.7032e-12	11.3276	1	0
Type-II	CD4::BIOCARTA_PITX2_PATHWAY @ T3	CD4	BIOCARTA_PITX2_PATHWAY	T3	19	106	1.89148e-08	7.7232	0	1
Naîve	CD4::BIOCARTA_PDZS_PATHWAY @ T3	CD4	BIOCARTA_PDZS_PATHWAY	T3	49	76	1.09688e-05	4.95984	1	0
Type-II	CD4::BIOCARTA_PDZS_PATHWAY @ T3	CD4	BIOCARTA_PDZS_PATHWAY	T3	19	106	3.97744e-05	4.4004	0	1
Type-I	CD4::BIOCARTA_PDGF_PATHWAY @ T3	CD4	BIOCARTA_PDGF_PATHWAY	T3	33	92	1.7033e-11	10.7687	1	0
Type-II	CD4::BIOCARTA_PDGF_PATHWAY @ T3	CD4	BIOCARTA_PDGF_PATHWAY	T3	19	106	1.89148e-08	7.7232	0	1
Type-I	CD4::BIOCARTA_PAR1_PATHWAY @ T3	CD4	BIOCARTA_PAR1_PATHWAY	T3	33	92	1.46796e-08	7.83329	1	0
Naîve	CD4::BIOCARTA_PAR1_PATHWAY @ T3	CD4	BIOCARTA_PAR1_PATHWAY	T3	49	76	0.0383702	1.41601	0	1
Type-II	CD4::BIOCARTA_PAR1_PATHWAY @ T3	CD4	BIOCARTA_PAR1_PATHWAY	T3	19	106	5.50357e-05	4.25936	0	1
Intermediate	CD4::BIOCARTA_PML_PATHWAY @ T3	CD4	BIOCARTA_PML_PATHWAY	T3	24	101	0.0122755	1.91096	0	1
Type-I	CD4::BIOCARTA_PML_PATHWAY @ T3	CD4	BIOCARTA_PML_PATHWAY	T3	33	92	7.89918e-10	9.10242	1	0
Type-II	CD4::BIOCARTA_PML_PATHWAY @ T3	CD4	BIOCARTA_PML_PATHWAY	T3	19	106	1.54648e-05	4.81066	0	1
Type-I	CD4::BIOCARTA_RACCYCD_PATHWAY @ T3	CD4	BIOCARTA_RACCYCD_PATHWAY	T3	33	92	5.32628e-13	12.2736	1	0
Type-II	CD4::BIOCARTA_RACCYCD_PATHWAY @ T3	CD4	BIOCARTA_RACCYCD_PATHWAY	T3	19	106	2.04397e-07	6.68953	0	1
Intermediate	CD4::BIOCARTA_PPARA_PATHWAY @ T3	CD4	BIOCARTA_PPARA_PATHWAY	T3	24	101	0.000754064	3.12259	0	1
Type-I	CD4::BIOCARTA_PPARA_PATHWAY @ T3	CD4	BIOCARTA_PPARA_PATHWAY	T3	33	92	1.77011e-11	10.752	1	0
Type-II	CD4::BIOCARTA_PPARA_PATHWAY @ T3	CD4	BIOCARTA_PPARA_PATHWAY	T3	19	106	1.46659e-09	8.83369	0	1
Type-I	CD4::BIOCARTA_PTEN_PATHWAY @ T3	CD4	BIOCARTA_PTEN_PATHWAY	T3	33	92	3.4793e-10	9.45851	1	0
Type-II	CD4::BIOCARTA_PTEN_PATHWAY @ T3	CD4	BIOCARTA_PTEN_PATHWAY	T3	19	106	2.28322e-07	6.64145	0	1
Type-I	CD4::BIOCARTA_PROTEASOME_PATHWAY @ T3	CD4	BIOCARTA_PROTEASOME_PATHWAY	T3	33	92	2.1212e-12	11.6734	1	0
Naîve	CD4::BIOCARTA_PROTEASOME_PATHWAY @ T3	CD4	BIOCARTA_PROTEASOME_PATHWAY	T3	49	76	8.08653e-06	5.09224	0	1
Type-II	CD4::BIOCARTA_PROTEASOME_PATHWAY @ T3	CD4	BIOCARTA_PROTEASOME_PATHWAY	T3	19	106	0.0060104	2.2211	0	1
Type-I	CD4::BIOCARTA_PTDINS_PATHWAY @ T3	CD4	BIOCARTA_PTDINS_PATHWAY	T3	33	92	1.23722e-13	12.9076	1	0
Naîve	CD4::BIOCARTA_PTDINS_PATHWAY @ T3	CD4	BIOCARTA_PTDINS_PATHWAY	T3	49	76	0.010125	1.9946	0	1
Type-II	CD4::BIOCARTA_PTDINS_PATHWAY @ T3	CD4	BIOCARTA_PTDINS_PATHWAY	T3	19	106	1.32252e-05	4.8786	0	1
Type-I	CD4::BIOCARTA_PYK2_PATHWAY @ T3	CD4	BIOCARTA_PYK2_PATHWAY	T3	33	92	1.48218e-15	14.8291	1	0
Naîve	CD4::BIOCARTA_PYK2_PATHWAY @ T3	CD4	BIOCARTA_PYK2_PATHWAY	T3	49	76	0.00247266	2.60684	0	1
Type-II	CD4::BIOCARTA_PYK2_PATHWAY @ T3	CD4	BIOCARTA_PYK2_PATHWAY	T3	19	106	1.09452e-05	4.96078	0	1
Intermediate	CD4::BIOCARTA_RAC1_PATHWAY @ T3	CD4	BIOCARTA_RAC1_PATHWAY	T3	24	101	0.0438828	1.35771	0	1
Type-I	CD4::BIOCARTA_RAC1_PATHWAY @ T3	CD4	BIOCARTA_RAC1_PATHWAY	T3	33	92	1.65512e-06	5.78117	1	0
Type-II	CD4::BIOCARTA_RAC1_PATHWAY @ T3	CD4	BIOCARTA_RAC1_PATHWAY	T3	19	106	3.9969e-08	7.39828	0	1
Type-I	CD4::BIOCARTA_RAS_PATHWAY @ T3	CD4	BIOCARTA_RAS_PATHWAY	T3	33	92	1.31894e-14	13.8798	1	0
Naîve	CD4::BIOCARTA_RAS_PATHWAY @ T3	CD4	BIOCARTA_RAS_PATHWAY	T3	49	76	0.00264327	2.57786	0	1
Type-II	CD4::BIOCARTA_RAS_PATHWAY @ T3	CD4	BIOCARTA_RAS_PATHWAY	T3	19	106	4.88842e-06	5.31083	0	1
Intermediate	CD4::BIOCARTA_RELA_PATHWAY @ T3	CD4	BIOCARTA_RELA_PATHWAY	T3	24	101	0.0349247	1.45687	0	1
Type-I	CD4::BIOCARTA_RELA_PATHWAY @ T3	CD4	BIOCARTA_RELA_PATHWAY	T3	33	92	6.97096e-12	11.1567	1	0
Type-II	CD4::BIOCARTA_RELA_PATHWAY @ T3	CD4	BIOCARTA_RELA_PATHWAY	T3	19	106	3.1379e-09	8.50336	0	1
Type-I	CD4::BIOCARTA_RHO_PATHWAY @ T3	CD4	BIOCARTA_RHO_PATHWAY	T3	33	92	5.49104e-06	5.26035	1	0
Naîve	CD4::BIOCARTA_RHO_PATHWAY @ T3	CD4	BIOCARTA_RHO_PATHWAY	T3	49	76	0.0444108	1.35251	0	1
Type-II	CD4::BIOCARTA_RHO_PATHWAY @ T3	CD4	BIOCARTA_RHO_PATHWAY	T3	19	106	0.0310975	1.50728	0	1
Type-I	CD4::BIOCARTA_SPPA_PATHWAY @ T3	CD4	BIOCARTA_SPPA_PATHWAY	T3	33	92	0.000754646	3.12226	1	0
Naîve	CD4::BIOCARTA_SPPA_PATHWAY @ T3	CD4	BIOCARTA_SPPA_PATHWAY	T3	49	76	0.00598636	2.22284	0	1
Type-I	CD4::BIOCARTA_SPRY_PATHWAY @ T3	CD4	BIOCARTA_SPRY_PATHWAY	T3	33	92	4.81433e-08	7.31746	1	0
Type-II	CD4::BIOCARTA_SPRY_PATHWAY @ T3	CD4	BIOCARTA_SPRY_PATHWAY	T3	19	106	2.45593e-05	4.60978	0	1
Type-I	CD4::BIOCARTA_STRESS_PATHWAY @ T3	CD4	BIOCARTA_STRESS_PATHWAY	T3	33	92	1.31894e-14	13.8798	1	0
Type-II	CD4::BIOCARTA_STRESS_PATHWAY @ T3	CD4	BIOCARTA_STRESS_PATHWAY	T3	19	106	6.34832e-09	8.19734	0	1
Type-I	CD4::BIOCARTA_TCR_PATHWAY @ T3	CD4	BIOCARTA_TCR_PATHWAY	T3	33	92	5.94507e-16	15.2258	1	0
Type-II	CD4::BIOCARTA_TCR_PATHWAY @ T3	CD4	BIOCARTA_TCR_PATHWAY	T3	19	106	1.61242e-08	7.79252	0	1
Type-I	CD4::BIOCARTA_STATHMIN_PATHWAY @ T3	CD4	BIOCARTA_STATHMIN_PATHWAY	T3	33	92	5.44395e-07	6.26409	1	0
Type-II	CD4::BIOCARTA_STATHMIN_PATHWAY @ T3	CD4	BIOCARTA_STATHMIN_PATHWAY	T3	19	106	2.59937e-06	5.58513	0	1
Type-I	CD4::BIOCARTA_TEL_PATHWAY @ T3	CD4	BIOCARTA_TEL_PATHWAY	T3	33	92	9.09477e-10	9.04121	1	0
Type-II	CD4::BIOCARTA_TEL_PATHWAY @ T3	CD4	BIOCARTA_TEL_PATHWAY	T3	19	106	6.77129e-06	5.16933	0	1
Type-I	CD4::BIOCARTA_TFF_PATHWAY @ T3	CD4	BIOCARTA_TFF_PATHWAY	T3	33	92	8.7803e-10	9.05649	1	0
Type-II	CD4::BIOCARTA_TFF_PATHWAY @ T3	CD4	BIOCARTA_TFF_PATHWAY	T3	19	106	0.000271396	3.5664	0	1
Type-I	CD4::BIOCARTA_TID_PATHWAY @ T3	CD4	BIOCARTA_TID_PATHWAY	T3	33	92	2.25377e-10	9.64709	1	0
Type-II	CD4::BIOCARTA_TID_PATHWAY @ T3	CD4	BIOCARTA_TID_PATHWAY	T3	19	106	1.26876e-06	5.89662	0	1
Type-I	CD4::BIOCARTA_TNFR1_PATHWAY @ T3	CD4	BIOCARTA_TNFR1_PATHWAY	T3	33	92	1.50784e-10	9.82164	1	0
Type-II	CD4::BIOCARTA_TNFR1_PATHWAY @ T3	CD4	BIOCARTA_TNFR1_PATHWAY	T3	19	106	9.54959e-10	9.02002	0	1
Type-I	CD4::BIOCARTA_TGFB_PATHWAY @ T3	CD4	BIOCARTA_TGFB_PATHWAY	T3	33	92	1.38402e-09	8.85886	1	0
Type-II	CD4::BIOCARTA_TGFB_PATHWAY @ T3	CD4	BIOCARTA_TGFB_PATHWAY	T3	19	106	1.35729e-07	6.86733	0	1
Type-I	CD4::BIOCARTA_TPO_PATHWAY @ T3	CD4	BIOCARTA_TPO_PATHWAY	T3	33	92	1.30161e-10	9.88552	1	0
Type-II	CD4::BIOCARTA_TPO_PATHWAY @ T3	CD4	BIOCARTA_TPO_PATHWAY	T3	19	106	8.34569e-07	6.07854	0	1
Intermediate	CD4::BIOCARTA_TNFR2_PATHWAY @ T3	CD4	BIOCARTA_TNFR2_PATHWAY	T3	24	101	0.048686	1.3126	0	1
Type-I	CD4::BIOCARTA_TNFR2_PATHWAY @ T3	CD4	BIOCARTA_TNFR2_PATHWAY	T3	33	92	2.59141e-12	11.5865	1	0
Type-II	CD4::BIOCARTA_TNFR2_PATHWAY @ T3	CD4	BIOCARTA_TNFR2_PATHWAY	T3	19	106	4.37895e-09	8.35863	0	1
Type-I	CD4::BIOCARTA_VEGF_PATHWAY @ T3	CD4	BIOCARTA_VEGF_PATHWAY	T3	33	92	4.01723e-10	9.39607	1	0
Type-II	CD4::BIOCARTA_VEGF_PATHWAY @ T3	CD4	BIOCARTA_VEGF_PATHWAY	T3	19	106	6.28921e-07	6.2014	0	1
Type-I	CD4::BIOCARTA_TOLL_PATHWAY @ T3	CD4	BIOCARTA_TOLL_PATHWAY	T3	33	92	7.70539e-13	12.1132	1	0
Type-II	CD4::BIOCARTA_TOLL_PATHWAY @ T3	CD4	BIOCARTA_TOLL_PATHWAY	T3	19	106	1.73891e-09	8.75972	0	1
Intermediate	CD4::BIOCARTA_VDR_PATHWAY @ T3	CD4	BIOCARTA_VDR_PATHWAY	T3	24	101	0.00808998	2.09205	0	1
Type-I	CD4::BIOCARTA_VDR_PATHWAY @ T3	CD4	BIOCARTA_VDR_PATHWAY	T3	33	92	7.10453e-10	9.14846	1	0
Type-II	CD4::BIOCARTA_VDR_PATHWAY @ T3	CD4	BIOCARTA_VDR_PATHWAY	T3	19	106	3.28789e-08	7.48308	0	1
Intermediate	CD4::BIOCARTA_TOB1_PATHWAY @ T3	CD4	BIOCARTA_TOB1_PATHWAY	T3	24	101	0.0258588	1.58739	0	1
Type-I	CD4::BIOCARTA_TOB1_PATHWAY @ T3	CD4	BIOCARTA_TOB1_PATHWAY	T3	33	92	8.52995e-05	4.06905	1	0
Type-II	CD4::BIOCARTA_TOB1_PATHWAY @ T3	CD4	BIOCARTA_TOB1_PATHWAY	T3	19	106	0.000508694	3.29354	0	1
Type-I	CD4::BIOCARTA_VIP_PATHWAY @ T3	CD4	BIOCARTA_VIP_PATHWAY	T3	33	92	1.84372e-08	7.73431	1	0
Type-II	CD4::BIOCARTA_VIP_PATHWAY @ T3	CD4	BIOCARTA_VIP_PATHWAY	T3	19	106	6.35658e-08	7.19678	0	1
Intermediate	CD4::BLALOCK_ALZHEIMERS_DISEASE_INCIPIENT_DN @ T3	CD4	BLALOCK_ALZHEIMERS_DISEASE_INCIPIENT_DN	T3	24	101	0.023842	1.62266	0	1
Type-I	CD4::BLALOCK_ALZHEIMERS_DISEASE_INCIPIENT_DN @ T3	CD4	BLALOCK_ALZHEIMERS_DISEASE_INCIPIENT_DN	T3	33	92	2.20801e-12	11.656	1	0
Type-II	CD4::BLALOCK_ALZHEIMERS_DISEASE_INCIPIENT_DN @ T3	CD4	BLALOCK_ALZHEIMERS_DISEASE_INCIPIENT_DN	T3	19	106	1.25918e-07	6.89991	0	1
Intermediate	CD4::BLALOCK_ALZHEIMERS_DISEASE_INCIPIENT_UP @ T3	CD4	BLALOCK_ALZHEIMERS_DISEASE_INCIPIENT_UP	T3	24	101	0.0438828	1.35771	0	1
Type-I	CD4::BLALOCK_ALZHEIMERS_DISEASE_INCIPIENT_UP @ T3	CD4	BLALOCK_ALZHEIMERS_DISEASE_INCIPIENT_UP	T3	33	92	1.29059e-13	12.8892	1	0
Type-II	CD4::BLALOCK_ALZHEIMERS_DISEASE_INCIPIENT_UP @ T3	CD4	BLALOCK_ALZHEIMERS_DISEASE_INCIPIENT_UP	T3	19	106	3.41915e-08	7.46608	0	1
Type-I	CD4::BLANCO_MELO_BETA_INTERFERON_TREATED_BRONCHIAL_EPITHELIAL_CELLS_DN @ T3	CD4	BLANCO_MELO_BETA_INTERFERON_TREATED_BRONCHIAL_EPITHELIAL_CELLS_DN	T3	33	92	8.52995e-05	4.06905	0	1
Type-II	CD4::BLANCO_MELO_BETA_INTERFERON_TREATED_BRONCHIAL_EPITHELIAL_CELLS_DN @ T3	CD4	BLANCO_MELO_BETA_INTERFERON_TREATED_BRONCHIAL_EPITHELIAL_CELLS_DN	T3	19	106	7.50821e-07	6.12446	1	0
Type-I	CD4::BIOCARTA_WNT_PATHWAY @ T3	CD4	BIOCARTA_WNT_PATHWAY	T3	33	92	3.73884e-10	9.42726	1	0
Naîve	CD4::BIOCARTA_WNT_PATHWAY @ T3	CD4	BIOCARTA_WNT_PATHWAY	T3	49	76	0.000750185	3.12483	0	1
Type-II	CD4::BIOCARTA_WNT_PATHWAY @ T3	CD4	BIOCARTA_WNT_PATHWAY	T3	19	106	0.000109685	3.95985	0	1
Naîve	CD4::BLANCO_MELO_BETA_INTERFERON_TREATED_BRONCHIAL_EPITHELIAL_CELLS_UP @ T3	CD4	BLANCO_MELO_BETA_INTERFERON_TREATED_BRONCHIAL_EPITHELIAL_CELLS_UP	T3	49	76	0.00430739	2.36579	1	0
Type-II	CD4::BLANCO_MELO_BETA_INTERFERON_TREATED_BRONCHIAL_EPITHELIAL_CELLS_UP @ T3	CD4	BLANCO_MELO_BETA_INTERFERON_TREATED_BRONCHIAL_EPITHELIAL_CELLS_UP	T3	19	106	1.98261e-06	5.70276	0	1
Type-I	CD4::BLANCO_MELO_COVID19_SARS_COV_2_INFECTION_A594_ACE2_EXPRESSING_CELLS_DN @ T3	CD4	BLANCO_MELO_COVID19_SARS_COV_2_INFECTION_A594_ACE2_EXPRESSING_CELLS_DN	T3	33	92	0.0127894	1.89315	1	0
Naîve	CD4::BLANCO_MELO_COVID19_SARS_COV_2_INFECTION_A594_ACE2_EXPRESSING_CELLS_DN @ T3	CD4	BLANCO_MELO_COVID19_SARS_COV_2_INFECTION_A594_ACE2_EXPRESSING_CELLS_DN	T3	49	76	0.00277822	2.55623	0	1
Type-II	CD4::BLANCO_MELO_COVID19_SARS_COV_2_INFECTION_A594_ACE2_EXPRESSING_CELLS_DN @ T3	CD4	BLANCO_MELO_COVID19_SARS_COV_2_INFECTION_A594_ACE2_EXPRESSING_CELLS_DN	T3	19	106	0.0192068	1.71654	1	0
Type-I	CD4::BLANCO_MELO_BRONCHIAL_EPITHELIAL_CELLS_INFLUENZA_A_DEL_NS1_INFECTION_DN @ T3	CD4	BLANCO_MELO_BRONCHIAL_EPITHELIAL_CELLS_INFLUENZA_A_DEL_NS1_INFECTION_DN	T3	33	92	5.72809e-12	11.242	0	1
Type-II	CD4::BLANCO_MELO_BRONCHIAL_EPITHELIAL_CELLS_INFLUENZA_A_DEL_NS1_INFECTION_DN @ T3	CD4	BLANCO_MELO_BRONCHIAL_EPITHELIAL_CELLS_INFLUENZA_A_DEL_NS1_INFECTION_DN	T3	19	106	2.28322e-07	6.64145	1	0
Intermediate	CD4::BLANCO_MELO_BRONCHIAL_EPITHELIAL_CELLS_INFLUENZA_A_INFECTION_DN @ T3	CD4	BLANCO_MELO_BRONCHIAL_EPITHELIAL_CELLS_INFLUENZA_A_INFECTION_DN	T3	24	101	0.0223281	1.65115	1	0
Naîve	CD4::BLANCO_MELO_BRONCHIAL_EPITHELIAL_CELLS_INFLUENZA_A_INFECTION_DN @ T3	CD4	BLANCO_MELO_BRONCHIAL_EPITHELIAL_CELLS_INFLUENZA_A_INFECTION_DN	T3	49	76	3.80523e-05	4.41962	0	1
Type-II	CD4::BLANCO_MELO_BRONCHIAL_EPITHELIAL_CELLS_INFLUENZA_A_INFECTION_DN @ T3	CD4	BLANCO_MELO_BRONCHIAL_EPITHELIAL_CELLS_INFLUENZA_A_INFECTION_DN	T3	19	106	9.27278e-07	6.03279	1	0
Naîve	CD4::BLANCO_MELO_BRONCHIAL_EPITHELIAL_CELLS_INFLUENZA_A_INFECTION_UP @ T3	CD4	BLANCO_MELO_BRONCHIAL_EPITHELIAL_CELLS_INFLUENZA_A_INFECTION_UP	T3	49	76	0.00119922	2.9211	1	0
Type-II	CD4::BLANCO_MELO_BRONCHIAL_EPITHELIAL_CELLS_INFLUENZA_A_INFECTION_UP @ T3	CD4	BLANCO_MELO_BRONCHIAL_EPITHELIAL_CELLS_INFLUENZA_A_INFECTION_UP	T3	19	106	1.09452e-05	4.96078	0	1
Type-I	CD4::BLANCO_MELO_COVID19_BRONCHIAL_EPITHELIAL_CELLS_SARS_COV_2_INFECTION_DN @ T3	CD4	BLANCO_MELO_COVID19_BRONCHIAL_EPITHELIAL_CELLS_SARS_COV_2_INFECTION_DN	T3	33	92	6.47907e-07	6.18849	0	1
Type-II	CD4::BLANCO_MELO_COVID19_BRONCHIAL_EPITHELIAL_CELLS_SARS_COV_2_INFECTION_DN @ T3	CD4	BLANCO_MELO_COVID19_BRONCHIAL_EPITHELIAL_CELLS_SARS_COV_2_INFECTION_DN	T3	19	106	0.000264236	3.57801	1	0
Type-I	CD4::BLANCO_MELO_COVID19_SARS_COV_2_INFECTION_A594_ACE2_EXPRESSING_CELLS_RUXOLITINIB_DN @ T3	CD4	BLANCO_MELO_COVID19_SARS_COV_2_INFECTION_A594_ACE2_EXPRESSING_CELLS_RUXOLITINIB_DN	T3	33	92	0.000801973	3.09584	1	0
Naîve	CD4::BLANCO_MELO_COVID19_SARS_COV_2_INFECTION_A594_ACE2_EXPRESSING_CELLS_RUXOLITINIB_DN @ T3	CD4	BLANCO_MELO_COVID19_SARS_COV_2_INFECTION_A594_ACE2_EXPRESSING_CELLS_RUXOLITINIB_DN	T3	49	76	6.23603e-07	6.20509	0	1
Type-II	CD4::BLANCO_MELO_COVID19_SARS_COV_2_INFECTION_A594_ACE2_EXPRESSING_CELLS_RUXOLITINIB_DN @ T3	CD4	BLANCO_MELO_COVID19_SARS_COV_2_INFECTION_A594_ACE2_EXPRESSING_CELLS_RUXOLITINIB_DN	T3	19	106	0.00455953	2.34108	1	0
Naîve	CD4::BLANCO_MELO_COVID19_SARS_COV_2_INFECTION_A594_ACE2_EXPRESSING_CELLS_RUXOLITINIB_UP @ T3	CD4	BLANCO_MELO_COVID19_SARS_COV_2_INFECTION_A594_ACE2_EXPRESSING_CELLS_RUXOLITINIB_UP	T3	49	76	2.30161e-09	8.63797	1	0
Type-II	CD4::BLANCO_MELO_COVID19_SARS_COV_2_INFECTION_A594_ACE2_EXPRESSING_CELLS_RUXOLITINIB_UP @ T3	CD4	BLANCO_MELO_COVID19_SARS_COV_2_INFECTION_A594_ACE2_EXPRESSING_CELLS_RUXOLITINIB_UP	T3	19	106	3.20182e-10	9.4946	0	1
Type-I	CD4::BLANCO_MELO_COVID19_SARS_COV_2_INFECTION_A594_CELLS_DN @ T3	CD4	BLANCO_MELO_COVID19_SARS_COV_2_INFECTION_A594_CELLS_DN	T3	33	92	5.76988e-07	6.23883	0	1
Type-II	CD4::BLANCO_MELO_COVID19_SARS_COV_2_INFECTION_A594_CELLS_DN @ T3	CD4	BLANCO_MELO_COVID19_SARS_COV_2_INFECTION_A594_CELLS_DN	T3	19	106	1.21729e-08	7.91461	1	0
Type-I	CD4::BLANCO_MELO_COVID19_SARS_COV_2_INFECTION_A594_ACE2_EXPRESSING_CELLS_UP @ T3	CD4	BLANCO_MELO_COVID19_SARS_COV_2_INFECTION_A594_ACE2_EXPRESSING_CELLS_UP	T3	33	92	0.0248876	1.60402	1	0
Naîve	CD4::BLANCO_MELO_COVID19_SARS_COV_2_INFECTION_A594_ACE2_EXPRESSING_CELLS_UP @ T3	CD4	BLANCO_MELO_COVID19_SARS_COV_2_INFECTION_A594_ACE2_EXPRESSING_CELLS_UP	T3	49	76	0.00195183	2.70956	1	0
Type-II	CD4::BLANCO_MELO_COVID19_SARS_COV_2_INFECTION_A594_ACE2_EXPRESSING_CELLS_UP @ T3	CD4	BLANCO_MELO_COVID19_SARS_COV_2_INFECTION_A594_ACE2_EXPRESSING_CELLS_UP	T3	19	106	8.38874e-10	9.0763	0	1
Type-I	CD4::BLANCO_MELO_COVID19_SARS_COV_2_INFECTION_A594_CELLS_UP @ T3	CD4	BLANCO_MELO_COVID19_SARS_COV_2_INFECTION_A594_CELLS_UP	T3	33	92	1.68314e-10	9.77388	0	1
Naîve	CD4::BLANCO_MELO_COVID19_SARS_COV_2_INFECTION_A594_CELLS_UP @ T3	CD4	BLANCO_MELO_COVID19_SARS_COV_2_INFECTION_A594_CELLS_UP	T3	49	76	5.47006e-07	6.26201	1	0
Type-I	CD4::BLANCO_MELO_HUMAN_PARAINFLUENZA_VIRUS_3_INFECTION_A594_CELLS_DN @ T3	CD4	BLANCO_MELO_HUMAN_PARAINFLUENZA_VIRUS_3_INFECTION_A594_CELLS_DN	T3	33	92	1.05471e-06	5.97687	0	1
Type-II	CD4::BLANCO_MELO_HUMAN_PARAINFLUENZA_VIRUS_3_INFECTION_A594_CELLS_DN @ T3	CD4	BLANCO_MELO_HUMAN_PARAINFLUENZA_VIRUS_3_INFECTION_A594_CELLS_DN	T3	19	106	3.54037e-07	6.45095	1	0
Type-II	CD4::BLANCO_MELO_HUMAN_PARAINFLUENZA_VIRUS_3_INFECTION_A594_CELLS_UP @ T3	CD4	BLANCO_MELO_HUMAN_PARAINFLUENZA_VIRUS_3_INFECTION_A594_CELLS_UP	T3	19	106	0.0156432	1.80567	0	1
Naîve	CD4::BLANCO_MELO_COVID19_SARS_COV_2_LOW_MOI_INFECTION_A594_ACE2_EXPRESSING_CELLS_UP @ T3	CD4	BLANCO_MELO_COVID19_SARS_COV_2_LOW_MOI_INFECTION_A594_ACE2_EXPRESSING_CELLS_UP	T3	49	76	1.27692e-07	6.89384	1	0
Type-II	CD4::BLANCO_MELO_COVID19_SARS_COV_2_LOW_MOI_INFECTION_A594_ACE2_EXPRESSING_CELLS_UP @ T3	CD4	BLANCO_MELO_COVID19_SARS_COV_2_LOW_MOI_INFECTION_A594_ACE2_EXPRESSING_CELLS_UP	T3	19	106	9.04348e-06	5.04366	0	1
Intermediate	CD4::BLANCO_MELO_COVID19_SARS_COV_2_INFECTION_CALU3_CELLS_UP @ T3	CD4	BLANCO_MELO_COVID19_SARS_COV_2_INFECTION_CALU3_CELLS_UP	T3	24	101	0.0271384	1.56642	1	0
Type-II	CD4::BLANCO_MELO_COVID19_SARS_COV_2_INFECTION_CALU3_CELLS_UP @ T3	CD4	BLANCO_MELO_COVID19_SARS_COV_2_INFECTION_CALU3_CELLS_UP	T3	19	106	0.019926	1.70058	0	1
Type-I	CD4::BLANCO_MELO_COVID19_SARS_COV_2_POS_PATIENT_LUNG_TISSUE_DN @ T3	CD4	BLANCO_MELO_COVID19_SARS_COV_2_POS_PATIENT_LUNG_TISSUE_DN	T3	33	92	3.91933e-17	16.4068	1	0
Naîve	CD4::BLANCO_MELO_COVID19_SARS_COV_2_POS_PATIENT_LUNG_TISSUE_DN @ T3	CD4	BLANCO_MELO_COVID19_SARS_COV_2_POS_PATIENT_LUNG_TISSUE_DN	T3	49	76	1.07161e-05	4.96996	0	1
Type-II	CD4::BLANCO_MELO_COVID19_SARS_COV_2_POS_PATIENT_LUNG_TISSUE_DN @ T3	CD4	BLANCO_MELO_COVID19_SARS_COV_2_POS_PATIENT_LUNG_TISSUE_DN	T3	19	106	3.5131e-06	5.45431	0	1
Type-I	CD4::BLANCO_MELO_INFLUENZA_A_INFECTION_A594_CELLS_DN @ T3	CD4	BLANCO_MELO_INFLUENZA_A_INFECTION_A594_CELLS_DN	T3	33	92	3.24271e-13	12.4891	1	0
Naîve	CD4::BLANCO_MELO_INFLUENZA_A_INFECTION_A594_CELLS_DN @ T3	CD4	BLANCO_MELO_INFLUENZA_A_INFECTION_A594_CELLS_DN	T3	49	76	2.37285e-14	13.6247	0	1
Intermediate	CD4::BLANCO_MELO_INFLUENZA_A_INFECTION_A594_CELLS_UP @ T3	CD4	BLANCO_MELO_INFLUENZA_A_INFECTION_A594_CELLS_UP	T3	24	101	0.0106411	1.97301	1	0
Naîve	CD4::BLANCO_MELO_INFLUENZA_A_INFECTION_A594_CELLS_UP @ T3	CD4	BLANCO_MELO_INFLUENZA_A_INFECTION_A594_CELLS_UP	T3	49	76	0.0204127	1.6901	0	1
Intermediate	CD4::BLANCO_MELO_MERS_COV_INFECTION_MCR5_CELLS_DN @ T3	CD4	BLANCO_MELO_MERS_COV_INFECTION_MCR5_CELLS_DN	T3	24	101	0.00366919	2.43543	1	0
Type-I	CD4::BLANCO_MELO_MERS_COV_INFECTION_MCR5_CELLS_UP @ T3	CD4	BLANCO_MELO_MERS_COV_INFECTION_MCR5_CELLS_UP	T3	33	92	5.81398e-08	7.23553	0	1
Naîve	CD4::BLANCO_MELO_MERS_COV_INFECTION_MCR5_CELLS_UP @ T3	CD4	BLANCO_MELO_MERS_COV_INFECTION_MCR5_CELLS_UP	T3	49	76	0.000419791	3.37697	1	0
Type-I	CD4::BLUM_RESPONSE_TO_SALIRASIB_UP @ T3	CD4	BLUM_RESPONSE_TO_SALIRASIB_UP	T3	33	92	1.48218e-15	14.8291	1	0
Type-II	CD4::BLUM_RESPONSE_TO_SALIRASIB_UP @ T3	CD4	BLUM_RESPONSE_TO_SALIRASIB_UP	T3	19	106	1.81761e-08	7.7405	0	1
Type-I	CD4::BLANCO_MELO_RESPIRATORY_SYNCYTIAL_VIRUS_INFECTION_A594_CELLS_DN @ T3	CD4	BLANCO_MELO_RESPIRATORY_SYNCYTIAL_VIRUS_INFECTION_A594_CELLS_DN	T3	33	92	7.84837e-09	8.10522	0	1
Type-II	CD4::BLANCO_MELO_RESPIRATORY_SYNCYTIAL_VIRUS_INFECTION_A594_CELLS_DN @ T3	CD4	BLANCO_MELO_RESPIRATORY_SYNCYTIAL_VIRUS_INFECTION_A594_CELLS_DN	T3	19	106	7.99643e-08	7.0971	1	0
Type-I	CD4::BMI1_DN.V1_UP @ T3	CD4	BMI1_DN.V1_UP	T3	33	92	0.0136183	1.86588	0	1
Type-II	CD4::BMI1_DN.V1_UP @ T3	CD4	BMI1_DN.V1_UP	T3	19	106	8.02183e-05	4.09573	1	0
Intermediate	CD4::BMI1_DN.V1_DN @ T3	CD4	BMI1_DN.V1_DN	T3	24	101	0.0118473	1.92638	0	1
Naîve	CD4::BMI1_DN.V1_DN @ T3	CD4	BMI1_DN.V1_DN	T3	49	76	0.0153137	1.81492	1	0
Intermediate	CD4::BOGNI_TREATMENT_RELATED_MYELOID_LEUKEMIA_DN @ T3	CD4	BOGNI_TREATMENT_RELATED_MYELOID_LEUKEMIA_DN	T3	24	101	0.0284723	1.54558	0	1
Type-I	CD4::BOGNI_TREATMENT_RELATED_MYELOID_LEUKEMIA_DN @ T3	CD4	BOGNI_TREATMENT_RELATED_MYELOID_LEUKEMIA_DN	T3	33	92	9.84253e-13	12.0069	1	0
Type-II	CD4::BOGNI_TREATMENT_RELATED_MYELOID_LEUKEMIA_DN @ T3	CD4	BOGNI_TREATMENT_RELATED_MYELOID_LEUKEMIA_DN	T3	19	106	8.30689e-08	7.08056	0	1
Type-I	CD4::BMI1_DN_MEL18_DN.V1_UP @ T3	CD4	BMI1_DN_MEL18_DN.V1_UP	T3	33	92	5.20633e-06	5.28347	0	1
Type-II	CD4::BMI1_DN_MEL18_DN.V1_UP @ T3	CD4	BMI1_DN_MEL18_DN.V1_UP	T3	19	106	0.00161638	2.79146	1	0
Type-I	CD4::BLUM_RESPONSE_TO_SALIRASIB_DN @ T3	CD4	BLUM_RESPONSE_TO_SALIRASIB_DN	T3	33	92	2.09552e-10	9.67871	1	0
Naîve	CD4::BLUM_RESPONSE_TO_SALIRASIB_DN @ T3	CD4	BLUM_RESPONSE_TO_SALIRASIB_DN	T3	49	76	0.000709917	3.14879	0	1
Type-II	CD4::BLUM_RESPONSE_TO_SALIRASIB_DN @ T3	CD4	BLUM_RESPONSE_TO_SALIRASIB_DN	T3	19	106	0.0131742	1.88028	0	1
Intermediate	CD4::BMI1_DN_MEL18_DN.V1_DN @ T3	CD4	BMI1_DN_MEL18_DN.V1_DN	T3	24	101	0.0371458	1.43009	1	0
Naîve	CD4::BMI1_DN_MEL18_DN.V1_DN @ T3	CD4	BMI1_DN_MEL18_DN.V1_DN	T3	49	76	0.0102739	1.98827	0	1
Type-II	CD4::BMI1_DN_MEL18_DN.V1_DN @ T3	CD4	BMI1_DN_MEL18_DN.V1_DN	T3	19	106	0.0126748	1.89706	1	0
Intermediate	CD4::BOGNI_TREATMENT_RELATED_MYELOID_LEUKEMIA_UP @ T3	CD4	BOGNI_TREATMENT_RELATED_MYELOID_LEUKEMIA_UP	T3	24	101	0.0223281	1.65115	0	1
Type-I	CD4::BOGNI_TREATMENT_RELATED_MYELOID_LEUKEMIA_UP @ T3	CD4	BOGNI_TREATMENT_RELATED_MYELOID_LEUKEMIA_UP	T3	33	92	0.0354551	1.45032	1	0
Type-I	CD4::BOCHKIS_FOXA2_TARGETS @ T3	CD4	BOCHKIS_FOXA2_TARGETS	T3	33	92	5.70091e-15	14.2441	1	0
Naîve	CD4::BOCHKIS_FOXA2_TARGETS @ T3	CD4	BOCHKIS_FOXA2_TARGETS	T3	49	76	0.0155283	1.80888	0	1
Type-II	CD4::BOCHKIS_FOXA2_TARGETS @ T3	CD4	BOCHKIS_FOXA2_TARGETS	T3	19	106	2.12209e-06	5.67324	0	1
Type-I	CD4::BOHN_PRIMARY_IMMUNODEFICIENCY_SYNDROM_DN @ T3	CD4	BOHN_PRIMARY_IMMUNODEFICIENCY_SYNDROM_DN	T3	33	92	3.53054e-05	4.45216	1	0
Naîve	CD4::BOHN_PRIMARY_IMMUNODEFICIENCY_SYNDROM_DN @ T3	CD4	BOHN_PRIMARY_IMMUNODEFICIENCY_SYNDROM_DN	T3	49	76	0.00316941	2.49902	0	1
Type-I	CD4::BOHN_PRIMARY_IMMUNODEFICIENCY_SYNDROM_UP @ T3	CD4	BOHN_PRIMARY_IMMUNODEFICIENCY_SYNDROM_UP	T3	33	92	0.00800152	2.09683	1	0
Type-I	CD4::BOQUEST_STEM_CELL_CULTURED_VS_FRESH_UP @ T3	CD4	BOQUEST_STEM_CELL_CULTURED_VS_FRESH_UP	T3	33	92	0.00330711	2.48055	0	1
Naîve	CD4::BOQUEST_STEM_CELL_CULTURED_VS_FRESH_UP @ T3	CD4	BOQUEST_STEM_CELL_CULTURED_VS_FRESH_UP	T3	49	76	0.000374171	3.42693	1	0
Type-I	CD4::BONOME_OVARIAN_CANCER_POOR_SURVIVAL_DN @ T3	CD4	BONOME_OVARIAN_CANCER_POOR_SURVIVAL_DN	T3	33	92	2.1286e-15	14.6719	1	0
Naîve	CD4::BONOME_OVARIAN_CANCER_POOR_SURVIVAL_DN @ T3	CD4	BONOME_OVARIAN_CANCER_POOR_SURVIVAL_DN	T3	49	76	6.37812e-06	5.19531	0	1
Type-II	CD4::BONOME_OVARIAN_CANCER_POOR_SURVIVAL_DN @ T3	CD4	BONOME_OVARIAN_CANCER_POOR_SURVIVAL_DN	T3	19	106	0.000318321	3.49714	0	1
Type-I	CD4::BOQUEST_STEM_CELL_CULTURED_VS_FRESH_DN @ T3	CD4	BOQUEST_STEM_CELL_CULTURED_VS_FRESH_DN	T3	33	92	1.76239e-07	6.7539	0	1
Naîve	CD4::BOQUEST_STEM_CELL_CULTURED_VS_FRESH_DN @ T3	CD4	BOQUEST_STEM_CELL_CULTURED_VS_FRESH_DN	T3	49	76	0.0230165	1.63796	1	0
Type-I	CD4::BONCI_TARGETS_OF_MIR15A_AND_MIR16_1 @ T3	CD4	BONCI_TARGETS_OF_MIR15A_AND_MIR16_1	T3	33	92	0.00532927	2.27333	1	0
Naîve	CD4::BONCI_TARGETS_OF_MIR15A_AND_MIR16_1 @ T3	CD4	BONCI_TARGETS_OF_MIR15A_AND_MIR16_1	T3	49	76	0.0249085	1.60365	1	0
Type-II	CD4::BONCI_TARGETS_OF_MIR15A_AND_MIR16_1 @ T3	CD4	BONCI_TARGETS_OF_MIR15A_AND_MIR16_1	T3	19	106	3.6971e-08	7.43214	0	1
Type-I	CD4::BOQUEST_STEM_CELL_DN @ T3	CD4	BOQUEST_STEM_CELL_DN	T3	33	92	0.0364457	1.43835	0	1
Type-II	CD4::BOQUEST_STEM_CELL_DN @ T3	CD4	BOQUEST_STEM_CELL_DN	T3	19	106	9.79517e-05	4.00899	1	0
Type-I	CD4::BONOME_OVARIAN_CANCER_SURVIVAL_OPTIMAL_DEBULKING @ T3	CD4	BONOME_OVARIAN_CANCER_SURVIVAL_OPTIMAL_DEBULKING	T3	33	92	9.69572e-15	14.0134	1	0
Naîve	CD4::BONOME_OVARIAN_CANCER_SURVIVAL_OPTIMAL_DEBULKING @ T3	CD4	BONOME_OVARIAN_CANCER_SURVIVAL_OPTIMAL_DEBULKING	T3	49	76	0.0125718	1.9006	0	1
Type-II	CD4::BONOME_OVARIAN_CANCER_SURVIVAL_OPTIMAL_DEBULKING @ T3	CD4	BONOME_OVARIAN_CANCER_SURVIVAL_OPTIMAL_DEBULKING	T3	19	106	2.59937e-06	5.58513	0	1
Intermediate	CD4::BONOME_OVARIAN_CANCER_POOR_SURVIVAL_UP @ T3	CD4	BONOME_OVARIAN_CANCER_POOR_SURVIVAL_UP	T3	24	101	0.0205539	1.68711	0	1
Naîve	CD4::BONOME_OVARIAN_CANCER_POOR_SURVIVAL_UP @ T3	CD4	BONOME_OVARIAN_CANCER_POOR_SURVIVAL_UP	T3	49	76	1.23356e-10	9.90884	1	0
Type-II	CD4::BONOME_OVARIAN_CANCER_POOR_SURVIVAL_UP @ T3	CD4	BONOME_OVARIAN_CANCER_POOR_SURVIVAL_UP	T3	19	106	6.09281e-09	8.21518	0	1
Type-I	CD4::BOQUEST_STEM_CELL_UP @ T3	CD4	BOQUEST_STEM_CELL_UP	T3	33	92	1.02297e-08	7.99014	0	1
Type-II	CD4::BOQUEST_STEM_CELL_UP @ T3	CD4	BOQUEST_STEM_CELL_UP	T3	19	106	2.17312e-05	4.66292	1	0
Intermediate	CD4::BONOME_OVARIAN_CANCER_SURVIVAL_SUBOPTIMAL_DEBULKING @ T3	CD4	BONOME_OVARIAN_CANCER_SURVIVAL_SUBOPTIMAL_DEBULKING	T3	24	101	0.0182771	1.73809	0	1
Type-I	CD4::BONOME_OVARIAN_CANCER_SURVIVAL_SUBOPTIMAL_DEBULKING @ T3	CD4	BONOME_OVARIAN_CANCER_SURVIVAL_SUBOPTIMAL_DEBULKING	T3	33	92	8.1965e-16	15.0864	1	0
Type-II	CD4::BONOME_OVARIAN_CANCER_SURVIVAL_SUBOPTIMAL_DEBULKING @ T3	CD4	BONOME_OVARIAN_CANCER_SURVIVAL_SUBOPTIMAL_DEBULKING	T3	19	106	1.76238e-07	6.7539	0	1
Type-I	CD4::BORCZUK_MALIGNANT_MESOTHELIOMA_DN @ T3	CD4	BORCZUK_MALIGNANT_MESOTHELIOMA_DN	T3	33	92	0.0149507	1.82534	1	0
Naîve	CD4::BORCZUK_MALIGNANT_MESOTHELIOMA_DN @ T3	CD4	BORCZUK_MALIGNANT_MESOTHELIOMA_DN	T3	49	76	0.000135867	3.86688	0	1
Type-II	CD4::BORCZUK_MALIGNANT_MESOTHELIOMA_DN @ T3	CD4	BORCZUK_MALIGNANT_MESOTHELIOMA_DN	T3	19	106	0.0362659	1.4405	1	0
Type-I	CD4::BOSCO_ALLERGEN_INDUCED_TH2_ASSOCIATED_MODULE @ T3	CD4	BOSCO_ALLERGEN_INDUCED_TH2_ASSOCIATED_MODULE	T3	33	92	5.76988e-07	6.23883	1	0
Type-II	CD4::BOSCO_ALLERGEN_INDUCED_TH2_ASSOCIATED_MODULE @ T3	CD4	BOSCO_ALLERGEN_INDUCED_TH2_ASSOCIATED_MODULE	T3	19	106	2.04361e-05	4.6896	0	1
Type-I	CD4::BOSCO_EPITHELIAL_DIFFERENTIATION_MODULE @ T3	CD4	BOSCO_EPITHELIAL_DIFFERENTIATION_MODULE	T3	33	92	5.96544e-11	10.2244	0	1
Type-II	CD4::BOSCO_EPITHELIAL_DIFFERENTIATION_MODULE @ T3	CD4	BOSCO_EPITHELIAL_DIFFERENTIATION_MODULE	T3	19	106	8.057e-07	6.09383	1	0
Type-I	CD4::BORCZUK_MALIGNANT_MESOTHELIOMA_UP @ T3	CD4	BORCZUK_MALIGNANT_MESOTHELIOMA_UP	T3	33	92	1.18091e-15	14.9278	1	0
Naîve	CD4::BORCZUK_MALIGNANT_MESOTHELIOMA_UP @ T3	CD4	BORCZUK_MALIGNANT_MESOTHELIOMA_UP	T3	49	76	0.00512455	2.29034	0	1
Type-II	CD4::BORCZUK_MALIGNANT_MESOTHELIOMA_UP @ T3	CD4	BORCZUK_MALIGNANT_MESOTHELIOMA_UP	T3	19	106	1.22555e-06	5.91167	0	1
Type-I	CD4::BOSCO_INTERFERON_INDUCED_ANTIVIRAL_MODULE @ T3	CD4	BOSCO_INTERFERON_INDUCED_ANTIVIRAL_MODULE	T3	33	92	0.000180989	3.74235	1	0
Type-II	CD4::BOSCO_INTERFERON_INDUCED_ANTIVIRAL_MODULE @ T3	CD4	BOSCO_INTERFERON_INDUCED_ANTIVIRAL_MODULE	T3	19	106	0.00518436	2.28531	0	1
Naîve	CD4::BOWIE_RESPONSE_TO_TAMOXIFEN @ T3	CD4	BOWIE_RESPONSE_TO_TAMOXIFEN	T3	49	76	0.00697666	2.15635	0	1
Type-I	CD4::BOSCO_TH1_CYTOTOXIC_MODULE @ T3	CD4	BOSCO_TH1_CYTOTOXIC_MODULE	T3	33	92	0.00342857	2.46489	0	1
Type-II	CD4::BOSCO_TH1_CYTOTOXIC_MODULE @ T3	CD4	BOSCO_TH1_CYTOTOXIC_MODULE	T3	19	106	1.36468e-05	4.86497	1	0
Type-I	CD4::BOWIE_RESPONSE_TO_EXTRACELLULAR_MATRIX @ T3	CD4	BOWIE_RESPONSE_TO_EXTRACELLULAR_MATRIX	T3	33	92	0.00688381	2.16217	1	0
Naîve	CD4::BOWIE_RESPONSE_TO_EXTRACELLULAR_MATRIX @ T3	CD4	BOWIE_RESPONSE_TO_EXTRACELLULAR_MATRIX	T3	49	76	0.00697666	2.15635	0	1
Type-I	CD4::BOYAULT_LIVER_CANCER_SUBCLASS_G12_UP @ T3	CD4	BOYAULT_LIVER_CANCER_SUBCLASS_G12_UP	T3	33	92	1.95474e-14	13.7089	1	0
Type-II	CD4::BOYAULT_LIVER_CANCER_SUBCLASS_G12_UP @ T3	CD4	BOYAULT_LIVER_CANCER_SUBCLASS_G12_UP	T3	19	106	5.16718e-09	8.28675	0	1
Intermediate	CD4::BOYAULT_LIVER_CANCER_SUBCLASS_G123_DN @ T3	CD4	BOYAULT_LIVER_CANCER_SUBCLASS_G123_DN	T3	24	101	0.0192243	1.71615	0	1
Type-I	CD4::BOYAULT_LIVER_CANCER_SUBCLASS_G123_DN @ T3	CD4	BOYAULT_LIVER_CANCER_SUBCLASS_G123_DN	T3	33	92	0.00045947	3.33774	1	0
Type-I	CD4::BOUDOUKHA_BOUND_BY_IGF2BP2 @ T3	CD4	BOUDOUKHA_BOUND_BY_IGF2BP2	T3	33	92	1.26112e-07	6.89924	1	0
Naîve	CD4::BOUDOUKHA_BOUND_BY_IGF2BP2 @ T3	CD4	BOUDOUKHA_BOUND_BY_IGF2BP2	T3	49	76	0.000144462	3.84025	0	1
Type-II	CD4::BOUDOUKHA_BOUND_BY_IGF2BP2 @ T3	CD4	BOUDOUKHA_BOUND_BY_IGF2BP2	T3	19	106	0.0472661	1.32545	0	1
Type-I	CD4::BOYAULT_LIVER_CANCER_SUBCLASS_G1_DN @ T3	CD4	BOYAULT_LIVER_CANCER_SUBCLASS_G1_DN	T3	33	92	2.69704e-12	11.5691	1	0
Naîve	CD4::BOYAULT_LIVER_CANCER_SUBCLASS_G1_DN @ T3	CD4	BOYAULT_LIVER_CANCER_SUBCLASS_G1_DN	T3	49	76	0.000268818	3.57054	0	1
Type-II	CD4::BOYAULT_LIVER_CANCER_SUBCLASS_G1_DN @ T3	CD4	BOYAULT_LIVER_CANCER_SUBCLASS_G1_DN	T3	19	106	0.00115727	2.93657	0	1
Type-I	CD4::BOYAULT_LIVER_CANCER_SUBCLASS_G123_UP @ T3	CD4	BOYAULT_LIVER_CANCER_SUBCLASS_G123_UP	T3	33	92	8.99214e-11	10.0461	1	0
Naîve	CD4::BOYAULT_LIVER_CANCER_SUBCLASS_G123_UP @ T3	CD4	BOYAULT_LIVER_CANCER_SUBCLASS_G123_UP	T3	49	76	0.0449486	1.34728	0	1
Type-II	CD4::BOYAULT_LIVER_CANCER_SUBCLASS_G123_UP @ T3	CD4	BOYAULT_LIVER_CANCER_SUBCLASS_G123_UP	T3	19	106	2.78021e-06	5.55592	0	1
Naîve	CD4::BOYAULT_LIVER_CANCER_SUBCLASS_G3_DN @ T3	CD4	BOYAULT_LIVER_CANCER_SUBCLASS_G3_DN	T3	49	76	0.0454918	1.34207	1	0
Type-I	CD4::BOYAULT_LIVER_CANCER_SUBCLASS_G5_DN @ T3	CD4	BOYAULT_LIVER_CANCER_SUBCLASS_G5_DN	T3	33	92	8.81868e-06	5.0546	1	0
Type-II	CD4::BOYAULT_LIVER_CANCER_SUBCLASS_G5_DN @ T3	CD4	BOYAULT_LIVER_CANCER_SUBCLASS_G5_DN	T3	19	106	0.00280906	2.55144	0	1
Intermediate	CD4::BOYAULT_LIVER_CANCER_SUBCLASS_G1_UP @ T3	CD4	BOYAULT_LIVER_CANCER_SUBCLASS_G1_UP	T3	24	101	0.00123259	2.90918	0	1
Type-I	CD4::BOYAULT_LIVER_CANCER_SUBCLASS_G1_UP @ T3	CD4	BOYAULT_LIVER_CANCER_SUBCLASS_G1_UP	T3	33	92	1.94901e-05	4.71019	1	0
Naîve	CD4::BOYAULT_LIVER_CANCER_SUBCLASS_G1_UP @ T3	CD4	BOYAULT_LIVER_CANCER_SUBCLASS_G1_UP	T3	49	76	0.00366905	2.43545	1	0
Type-II	CD4::BOYAULT_LIVER_CANCER_SUBCLASS_G1_UP @ T3	CD4	BOYAULT_LIVER_CANCER_SUBCLASS_G1_UP	T3	19	106	1.61242e-08	7.79252	0	1
Intermediate	CD4::BOYAULT_LIVER_CANCER_SUBCLASS_G23_UP @ T3	CD4	BOYAULT_LIVER_CANCER_SUBCLASS_G23_UP	T3	24	101	0.00723347	2.14065	0	1
Naîve	CD4::BOYLAN_MULTIPLE_MYELOMA_C_CLUSTER_DN @ T3	CD4	BOYLAN_MULTIPLE_MYELOMA_C_CLUSTER_DN	T3	49	76	3.48614e-06	5.45765	1	0
Type-II	CD4::BOYLAN_MULTIPLE_MYELOMA_C_CLUSTER_DN @ T3	CD4	BOYLAN_MULTIPLE_MYELOMA_C_CLUSTER_DN	T3	19	106	2.76717e-09	8.55796	0	1
Type-I	CD4::BOYAULT_LIVER_CANCER_SUBCLASS_G6_UP @ T3	CD4	BOYAULT_LIVER_CANCER_SUBCLASS_G6_UP	T3	33	92	4.43728e-07	6.35288	1	0
Type-II	CD4::BOYAULT_LIVER_CANCER_SUBCLASS_G6_UP @ T3	CD4	BOYAULT_LIVER_CANCER_SUBCLASS_G6_UP	T3	19	106	0.000218861	3.65983	0	1
Type-I	CD4::BOYAULT_LIVER_CANCER_SUBCLASS_G2 @ T3	CD4	BOYAULT_LIVER_CANCER_SUBCLASS_G2	T3	33	92	7.70539e-13	12.1132	1	0
Naîve	CD4::BOYAULT_LIVER_CANCER_SUBCLASS_G2 @ T3	CD4	BOYAULT_LIVER_CANCER_SUBCLASS_G2	T3	49	76	0.000589736	3.22934	0	1
Type-II	CD4::BOYAULT_LIVER_CANCER_SUBCLASS_G2 @ T3	CD4	BOYAULT_LIVER_CANCER_SUBCLASS_G2	T3	19	106	0.00853069	2.06902	0	1
Type-I	CD4::BOYAULT_LIVER_CANCER_SUBCLASS_G3_UP @ T3	CD4	BOYAULT_LIVER_CANCER_SUBCLASS_G3_UP	T3	33	92	7.39655e-13	12.131	1	0
Naîve	CD4::BOYAULT_LIVER_CANCER_SUBCLASS_G3_UP @ T3	CD4	BOYAULT_LIVER_CANCER_SUBCLASS_G3_UP	T3	49	76	0.0183178	1.73713	0	1
Type-II	CD4::BOYAULT_LIVER_CANCER_SUBCLASS_G3_UP @ T3	CD4	BOYAULT_LIVER_CANCER_SUBCLASS_G3_UP	T3	19	106	4.01161e-06	5.39668	0	1
Intermediate	CD4::BOYAULT_LIVER_CANCER_SUBCLASS_G56_DN @ T3	CD4	BOYAULT_LIVER_CANCER_SUBCLASS_G56_DN	T3	24	101	0.0365795	1.43676	1	0
Type-I	CD4::BOYAULT_LIVER_CANCER_SUBCLASS_G56_DN @ T3	CD4	BOYAULT_LIVER_CANCER_SUBCLASS_G56_DN	T3	33	92	0.0037502	2.42595	1	0
Naîve	CD4::BOYAULT_LIVER_CANCER_SUBCLASS_G56_DN @ T3	CD4	BOYAULT_LIVER_CANCER_SUBCLASS_G56_DN	T3	49	76	0.000211961	3.67374	0	1
Intermediate	CD4::BOYLAN_MULTIPLE_MYELOMA_C_CLUSTER_UP @ T3	CD4	BOYLAN_MULTIPLE_MYELOMA_C_CLUSTER_UP	T3	24	101	0.0303384	1.51801	0	1
Type-I	CD4::BOYLAN_MULTIPLE_MYELOMA_C_CLUSTER_UP @ T3	CD4	BOYLAN_MULTIPLE_MYELOMA_C_CLUSTER_UP	T3	33	92	0.00134365	2.87171	1	0
Naîve	CD4::BOYLAN_MULTIPLE_MYELOMA_C_DN @ T3	CD4	BOYLAN_MULTIPLE_MYELOMA_C_DN	T3	49	76	0.000360025	3.44367	1	0
Type-II	CD4::BOYLAN_MULTIPLE_MYELOMA_C_DN @ T3	CD4	BOYLAN_MULTIPLE_MYELOMA_C_DN	T3	19	106	6.74782e-05	4.17084	0	1
Type-I	CD4::BOYLAN_MULTIPLE_MYELOMA_D_CLUSTER_DN @ T3	CD4	BOYLAN_MULTIPLE_MYELOMA_D_CLUSTER_DN	T3	33	92	3.23739e-10	9.4898	1	0
Type-II	CD4::BOYLAN_MULTIPLE_MYELOMA_D_CLUSTER_DN @ T3	CD4	BOYLAN_MULTIPLE_MYELOMA_D_CLUSTER_DN	T3	19	106	0.000372758	3.42857	0	1
Intermediate	CD4::BOYLAN_MULTIPLE_MYELOMA_C_UP @ T3	CD4	BOYLAN_MULTIPLE_MYELOMA_C_UP	T3	24	101	0.00397407	2.40076	0	1
Type-I	CD4::BOYLAN_MULTIPLE_MYELOMA_C_UP @ T3	CD4	BOYLAN_MULTIPLE_MYELOMA_C_UP	T3	33	92	0.000117834	3.92873	1	0
Type-II	CD4::BOYLAN_MULTIPLE_MYELOMA_C_UP @ T3	CD4	BOYLAN_MULTIPLE_MYELOMA_C_UP	T3	19	106	0.0104208	1.9821	0	1
Intermediate	CD4::BOYLAN_MULTIPLE_MYELOMA_C_D_UP @ T3	CD4	BOYLAN_MULTIPLE_MYELOMA_C_D_UP	T3	24	101	0.0136435	1.86507	0	1
Type-I	CD4::BOYLAN_MULTIPLE_MYELOMA_C_D_UP @ T3	CD4	BOYLAN_MULTIPLE_MYELOMA_C_D_UP	T3	33	92	0.000173082	3.76175	1	0
Naîve	CD4::BOYLAN_MULTIPLE_MYELOMA_C_D_UP @ T3	CD4	BOYLAN_MULTIPLE_MYELOMA_C_D_UP	T3	49	76	0.0117036	1.93168	1	0
Type-II	CD4::BOYLAN_MULTIPLE_MYELOMA_C_D_UP @ T3	CD4	BOYLAN_MULTIPLE_MYELOMA_C_D_UP	T3	19	106	9.66959e-08	7.01459	0	1
Intermediate	CD4::BOYLAN_MULTIPLE_MYELOMA_D_CLUSTER_UP @ T3	CD4	BOYLAN_MULTIPLE_MYELOMA_D_CLUSTER_UP	T3	24	101	0.0298623	1.52488	0	1
Naîve	CD4::BOYLAN_MULTIPLE_MYELOMA_D_CLUSTER_UP @ T3	CD4	BOYLAN_MULTIPLE_MYELOMA_D_CLUSTER_UP	T3	49	76	0.00259964	2.58509	1	0
Type-II	CD4::BOYLAN_MULTIPLE_MYELOMA_D_CLUSTER_UP @ T3	CD4	BOYLAN_MULTIPLE_MYELOMA_D_CLUSTER_UP	T3	19	106	0.00013724	3.86252	0	1
Type-I	CD4::BOYLAN_MULTIPLE_MYELOMA_D_DN @ T3	CD4	BOYLAN_MULTIPLE_MYELOMA_D_DN	T3	33	92	1.76239e-07	6.7539	1	0
Naîve	CD4::BOYLAN_MULTIPLE_MYELOMA_D_DN @ T3	CD4	BOYLAN_MULTIPLE_MYELOMA_D_DN	T3	49	76	0.0159655	1.79682	0	1
Type-II	CD4::BOYLAN_MULTIPLE_MYELOMA_D_DN @ T3	CD4	BOYLAN_MULTIPLE_MYELOMA_D_DN	T3	19	106	0.00181742	2.74054	0	1
Intermediate	CD4::BOYLAN_MULTIPLE_MYELOMA_D_UP @ T3	CD4	BOYLAN_MULTIPLE_MYELOMA_D_UP	T3	24	101	0.01008	1.99654	0	1
Type-I	CD4::BOYLAN_MULTIPLE_MYELOMA_D_UP @ T3	CD4	BOYLAN_MULTIPLE_MYELOMA_D_UP	T3	33	92	3.38579e-06	5.47034	1	0
Type-II	CD4::BOYLAN_MULTIPLE_MYELOMA_D_UP @ T3	CD4	BOYLAN_MULTIPLE_MYELOMA_D_UP	T3	19	106	1.35729e-07	6.86733	0	1
Type-I	CD4::BOYLAN_MULTIPLE_MYELOMA_PCA3_DN @ T3	CD4	BOYLAN_MULTIPLE_MYELOMA_PCA3_DN	T3	33	92	4.72108e-05	4.32596	1	0
Type-II	CD4::BOYLAN_MULTIPLE_MYELOMA_PCA3_DN @ T3	CD4	BOYLAN_MULTIPLE_MYELOMA_PCA3_DN	T3	19	106	0.0108407	1.96494	0	1
Type-I	CD4::BRACHAT_RESPONSE_TO_METHOTREXATE_DN @ T3	CD4	BRACHAT_RESPONSE_TO_METHOTREXATE_DN	T3	33	92	4.89264e-12	11.3105	1	0
Naîve	CD4::BRACHAT_RESPONSE_TO_METHOTREXATE_DN @ T3	CD4	BRACHAT_RESPONSE_TO_METHOTREXATE_DN	T3	49	76	0.000290752	3.53648	0	1
Type-II	CD4::BRACHAT_RESPONSE_TO_METHOTREXATE_DN @ T3	CD4	BRACHAT_RESPONSE_TO_METHOTREXATE_DN	T3	19	106	0.00208891	2.68008	0	1
Naîve	CD4::BRCA1_DN.V1_DN @ T3	CD4	BRCA1_DN.V1_DN	T3	49	76	0.0444108	1.35251	0	1
Type-II	CD4::BRCA1_DN.V1_DN @ T3	CD4	BRCA1_DN.V1_DN	T3	19	106	0.000743575	3.12867	1	0
Type-I	CD4::BRACHAT_RESPONSE_TO_CISPLATIN @ T3	CD4	BRACHAT_RESPONSE_TO_CISPLATIN	T3	33	92	6.29428e-07	6.20105	1	0
Type-II	CD4::BRACHAT_RESPONSE_TO_CISPLATIN @ T3	CD4	BRACHAT_RESPONSE_TO_CISPLATIN	T3	19	106	2.92276e-08	7.53421	0	1
Type-I	CD4::BOYLAN_MULTIPLE_MYELOMA_PCA3_UP @ T3	CD4	BOYLAN_MULTIPLE_MYELOMA_PCA3_UP	T3	33	92	0.0208686	1.68051	0	1
Naîve	CD4::BOYLAN_MULTIPLE_MYELOMA_PCA3_UP @ T3	CD4	BOYLAN_MULTIPLE_MYELOMA_PCA3_UP	T3	49	76	5.52508e-06	5.25766	1	0
Type-II	CD4::BOYLAN_MULTIPLE_MYELOMA_PCA3_UP @ T3	CD4	BOYLAN_MULTIPLE_MYELOMA_PCA3_UP	T3	19	106	0.000278738	3.5548	0	1
Type-I	CD4::BRACHAT_RESPONSE_TO_METHOTREXATE_UP @ T3	CD4	BRACHAT_RESPONSE_TO_METHOTREXATE_UP	T3	33	92	2.10125e-05	4.67752	1	0
Type-II	CD4::BRACHAT_RESPONSE_TO_METHOTREXATE_UP @ T3	CD4	BRACHAT_RESPONSE_TO_METHOTREXATE_UP	T3	19	106	2.4966e-08	7.60265	0	1
Type-I	CD4::BRACHAT_RESPONSE_TO_CAMPTOTHECIN_DN @ T3	CD4	BRACHAT_RESPONSE_TO_CAMPTOTHECIN_DN	T3	33	92	3.85871e-12	11.4136	1	0
Naîve	CD4::BRACHAT_RESPONSE_TO_CAMPTOTHECIN_DN @ T3	CD4	BRACHAT_RESPONSE_TO_CAMPTOTHECIN_DN	T3	49	76	0.000187969	3.72591	0	1
Type-II	CD4::BRACHAT_RESPONSE_TO_CAMPTOTHECIN_DN @ T3	CD4	BRACHAT_RESPONSE_TO_CAMPTOTHECIN_DN	T3	19	106	0.00529571	2.27608	0	1
Type-I	CD4::BRACHAT_RESPONSE_TO_CAMPTOTHECIN_UP @ T3	CD4	BRACHAT_RESPONSE_TO_CAMPTOTHECIN_UP	T3	33	92	5.1603e-10	9.28732	1	0
Naîve	CD4::BRACHAT_RESPONSE_TO_CAMPTOTHECIN_UP @ T3	CD4	BRACHAT_RESPONSE_TO_CAMPTOTHECIN_UP	T3	49	76	0.00545484	2.26322	0	1
Type-II	CD4::BRACHAT_RESPONSE_TO_CAMPTOTHECIN_UP @ T3	CD4	BRACHAT_RESPONSE_TO_CAMPTOTHECIN_UP	T3	19	106	1.78977e-06	5.7472	0	1
Type-I	CD4::BRCA1_DN.V1_UP @ T3	CD4	BRCA1_DN.V1_UP	T3	33	92	2.17324e-10	9.66289	0	1
Naîve	CD4::BRCA1_DN.V1_UP @ T3	CD4	BRCA1_DN.V1_UP	T3	49	76	0.0115364	1.93793	1	0
Type-II	CD4::BRCA1_DN.V1_UP @ T3	CD4	BRCA1_DN.V1_UP	T3	19	106	1.59542e-05	4.79713	1	0
Type-I	CD4::BREDEMEYER_RAG_SIGNALING_NOT_VIA_ATM_UP @ T3	CD4	BREDEMEYER_RAG_SIGNALING_NOT_VIA_ATM_UP	T3	33	92	1.46899e-07	6.83298	1	0
Naîve	CD4::BREDEMEYER_RAG_SIGNALING_NOT_VIA_ATM_UP @ T3	CD4	BREDEMEYER_RAG_SIGNALING_NOT_VIA_ATM_UP	T3	49	76	0.0159655	1.79682	0	1
Type-II	CD4::BREDEMEYER_RAG_SIGNALING_NOT_VIA_ATM_UP @ T3	CD4	BREDEMEYER_RAG_SIGNALING_NOT_VIA_ATM_UP	T3	19	106	0.00268522	2.57102	0	1
Type-I	CD4::BREDEMEYER_RAG_SIGNALING_VIA_ATM_NOT_VIA_NFKB_DN @ T3	CD4	BREDEMEYER_RAG_SIGNALING_VIA_ATM_NOT_VIA_NFKB_DN	T3	33	92	2.38791e-08	7.62198	1	0
Type-II	CD4::BREDEMEYER_RAG_SIGNALING_VIA_ATM_NOT_VIA_NFKB_DN @ T3	CD4	BREDEMEYER_RAG_SIGNALING_VIA_ATM_NOT_VIA_NFKB_DN	T3	19	106	2.68833e-06	5.57052	0	1
Type-I	CD4::BROCKE_APOPTOSIS_REVERSED_BY_IL6 @ T3	CD4	BROCKE_APOPTOSIS_REVERSED_BY_IL6	T3	33	92	1.18133e-06	5.92763	1	0
Type-II	CD4::BROCKE_APOPTOSIS_REVERSED_BY_IL6 @ T3	CD4	BROCKE_APOPTOSIS_REVERSED_BY_IL6	T3	19	106	2.42985e-06	5.61442	0	1
Naîve	CD4::BREDEMEYER_RAG_SIGNALING_VIA_ATM_NOT_VIA_NFKB_UP @ T3	CD4	BREDEMEYER_RAG_SIGNALING_VIA_ATM_NOT_VIA_NFKB_UP	T3	49	76	0.0168725	1.77282	1	0
Type-II	CD4::BREDEMEYER_RAG_SIGNALING_VIA_ATM_NOT_VIA_NFKB_UP @ T3	CD4	BREDEMEYER_RAG_SIGNALING_VIA_ATM_NOT_VIA_NFKB_UP	T3	19	106	0.0206685	1.68469	0	1
Type-I	CD4::BRIDEAU_IMPRINTED_GENES @ T3	CD4	BRIDEAU_IMPRINTED_GENES	T3	33	92	0.0163965	1.78525	1	0
Naîve	CD4::BRIDEAU_IMPRINTED_GENES @ T3	CD4	BRIDEAU_IMPRINTED_GENES	T3	49	76	0.000122605	3.91149	0	1
Intermediate	CD4::BROWNE_HCMV_INFECTION_10HR_DN @ T3	CD4	BROWNE_HCMV_INFECTION_10HR_DN	T3	24	101	0.00318637	2.4967	0	1
Type-I	CD4::BROWNE_HCMV_INFECTION_10HR_DN @ T3	CD4	BROWNE_HCMV_INFECTION_10HR_DN	T3	33	92	0.0048019	2.31859	1	0
Naîve	CD4::BROWNE_HCMV_INFECTION_10HR_DN @ T3	CD4	BROWNE_HCMV_INFECTION_10HR_DN	T3	49	76	0.000381438	3.41858	1	0
Type-II	CD4::BROWNE_HCMV_INFECTION_10HR_DN @ T3	CD4	BROWNE_HCMV_INFECTION_10HR_DN	T3	19	106	4.24208e-07	6.37242	0	1
Intermediate	CD4::BROWNE_HCMV_INFECTION_14HR_UP @ T3	CD4	BROWNE_HCMV_INFECTION_14HR_UP	T3	24	101	0.0438828	1.35771	0	1
Type-I	CD4::BROWNE_HCMV_INFECTION_14HR_UP @ T3	CD4	BROWNE_HCMV_INFECTION_14HR_UP	T3	33	92	8.70986e-13	12.06	1	0
Type-II	CD4::BROWNE_HCMV_INFECTION_14HR_UP @ T3	CD4	BROWNE_HCMV_INFECTION_14HR_UP	T3	19	106	1.18412e-09	8.9266	0	1
Type-I	CD4::BROWNE_HCMV_INFECTION_12HR_DN @ T3	CD4	BROWNE_HCMV_INFECTION_12HR_DN	T3	33	92	0.000801973	3.09584	1	0
Type-II	CD4::BROWNE_HCMV_INFECTION_12HR_DN @ T3	CD4	BROWNE_HCMV_INFECTION_12HR_DN	T3	19	106	1.54917e-08	7.8099	0	1
Type-I	CD4::BROWNE_HCMV_INFECTION_1HR_DN @ T3	CD4	BROWNE_HCMV_INFECTION_1HR_DN	T3	33	92	5.95989e-15	14.2248	1	0
Naîve	CD4::BROWNE_HCMV_INFECTION_1HR_DN @ T3	CD4	BROWNE_HCMV_INFECTION_1HR_DN	T3	49	76	0.00150705	2.82187	0	1
Type-II	CD4::BROWNE_HCMV_INFECTION_1HR_DN @ T3	CD4	BROWNE_HCMV_INFECTION_1HR_DN	T3	19	106	2.85884e-05	4.54381	0	1
Type-I	CD4::BROWNE_HCMV_INFECTION_12HR_UP @ T3	CD4	BROWNE_HCMV_INFECTION_12HR_UP	T3	33	92	7.59162e-09	8.11967	1	0
Type-II	CD4::BROWNE_HCMV_INFECTION_12HR_UP @ T3	CD4	BROWNE_HCMV_INFECTION_12HR_UP	T3	19	106	3.55683e-09	8.44894	0	1
Type-I	CD4::BROWNE_HCMV_INFECTION_16HR_DN @ T3	CD4	BROWNE_HCMV_INFECTION_16HR_DN	T3	33	92	0.000281064	3.5512	1	0
Naîve	CD4::BROWNE_HCMV_INFECTION_16HR_DN @ T3	CD4	BROWNE_HCMV_INFECTION_16HR_DN	T3	49	76	0.0460406	1.33686	0	1
Type-I	CD4::BROWNE_HCMV_INFECTION_18HR_DN @ T3	CD4	BROWNE_HCMV_INFECTION_18HR_DN	T3	33	92	0.000169252	3.77147	1	0
Naîve	CD4::BROWNE_HCMV_INFECTION_18HR_DN @ T3	CD4	BROWNE_HCMV_INFECTION_18HR_DN	T3	49	76	2.6936e-08	7.56967	0	1
Type-I	CD4::BROWNE_HCMV_INFECTION_20HR_DN @ T3	CD4	BROWNE_HCMV_INFECTION_20HR_DN	T3	33	92	0.00611371	2.21369	1	0
Type-II	CD4::BROWNE_HCMV_INFECTION_20HR_DN @ T3	CD4	BROWNE_HCMV_INFECTION_20HR_DN	T3	19	106	0.0153501	1.81389	0	1
Naîve	CD4::BROWNE_HCMV_INFECTION_1HR_UP @ T3	CD4	BROWNE_HCMV_INFECTION_1HR_UP	T3	49	76	7.91177e-05	4.10173	1	0
Type-II	CD4::BROWNE_HCMV_INFECTION_1HR_UP @ T3	CD4	BROWNE_HCMV_INFECTION_1HR_UP	T3	19	106	0.000535415	3.27131	0	1
Intermediate	CD4::BROWNE_HCMV_INFECTION_16HR_UP @ T3	CD4	BROWNE_HCMV_INFECTION_16HR_UP	T3	24	101	0.010451	1.98084	0	1
Type-I	CD4::BROWNE_HCMV_INFECTION_16HR_UP @ T3	CD4	BROWNE_HCMV_INFECTION_16HR_UP	T3	33	92	1.59038e-09	8.7985	1	0
Type-II	CD4::BROWNE_HCMV_INFECTION_16HR_UP @ T3	CD4	BROWNE_HCMV_INFECTION_16HR_UP	T3	19	106	5.67215e-10	9.24625	0	1
Intermediate	CD4::BROWNE_HCMV_INFECTION_14HR_DN @ T3	CD4	BROWNE_HCMV_INFECTION_14HR_DN	T3	24	101	0.00683652	2.16517	0	1
Type-I	CD4::BROWNE_HCMV_INFECTION_14HR_DN @ T3	CD4	BROWNE_HCMV_INFECTION_14HR_DN	T3	33	92	1.04297e-10	9.98173	1	0
Type-II	CD4::BROWNE_HCMV_INFECTION_14HR_DN @ T3	CD4	BROWNE_HCMV_INFECTION_14HR_DN	T3	19	106	2.20061e-07	6.65746	0	1
Intermediate	CD4::BROWNE_HCMV_INFECTION_18HR_UP @ T3	CD4	BROWNE_HCMV_INFECTION_18HR_UP	T3	24	101	0.00174249	2.75883	0	1
Type-I	CD4::BROWNE_HCMV_INFECTION_18HR_UP @ T3	CD4	BROWNE_HCMV_INFECTION_18HR_UP	T3	33	92	8.11356e-09	8.09079	1	0
Type-II	CD4::BROWNE_HCMV_INFECTION_18HR_UP @ T3	CD4	BROWNE_HCMV_INFECTION_18HR_UP	T3	19	106	1.12287e-08	7.94967	0	1
Intermediate	CD4::BROWNE_HCMV_INFECTION_10HR_UP @ T3	CD4	BROWNE_HCMV_INFECTION_10HR_UP	T3	24	101	0.0120597	1.91866	0	1
Type-I	CD4::BROWNE_HCMV_INFECTION_10HR_UP @ T3	CD4	BROWNE_HCMV_INFECTION_10HR_UP	T3	33	92	3.79811e-05	4.42043	1	0
Naîve	CD4::BROWNE_HCMV_INFECTION_10HR_UP @ T3	CD4	BROWNE_HCMV_INFECTION_10HR_UP	T3	49	76	0.00466294	2.33134	1	0
Type-II	CD4::BROWNE_HCMV_INFECTION_10HR_UP @ T3	CD4	BROWNE_HCMV_INFECTION_10HR_UP	T3	19	106	7.69256e-10	9.11393	0	1
Type-I	CD4::BROWNE_HCMV_INFECTION_20HR_UP @ T3	CD4	BROWNE_HCMV_INFECTION_20HR_UP	T3	33	92	3.85871e-12	11.4136	1	0
Type-II	CD4::BROWNE_HCMV_INFECTION_20HR_UP @ T3	CD4	BROWNE_HCMV_INFECTION_20HR_UP	T3	19	106	1.31939e-08	7.87963	0	1
Intermediate	CD4::BROWNE_HCMV_INFECTION_2HR_DN @ T3	CD4	BROWNE_HCMV_INFECTION_2HR_DN	T3	24	101	0.00456345	2.34071	0	1
Naîve	CD4::BROWNE_HCMV_INFECTION_2HR_DN @ T3	CD4	BROWNE_HCMV_INFECTION_2HR_DN	T3	49	76	0.000147439	3.83139	1	0
Type-I	CD4::BROWNE_HCMV_INFECTION_24HR_UP @ T3	CD4	BROWNE_HCMV_INFECTION_24HR_UP	T3	33	92	3.58689e-14	13.4453	1	0
Naîve	CD4::BROWNE_HCMV_INFECTION_24HR_UP @ T3	CD4	BROWNE_HCMV_INFECTION_24HR_UP	T3	49	76	0.0129348	1.88824	0	1
Type-II	CD4::BROWNE_HCMV_INFECTION_24HR_UP @ T3	CD4	BROWNE_HCMV_INFECTION_24HR_UP	T3	19	106	2.54942e-07	6.59356	0	1
Type-I	CD4::BROWNE_HCMV_INFECTION_2HR_UP @ T3	CD4	BROWNE_HCMV_INFECTION_2HR_UP	T3	33	92	0.0483474	1.31563	1	0
Type-II	CD4::BROWNE_HCMV_INFECTION_2HR_UP @ T3	CD4	BROWNE_HCMV_INFECTION_2HR_UP	T3	19	106	0.00870483	2.06024	0	1
Type-I	CD4::BROWNE_HCMV_INFECTION_48HR_UP @ T3	CD4	BROWNE_HCMV_INFECTION_48HR_UP	T3	33	92	0.000257624	3.58901	1	0
Type-II	CD4::BROWNE_HCMV_INFECTION_48HR_UP @ T3	CD4	BROWNE_HCMV_INFECTION_48HR_UP	T3	19	106	2.9731e-06	5.52679	0	1
Intermediate	CD4::BROWNE_HCMV_INFECTION_30MIN_DN @ T3	CD4	BROWNE_HCMV_INFECTION_30MIN_DN	T3	24	101	0.00197924	2.7035	0	1
Naîve	CD4::BROWNE_HCMV_INFECTION_30MIN_DN @ T3	CD4	BROWNE_HCMV_INFECTION_30MIN_DN	T3	49	76	1.0469e-05	4.98009	1	0
Type-II	CD4::BROWNE_HCMV_INFECTION_30MIN_DN @ T3	CD4	BROWNE_HCMV_INFECTION_30MIN_DN	T3	19	106	6.51664e-07	6.18598	0	1
Type-I	CD4::BROWNE_HCMV_INFECTION_8HR_DN @ T3	CD4	BROWNE_HCMV_INFECTION_8HR_DN	T3	33	92	0.00723974	2.14028	1	0
Type-II	CD4::BROWNE_HCMV_INFECTION_8HR_DN @ T3	CD4	BROWNE_HCMV_INFECTION_8HR_DN	T3	19	106	0.00667113	2.1758	0	1
Type-I	CD4::BROWNE_HCMV_INFECTION_6HR_UP @ T3	CD4	BROWNE_HCMV_INFECTION_6HR_UP	T3	33	92	0.0344877	1.46234	1	0
Type-II	CD4::BROWNE_HCMV_INFECTION_6HR_UP @ T3	CD4	BROWNE_HCMV_INFECTION_6HR_UP	T3	19	106	0.0185105	1.73258	0	1
Type-I	CD4::BROWNE_HCMV_INFECTION_6HR_DN @ T3	CD4	BROWNE_HCMV_INFECTION_6HR_DN	T3	33	92	2.62979e-08	7.58008	1	0
Type-II	CD4::BROWNE_HCMV_INFECTION_6HR_DN @ T3	CD4	BROWNE_HCMV_INFECTION_6HR_DN	T3	19	106	1.07838e-08	7.96723	0	1
Type-I	CD4::BROWNE_HCMV_INFECTION_48HR_DN @ T3	CD4	BROWNE_HCMV_INFECTION_48HR_DN	T3	33	92	4.97943e-10	9.30282	1	0
Naîve	CD4::BROWNE_HCMV_INFECTION_48HR_DN @ T3	CD4	BROWNE_HCMV_INFECTION_48HR_DN	T3	49	76	0.0168725	1.77282	0	1
Type-II	CD4::BROWNE_HCMV_INFECTION_48HR_DN @ T3	CD4	BROWNE_HCMV_INFECTION_48HR_DN	T3	19	106	0.000535415	3.27131	0	1
Type-I	CD4::BROWNE_HCMV_INFECTION_4HR_DN @ T3	CD4	BROWNE_HCMV_INFECTION_4HR_DN	T3	33	92	3.49004e-15	14.4572	1	0
Naîve	CD4::BROWNE_HCMV_INFECTION_4HR_DN @ T3	CD4	BROWNE_HCMV_INFECTION_4HR_DN	T3	49	76	0.0252366	1.59797	0	1
Type-II	CD4::BROWNE_HCMV_INFECTION_4HR_DN @ T3	CD4	BROWNE_HCMV_INFECTION_4HR_DN	T3	19	106	1.12287e-08	7.94967	0	1
Intermediate	CD4::BROWNE_HCMV_INFECTION_30MIN_UP @ T3	CD4	BROWNE_HCMV_INFECTION_30MIN_UP	T3	24	101	0.00345465	2.4616	1	0
Naîve	CD4::BROWNE_HCMV_INFECTION_30MIN_UP @ T3	CD4	BROWNE_HCMV_INFECTION_30MIN_UP	T3	49	76	0.00848303	2.07145	0	1
Type-I	CD4::BROWNE_HCMV_INFECTION_4HR_UP @ T3	CD4	BROWNE_HCMV_INFECTION_4HR_UP	T3	33	92	0.00643372	2.19154	0	1
Naîve	CD4::BROWNE_HCMV_INFECTION_4HR_UP @ T3	CD4	BROWNE_HCMV_INFECTION_4HR_UP	T3	49	76	1.08397e-08	7.96498	1	0
Type-II	CD4::BROWNE_HCMV_INFECTION_4HR_UP @ T3	CD4	BROWNE_HCMV_INFECTION_4HR_UP	T3	19	106	2.05121e-06	5.68799	0	1
Type-I	CD4::BROWNE_INTERFERON_RESPONSIVE_GENES @ T3	CD4	BROWNE_INTERFERON_RESPONSIVE_GENES	T3	33	92	2.18489e-06	5.66057	1	0
Naîve	CD4::BROWNE_INTERFERON_RESPONSIVE_GENES @ T3	CD4	BROWNE_INTERFERON_RESPONSIVE_GENES	T3	49	76	8.51947e-07	6.06959	0	1
Type-I	CD4::BROWN_MYELOID_CELL_DEVELOPMENT_UP @ T3	CD4	BROWN_MYELOID_CELL_DEVELOPMENT_UP	T3	33	92	0.0221404	1.65481	1	0
Type-I	CD4::BRUECKNER_TARGETS_OF_MIRLET7A3_UP @ T3	CD4	BRUECKNER_TARGETS_OF_MIRLET7A3_UP	T3	33	92	0.00131772	2.88018	1	0
Type-II	CD4::BRUECKNER_TARGETS_OF_MIRLET7A3_UP @ T3	CD4	BRUECKNER_TARGETS_OF_MIRLET7A3_UP	T3	19	106	1.64582e-05	4.78362	0	1
Intermediate	CD4::BROWNE_HCMV_INFECTION_8HR_UP @ T3	CD4	BROWNE_HCMV_INFECTION_8HR_UP	T3	24	101	0.00839503	2.07598	0	1
Type-I	CD4::BROWNE_HCMV_INFECTION_8HR_UP @ T3	CD4	BROWNE_HCMV_INFECTION_8HR_UP	T3	33	92	0.0340124	1.46836	1	0
Naîve	CD4::BROWNE_HCMV_INFECTION_8HR_UP @ T3	CD4	BROWNE_HCMV_INFECTION_8HR_UP	T3	49	76	5.7965e-06	5.23683	1	0
Type-II	CD4::BROWNE_HCMV_INFECTION_8HR_UP @ T3	CD4	BROWNE_HCMV_INFECTION_8HR_UP	T3	19	106	4.20096e-09	8.37665	0	1
Intermediate	CD4::BROWN_MYELOID_CELL_DEVELOPMENT_DN @ T3	CD4	BROWN_MYELOID_CELL_DEVELOPMENT_DN	T3	24	101	0.0198794	1.7016	0	1
Type-I	CD4::BROWN_MYELOID_CELL_DEVELOPMENT_DN @ T3	CD4	BROWN_MYELOID_CELL_DEVELOPMENT_DN	T3	33	92	1.16704e-08	7.93291	1	0
Type-II	CD4::BROWN_MYELOID_CELL_DEVELOPMENT_DN @ T3	CD4	BROWN_MYELOID_CELL_DEVELOPMENT_DN	T3	19	106	1.50778e-06	5.82166	0	1
Type-I	CD4::BUFFA_HYPOXIA_METAGENE @ T3	CD4	BUFFA_HYPOXIA_METAGENE	T3	33	92	1.98865e-07	6.70144	1	0
Naîve	CD4::BUFFA_HYPOXIA_METAGENE @ T3	CD4	BUFFA_HYPOXIA_METAGENE	T3	49	76	6.39804e-05	4.19395	0	1
Intermediate	CD4::BRUINS_UVC_RESPONSE_EARLY_LATE @ T3	CD4	BRUINS_UVC_RESPONSE_EARLY_LATE	T3	24	101	0.0040538	2.39214	0	1
Type-I	CD4::BRUINS_UVC_RESPONSE_EARLY_LATE @ T3	CD4	BRUINS_UVC_RESPONSE_EARLY_LATE	T3	33	92	5.33036e-11	10.2732	1	0
Type-II	CD4::BRUINS_UVC_RESPONSE_EARLY_LATE @ T3	CD4	BRUINS_UVC_RESPONSE_EARLY_LATE	T3	19	106	2.81004e-08	7.55129	0	1
Type-I	CD4::BRUINS_UVC_RESPONSE_VIA_TP53_GROUP_D @ T3	CD4	BRUINS_UVC_RESPONSE_VIA_TP53_GROUP_D	T3	33	92	5.0811e-09	8.29404	1	0
Type-II	CD4::BRUINS_UVC_RESPONSE_VIA_TP53_GROUP_D @ T3	CD4	BRUINS_UVC_RESPONSE_VIA_TP53_GROUP_D	T3	19	106	6.51664e-07	6.18598	0	1
Type-I	CD4::BRUNO_HEMATOPOIESIS @ T3	CD4	BRUNO_HEMATOPOIESIS	T3	33	92	0.0015686	2.80449	1	0
Type-II	CD4::BRUNO_HEMATOPOIESIS @ T3	CD4	BRUNO_HEMATOPOIESIS	T3	19	106	0.00300461	2.52221	0	1
Type-I	CD4::BRUINS_UVC_RESPONSE_MIDDLE @ T3	CD4	BRUINS_UVC_RESPONSE_MIDDLE	T3	33	92	1.05884e-14	13.9752	1	0
Naîve	CD4::BRUINS_UVC_RESPONSE_MIDDLE @ T3	CD4	BRUINS_UVC_RESPONSE_MIDDLE	T3	49	76	0.000191782	3.71719	0	1
Type-II	CD4::BRUINS_UVC_RESPONSE_MIDDLE @ T3	CD4	BRUINS_UVC_RESPONSE_MIDDLE	T3	19	106	9.52093e-05	4.02132	0	1
Type-I	CD4::BUCKANOVICH_T_LYMPHOCYTE_HOMING_ON_TUMOR_UP @ T3	CD4	BUCKANOVICH_T_LYMPHOCYTE_HOMING_ON_TUMOR_UP	T3	33	92	0.0234792	1.62932	1	0
Type-II	CD4::BUCKANOVICH_T_LYMPHOCYTE_HOMING_ON_TUMOR_UP @ T3	CD4	BUCKANOVICH_T_LYMPHOCYTE_HOMING_ON_TUMOR_UP	T3	19	106	0.000286265	3.54323	0	1
Intermediate	CD4::BRUINS_UVC_RESPONSE_VIA_TP53_GROUP_C @ T3	CD4	BRUINS_UVC_RESPONSE_VIA_TP53_GROUP_C	T3	24	101	0.0280215	1.55251	0	1
Type-I	CD4::BRUINS_UVC_RESPONSE_VIA_TP53_GROUP_C @ T3	CD4	BRUINS_UVC_RESPONSE_VIA_TP53_GROUP_C	T3	33	92	3.47887e-06	5.45856	1	0
Type-II	CD4::BRUINS_UVC_RESPONSE_VIA_TP53_GROUP_C @ T3	CD4	BRUINS_UVC_RESPONSE_VIA_TP53_GROUP_C	T3	19	106	0.00465869	2.33174	0	1
Intermediate	CD4::BURTON_ADIPOGENESIS_12 @ T3	CD4	BURTON_ADIPOGENESIS_12	T3	24	101	0.00645924	2.18982	0	1
Naîve	CD4::BURTON_ADIPOGENESIS_12 @ T3	CD4	BURTON_ADIPOGENESIS_12	T3	49	76	1.79098e-08	7.74691	1	0
Type-II	CD4::BURTON_ADIPOGENESIS_12 @ T3	CD4	BURTON_ADIPOGENESIS_12	T3	19	106	2.56433e-10	9.59103	0	1
Type-I	CD4::BURTON_ADIPOGENESIS_2 @ T3	CD4	BURTON_ADIPOGENESIS_2	T3	33	92	2.23881e-08	7.64998	1	0
Type-II	CD4::BURTON_ADIPOGENESIS_2 @ T3	CD4	BURTON_ADIPOGENESIS_2	T3	19	106	0.000264236	3.57801	0	1
Intermediate	CD4::BURTON_ADIPOGENESIS_1 @ T3	CD4	BURTON_ADIPOGENESIS_1	T3	24	101	0.0479739	1.319	1	0
Type-I	CD4::BURTON_ADIPOGENESIS_1 @ T3	CD4	BURTON_ADIPOGENESIS_1	T3	33	92	0.000667673	3.17544	1	0
Naîve	CD4::BURTON_ADIPOGENESIS_1 @ T3	CD4	BURTON_ADIPOGENESIS_1	T3	49	76	0.00247266	2.60684	0	1
Type-II	CD4::BURTON_ADIPOGENESIS_1 @ T3	CD4	BURTON_ADIPOGENESIS_1	T3	19	106	0.0256503	1.59091	0	1
Type-I	CD4::BURTON_ADIPOGENESIS_10 @ T3	CD4	BURTON_ADIPOGENESIS_10	T3	33	92	7.10453e-10	9.14846	1	0
Naîve	CD4::BURTON_ADIPOGENESIS_10 @ T3	CD4	BURTON_ADIPOGENESIS_10	T3	49	76	0.0351803	1.4537	0	1
Type-II	CD4::BURTON_ADIPOGENESIS_10 @ T3	CD4	BURTON_ADIPOGENESIS_10	T3	19	106	5.34467e-05	4.27208	0	1
Intermediate	CD4::BURTON_ADIPOGENESIS_11 @ T3	CD4	BURTON_ADIPOGENESIS_11	T3	24	101	0.00117961	2.92826	0	1
Type-I	CD4::BURTON_ADIPOGENESIS_11 @ T3	CD4	BURTON_ADIPOGENESIS_11	T3	33	92	0.000469227	3.32862	1	0
Naîve	CD4::BURTON_ADIPOGENESIS_11 @ T3	CD4	BURTON_ADIPOGENESIS_11	T3	49	76	2.49686e-05	4.6026	1	0
Type-II	CD4::BURTON_ADIPOGENESIS_11 @ T3	CD4	BURTON_ADIPOGENESIS_11	T3	19	106	9.96574e-11	10.0015	0	1
Naîve	CD4::BURTON_ADIPOGENESIS_3 @ T3	CD4	BURTON_ADIPOGENESIS_3	T3	49	76	0.000527019	3.27817	0	1
Type-II	CD4::BURTON_ADIPOGENESIS_3 @ T3	CD4	BURTON_ADIPOGENESIS_3	T3	19	106	0.000318321	3.49714	1	0
Type-I	CD4::BURTON_ADIPOGENESIS_5 @ T3	CD4	BURTON_ADIPOGENESIS_5	T3	33	92	1.64166e-14	13.7847	1	0
Naîve	CD4::BURTON_ADIPOGENESIS_5 @ T3	CD4	BURTON_ADIPOGENESIS_5	T3	49	76	1.48167e-05	4.82925	0	1
Type-II	CD4::BURTON_ADIPOGENESIS_5 @ T3	CD4	BURTON_ADIPOGENESIS_5	T3	19	106	0.000608046	3.21606	0	1
Type-I	CD4::BURTON_ADIPOGENESIS_4 @ T3	CD4	BURTON_ADIPOGENESIS_4	T3	33	92	2.92112e-12	11.5345	1	0
Naîve	CD4::BURTON_ADIPOGENESIS_4 @ T3	CD4	BURTON_ADIPOGENESIS_4	T3	49	76	0.000163209	3.78726	0	1
Type-II	CD4::BURTON_ADIPOGENESIS_4 @ T3	CD4	BURTON_ADIPOGENESIS_4	T3	19	106	0.0162442	1.7893	0	1
Naîve	CD4::BURTON_ADIPOGENESIS_PEAK_AT_0HR @ T3	CD4	BURTON_ADIPOGENESIS_PEAK_AT_0HR	T3	49	76	0.0322195	1.49188	0	1
Type-I	CD4::BURTON_ADIPOGENESIS_6 @ T3	CD4	BURTON_ADIPOGENESIS_6	T3	33	92	3.29016e-14	13.4828	1	0
Naîve	CD4::BURTON_ADIPOGENESIS_6 @ T3	CD4	BURTON_ADIPOGENESIS_6	T3	49	76	1.94851e-05	4.7103	0	1
Type-II	CD4::BURTON_ADIPOGENESIS_6 @ T3	CD4	BURTON_ADIPOGENESIS_6	T3	19	106	0.0011296	2.94707	0	1
Naîve	CD4::BURTON_ADIPOGENESIS_PEAK_AT_24HR @ T3	CD4	BURTON_ADIPOGENESIS_PEAK_AT_24HR	T3	49	76	7.53274e-06	5.12305	0	1
Type-II	CD4::BURTON_ADIPOGENESIS_PEAK_AT_24HR @ T3	CD4	BURTON_ADIPOGENESIS_PEAK_AT_24HR	T3	19	106	3.03698e-05	4.51756	1	0
Naîve	CD4::BURTON_ADIPOGENESIS_PEAK_AT_2HR @ T3	CD4	BURTON_ADIPOGENESIS_PEAK_AT_2HR	T3	49	76	0.0383702	1.41601	1	0
Type-II	CD4::BURTON_ADIPOGENESIS_PEAK_AT_2HR @ T3	CD4	BURTON_ADIPOGENESIS_PEAK_AT_2HR	T3	19	106	0.000458941	3.33824	0	1
Type-I	CD4::BURTON_ADIPOGENESIS_8 @ T3	CD4	BURTON_ADIPOGENESIS_8	T3	33	92	7.94289e-08	7.10002	1	0
Naîve	CD4::BURTON_ADIPOGENESIS_8 @ T3	CD4	BURTON_ADIPOGENESIS_8	T3	49	76	7.42534e-05	4.12928	0	1
Type-II	CD4::BURTON_ADIPOGENESIS_8 @ T3	CD4	BURTON_ADIPOGENESIS_8	T3	19	106	0.0206685	1.68469	0	1
Intermediate	CD4::BURTON_ADIPOGENESIS_9 @ T3	CD4	BURTON_ADIPOGENESIS_9	T3	24	101	0.0079412	2.10011	0	1
Type-I	CD4::BURTON_ADIPOGENESIS_9 @ T3	CD4	BURTON_ADIPOGENESIS_9	T3	33	92	0.00773997	2.11126	1	0
Type-II	CD4::BURTON_ADIPOGENESIS_9 @ T3	CD4	BURTON_ADIPOGENESIS_9	T3	19	106	0.0060104	2.2211	0	1
Type-I	CD4::BURTON_ADIPOGENESIS_PEAK_AT_16HR @ T3	CD4	BURTON_ADIPOGENESIS_PEAK_AT_16HR	T3	33	92	1.89082e-09	8.72335	1	0
Naîve	CD4::BURTON_ADIPOGENESIS_PEAK_AT_16HR @ T3	CD4	BURTON_ADIPOGENESIS_PEAK_AT_16HR	T3	49	76	0.0035522	2.4495	0	1
Type-II	CD4::BURTON_ADIPOGENESIS_PEAK_AT_16HR @ T3	CD4	BURTON_ADIPOGENESIS_PEAK_AT_16HR	T3	19	106	0.000672644	3.17221	0	1
Type-I	CD4::BYSTRYKH_HEMATOPOIESIS_STEM_CELL_QTL_CIS @ T3	CD4	BYSTRYKH_HEMATOPOIESIS_STEM_CELL_QTL_CIS	T3	33	92	3.5234e-13	12.453	1	0
Naîve	CD4::BYSTRYKH_HEMATOPOIESIS_STEM_CELL_QTL_CIS @ T3	CD4	BYSTRYKH_HEMATOPOIESIS_STEM_CELL_QTL_CIS	T3	49	76	0.00268757	2.57064	0	1
Type-II	CD4::BYSTRYKH_HEMATOPOIESIS_STEM_CELL_QTL_CIS @ T3	CD4	BYSTRYKH_HEMATOPOIESIS_STEM_CELL_QTL_CIS	T3	19	106	1.45287e-05	4.83777	0	1
Intermediate	CD4::BYSTROEM_CORRELATED_WITH_IL5_DN @ T3	CD4	BYSTROEM_CORRELATED_WITH_IL5_DN	T3	24	101	0.00456345	2.34071	0	1
Type-I	CD4::BYSTROEM_CORRELATED_WITH_IL5_DN @ T3	CD4	BYSTROEM_CORRELATED_WITH_IL5_DN	T3	33	92	4.37913e-08	7.35861	1	0
Type-II	CD4::BYSTROEM_CORRELATED_WITH_IL5_DN @ T3	CD4	BYSTROEM_CORRELATED_WITH_IL5_DN	T3	19	106	3.27191e-09	8.4852	0	1
Type-I	CD4::BYSTROEM_CORRELATED_WITH_IL5_UP @ T3	CD4	BYSTROEM_CORRELATED_WITH_IL5_UP	T3	33	92	1.60924e-07	6.79338	1	0
Naîve	CD4::BYSTROEM_CORRELATED_WITH_IL5_UP @ T3	CD4	BYSTROEM_CORRELATED_WITH_IL5_UP	T3	49	76	0.00504486	2.29715	0	1
Type-II	CD4::BYSTROEM_CORRELATED_WITH_IL5_UP @ T3	CD4	BYSTROEM_CORRELATED_WITH_IL5_UP	T3	19	106	0.0153501	1.81389	0	1
Type-I	CD4::BURTON_ADIPOGENESIS_PEAK_AT_8HR @ T3	CD4	BURTON_ADIPOGENESIS_PEAK_AT_8HR	T3	33	92	4.18435e-07	6.37837	1	0
Type-II	CD4::BURTON_ADIPOGENESIS_PEAK_AT_8HR @ T3	CD4	BURTON_ADIPOGENESIS_PEAK_AT_8HR	T3	19	106	6.46514e-10	9.18942	0	1
Type-I	CD4::BYSTRYKH_HEMATOPOIESIS_STEM_CELL_AND_BRAIN_QTL_CIS @ T3	CD4	BYSTRYKH_HEMATOPOIESIS_STEM_CELL_AND_BRAIN_QTL_CIS	T3	33	92	6.00611e-14	13.2214	1	0
Naîve	CD4::BYSTRYKH_HEMATOPOIESIS_STEM_CELL_AND_BRAIN_QTL_CIS @ T3	CD4	BYSTRYKH_HEMATOPOIESIS_STEM_CELL_AND_BRAIN_QTL_CIS	T3	49	76	0.00481245	2.31763	0	1
Type-II	CD4::BYSTRYKH_HEMATOPOIESIS_STEM_CELL_AND_BRAIN_QTL_CIS @ T3	CD4	BYSTRYKH_HEMATOPOIESIS_STEM_CELL_AND_BRAIN_QTL_CIS	T3	19	106	7.69722e-08	7.11367	0	1
Type-I	CD4::BYSTRYKH_HEMATOPOIESIS_STEM_CELL_AND_BRAIN_QTL_TRANS @ T3	CD4	BYSTRYKH_HEMATOPOIESIS_STEM_CELL_AND_BRAIN_QTL_TRANS	T3	33	92	1.79148e-14	13.7468	1	0
Naîve	CD4::BYSTRYKH_HEMATOPOIESIS_STEM_CELL_AND_BRAIN_QTL_TRANS @ T3	CD4	BYSTRYKH_HEMATOPOIESIS_STEM_CELL_AND_BRAIN_QTL_TRANS	T3	49	76	0.00997813	2.00095	0	1
Type-II	CD4::BYSTRYKH_HEMATOPOIESIS_STEM_CELL_AND_BRAIN_QTL_TRANS @ T3	CD4	BYSTRYKH_HEMATOPOIESIS_STEM_CELL_AND_BRAIN_QTL_TRANS	T3	19	106	3.67108e-07	6.43521	0	1
Type-I	CD4::BYSTRYKH_HEMATOPOIESIS_STEM_CELL_SCP2_QTL_TRANS @ T3	CD4	BYSTRYKH_HEMATOPOIESIS_STEM_CELL_SCP2_QTL_TRANS	T3	33	92	0.000225878	3.64613	0	1
Naîve	CD4::BYSTRYKH_HEMATOPOIESIS_STEM_CELL_SCP2_QTL_TRANS @ T3	CD4	BYSTRYKH_HEMATOPOIESIS_STEM_CELL_SCP2_QTL_TRANS	T3	49	76	2.67019e-05	4.57346	1	0
Type-I	CD4::CADWELL_ATG16L1_TARGETS_UP @ T3	CD4	CADWELL_ATG16L1_TARGETS_UP	T3	33	92	2.83114e-05	4.54804	0	1
Type-II	CD4::CADWELL_ATG16L1_TARGETS_UP @ T3	CD4	CADWELL_ATG16L1_TARGETS_UP	T3	19	106	0.000435803	3.36071	1	0
Type-I	CD4::CAFFAREL_RESPONSE_TO_THC_24HR_5_DN @ T3	CD4	CAFFAREL_RESPONSE_TO_THC_24HR_5_DN	T3	33	92	1.33666e-09	8.87398	1	0
Naîve	CD4::CAFFAREL_RESPONSE_TO_THC_24HR_5_DN @ T3	CD4	CAFFAREL_RESPONSE_TO_THC_24HR_5_DN	T3	49	76	3.91761e-08	7.40698	0	1
Type-I	CD4::CAHOY_ASTROCYTIC @ T3	CD4	CAHOY_ASTROCYTIC	T3	33	92	0.00330711	2.48055	0	1
Type-II	CD4::CAHOY_ASTROCYTIC @ T3	CD4	CAHOY_ASTROCYTIC	T3	19	106	0.00218736	2.66008	1	0
Type-I	CD4::CADWELL_ATG16L1_TARGETS_DN @ T3	CD4	CADWELL_ATG16L1_TARGETS_DN	T3	33	92	0.0179639	1.7456	1	0
Type-II	CD4::CADWELL_ATG16L1_TARGETS_DN @ T3	CD4	CADWELL_ATG16L1_TARGETS_DN	T3	19	106	2.10742e-05	4.67625	0	1
Type-I	CD4::CAFFAREL_RESPONSE_TO_THC_24HR_5_UP @ T3	CD4	CAFFAREL_RESPONSE_TO_THC_24HR_5_UP	T3	33	92	1.00505e-10	9.99781	1	0
Naîve	CD4::CAFFAREL_RESPONSE_TO_THC_24HR_5_UP @ T3	CD4	CAFFAREL_RESPONSE_TO_THC_24HR_5_UP	T3	49	76	6.00029e-05	4.22183	0	1
Type-II	CD4::CAFFAREL_RESPONSE_TO_THC_24HR_5_UP @ T3	CD4	CAFFAREL_RESPONSE_TO_THC_24HR_5_UP	T3	19	106	0.0119571	1.92237	0	1
Type-I	CD4::CAFFAREL_RESPONSE_TO_THC_DN @ T3	CD4	CAFFAREL_RESPONSE_TO_THC_DN	T3	33	92	9.75701e-10	9.01068	1	0
Naîve	CD4::CAFFAREL_RESPONSE_TO_THC_DN @ T3	CD4	CAFFAREL_RESPONSE_TO_THC_DN	T3	49	76	0.0178244	1.74898	0	1
Type-II	CD4::CAFFAREL_RESPONSE_TO_THC_DN @ T3	CD4	CAFFAREL_RESPONSE_TO_THC_DN	T3	19	106	8.74107e-05	4.05844	0	1
Type-I	CD4::CAHOY_NEURONAL @ T3	CD4	CAHOY_NEURONAL	T3	33	92	1.46899e-07	6.83298	0	1
Type-II	CD4::CAHOY_NEURONAL @ T3	CD4	CAHOY_NEURONAL	T3	19	106	2.19532e-06	5.6585	1	0
Intermediate	CD4::CAFFAREL_RESPONSE_TO_THC_UP @ T3	CD4	CAFFAREL_RESPONSE_TO_THC_UP	T3	24	101	0.00670861	2.17337	0	1
Type-I	CD4::CAFFAREL_RESPONSE_TO_THC_UP @ T3	CD4	CAFFAREL_RESPONSE_TO_THC_UP	T3	33	92	4.01475e-12	11.3963	1	0
Type-II	CD4::CAFFAREL_RESPONSE_TO_THC_UP @ T3	CD4	CAFFAREL_RESPONSE_TO_THC_UP	T3	19	106	8.80372e-09	8.05533	0	1
Type-I	CD4::CAHOY_ASTROGLIAL @ T3	CD4	CAHOY_ASTROGLIAL	T3	33	92	0.0116297	1.93443	0	1
Type-II	CD4::CAHOY_ASTROGLIAL @ T3	CD4	CAHOY_ASTROGLIAL	T3	19	106	9.63927e-06	5.01596	1	0
Type-I	CD4::CAIRO_HEPATOBLASTOMA_CLASSES_DN @ T3	CD4	CAIRO_HEPATOBLASTOMA_CLASSES_DN	T3	33	92	0.00242245	2.61575	1	0
Naîve	CD4::CAIRO_HEPATOBLASTOMA_CLASSES_DN @ T3	CD4	CAIRO_HEPATOBLASTOMA_CLASSES_DN	T3	49	76	0.0294749	1.53055	0	1
Type-II	CD4::CAIRO_LIVER_DEVELOPMENT_UP @ T3	CD4	CAIRO_LIVER_DEVELOPMENT_UP	T3	19	106	2.61014e-05	4.58334	0	1
Type-I	CD4::CAMPS_COLON_CANCER_COPY_NUMBER_DN @ T3	CD4	CAMPS_COLON_CANCER_COPY_NUMBER_DN	T3	33	92	3.12067e-06	5.50575	0	1
Naîve	CD4::CAMPS_COLON_CANCER_COPY_NUMBER_DN @ T3	CD4	CAMPS_COLON_CANCER_COPY_NUMBER_DN	T3	49	76	7.74637e-05	4.1109	1	0
Intermediate	CD4::CAHOY_OLIGODENDROCUTIC @ T3	CD4	CAHOY_OLIGODENDROCUTIC	T3	24	101	0.0134065	1.87268	0	1
Naîve	CD4::CAHOY_OLIGODENDROCUTIC @ T3	CD4	CAHOY_OLIGODENDROCUTIC	T3	49	76	3.48614e-06	5.45765	1	0
Type-II	CD4::CAHOY_OLIGODENDROCUTIC @ T3	CD4	CAHOY_OLIGODENDROCUTIC	T3	19	106	0.00653398	2.18482	0	1
Type-I	CD4::CAIRO_HEPATOBLASTOMA_DN @ T3	CD4	CAIRO_HEPATOBLASTOMA_DN	T3	33	92	0.0228013	1.64204	1	0
Naîve	CD4::CAIRO_HEPATOBLASTOMA_DN @ T3	CD4	CAIRO_HEPATOBLASTOMA_DN	T3	49	76	0.00423931	2.37271	0	1
Type-I	CD4::CAIRO_PML_TARGETS_BOUND_BY_MYC_UP @ T3	CD4	CAIRO_PML_TARGETS_BOUND_BY_MYC_UP	T3	33	92	0.00275655	2.55963	1	0
Type-II	CD4::CAIRO_PML_TARGETS_BOUND_BY_MYC_UP @ T3	CD4	CAIRO_PML_TARGETS_BOUND_BY_MYC_UP	T3	19	106	0.0270472	1.56788	0	1
Intermediate	CD4::CAIRO_HEPATOBLASTOMA_UP @ T3	CD4	CAIRO_HEPATOBLASTOMA_UP	T3	24	101	0.00305947	2.51435	0	1
Type-I	CD4::CAIRO_HEPATOBLASTOMA_UP @ T3	CD4	CAIRO_HEPATOBLASTOMA_UP	T3	33	92	1.96546e-13	12.7065	1	0
Type-II	CD4::CAIRO_HEPATOBLASTOMA_UP @ T3	CD4	CAIRO_HEPATOBLASTOMA_UP	T3	19	106	4.56426e-09	8.34063	0	1
Type-I	CD4::CAMP_UP.V1_DN @ T3	CD4	CAMP_UP.V1_DN	T3	33	92	2.48998e-09	8.6038	1	0
Type-II	CD4::CAMP_UP.V1_DN @ T3	CD4	CAMP_UP.V1_DN	T3	19	106	2.88574e-09	8.53974	0	1
Type-I	CD4::CAMPS_COLON_CANCER_COPY_NUMBER_UP @ T3	CD4	CAMPS_COLON_CANCER_COPY_NUMBER_UP	T3	33	92	1.20911e-10	9.91754	1	0
Naîve	CD4::CAMPS_COLON_CANCER_COPY_NUMBER_UP @ T3	CD4	CAMPS_COLON_CANCER_COPY_NUMBER_UP	T3	49	76	2.77121e-09	8.55733	0	1
Type-I	CD4::CAMP_UP.V1_UP @ T3	CD4	CAMP_UP.V1_UP	T3	33	92	3.49004e-15	14.4572	1	0
Naîve	CD4::CAMP_UP.V1_UP @ T3	CD4	CAMP_UP.V1_UP	T3	49	76	0.00927165	2.03284	0	1
Type-II	CD4::CAMP_UP.V1_UP @ T3	CD4	CAMP_UP.V1_UP	T3	19	106	2.78021e-06	5.55592	0	1
Type-I	CD4::CASORELLI_APL_SECONDARY_VS_DE_NOVO_UP @ T3	CD4	CASORELLI_APL_SECONDARY_VS_DE_NOVO_UP	T3	33	92	0.00112637	2.94832	1	0
Type-II	CD4::CASORELLI_APL_SECONDARY_VS_DE_NOVO_UP @ T3	CD4	CASORELLI_APL_SECONDARY_VS_DE_NOVO_UP	T3	19	106	0.0192068	1.71654	0	1
Type-I	CD4::CASORELLI_ACUTE_PROMYELOCYTIC_LEUKEMIA_UP @ T3	CD4	CASORELLI_ACUTE_PROMYELOCYTIC_LEUKEMIA_UP	T3	33	92	0.00040479	3.39277	1	0
Naîve	CD4::CASORELLI_ACUTE_PROMYELOCYTIC_LEUKEMIA_UP @ T3	CD4	CASORELLI_ACUTE_PROMYELOCYTIC_LEUKEMIA_UP	T3	49	76	0.0113714	1.94418	1	0
Type-II	CD4::CASORELLI_ACUTE_PROMYELOCYTIC_LEUKEMIA_UP @ T3	CD4	CASORELLI_ACUTE_PROMYELOCYTIC_LEUKEMIA_UP	T3	19	106	3.27191e-09	8.4852	0	1
Intermediate	CD4::CARD_MIR302A_TARGETS @ T3	CD4	CARD_MIR302A_TARGETS	T3	24	101	0.0226985	1.644	0	1
Type-I	CD4::CARD_MIR302A_TARGETS @ T3	CD4	CARD_MIR302A_TARGETS	T3	33	92	0.000379789	3.42046	1	0
Naîve	CD4::CARD_MIR302A_TARGETS @ T3	CD4	CARD_MIR302A_TARGETS	T3	49	76	0.00188626	2.7244	1	0
Type-II	CD4::CARD_MIR302A_TARGETS @ T3	CD4	CARD_MIR302A_TARGETS	T3	19	106	1.13437e-09	8.94524	0	1
Type-I	CD4::CEBALLOS_TARGETS_OF_TP53_AND_MYC_DN @ T3	CD4	CEBALLOS_TARGETS_OF_TP53_AND_MYC_DN	T3	33	92	1.43302e-09	8.84375	1	0
Naîve	CD4::CEBALLOS_TARGETS_OF_TP53_AND_MYC_DN @ T3	CD4	CEBALLOS_TARGETS_OF_TP53_AND_MYC_DN	T3	49	76	2.13311e-05	4.67099	0	1
Type-I	CD4::CEBALLOS_TARGETS_OF_TP53_AND_MYC_UP @ T3	CD4	CEBALLOS_TARGETS_OF_TP53_AND_MYC_UP	T3	33	92	1.36027e-06	5.86637	1	0
Type-II	CD4::CEBALLOS_TARGETS_OF_TP53_AND_MYC_UP @ T3	CD4	CEBALLOS_TARGETS_OF_TP53_AND_MYC_UP	T3	19	106	2.04397e-07	6.68953	0	1
Intermediate	CD4::CERIBELLI_PROMOTERS_INACTIVE_AND_BOUND_BY_NFY @ T3	CD4	CERIBELLI_PROMOTERS_INACTIVE_AND_BOUND_BY_NFY	T3	24	101	0.00456345	2.34071	1	0
Naîve	CD4::CERIBELLI_PROMOTERS_INACTIVE_AND_BOUND_BY_NFY @ T3	CD4	CERIBELLI_PROMOTERS_INACTIVE_AND_BOUND_BY_NFY	T3	49	76	4.66773e-06	5.33089	0	1
Type-I	CD4::CERVERA_SDHB_TARGETS_1_DN @ T3	CD4	CERVERA_SDHB_TARGETS_1_DN	T3	33	92	0.0176939	1.75218	0	1
Type-II	CD4::CERVERA_SDHB_TARGETS_1_DN @ T3	CD4	CERVERA_SDHB_TARGETS_1_DN	T3	19	106	0.00239714	2.62031	1	0
Type-I	CD4::CERVERA_SDHB_TARGETS_1_UP @ T3	CD4	CERVERA_SDHB_TARGETS_1_UP	T3	33	92	9.33222e-11	10.03	0	1
Type-II	CD4::CERVERA_SDHB_TARGETS_1_UP @ T3	CD4	CERVERA_SDHB_TARGETS_1_UP	T3	19	106	3.22563e-05	4.49138	1	0
Type-I	CD4::CHANGOLKAR_H2AFY_TARGETS_DN @ T3	CD4	CHANGOLKAR_H2AFY_TARGETS_DN	T3	33	92	0.00041346	3.38357	1	0
Type-II	CD4::CHANGOLKAR_H2AFY_TARGETS_DN @ T3	CD4	CHANGOLKAR_H2AFY_TARGETS_DN	T3	19	106	0.000224862	3.64808	0	1
Type-I	CD4::CERVERA_SDHB_TARGETS_2 @ T3	CD4	CERVERA_SDHB_TARGETS_2	T3	33	92	3.36222e-05	4.47337	0	1
Type-II	CD4::CERVERA_SDHB_TARGETS_2 @ T3	CD4	CERVERA_SDHB_TARGETS_2	T3	19	106	0.00681086	2.1668	1	0
Type-I	CD4::CHANDRAN_METASTASIS_DN @ T3	CD4	CHANDRAN_METASTASIS_DN	T3	33	92	0.00958655	2.01834	1	0
Type-II	CD4::CHANDRAN_METASTASIS_DN @ T3	CD4	CHANDRAN_METASTASIS_DN	T3	19	106	0.00127432	2.89472	0	1
Type-II	CD4::CHARAFE_BREAST_CANCER_BASAL_VS_MESENCHYMAL_DN @ T3	CD4	CHARAFE_BREAST_CANCER_BASAL_VS_MESENCHYMAL_DN	T3	19	106	0.0480381	1.31841	1	0
Type-I	CD4::CHANDRAN_METASTASIS_TOP50_UP @ T3	CD4	CHANDRAN_METASTASIS_TOP50_UP	T3	33	92	1.23722e-13	12.9076	1	0
Naîve	CD4::CHANDRAN_METASTASIS_TOP50_UP @ T3	CD4	CHANDRAN_METASTASIS_TOP50_UP	T3	49	76	0.0287286	1.54169	0	1
Type-II	CD4::CHANDRAN_METASTASIS_TOP50_UP @ T3	CD4	CHANDRAN_METASTASIS_TOP50_UP	T3	19	106	1.61242e-08	7.79252	0	1
Intermediate	CD4::CHANDRAN_METASTASIS_TOP50_DN @ T3	CD4	CHANDRAN_METASTASIS_TOP50_DN	T3	24	101	0.0432304	1.36421	0	1
Type-I	CD4::CHANDRAN_METASTASIS_TOP50_DN @ T3	CD4	CHANDRAN_METASTASIS_TOP50_DN	T3	33	92	1.03004e-11	10.9871	1	0
Type-II	CD4::CHANDRAN_METASTASIS_TOP50_DN @ T3	CD4	CHANDRAN_METASTASIS_TOP50_DN	T3	19	106	1.40739e-06	5.85159	0	1
Type-I	CD4::CHANGOLKAR_H2AFY_TARGETS_UP @ T3	CD4	CHANGOLKAR_H2AFY_TARGETS_UP	T3	33	92	7.58952e-05	4.11979	1	0
Type-II	CD4::CHANGOLKAR_H2AFY_TARGETS_UP @ T3	CD4	CHANGOLKAR_H2AFY_TARGETS_UP	T3	19	106	1.45675e-06	5.83661	0	1
Intermediate	CD4::CHANDRAN_METASTASIS_UP @ T3	CD4	CHANDRAN_METASTASIS_UP	T3	24	101	0.0267059	1.57339	0	1
Type-I	CD4::CHANDRAN_METASTASIS_UP @ T3	CD4	CHANDRAN_METASTASIS_UP	T3	33	92	3.73718e-08	7.42746	1	0
Type-II	CD4::CHANDRAN_METASTASIS_UP @ T3	CD4	CHANDRAN_METASTASIS_UP	T3	19	106	6.35658e-08	7.19678	0	1
Type-II	CD4::CHARAFE_BREAST_CANCER_BASAL_VS_MESENCHYMAL_UP @ T3	CD4	CHARAFE_BREAST_CANCER_BASAL_VS_MESENCHYMAL_UP	T3	19	106	0.0129224	1.88866	0	1
Type-I	CD4::CHARAFE_BREAST_CANCER_LUMINAL_VS_BASAL_DN @ T3	CD4	CHARAFE_BREAST_CANCER_LUMINAL_VS_BASAL_DN	T3	33	92	0.0477144	1.32135	1	0
Type-II	CD4::CHARAFE_BREAST_CANCER_LUMINAL_VS_BASAL_DN @ T3	CD4	CHARAFE_BREAST_CANCER_LUMINAL_VS_BASAL_DN	T3	19	106	2.31041e-05	4.63631	0	1
Naîve	CD4::CHARAFE_BREAST_CANCER_LUMINAL_VS_MESENCHYMAL_DN @ T3	CD4	CHARAFE_BREAST_CANCER_LUMINAL_VS_MESENCHYMAL_DN	T3	49	76	0.0418028	1.37879	1	0
Type-II	CD4::CHARAFE_BREAST_CANCER_LUMINAL_VS_MESENCHYMAL_DN @ T3	CD4	CHARAFE_BREAST_CANCER_LUMINAL_VS_MESENCHYMAL_DN	T3	19	106	0.00190409	2.72031	0	1
Type-I	CD4::CHARAFE_BREAST_CANCER_LUMINAL_VS_BASAL_UP @ T3	CD4	CHARAFE_BREAST_CANCER_LUMINAL_VS_BASAL_UP	T3	33	92	1.34336e-16	15.8718	1	0
Naîve	CD4::CHARAFE_BREAST_CANCER_LUMINAL_VS_BASAL_UP @ T3	CD4	CHARAFE_BREAST_CANCER_LUMINAL_VS_BASAL_UP	T3	49	76	0.00545484	2.26322	0	1
Type-II	CD4::CHARAFE_BREAST_CANCER_LUMINAL_VS_BASAL_UP @ T3	CD4	CHARAFE_BREAST_CANCER_LUMINAL_VS_BASAL_UP	T3	19	106	7.2475e-07	6.13981	0	1
Type-I	CD4::CHAUHAN_RESPONSE_TO_METHOXYESTRADIOL_DN @ T3	CD4	CHAUHAN_RESPONSE_TO_METHOXYESTRADIOL_DN	T3	33	92	1.59329e-13	12.7977	1	0
Naîve	CD4::CHAUHAN_RESPONSE_TO_METHOXYESTRADIOL_DN @ T3	CD4	CHAUHAN_RESPONSE_TO_METHOXYESTRADIOL_DN	T3	49	76	0.000101753	3.99245	0	1
Type-II	CD4::CHAUHAN_RESPONSE_TO_METHOXYESTRADIOL_DN @ T3	CD4	CHAUHAN_RESPONSE_TO_METHOXYESTRADIOL_DN	T3	19	106	0.000392758	3.40587	0	1
Type-I	CD4::CHEBOTAEV_GR_TARGETS_UP @ T3	CD4	CHEBOTAEV_GR_TARGETS_UP	T3	33	92	0.0496345	1.30422	0	1
Type-I	CD4::CHARAFE_BREAST_CANCER_LUMINAL_VS_MESENCHYMAL_UP @ T3	CD4	CHARAFE_BREAST_CANCER_LUMINAL_VS_MESENCHYMAL_UP	T3	33	92	3.9897e-13	12.3991	1	0
Naîve	CD4::CHARAFE_BREAST_CANCER_LUMINAL_VS_MESENCHYMAL_UP @ T3	CD4	CHARAFE_BREAST_CANCER_LUMINAL_VS_MESENCHYMAL_UP	T3	49	76	5.67393e-08	7.24612	0	1
Type-I	CD4::CHEBOTAEV_GR_TARGETS_DN @ T3	CD4	CHEBOTAEV_GR_TARGETS_DN	T3	33	92	2.09876e-08	7.67804	0	1
Type-II	CD4::CHEBOTAEV_GR_TARGETS_DN @ T3	CD4	CHEBOTAEV_GR_TARGETS_DN	T3	19	106	0.000145083	3.83838	1	0
Type-I	CD4::CHAUHAN_RESPONSE_TO_METHOXYESTRADIOL_UP @ T3	CD4	CHAUHAN_RESPONSE_TO_METHOXYESTRADIOL_UP	T3	33	92	1.59329e-13	12.7977	1	0
Naîve	CD4::CHAUHAN_RESPONSE_TO_METHOXYESTRADIOL_UP @ T3	CD4	CHAUHAN_RESPONSE_TO_METHOXYESTRADIOL_UP	T3	49	76	4.06371e-05	4.39108	0	1
Type-II	CD4::CHAUHAN_RESPONSE_TO_METHOXYESTRADIOL_UP @ T3	CD4	CHAUHAN_RESPONSE_TO_METHOXYESTRADIOL_UP	T3	19	106	0.000424647	3.37197	0	1
Type-I	CD4::CHEMELLO_SOLEUS_VS_EDL_MYOFIBERS_UP @ T3	CD4	CHEMELLO_SOLEUS_VS_EDL_MYOFIBERS_UP	T3	33	92	0.00827096	2.08244	0	1
Type-II	CD4::CHEMELLO_SOLEUS_VS_EDL_MYOFIBERS_UP @ T3	CD4	CHEMELLO_SOLEUS_VS_EDL_MYOFIBERS_UP	T3	19	106	5.66695e-05	4.24665	1	0
Intermediate	CD4::CHEMNITZ_RESPONSE_TO_PROSTAGLANDIN_E2_DN @ T3	CD4	CHEMNITZ_RESPONSE_TO_PROSTAGLANDIN_E2_DN	T3	24	101	0.00750947	2.12439	0	1
Type-I	CD4::CHEMNITZ_RESPONSE_TO_PROSTAGLANDIN_E2_DN @ T3	CD4	CHEMNITZ_RESPONSE_TO_PROSTAGLANDIN_E2_DN	T3	33	92	2.90179e-05	4.53733	1	0
Type-II	CD4::CHEMNITZ_RESPONSE_TO_PROSTAGLANDIN_E2_DN @ T3	CD4	CHEMNITZ_RESPONSE_TO_PROSTAGLANDIN_E2_DN	T3	19	106	8.75895e-06	5.05755	0	1
Type-II	CD4::CHEMNITZ_RESPONSE_TO_PROSTAGLANDIN_E2_UP @ T3	CD4	CHEMNITZ_RESPONSE_TO_PROSTAGLANDIN_E2_UP	T3	19	106	0.038144	1.41857	1	0
Type-I	CD4::CHEN_HOXA5_TARGETS_9HR_DN @ T3	CD4	CHEN_HOXA5_TARGETS_9HR_DN	T3	33	92	3.16342e-12	11.4998	1	0
Naîve	CD4::CHEN_HOXA5_TARGETS_9HR_DN @ T3	CD4	CHEN_HOXA5_TARGETS_9HR_DN	T3	49	76	2.32957e-08	7.63272	0	1
Intermediate	CD4::CHENG_IMPRINTED_BY_ESTRADIOL @ T3	CD4	CHENG_IMPRINTED_BY_ESTRADIOL	T3	24	101	0.0122755	1.91096	0	1
Type-I	CD4::CHENG_IMPRINTED_BY_ESTRADIOL @ T3	CD4	CHENG_IMPRINTED_BY_ESTRADIOL	T3	33	92	6.2142e-09	8.20661	1	0
Type-II	CD4::CHENG_IMPRINTED_BY_ESTRADIOL @ T3	CD4	CHENG_IMPRINTED_BY_ESTRADIOL	T3	19	106	0.000392758	3.40587	0	1
Type-I	CD4::CHENG_RESPONSE_TO_NICKEL_ACETATE @ T3	CD4	CHENG_RESPONSE_TO_NICKEL_ACETATE	T3	33	92	2.42271e-13	12.6157	1	0
Naîve	CD4::CHENG_RESPONSE_TO_NICKEL_ACETATE @ T3	CD4	CHENG_RESPONSE_TO_NICKEL_ACETATE	T3	49	76	0.0157456	1.80284	0	1
Type-II	CD4::CHENG_RESPONSE_TO_NICKEL_ACETATE @ T3	CD4	CHENG_RESPONSE_TO_NICKEL_ACETATE	T3	19	106	4.42927e-06	5.35367	0	1
Type-I	CD4::CHEN_LIVER_METABOLISM_QTL_CIS @ T3	CD4	CHEN_LIVER_METABOLISM_QTL_CIS	T3	33	92	2.62979e-08	7.58008	1	0
Type-II	CD4::CHEN_LIVER_METABOLISM_QTL_CIS @ T3	CD4	CHEN_LIVER_METABOLISM_QTL_CIS	T3	19	106	1.50778e-06	5.82166	0	1
Type-I	CD4::CHEN_LUNG_CANCER_SURVIVAL @ T3	CD4	CHEN_LUNG_CANCER_SURVIVAL	T3	33	92	0.00497219	2.30345	1	0
Intermediate	CD4::CHEN_HOXA5_TARGETS_9HR_UP @ T3	CD4	CHEN_HOXA5_TARGETS_9HR_UP	T3	24	101	0.00028771	3.54105	0	1
Type-I	CD4::CHEN_HOXA5_TARGETS_9HR_UP @ T3	CD4	CHEN_HOXA5_TARGETS_9HR_UP	T3	33	92	0.000252058	3.5985	1	0
Naîve	CD4::CHEN_HOXA5_TARGETS_9HR_UP @ T3	CD4	CHEN_HOXA5_TARGETS_9HR_UP	T3	49	76	8.6791e-06	5.06153	1	0
Type-II	CD4::CHEN_HOXA5_TARGETS_9HR_UP @ T3	CD4	CHEN_HOXA5_TARGETS_9HR_UP	T3	19	106	5.24737e-11	10.2801	0	1
Naîve	CD4::CHEN_LVAD_SUPPORT_OF_FAILING_HEART_UP @ T3	CD4	CHEN_LVAD_SUPPORT_OF_FAILING_HEART_UP	T3	49	76	0.0488687	1.31097	1	0
Type-II	CD4::CHEN_LVAD_SUPPORT_OF_FAILING_HEART_UP @ T3	CD4	CHEN_LVAD_SUPPORT_OF_FAILING_HEART_UP	T3	19	106	1.45675e-06	5.83661	0	1
Type-I	CD4::CHEN_LVAD_SUPPORT_OF_FAILING_HEART_DN @ T3	CD4	CHEN_LVAD_SUPPORT_OF_FAILING_HEART_DN	T3	33	92	0.000151267	3.82025	0	1
Type-II	CD4::CHEN_LVAD_SUPPORT_OF_FAILING_HEART_DN @ T3	CD4	CHEN_LVAD_SUPPORT_OF_FAILING_HEART_DN	T3	19	106	0.000623631	3.20507	1	0
Type-I	CD4::CHEOK_RESPONSE_TO_MERCAPTOPURINE_AND_LD_MTX_DN @ T3	CD4	CHEOK_RESPONSE_TO_MERCAPTOPURINE_AND_LD_MTX_DN	T3	33	92	8.15778e-07	6.08843	1	0
Type-II	CD4::CHEOK_RESPONSE_TO_MERCAPTOPURINE_AND_LD_MTX_DN @ T3	CD4	CHEOK_RESPONSE_TO_MERCAPTOPURINE_AND_LD_MTX_DN	T3	19	106	9.27278e-07	6.03279	0	1
Type-I	CD4::CHEOK_RESPONSE_TO_MERCAPTOPURINE_DN @ T3	CD4	CHEOK_RESPONSE_TO_MERCAPTOPURINE_DN	T3	33	92	1.11349e-05	4.95331	1	0
Naîve	CD4::CHEOK_RESPONSE_TO_MERCAPTOPURINE_DN @ T3	CD4	CHEOK_RESPONSE_TO_MERCAPTOPURINE_DN	T3	49	76	3.1348e-09	8.50379	0	1
Type-I	CD4::CHEN_PDGF_TARGETS @ T3	CD4	CHEN_PDGF_TARGETS	T3	33	92	2.76519e-07	6.55828	1	0
Type-II	CD4::CHEN_PDGF_TARGETS @ T3	CD4	CHEN_PDGF_TARGETS	T3	19	106	1.08312e-07	6.96532	0	1
Intermediate	CD4::CHEOK_RESPONSE_TO_HD_MTX_DN @ T3	CD4	CHEOK_RESPONSE_TO_HD_MTX_DN	T3	24	101	0.0143767	1.84234	0	1
Type-I	CD4::CHEOK_RESPONSE_TO_HD_MTX_DN @ T3	CD4	CHEOK_RESPONSE_TO_HD_MTX_DN	T3	33	92	1.50784e-10	9.82164	1	0
Type-II	CD4::CHEOK_RESPONSE_TO_HD_MTX_DN @ T3	CD4	CHEOK_RESPONSE_TO_HD_MTX_DN	T3	19	106	1.0409e-09	8.98259	0	1
Type-I	CD4::CHEOK_RESPONSE_TO_MERCAPTOPURINE_AND_HD_MTX_DN @ T3	CD4	CHEOK_RESPONSE_TO_MERCAPTOPURINE_AND_HD_MTX_DN	T3	33	92	2.75935e-09	8.55919	1	0
Type-II	CD4::CHEOK_RESPONSE_TO_MERCAPTOPURINE_AND_HD_MTX_DN @ T3	CD4	CHEOK_RESPONSE_TO_MERCAPTOPURINE_AND_HD_MTX_DN	T3	19	106	3.16152e-08	7.5001	0	1
Type-I	CD4::CHESLER_BRAIN_HIGHEST_EXPRESSION @ T3	CD4	CHESLER_BRAIN_HIGHEST_EXPRESSION	T3	33	92	1.47585e-05	4.83096	1	0
Type-II	CD4::CHESLER_BRAIN_HIGHEST_EXPRESSION @ T3	CD4	CHESLER_BRAIN_HIGHEST_EXPRESSION	T3	19	106	9.63927e-06	5.01596	0	1
Intermediate	CD4::CHEN_NEUROBLASTOMA_COPY_NUMBER_GAINS @ T3	CD4	CHEN_NEUROBLASTOMA_COPY_NUMBER_GAINS	T3	24	101	0.0182771	1.73809	0	1
Type-I	CD4::CHEN_NEUROBLASTOMA_COPY_NUMBER_GAINS @ T3	CD4	CHEN_NEUROBLASTOMA_COPY_NUMBER_GAINS	T3	33	92	0.000129091	3.8891	1	0
Naîve	CD4::CHEN_NEUROBLASTOMA_COPY_NUMBER_GAINS @ T3	CD4	CHEN_NEUROBLASTOMA_COPY_NUMBER_GAINS	T3	49	76	0.0233229	1.63222	1	0
Type-II	CD4::CHEN_NEUROBLASTOMA_COPY_NUMBER_GAINS @ T3	CD4	CHEN_NEUROBLASTOMA_COPY_NUMBER_GAINS	T3	19	106	2.04397e-07	6.68953	0	1
Type-I	CD4::CHIANG_LIVER_CANCER_SUBCLASS_CTNNB1_UP @ T3	CD4	CHIANG_LIVER_CANCER_SUBCLASS_CTNNB1_UP	T3	33	92	0.000422302	3.37438	0	1
Type-I	CD4::CHESLER_BRAIN_HIGHEST_GENETIC_VARIANCE @ T3	CD4	CHESLER_BRAIN_HIGHEST_GENETIC_VARIANCE	T3	33	92	1.15037e-07	6.93916	1	0
Type-II	CD4::CHESLER_BRAIN_HIGHEST_GENETIC_VARIANCE @ T3	CD4	CHESLER_BRAIN_HIGHEST_GENETIC_VARIANCE	T3	19	106	0.00102494	2.9893	0	1
Type-I	CD4::CHIANG_LIVER_CANCER_SUBCLASS_INTERFERON_UP @ T3	CD4	CHIANG_LIVER_CANCER_SUBCLASS_INTERFERON_UP	T3	33	92	0.0169051	1.77198	0	1
Type-II	CD4::CHIANG_LIVER_CANCER_SUBCLASS_INTERFERON_UP @ T3	CD4	CHIANG_LIVER_CANCER_SUBCLASS_INTERFERON_UP	T3	19	106	0.00724596	2.1399	1	0
Type-I	CD4::CHIANG_LIVER_CANCER_SUBCLASS_POLYSOMY7_DN @ T3	CD4	CHIANG_LIVER_CANCER_SUBCLASS_POLYSOMY7_DN	T3	33	92	0.0275288	1.56021	1	0
Type-II	CD4::CHIANG_LIVER_CANCER_SUBCLASS_POLYSOMY7_DN @ T3	CD4	CHIANG_LIVER_CANCER_SUBCLASS_POLYSOMY7_DN	T3	19	106	2.45593e-05	4.60978	0	1
Type-I	CD4::CHESLER_BRAIN_QTL_CIS @ T3	CD4	CHESLER_BRAIN_QTL_CIS	T3	33	92	1.66646e-12	11.7782	1	0
Naîve	CD4::CHESLER_BRAIN_QTL_CIS @ T3	CD4	CHESLER_BRAIN_QTL_CIS	T3	49	76	0.00385088	2.41444	0	1
Type-II	CD4::CHESLER_BRAIN_QTL_CIS @ T3	CD4	CHESLER_BRAIN_QTL_CIS	T3	19	106	0.000129797	3.88674	0	1
Type-I	CD4::CHIANG_LIVER_CANCER_SUBCLASS_CTNNB1_DN @ T3	CD4	CHIANG_LIVER_CANCER_SUBCLASS_CTNNB1_DN	T3	33	92	0.000112559	3.94862	0	1
Type-II	CD4::CHIANG_LIVER_CANCER_SUBCLASS_CTNNB1_DN @ T3	CD4	CHIANG_LIVER_CANCER_SUBCLASS_CTNNB1_DN	T3	19	106	0.000231017	3.63636	1	0
Naîve	CD4::CHIANG_LIVER_CANCER_SUBCLASS_INTERFERON_DN @ T3	CD4	CHIANG_LIVER_CANCER_SUBCLASS_INTERFERON_DN	T3	49	76	0.000709917	3.14879	1	0
Type-II	CD4::CHIANG_LIVER_CANCER_SUBCLASS_INTERFERON_DN @ T3	CD4	CHIANG_LIVER_CANCER_SUBCLASS_INTERFERON_DN	T3	19	106	0.036883	1.43317	0	1
Naîve	CD4::CHIANG_LIVER_CANCER_SUBCLASS_POLYSOMY7_UP @ T3	CD4	CHIANG_LIVER_CANCER_SUBCLASS_POLYSOMY7_UP	T3	49	76	0.00227358	2.64329	0	1
Type-II	CD4::CHIANG_LIVER_CANCER_SUBCLASS_POLYSOMY7_UP @ T3	CD4	CHIANG_LIVER_CANCER_SUBCLASS_POLYSOMY7_UP	T3	19	106	0.00165487	2.78124	1	0
Type-I	CD4::CHIANG_LIVER_CANCER_SUBCLASS_UNANNOTATED_DN @ T3	CD4	CHIANG_LIVER_CANCER_SUBCLASS_UNANNOTATED_DN	T3	33	92	3.65541e-11	10.4371	1	0
Naîve	CD4::CHIANG_LIVER_CANCER_SUBCLASS_UNANNOTATED_DN @ T3	CD4	CHIANG_LIVER_CANCER_SUBCLASS_UNANNOTATED_DN	T3	49	76	0.000517191	3.28635	0	1
Type-II	CD4::CHIANG_LIVER_CANCER_SUBCLASS_UNANNOTATED_DN @ T3	CD4	CHIANG_LIVER_CANCER_SUBCLASS_UNANNOTATED_DN	T3	19	106	0.0017344	2.76085	0	1
Type-I	CD4::CHIANG_LIVER_CANCER_SUBCLASS_PROLIFERATION_DN @ T3	CD4	CHIANG_LIVER_CANCER_SUBCLASS_PROLIFERATION_DN	T3	33	92	1.67546e-05	4.77587	0	1
Type-II	CD4::CHIANG_LIVER_CANCER_SUBCLASS_PROLIFERATION_DN @ T3	CD4	CHIANG_LIVER_CANCER_SUBCLASS_PROLIFERATION_DN	T3	19	106	9.04348e-06	5.04366	1	0
Type-I	CD4::CHIARADONNA_NEOPLASTIC_TRANSFORMATION_CDC25_DN @ T3	CD4	CHIARADONNA_NEOPLASTIC_TRANSFORMATION_CDC25_DN	T3	33	92	2.802e-11	10.5525	1	0
Naîve	CD4::CHIARADONNA_NEOPLASTIC_TRANSFORMATION_CDC25_DN @ T3	CD4	CHIARADONNA_NEOPLASTIC_TRANSFORMATION_CDC25_DN	T3	49	76	1.79098e-08	7.74691	0	1
Naîve	CD4::CHIANG_LIVER_CANCER_SUBCLASS_UNANNOTATED_UP @ T3	CD4	CHIANG_LIVER_CANCER_SUBCLASS_UNANNOTATED_UP	T3	49	76	0.0322195	1.49188	1	0
Type-II	CD4::CHIANG_LIVER_CANCER_SUBCLASS_UNANNOTATED_UP @ T3	CD4	CHIANG_LIVER_CANCER_SUBCLASS_UNANNOTATED_UP	T3	19	106	3.67108e-07	6.43521	0	1
Type-I	CD4::CHIANG_LIVER_CANCER_SUBCLASS_PROLIFERATION_UP @ T3	CD4	CHIANG_LIVER_CANCER_SUBCLASS_PROLIFERATION_UP	T3	33	92	0.019957	1.69991	0	1
Naîve	CD4::CHIANG_LIVER_CANCER_SUBCLASS_PROLIFERATION_UP @ T3	CD4	CHIANG_LIVER_CANCER_SUBCLASS_PROLIFERATION_UP	T3	49	76	0.0227136	1.64371	0	1
Type-II	CD4::CHIANG_LIVER_CANCER_SUBCLASS_PROLIFERATION_UP @ T3	CD4	CHIANG_LIVER_CANCER_SUBCLASS_PROLIFERATION_UP	T3	19	106	5.21948e-06	5.28237	1	0
Naîve	CD4::CHIARADONNA_NEOPLASTIC_TRANSFORMATION_CDC25_UP @ T3	CD4	CHIARADONNA_NEOPLASTIC_TRANSFORMATION_CDC25_UP	T3	49	76	0.000106075	3.97439	1	0
Type-II	CD4::CHIARADONNA_NEOPLASTIC_TRANSFORMATION_CDC25_UP @ T3	CD4	CHIARADONNA_NEOPLASTIC_TRANSFORMATION_CDC25_UP	T3	19	106	1.51846e-07	6.8186	0	1
Type-I	CD4::CHIARETTI_T_ALL_RELAPSE_PROGNOSIS @ T3	CD4	CHIARETTI_T_ALL_RELAPSE_PROGNOSIS	T3	33	92	0.000180989	3.74235	1	0
Type-I	CD4::CHIARADONNA_NEOPLASTIC_TRANSFORMATION_KRAS_CDC25_DN @ T3	CD4	CHIARADONNA_NEOPLASTIC_TRANSFORMATION_KRAS_CDC25_DN	T3	33	92	0.00045947	3.33774	0	1
Naîve	CD4::CHIARADONNA_NEOPLASTIC_TRANSFORMATION_KRAS_CDC25_DN @ T3	CD4	CHIARADONNA_NEOPLASTIC_TRANSFORMATION_KRAS_CDC25_DN	T3	49	76	5.62604e-05	4.2498	1	0
Naîve	CD4::CHIARETTI_T_ALL_REFRACTORY_TO_THERAPY @ T3	CD4	CHIARETTI_T_ALL_REFRACTORY_TO_THERAPY	T3	49	76	0.00201948	2.69476	1	0
Type-II	CD4::CHIARETTI_T_ALL_REFRACTORY_TO_THERAPY @ T3	CD4	CHIARETTI_T_ALL_REFRACTORY_TO_THERAPY	T3	19	106	0.0134304	1.87191	0	1
Type-I	CD4::CHIARADONNA_NEOPLASTIC_TRANSFORMATION_KRAS_CDC25_UP @ T3	CD4	CHIARADONNA_NEOPLASTIC_TRANSFORMATION_KRAS_CDC25_UP	T3	33	92	1.85024e-06	5.73277	1	0
Naîve	CD4::CHIARADONNA_NEOPLASTIC_TRANSFORMATION_KRAS_CDC25_UP @ T3	CD4	CHIARADONNA_NEOPLASTIC_TRANSFORMATION_KRAS_CDC25_UP	T3	49	76	0.00458978	2.33821	0	1
Type-I	CD4::CHIARADONNA_NEOPLASTIC_TRANSFORMATION_KRAS_DN @ T3	CD4	CHIARADONNA_NEOPLASTIC_TRANSFORMATION_KRAS_DN	T3	33	92	1.72775e-08	7.76252	1	0
Naîve	CD4::CHIARADONNA_NEOPLASTIC_TRANSFORMATION_KRAS_DN @ T3	CD4	CHIARADONNA_NEOPLASTIC_TRANSFORMATION_KRAS_DN	T3	49	76	0.0015604	2.80676	0	1
Type-II	CD4::CHIARADONNA_NEOPLASTIC_TRANSFORMATION_KRAS_DN @ T3	CD4	CHIARADONNA_NEOPLASTIC_TRANSFORMATION_KRAS_DN	T3	19	106	0.00097604	3.01053	0	1
Type-I	CD4::CHIARETTI_ACUTE_LYMPHOBLASTIC_LEUKEMIA_ZAP70 @ T3	CD4	CHIARETTI_ACUTE_LYMPHOBLASTIC_LEUKEMIA_ZAP70	T3	33	92	2.54899e-15	14.5936	1	0
Naîve	CD4::CHIARETTI_ACUTE_LYMPHOBLASTIC_LEUKEMIA_ZAP70 @ T3	CD4	CHIARETTI_ACUTE_LYMPHOBLASTIC_LEUKEMIA_ZAP70	T3	49	76	2.91915e-05	4.53474	0	1
Type-II	CD4::CHIARETTI_ACUTE_LYMPHOBLASTIC_LEUKEMIA_ZAP70 @ T3	CD4	CHIARETTI_ACUTE_LYMPHOBLASTIC_LEUKEMIA_ZAP70	T3	19	106	0.000592824	3.22707	0	1
Naîve	CD4::CHIBA_RESPONSE_TO_TSA_DN @ T3	CD4	CHIBA_RESPONSE_TO_TSA_DN	T3	49	76	8.25771e-11	10.0831	1	0
Type-II	CD4::CHIBA_RESPONSE_TO_TSA_DN @ T3	CD4	CHIBA_RESPONSE_TO_TSA_DN	T3	19	106	6.06943e-07	6.21685	0	1
Intermediate	CD4::CHIARADONNA_NEOPLASTIC_TRANSFORMATION_KRAS_UP @ T3	CD4	CHIARADONNA_NEOPLASTIC_TRANSFORMATION_KRAS_UP	T3	24	101	0.0349247	1.45687	0	1
Type-I	CD4::CHIARADONNA_NEOPLASTIC_TRANSFORMATION_KRAS_UP @ T3	CD4	CHIARADONNA_NEOPLASTIC_TRANSFORMATION_KRAS_UP	T3	33	92	1.60952e-06	5.7933	1	0
Type-II	CD4::CHIARADONNA_NEOPLASTIC_TRANSFORMATION_KRAS_UP @ T3	CD4	CHIARADONNA_NEOPLASTIC_TRANSFORMATION_KRAS_UP	T3	19	106	1.06642e-06	5.97207	0	1
Intermediate	CD4::CHIBA_RESPONSE_TO_TSA @ T3	CD4	CHIBA_RESPONSE_TO_TSA	T3	24	101	0.0400903	1.39696	0	1
Type-I	CD4::CHIBA_RESPONSE_TO_TSA @ T3	CD4	CHIBA_RESPONSE_TO_TSA	T3	33	92	2.69723e-11	10.5691	1	0
Type-II	CD4::CHIBA_RESPONSE_TO_TSA @ T3	CD4	CHIBA_RESPONSE_TO_TSA	T3	19	106	5.50357e-05	4.25936	0	1
Naîve	CD4::CHIBA_RESPONSE_TO_TSA_UP @ T3	CD4	CHIBA_RESPONSE_TO_TSA_UP	T3	49	76	0.0138831	1.85751	0	1
Type-II	CD4::CHIBA_RESPONSE_TO_TSA_UP @ T3	CD4	CHIBA_RESPONSE_TO_TSA_UP	T3	19	106	0.0119571	1.92237	1	0
Intermediate	CD4::CHNG_MULTIPLE_MYELOMA_HYPERPLOID_UP @ T3	CD4	CHNG_MULTIPLE_MYELOMA_HYPERPLOID_UP	T3	24	101	0.00146725	2.8335	0	1
Naîve	CD4::CHNG_MULTIPLE_MYELOMA_HYPERPLOID_UP @ T3	CD4	CHNG_MULTIPLE_MYELOMA_HYPERPLOID_UP	T3	49	76	0.000396368	3.4019	1	0
Type-I	CD4::CHNG_MULTIPLE_MYELOMA_HYPERPLOID_DN @ T3	CD4	CHNG_MULTIPLE_MYELOMA_HYPERPLOID_DN	T3	33	92	4.30554e-16	15.366	1	0
Type-II	CD4::CHNG_MULTIPLE_MYELOMA_HYPERPLOID_DN @ T3	CD4	CHNG_MULTIPLE_MYELOMA_HYPERPLOID_DN	T3	19	106	2.33856e-09	8.63105	0	1
Intermediate	CD4::CHOI_ATL_CHRONIC_VS_ACUTE_DN @ T3	CD4	CHOI_ATL_CHRONIC_VS_ACUTE_DN	T3	24	101	0.0452125	1.34474	0	1
Type-I	CD4::CHOI_ATL_CHRONIC_VS_ACUTE_DN @ T3	CD4	CHOI_ATL_CHRONIC_VS_ACUTE_DN	T3	33	92	2.39219e-12	11.6212	1	0
Type-II	CD4::CHOI_ATL_CHRONIC_VS_ACUTE_DN @ T3	CD4	CHOI_ATL_CHRONIC_VS_ACUTE_DN	T3	19	106	1.86305e-05	4.72978	0	1
Naîve	CD4::CHIN_BREAST_CANCER_COPY_NUMBER_UP @ T3	CD4	CHIN_BREAST_CANCER_COPY_NUMBER_UP	T3	49	76	7.89775e-06	5.1025	1	0
Type-II	CD4::CHIN_BREAST_CANCER_COPY_NUMBER_UP @ T3	CD4	CHIN_BREAST_CANCER_COPY_NUMBER_UP	T3	19	106	0.0290115	1.53743	0	1
Type-I	CD4::CHICAS_RB1_TARGETS_GROWING @ T3	CD4	CHICAS_RB1_TARGETS_GROWING	T3	33	92	0.00216603	2.66434	0	1
Naîve	CD4::CHICAS_RB1_TARGETS_GROWING @ T3	CD4	CHICAS_RB1_TARGETS_GROWING	T3	49	76	0.000635336	3.197	1	0
Type-I	CD4::CHOI_ATL_STAGE_PREDICTOR @ T3	CD4	CHOI_ATL_STAGE_PREDICTOR	T3	33	92	2.13717e-13	12.6702	1	0
Type-II	CD4::CHOI_ATL_STAGE_PREDICTOR @ T3	CD4	CHOI_ATL_STAGE_PREDICTOR	T3	19	106	2.34912e-06	5.6291	0	1
Type-I	CD4::CHICAS_RB1_TARGETS_LOW_SERUM @ T3	CD4	CHICAS_RB1_TARGETS_LOW_SERUM	T3	33	92	0.0102289	1.99017	1	0
Naîve	CD4::CHICAS_RB1_TARGETS_LOW_SERUM @ T3	CD4	CHICAS_RB1_TARGETS_LOW_SERUM	T3	49	76	0.000381438	3.41858	0	1
Type-I	CD4::CHOW_RASSF1_TARGETS_DN @ T3	CD4	CHOW_RASSF1_TARGETS_DN	T3	33	92	8.34794e-11	10.0784	1	0
Naîve	CD4::CHOW_RASSF1_TARGETS_DN @ T3	CD4	CHOW_RASSF1_TARGETS_DN	T3	49	76	5.18979e-07	6.28485	0	1
Type-I	CD4::CHOW_RASSF1_TARGETS_UP @ T3	CD4	CHOW_RASSF1_TARGETS_UP	T3	33	92	3.08669e-08	7.51051	1	0
Type-II	CD4::CHOW_RASSF1_TARGETS_UP @ T3	CD4	CHOW_RASSF1_TARGETS_UP	T3	19	106	3.67108e-07	6.43521	0	1
Type-I	CD4::CHO_NR4A1_TARGETS @ T3	CD4	CHO_NR4A1_TARGETS	T3	33	92	0.000287228	3.54177	1	0
Type-II	CD4::CHO_NR4A1_TARGETS @ T3	CD4	CHO_NR4A1_TARGETS	T3	19	106	2.53192e-05	4.59655	0	1
Type-I	CD4::CHUNG_BLISTER_CYTOTOXICITY_UP @ T3	CD4	CHUNG_BLISTER_CYTOTOXICITY_UP	T3	33	92	1.95752e-12	11.7083	1	0
Naîve	CD4::CHUNG_BLISTER_CYTOTOXICITY_UP @ T3	CD4	CHUNG_BLISTER_CYTOTOXICITY_UP	T3	49	76	3.21839e-07	6.49236	0	1
Naîve	CD4::CHUANG_OXIDATIVE_STRESS_RESPONSE_UP @ T3	CD4	CHUANG_OXIDATIVE_STRESS_RESPONSE_UP	T3	49	76	0.0465949	1.33166	1	0
Type-II	CD4::CHUANG_OXIDATIVE_STRESS_RESPONSE_UP @ T3	CD4	CHUANG_OXIDATIVE_STRESS_RESPONSE_UP	T3	19	106	0.000185897	3.73073	0	1
Type-I	CD4::CHUNG_BLISTER_CYTOTOXICITY_DN @ T3	CD4	CHUNG_BLISTER_CYTOTOXICITY_DN	T3	33	92	9.78474e-06	5.00945	1	0
Type-II	CD4::CHUNG_BLISTER_CYTOTOXICITY_DN @ T3	CD4	CHUNG_BLISTER_CYTOTOXICITY_DN	T3	19	106	5.05135e-06	5.29659	0	1
Type-I	CD4::CHYLA_CBFA2T3_TARGETS_DN @ T3	CD4	CHYLA_CBFA2T3_TARGETS_DN	T3	33	92	0.0138328	1.85909	0	1
Type-II	CD4::CHYLA_CBFA2T3_TARGETS_DN @ T3	CD4	CHYLA_CBFA2T3_TARGETS_DN	T3	19	106	0.000149162	3.82634	1	0
Type-I	CD4::CLASPER_LYMPHATIC_VESSELS_DURING_METASTASIS_DN @ T3	CD4	CLASPER_LYMPHATIC_VESSELS_DURING_METASTASIS_DN	T3	33	92	2.6947e-05	4.56949	0	1
Type-II	CD4::CLASPER_LYMPHATIC_VESSELS_DURING_METASTASIS_DN @ T3	CD4	CLASPER_LYMPHATIC_VESSELS_DURING_METASTASIS_DN	T3	19	106	0.000106633	3.97211	1	0
Naîve	CD4::CHYLA_CBFA2T3_TARGETS_UP @ T3	CD4	CHYLA_CBFA2T3_TARGETS_UP	T3	49	76	0.00520539	2.28355	0	1
Type-II	CD4::CHYLA_CBFA2T3_TARGETS_UP @ T3	CD4	CHYLA_CBFA2T3_TARGETS_UP	T3	19	106	0.0156432	1.80567	1	0
Type-I	CD4::CLASPER_LYMPHATIC_VESSELS_DURING_METASTASIS_UP @ T3	CD4	CLASPER_LYMPHATIC_VESSELS_DURING_METASTASIS_UP	T3	33	92	0.00551636	2.25835	0	1
Type-II	CD4::CLASPER_LYMPHATIC_VESSELS_DURING_METASTASIS_UP @ T3	CD4	CLASPER_LYMPHATIC_VESSELS_DURING_METASTASIS_UP	T3	19	106	0.0156432	1.80567	1	0
Naîve	CD4::COATES_MACROPHAGE_M1_VS_M2_DN @ T3	CD4	COATES_MACROPHAGE_M1_VS_M2_DN	T3	49	76	0.0175821	1.75493	0	1
Type-II	CD4::COATES_MACROPHAGE_M1_VS_M2_DN @ T3	CD4	COATES_MACROPHAGE_M1_VS_M2_DN	T3	19	106	0.00343345	2.46427	1	0
Intermediate	CD4::COATES_MACROPHAGE_M1_VS_M2_UP @ T3	CD4	COATES_MACROPHAGE_M1_VS_M2_UP	T3	24	101	0.00808998	2.09205	0	1
Type-I	CD4::COATES_MACROPHAGE_M1_VS_M2_UP @ T3	CD4	COATES_MACROPHAGE_M1_VS_M2_UP	T3	33	92	0.000135093	3.86937	1	0
Type-II	CD4::COATES_MACROPHAGE_M1_VS_M2_UP @ T3	CD4	COATES_MACROPHAGE_M1_VS_M2_UP	T3	19	106	1.54648e-05	4.81066	0	1
Type-I	CD4::COLDREN_GEFITINIB_RESISTANCE_DN @ T3	CD4	COLDREN_GEFITINIB_RESISTANCE_DN	T3	33	92	1.79948e-06	5.74485	0	1
Naîve	CD4::COLDREN_GEFITINIB_RESISTANCE_DN @ T3	CD4	COLDREN_GEFITINIB_RESISTANCE_DN	T3	49	76	6.85055e-06	5.16427	1	0
Type-I	CD4::COLIN_PILOCYTIC_ASTROCYTOMA_VS_GLIOBLASTOMA_UP @ T3	CD4	COLIN_PILOCYTIC_ASTROCYTOMA_VS_GLIOBLASTOMA_UP	T3	33	92	0.00045947	3.33774	0	1
Type-II	CD4::COLIN_PILOCYTIC_ASTROCYTOMA_VS_GLIOBLASTOMA_UP @ T3	CD4	COLIN_PILOCYTIC_ASTROCYTOMA_VS_GLIOBLASTOMA_UP	T3	19	106	0.00287291	2.54168	1	0
Intermediate	CD4::COLIN_PILOCYTIC_ASTROCYTOMA_VS_GLIOBLASTOMA_DN @ T3	CD4	COLIN_PILOCYTIC_ASTROCYTOMA_VS_GLIOBLASTOMA_DN	T3	24	101	0.0127174	1.8956	0	1
Type-I	CD4::COLIN_PILOCYTIC_ASTROCYTOMA_VS_GLIOBLASTOMA_DN @ T3	CD4	COLIN_PILOCYTIC_ASTROCYTOMA_VS_GLIOBLASTOMA_DN	T3	33	92	0.00052098	3.28318	1	0
Naîve	CD4::COLIN_PILOCYTIC_ASTROCYTOMA_VS_GLIOBLASTOMA_DN @ T3	CD4	COLIN_PILOCYTIC_ASTROCYTOMA_VS_GLIOBLASTOMA_DN	T3	49	76	0.0360677	1.44288	1	0
Type-II	CD4::COLIN_PILOCYTIC_ASTROCYTOMA_VS_GLIOBLASTOMA_DN @ T3	CD4	COLIN_PILOCYTIC_ASTROCYTOMA_VS_GLIOBLASTOMA_DN	T3	19	106	1.20338e-05	4.9196	0	1
Type-I	CD4::COLDREN_GEFITINIB_RESISTANCE_UP @ T3	CD4	COLDREN_GEFITINIB_RESISTANCE_UP	T3	33	92	8.44834e-14	13.0732	1	0
Type-II	CD4::COLDREN_GEFITINIB_RESISTANCE_UP @ T3	CD4	COLDREN_GEFITINIB_RESISTANCE_UP	T3	19	106	2.4966e-08	7.60265	0	1
Type-I	CD4::COLLER_MYC_TARGETS_UP @ T3	CD4	COLLER_MYC_TARGETS_UP	T3	33	92	2.80407e-08	7.55221	1	0
Type-II	CD4::COLLER_MYC_TARGETS_UP @ T3	CD4	COLLER_MYC_TARGETS_UP	T3	19	106	1.40812e-05	4.85136	0	1
Type-I	CD4::COLINA_TARGETS_OF_4EBP1_AND_4EBP2 @ T3	CD4	COLINA_TARGETS_OF_4EBP1_AND_4EBP2	T3	33	92	4.6648e-08	7.33117	1	0
Naîve	CD4::COLINA_TARGETS_OF_4EBP1_AND_4EBP2 @ T3	CD4	COLINA_TARGETS_OF_4EBP1_AND_4EBP2	T3	49	76	1.17613e-05	4.92955	0	1
Naîve	CD4::CONCANNON_APOPTOSIS_BY_EPOXOMICIN_DN @ T3	CD4	CONCANNON_APOPTOSIS_BY_EPOXOMICIN_DN	T3	49	76	0.000120103	3.92045	0	1
Type-II	CD4::CONCANNON_APOPTOSIS_BY_EPOXOMICIN_DN @ T3	CD4	CONCANNON_APOPTOSIS_BY_EPOXOMICIN_DN	T3	19	106	7.22329e-06	5.14127	1	0
Type-I	CD4::COLLIS_PRKDC_SUBSTRATES @ T3	CD4	COLLIS_PRKDC_SUBSTRATES	T3	33	92	2.43951e-06	5.6127	1	0
Type-II	CD4::COLLIS_PRKDC_SUBSTRATES @ T3	CD4	COLLIS_PRKDC_SUBSTRATES	T3	19	106	0.000372758	3.42857	0	1
Type-I	CD4::CONCANNON_APOPTOSIS_BY_EPOXOMICIN_UP @ T3	CD4	CONCANNON_APOPTOSIS_BY_EPOXOMICIN_UP	T3	33	92	4.94424e-11	10.3059	1	0
Type-II	CD4::CONCANNON_APOPTOSIS_BY_EPOXOMICIN_UP @ T3	CD4	CONCANNON_APOPTOSIS_BY_EPOXOMICIN_UP	T3	19	106	6.11704e-08	7.21346	0	1
Type-I	CD4::CONRAD_STEM_CELL @ T3	CD4	CONRAD_STEM_CELL	T3	33	92	0.0105643	1.97616	0	1
Type-I	CD4::CORRE_MULTIPLE_MYELOMA_DN @ T3	CD4	CORRE_MULTIPLE_MYELOMA_DN	T3	33	92	3.87833e-09	8.41136	0	1
Naîve	CD4::CORRE_MULTIPLE_MYELOMA_DN @ T3	CD4	CORRE_MULTIPLE_MYELOMA_DN	T3	49	76	0.00227358	2.64329	1	0
Intermediate	CD4::CORRE_MULTIPLE_MYELOMA_UP @ T3	CD4	CORRE_MULTIPLE_MYELOMA_UP	T3	24	101	0.0413223	1.38382	1	0
Type-I	CD4::CORRE_MULTIPLE_MYELOMA_UP @ T3	CD4	CORRE_MULTIPLE_MYELOMA_UP	T3	33	92	2.38044e-05	4.62334	0	1
Type-I	CD4::CORDENONSI_YAP_CONSERVED_SIGNATURE @ T3	CD4	CORDENONSI_YAP_CONSERVED_SIGNATURE	T3	33	92	0.00471874	2.32617	0	1
Type-II	CD4::CORDENONSI_YAP_CONSERVED_SIGNATURE @ T3	CD4	CORDENONSI_YAP_CONSERVED_SIGNATURE	T3	19	106	0.000725219	3.13953	1	0
Type-I	CD4::COULOUARN_TEMPORAL_TGFB1_SIGNATURE_UP @ T3	CD4	COULOUARN_TEMPORAL_TGFB1_SIGNATURE_UP	T3	33	92	7.58952e-05	4.11979	1	0
Type-II	CD4::COULOUARN_TEMPORAL_TGFB1_SIGNATURE_UP @ T3	CD4	COULOUARN_TEMPORAL_TGFB1_SIGNATURE_UP	T3	19	106	2.51324e-06	5.59977	0	1
Type-I	CD4::COWLING_MYCN_TARGETS @ T3	CD4	COWLING_MYCN_TARGETS	T3	33	92	0.0105643	1.97616	0	1
Type-II	CD4::COWLING_MYCN_TARGETS @ T3	CD4	COWLING_MYCN_TARGETS	T3	19	106	0.00245239	2.61041	1	0
Type-I	CD4::COULOUARN_TEMPORAL_TGFB1_SIGNATURE_DN @ T3	CD4	COULOUARN_TEMPORAL_TGFB1_SIGNATURE_DN	T3	33	92	3.73718e-08	7.42746	1	0
Naîve	CD4::COULOUARN_TEMPORAL_TGFB1_SIGNATURE_DN @ T3	CD4	COULOUARN_TEMPORAL_TGFB1_SIGNATURE_DN	T3	49	76	0.000169951	3.76968	0	1
Type-I	CD4::CREIGHTON_AKT1_SIGNALING_VIA_MTOR_DN @ T3	CD4	CREIGHTON_AKT1_SIGNALING_VIA_MTOR_DN	T3	33	92	6.19674e-12	11.2078	1	0
Naîve	CD4::CREIGHTON_AKT1_SIGNALING_VIA_MTOR_DN @ T3	CD4	CREIGHTON_AKT1_SIGNALING_VIA_MTOR_DN	T3	49	76	4.15352e-05	4.38158	0	1
Type-II	CD4::CREIGHTON_AKT1_SIGNALING_VIA_MTOR_DN @ T3	CD4	CREIGHTON_AKT1_SIGNALING_VIA_MTOR_DN	T3	19	106	0.0261088	1.58321	0	1
Type-I	CD4::CREIGHTON_ENDOCRINE_THERAPY_RESISTANCE_5 @ T3	CD4	CREIGHTON_ENDOCRINE_THERAPY_RESISTANCE_5	T3	33	92	3.85779e-08	7.41366	1	0
Type-II	CD4::CREIGHTON_ENDOCRINE_THERAPY_RESISTANCE_5 @ T3	CD4	CREIGHTON_ENDOCRINE_THERAPY_RESISTANCE_5	T3	19	106	8.11492e-09	8.09072	0	1
Type-I	CD4::CREIGHTON_AKT1_SIGNALING_VIA_MTOR_UP @ T3	CD4	CREIGHTON_AKT1_SIGNALING_VIA_MTOR_UP	T3	33	92	3.74496e-14	13.4266	1	0
Naîve	CD4::CREIGHTON_AKT1_SIGNALING_VIA_MTOR_UP @ T3	CD4	CREIGHTON_AKT1_SIGNALING_VIA_MTOR_UP	T3	49	76	4.7952e-07	6.31919	0	1
Type-II	CD4::CREIGHTON_AKT1_SIGNALING_VIA_MTOR_UP @ T3	CD4	CREIGHTON_AKT1_SIGNALING_VIA_MTOR_UP	T3	19	106	0.00383258	2.41651	0	1
Type-I	CD4::CREIGHTON_ENDOCRINE_THERAPY_RESISTANCE_1 @ T3	CD4	CREIGHTON_ENDOCRINE_THERAPY_RESISTANCE_1	T3	33	92	9.5966e-14	13.0179	1	0
Naîve	CD4::CREIGHTON_ENDOCRINE_THERAPY_RESISTANCE_1 @ T3	CD4	CREIGHTON_ENDOCRINE_THERAPY_RESISTANCE_1	T3	49	76	0.0112085	1.95045	0	1
Type-II	CD4::CREIGHTON_ENDOCRINE_THERAPY_RESISTANCE_1 @ T3	CD4	CREIGHTON_ENDOCRINE_THERAPY_RESISTANCE_1	T3	19	106	0.00033558	3.4742	0	1
Type-I	CD4::CROMER_METASTASIS_DN @ T3	CD4	CROMER_METASTASIS_DN	T3	33	92	8.34794e-11	10.0784	1	0
Naîve	CD4::CROMER_METASTASIS_DN @ T3	CD4	CROMER_METASTASIS_DN	T3	49	76	5.26584e-06	5.27853	0	1
Intermediate	CD4::CREIGHTON_ENDOCRINE_THERAPY_RESISTANCE_2 @ T3	CD4	CREIGHTON_ENDOCRINE_THERAPY_RESISTANCE_2	T3	24	101	0.0293926	1.53176	0	1
Type-I	CD4::CREIGHTON_ENDOCRINE_THERAPY_RESISTANCE_2 @ T3	CD4	CREIGHTON_ENDOCRINE_THERAPY_RESISTANCE_2	T3	33	92	0.00590842	2.22853	0	1
Naîve	CD4::CREIGHTON_ENDOCRINE_THERAPY_RESISTANCE_2 @ T3	CD4	CREIGHTON_ENDOCRINE_THERAPY_RESISTANCE_2	T3	49	76	2.38557e-13	12.6224	1	0
Type-II	CD4::CREIGHTON_ENDOCRINE_THERAPY_RESISTANCE_2 @ T3	CD4	CREIGHTON_ENDOCRINE_THERAPY_RESISTANCE_2	T3	19	106	2.85884e-05	4.54381	0	1
Naîve	CD4::CROMER_TUMORIGENESIS_DN @ T3	CD4	CROMER_TUMORIGENESIS_DN	T3	49	76	0.000933413	3.02993	0	1
Type-II	CD4::CROMER_TUMORIGENESIS_DN @ T3	CD4	CROMER_TUMORIGENESIS_DN	T3	19	106	0.000413758	3.38325	1	0
Type-II	CD4::CROONQUIST_NRAS_SIGNALING_DN @ T3	CD4	CROONQUIST_NRAS_SIGNALING_DN	T3	19	106	2.31041e-05	4.63631	1	0
Intermediate	CD4::CREIGHTON_ENDOCRINE_THERAPY_RESISTANCE_4 @ T3	CD4	CREIGHTON_ENDOCRINE_THERAPY_RESISTANCE_4	T3	24	101	0.0185882	1.73076	0	1
Type-I	CD4::CREIGHTON_ENDOCRINE_THERAPY_RESISTANCE_4 @ T3	CD4	CREIGHTON_ENDOCRINE_THERAPY_RESISTANCE_4	T3	33	92	1.88477e-13	12.7247	1	0
Type-II	CD4::CREIGHTON_ENDOCRINE_THERAPY_RESISTANCE_4 @ T3	CD4	CREIGHTON_ENDOCRINE_THERAPY_RESISTANCE_4	T3	19	106	2.84548e-07	6.54584	0	1
Intermediate	CD4::CROMER_METASTASIS_UP @ T3	CD4	CROMER_METASTASIS_UP	T3	24	101	0.0120597	1.91866	0	1
Type-I	CD4::CROMER_METASTASIS_UP @ T3	CD4	CROMER_METASTASIS_UP	T3	33	92	4.08195e-14	13.3891	1	0
Type-II	CD4::CROMER_METASTASIS_UP @ T3	CD4	CROMER_METASTASIS_UP	T3	19	106	4.37895e-09	8.35863	0	1
Type-I	CD4::CROMER_TUMORIGENESIS_UP @ T3	CD4	CROMER_TUMORIGENESIS_UP	T3	33	92	3.77306e-06	5.42331	0	1
Naîve	CD4::CROMER_TUMORIGENESIS_UP @ T3	CD4	CROMER_TUMORIGENESIS_UP	T3	49	76	0.0298542	1.52499	1	0
Type-II	CD4::CROMER_TUMORIGENESIS_UP @ T3	CD4	CROMER_TUMORIGENESIS_UP	T3	19	106	0.0218275	1.661	1	0
Type-I	CD4::CROONQUIST_IL6_DEPRIVATION_DN @ T3	CD4	CROONQUIST_IL6_DEPRIVATION_DN	T3	33	92	0.040647	1.39097	0	1
Type-II	CD4::CROONQUIST_IL6_DEPRIVATION_DN @ T3	CD4	CROONQUIST_IL6_DEPRIVATION_DN	T3	19	106	7.22329e-06	5.14127	1	0
Type-I	CD4::CROONQUIST_NRAS_VS_STROMAL_STIMULATION_UP @ T3	CD4	CROONQUIST_NRAS_VS_STROMAL_STIMULATION_UP	T3	33	92	0.00208625	2.68063	1	0
Naîve	CD4::CROONQUIST_NRAS_VS_STROMAL_STIMULATION_UP @ T3	CD4	CROONQUIST_NRAS_VS_STROMAL_STIMULATION_UP	T3	49	76	0.0136887	1.86364	0	1
Type-I	CD4::CRX_DN.V1_DN @ T3	CD4	CRX_DN.V1_DN	T3	33	92	0.00108272	2.96548	0	1
Type-II	CD4::CRX_DN.V1_DN @ T3	CD4	CRX_DN.V1_DN	T3	19	106	0.000458941	3.33824	1	0
Intermediate	CD4::CROONQUIST_NRAS_VS_STROMAL_STIMULATION_DN @ T3	CD4	CROONQUIST_NRAS_VS_STROMAL_STIMULATION_DN	T3	24	101	0.0465759	1.33184	1	0
Type-I	CD4::CROONQUIST_NRAS_VS_STROMAL_STIMULATION_DN @ T3	CD4	CROONQUIST_NRAS_VS_STROMAL_STIMULATION_DN	T3	33	92	0.0043222	2.3643	0	1
Type-II	CD4::CROONQUIST_NRAS_VS_STROMAL_STIMULATION_DN @ T3	CD4	CROONQUIST_NRAS_VS_STROMAL_STIMULATION_DN	T3	19	106	0.00204122	2.69011	1	0
Type-II	CD4::CRX_NRL_DN.V1_DN @ T3	CD4	CRX_NRL_DN.V1_DN	T3	19	106	0.000672644	3.17221	0	1
Naîve	CD4::CRX_NRL_DN.V1_UP @ T3	CD4	CRX_NRL_DN.V1_UP	T3	49	76	0.0118728	1.92545	0	1
Type-II	CD4::CRX_NRL_DN.V1_UP @ T3	CD4	CRX_NRL_DN.V1_UP	T3	19	106	0.0175074	1.75678	1	0
Type-I	CD4::CRX_DN.V1_UP @ T3	CD4	CRX_DN.V1_UP	T3	33	92	0.0169051	1.77198	0	1
Type-II	CD4::CRX_DN.V1_UP @ T3	CD4	CRX_DN.V1_UP	T3	19	106	0.0421492	1.37521	1	0
Type-I	CD4::CSR_LATE_UP.V1_UP @ T3	CD4	CSR_LATE_UP.V1_UP	T3	33	92	4.0947e-11	10.3878	1	0
Naîve	CD4::CSR_LATE_UP.V1_UP @ T3	CD4	CSR_LATE_UP.V1_UP	T3	49	76	7.73703e-08	7.11143	0	1
Type-I	CD4::CSR_LATE_UP.V1_DN @ T3	CD4	CSR_LATE_UP.V1_DN	T3	33	92	4.08484e-05	4.38882	1	0
Naîve	CD4::CSR_LATE_UP.V1_DN @ T3	CD4	CSR_LATE_UP.V1_DN	T3	49	76	0.00741234	2.13004	0	1
Type-I	CD4::CUI_GLUCOSE_DEPRIVATION @ T3	CD4	CUI_GLUCOSE_DEPRIVATION	T3	33	92	7.70258e-07	6.11336	1	0
Type-II	CD4::CUI_GLUCOSE_DEPRIVATION @ T3	CD4	CUI_GLUCOSE_DEPRIVATION	T3	19	106	0.000231017	3.63636	0	1
Intermediate	CD4::CSR_EARLY_UP.V1_DN @ T3	CD4	CSR_EARLY_UP.V1_DN	T3	24	101	0.00098804	3.00523	0	1
Type-I	CD4::CSR_EARLY_UP.V1_DN @ T3	CD4	CSR_EARLY_UP.V1_DN	T3	33	92	0.000220958	3.65569	1	0
Naîve	CD4::CSR_EARLY_UP.V1_DN @ T3	CD4	CSR_EARLY_UP.V1_DN	T3	49	76	0.000248442	3.60477	1	0
Type-II	CD4::CSR_EARLY_UP.V1_DN @ T3	CD4	CSR_EARLY_UP.V1_DN	T3	19	106	3.55683e-09	8.44894	0	1
Type-I	CD4::CTIP_DN.V1_DN @ T3	CD4	CTIP_DN.V1_DN	T3	33	92	0.0131981	1.87949	0	1
Type-II	CD4::CTIP_DN.V1_DN @ T3	CD4	CTIP_DN.V1_DN	T3	19	106	0.00321251	2.49315	1	0
Type-I	CD4::CUI_TCF21_TARGETS_UP @ T3	CD4	CUI_TCF21_TARGETS_UP	T3	33	92	9.57974e-05	4.01865	0	1
Type-I	CD4::CSR_EARLY_UP.V1_UP @ T3	CD4	CSR_EARLY_UP.V1_UP	T3	33	92	1.88477e-13	12.7247	1	0
Type-II	CD4::CSR_EARLY_UP.V1_UP @ T3	CD4	CSR_EARLY_UP.V1_UP	T3	19	106	2.21721e-08	7.65419	0	1
Intermediate	CD4::CTIP_DN.V1_UP @ T3	CD4	CTIP_DN.V1_UP	T3	24	101	0.0338573	1.47035	1	0
Type-I	CD4::CTIP_DN.V1_UP @ T3	CD4	CTIP_DN.V1_UP	T3	33	92	5.53433e-11	10.2569	0	1
Type-II	CD4::CTIP_DN.V1_UP @ T3	CD4	CTIP_DN.V1_UP	T3	19	106	1.96975e-07	6.70559	1	0
Intermediate	CD4::CUI_TCF21_TARGETS_DN @ T3	CD4	CUI_TCF21_TARGETS_DN	T3	24	101	0.0349247	1.45687	0	1
Naîve	CD4::CUI_TCF21_TARGETS_DN @ T3	CD4	CUI_TCF21_TARGETS_DN	T3	49	76	0.0108889	1.96302	1	0
Type-I	CD4::CUI_TCF21_TARGETS_2_UP @ T3	CD4	CUI_TCF21_TARGETS_2_UP	T3	33	92	0.0176939	1.75218	1	0
Naîve	CD4::CUI_TCF21_TARGETS_2_UP @ T3	CD4	CUI_TCF21_TARGETS_2_UP	T3	49	76	0.000470563	3.32738	0	1
Type-II	CD4::CUI_TCF21_TARGETS_2_UP @ T3	CD4	CUI_TCF21_TARGETS_2_UP	T3	19	106	0.00667113	2.1758	1	0
Type-I	CD4::CYCLIN_D1_KE_.V1_UP @ T3	CD4	CYCLIN_D1_KE_.V1_UP	T3	33	92	2.66626e-15	14.5741	1	0
Naîve	CD4::CYCLIN_D1_KE_.V1_UP @ T3	CD4	CYCLIN_D1_KE_.V1_UP	T3	49	76	5.06503e-08	7.29542	0	1
Type-II	CD4::CYCLIN_D1_KE_.V1_UP @ T3	CD4	CYCLIN_D1_KE_.V1_UP	T3	19	106	0.0102163	1.99071	0	1
Intermediate	CD4::CYCLIN_D1_KE_.V1_DN @ T3	CD4	CYCLIN_D1_KE_.V1_DN	T3	24	101	0.0216031	1.66548	0	1
Type-I	CD4::CYCLIN_D1_KE_.V1_DN @ T3	CD4	CYCLIN_D1_KE_.V1_DN	T3	33	92	0.000299939	3.52297	1	0
Type-II	CD4::CYCLIN_D1_KE_.V1_DN @ T3	CD4	CYCLIN_D1_KE_.V1_DN	T3	19	106	0.00105023	2.97872	0	1
Type-I	CD4::CYCLIN_D1_UP.V1_UP @ T3	CD4	CYCLIN_D1_UP.V1_UP	T3	33	92	4.11046e-08	7.38611	1	0
Naîve	CD4::CYCLIN_D1_UP.V1_UP @ T3	CD4	CYCLIN_D1_UP.V1_UP	T3	49	76	1.54481e-11	10.8111	0	1
Type-I	CD4::DACOSTA_ERCC3_ALLELE_XPCS_VS_TTD_DN @ T3	CD4	DACOSTA_ERCC3_ALLELE_XPCS_VS_TTD_DN	T3	33	92	0.0110856	1.95524	0	1
[truncated: 37,967 more rows]

## Sheet: S6.4 GSVA B cells
group	analyte	celltype	pathway	timepoint	n-yes	n-no	p-value	-log10(p-value)	high-yes	high-no
[truncated: 30,177 more rows]

[truncated: 5 more sheets: S6.5 GSVA Monocytes, S6.6 GSVA NK cells, S6.7 Enriched plasma proteins, S6.8 FDRs for Figure S3, S6.9 FDRs for Figure S6]
