# Supplementary material for: Multiple early factors anticipate post-acute COVID-19 sequelae
Source: Cell. 2022 Mar 3;185(5):881–895.e20. doi: 10.1016/j.cell.2022.01.014 (PMC8786632; doi:10.1016/j.cell.2022.01.014)
Supplement: Table S7. Statistical analysis of PASC factors with multi-omic measurements, related to Figure 6 — Statistics of relatedness of PASC factors and their associations with cell polyfunctionality, single-cell immuno-phenotyping, and plasma proteomics and metabolomics are shown. [file mmc7.xlsx]

## Sheet: S7.0 Catalog
Table	Name	Contents
S7.1	S7.1 FDRs for Figure 6B	Multi-omic associations with PASC factors corrected for each omic x PASC factor combinations
S7.2	S7.2 FDRs for plasma protein	Plasma protein associations with PASC factors corrected for each PASC factor
S7.3	S7.3 FDRs for plasma metabolite	Plasma metabolite associations with PASC factors corrected for each PASC factor

## Sheet: S7.1 FDRs for Figure 6B
PASC factor	full analyte name	source omic	celltype	phenotype/category	timepoint	log2FC	p-value	FDR
T2 Diabetes	B: Atypical Memory @ T3	Phenotype	B	Atypical Memory	T3	-0.91329	0.0425328	0.0580823
T2 Diabetes	B: Atypical Memory / Memory @ T3	Phenotype	B	Atypical Memory / Memory	T3	-0.783522	0.0266172	0.0405604
T2 Diabetes	B: Memory @ T3	Phenotype	B	Memory	T3	-0.821263	0.00359293	0.0107788
T2 Diabetes	B: Naive @ T3	Phenotype	B	Naive	T3	-0.61491	0.0190731	0.035762
T2 Diabetes	B: Normal Memory @ T3	Phenotype	B	Normal Memory	T3	-0.812785	0.00264581	0.00881935
T2 Diabetes	B: Normal Memory / Memory @ T3	Phenotype	B	Normal Memory / Memory	T3	-0.688717	0.0120083	0.0246065
T2 Diabetes	B: Plasmablast @ T3	Phenotype	B	Plasmablast	T3	-0.960008	0.375091	0.401883
T2 Diabetes	CD8: Central Memory @ T3	Phenotype	CD8	Central Memory	T3	-0.335972	0.00235096	0.00881935
T2 Diabetes	CD8: Cytotoxic @ T3	Phenotype	CD8	Cytotoxic	T3	-0.28493	0.0913767	0.114221
T2 Diabetes	CD8: Effector Memory @ T3	Phenotype	CD8	Effector Memory	T3	-0.863208	0.00244772	0.00881935
T2 Diabetes	CD8: Hybrid @ T3	Phenotype	CD8	Hybrid	T3	-1.13228	0.548176	0.567079
T2 Diabetes	CD8: Naive @ T3	Phenotype	CD8	Naive	T3	-1.52778	5.06177e-05	0.00142593
T2 Diabetes	CD4: Cytotoxic @ T3	Phenotype	CD4	Cytotoxic	T3	0.125176	0.11742	0.135484
T2 Diabetes	CD4: Hybrid @ T3	Phenotype	CD4	Hybrid	T3	-0.0846877	0.987511	0.987511
T2 Diabetes	CD4: Intermediate @ T3	Phenotype	CD4	Intermediate	T3	-0.584165	0.0270402	0.0405604
T2 Diabetes	CD4: Naive @ T3	Phenotype	CD4	Naive	T3	-1.0973	9.50617e-05	0.00142593
T2 Diabetes	CD4: Tfh @ T3	Phenotype	CD4	Tfh	T3	-0.947763	0.00878241	0.0202671
T2 Diabetes	CD4: Th17 @ T3	Phenotype	CD4	Th17	T3	-1.08382	0.00125697	0.00881935
T2 Diabetes	CD4: Treg @ T3	Phenotype	CD4	Treg	T3	-0.851487	0.00181897	0.00881935
T2 Diabetes	CD4: Activated Treg / Treg @ T3	Phenotype	CD4	Activated Treg / Treg	T3	-0.904086	0.0425937	0.0580823
T2 Diabetes	NK: CD16+ @ T3	Phenotype	NK	CD16+	T3	-0.706974	0.00494622	0.0123656
T2 Diabetes	NK: CD56+ @ T3	Phenotype	NK	CD56+	T3	-0.670509	0.0123032	0.0246065
T2 Diabetes	NK: Memory @ T3	Phenotype	NK	Memory	T3	-1.09975	0.00485755	0.0123656
T2 Diabetes	NK: Proliferating @ T3	Phenotype	NK	Proliferating	T3	0.282341	0.117229	0.135484
T2 Diabetes	MONO: Classical @ T3	Phenotype	MONO	Classical	T3	-0.464275	0.274678	0.305198
T2 Diabetes	MONO: Classical IL1B+ @ T3	Phenotype	MONO	Classical IL1B+	T3	-0.413805	0.0739446	0.0964495
T2 Diabetes	MONO: Classical S100+ @ T3	Phenotype	MONO	Classical S100+	T3	-0.554286	0.0267962	0.0405604
T2 Diabetes	MONO: Intermediate @ T3	Phenotype	MONO	Intermediate	T3	-1.33587	0.000421822	0.00421822
T2 Diabetes	MONO: MDSC @ T3	Phenotype	MONO	MDSC	T3	-4.09513	0.0255894	0.0405604
T2 Diabetes	MONO: Non-Classical @ T3	Phenotype	MONO	Non-Classical	T3	-0.839799	0.00211731	0.00881935
T2 Diabetes	CD8: PSI @ T3	Isoplexis-CD8	CD8	PSI	T3	-0.426977	0.636089	0.897894
T2 Diabetes	CD8: Effector PSI @ T3	Isoplexis-CD8	CD8	Effector PSI	T3	-0.408389	0.765761	0.897894
T2 Diabetes	CD8: Stimulatory PSI @ T3	Isoplexis-CD8	CD8	Stimulatory PSI	T3	-0.996618	0.686478	0.897894
T2 Diabetes	CD8: Chemoattractive PSI @ T3	Isoplexis-CD8	CD8	Chemoattractive PSI	T3	-0.102895	0.598924	0.897894
T2 Diabetes	CD8: Regulatory PSI @ T3	Isoplexis-CD8	CD8	Regulatory PSI	T3	-0.636552	0.635808	0.897894
T2 Diabetes	CD8: Inflammatory PSI @ T3	Isoplexis-CD8	CD8	Inflammatory PSI	T3	-0.622798	0.897894	0.897894
T2 Diabetes	CD4: PSI @ T3	Isoplexis-CD4	CD4	PSI	T3	0.719951	0.35298	0.52947
T2 Diabetes	CD4: Effector PSI @ T3	Isoplexis-CD4	CD4	Effector PSI	T3	0.712712	0.240325	0.48065
T2 Diabetes	CD4: Stimulatory PSI @ T3	Isoplexis-CD4	CD4	Stimulatory PSI	T3	0.221918	0.636038	0.636038
T2 Diabetes	CD4: Chemoattractive PSI @ T3	Isoplexis-CD4	CD4	Chemoattractive PSI	T3	0.480608	0.623179	0.636038
T2 Diabetes	CD4: Regulatory PSI @ T3	Isoplexis-CD4	CD4	Regulatory PSI	T3	1.32451	0.166149	0.48065
T2 Diabetes	CD4: Inflammatory PSI @ T3	Isoplexis-CD4	CD4	Inflammatory PSI	T3	1.73047	0.0337261	0.202357
T2 Diabetes	MONO: PSI @ T3	Isoplexis-MONO	MONO	PSI	T3	0.808821	0.245517	0.554145
T2 Diabetes	MONO: Effector PSI @ T3	Isoplexis-MONO	MONO	Effector PSI	T3	0.886569	0.136193	0.554145
T2 Diabetes	MONO: Stimulatory PSI @ T3	Isoplexis-MONO	MONO	Stimulatory PSI	T3	0.815466	0.262875	0.554145
T2 Diabetes	MONO: Chemoattractive PSI @ T3	Isoplexis-MONO	MONO	Chemoattractive PSI	T3	0.620548	0.619304	0.867026
T2 Diabetes	MONO: Regulatory PSI @ T3	Isoplexis-MONO	MONO	Regulatory PSI	T3	0.602756	0.982149	0.982149
T2 Diabetes	MONO: Inflammatory PSI @ T3	Isoplexis-MONO	MONO	Inflammatory PSI	T3	1.00044	0.752489	0.877904
T2 Diabetes	MONO: Growth Factors PSI @ T3	Isoplexis-MONO	MONO	Growth Factors PSI	T3		0.316655	0.554145
T2 Diabetes	NK: PSI @ T3	Isoplexis-NK	NK	PSI	T3	2.07997	0.0662482	0.154579
T2 Diabetes	NK: Effector PSI @ T3	Isoplexis-NK	NK	Effector PSI	T3	2.6297	0.0463285	0.154579
T2 Diabetes	NK: Stimulatory PSI @ T3	Isoplexis-NK	NK	Stimulatory PSI	T3	1.22011	0.155044	0.271327
T2 Diabetes	NK: Chemoattractive PSI @ T3	Isoplexis-NK	NK	Chemoattractive PSI	T3	2.28338	0.0557989	0.154579
T2 Diabetes	NK: Regulatory PSI @ T3	Isoplexis-NK	NK	Regulatory PSI	T3	-1.36691	0.412374	0.481102
T2 Diabetes	NK: Inflammatory PSI @ T3	Isoplexis-NK	NK	Inflammatory PSI	T3	1.06446	0.392532	0.481102
T2 Diabetes	NK: Growth Factors PSI @ T3	Isoplexis-NK	NK	Growth Factors PSI	T3	-0.473931	1	1
IFN-a2 @ T1	B: Atypical Memory @ T3	Phenotype	B	Atypical Memory	T3	0.68921	0.515464	0.90027
IFN-a2 @ T1	B: Atypical Memory / Memory @ T3	Phenotype	B	Atypical Memory / Memory	T3	0.676641	0.366443	0.785234
IFN-a2 @ T1	B: Memory @ T3	Phenotype	B	Memory	T3	0.130214	0.570171	0.90027
IFN-a2 @ T1	B: Naive @ T3	Phenotype	B	Naive	T3	-0.146855	0.35659	0.785234
IFN-a2 @ T1	B: Normal Memory @ T3	Phenotype	B	Normal Memory	T3	0.0707627	0.759953	0.903996
IFN-a2 @ T1	B: Normal Memory / Memory @ T3	Phenotype	B	Normal Memory / Memory	T3	-0.103693	0.232231	0.785234
IFN-a2 @ T1	B: Plasmablast @ T3	Phenotype	B	Plasmablast	T3	-0.00987422	0.641758	0.903996
IFN-a2 @ T1	CD8: Central Memory @ T3	Phenotype	CD8	Central Memory	T3	-0.0322408	0.714027	0.903996
IFN-a2 @ T1	CD8: Cytotoxic @ T3	Phenotype	CD8	Cytotoxic	T3	0.192711	0.319552	0.785234
IFN-a2 @ T1	CD8: Effector Memory @ T3	Phenotype	CD8	Effector Memory	T3	-0.0258311	0.983875	0.983875
IFN-a2 @ T1	CD8: Hybrid @ T3	Phenotype	CD8	Hybrid	T3	0.73669	0.964673	0.983875
IFN-a2 @ T1	CD8: Naive @ T3	Phenotype	CD8	Naive	T3	-0.148691	0.544301	0.90027
IFN-a2 @ T1	CD4: Cytotoxic @ T3	Phenotype	CD4	Cytotoxic	T3	0.304507	0.430489	0.860979
IFN-a2 @ T1	CD4: Hybrid @ T3	Phenotype	CD4	Hybrid	T3	-0.0567056	0.671595	0.903996
IFN-a2 @ T1	CD4: Intermediate @ T3	Phenotype	CD4	Intermediate	T3	0.183176	0.111476	0.785234
IFN-a2 @ T1	CD4: Naive @ T3	Phenotype	CD4	Naive	T3	-0.195774	0.192373	0.785234
IFN-a2 @ T1	CD4: Tfh @ T3	Phenotype	CD4	Tfh	T3	0.0274771	0.813597	0.903996
IFN-a2 @ T1	CD4: Th17 @ T3	Phenotype	CD4	Th17	T3	0.46913	0.285725	0.785234
IFN-a2 @ T1	CD4: Treg @ T3	Phenotype	CD4	Treg	T3	-0.0237482	0.794429	0.903996
IFN-a2 @ T1	CD4: Activated Treg / Treg @ T3	Phenotype	CD4	Activated Treg / Treg	T3	0.375008	0.359011	0.785234
IFN-a2 @ T1	NK: CD16+ @ T3	Phenotype	NK	CD16+	T3	0.131697	0.0821884	0.785234
IFN-a2 @ T1	NK: CD56+ @ T3	Phenotype	NK	CD56+	T3	-0.338034	0.159973	0.785234
IFN-a2 @ T1	NK: Memory @ T3	Phenotype	NK	Memory	T3	0.575403	0.195367	0.785234
IFN-a2 @ T1	NK: Proliferating @ T3	Phenotype	NK	Proliferating	T3	0.532344	0.787071	0.903996
IFN-a2 @ T1	MONO: Classical @ T3	Phenotype	MONO	Classical	T3	0.0212371	0.727363	0.903996
IFN-a2 @ T1	MONO: Classical IL1B+ @ T3	Phenotype	MONO	Classical IL1B+	T3	0.183459	0.233011	0.785234
IFN-a2 @ T1	MONO: Classical S100+ @ T3	Phenotype	MONO	Classical S100+	T3	-0.287685	0.276136	0.785234
IFN-a2 @ T1	MONO: Intermediate @ T3	Phenotype	MONO	Intermediate	T3	-0.326933	0.216522	0.785234
IFN-a2 @ T1	MONO: MDSC @ T3	Phenotype	MONO	MDSC	T3	1.36968	0.506986	0.90027
IFN-a2 @ T1	MONO: Non-Classical @ T3	Phenotype	MONO	Non-Classical	T3	0.0206144	0.883485	0.946591
IFN-a2 @ T1	CD8: PSI @ T3	Isoplexis-CD8	CD8	PSI	T3	0.639338	0.542786	0.74208
IFN-a2 @ T1	CD8: Effector PSI @ T3	Isoplexis-CD8	CD8	Effector PSI	T3	0.654245	0.729775	0.74208
IFN-a2 @ T1	CD8: Stimulatory PSI @ T3	Isoplexis-CD8	CD8	Stimulatory PSI	T3	0.927023	0.0929329	0.377063
IFN-a2 @ T1	CD8: Chemoattractive PSI @ T3	Isoplexis-CD8	CD8	Chemoattractive PSI	T3	-0.241856	0.74208	0.74208
IFN-a2 @ T1	CD8: Regulatory PSI @ T3	Isoplexis-CD8	CD8	Regulatory PSI	T3	1.66264	0.575668	0.74208
IFN-a2 @ T1	CD8: Inflammatory PSI @ T3	Isoplexis-CD8	CD8	Inflammatory PSI	T3	0.602312	0.125688	0.377063
IFN-a2 @ T1	CD4: PSI @ T3	Isoplexis-CD4	CD4	PSI	T3	0.0319223	0.705191	0.981162
IFN-a2 @ T1	CD4: Effector PSI @ T3	Isoplexis-CD4	CD4	Effector PSI	T3	0.0266787	0.564813	0.981162
IFN-a2 @ T1	CD4: Stimulatory PSI @ T3	Isoplexis-CD4	CD4	Stimulatory PSI	T3	-0.245343	0.6333	0.981162
IFN-a2 @ T1	CD4: Chemoattractive PSI @ T3	Isoplexis-CD4	CD4	Chemoattractive PSI	T3	0.207105	0.542252	0.981162
IFN-a2 @ T1	CD4: Regulatory PSI @ T3	Isoplexis-CD4	CD4	Regulatory PSI	T3	0.383442	0.986874	0.986874
IFN-a2 @ T1	CD4: Inflammatory PSI @ T3	Isoplexis-CD4	CD4	Inflammatory PSI	T3	0.367996	0.817635	0.981162
IFN-a2 @ T1	MONO: PSI @ T3	Isoplexis-MONO	MONO	PSI	T3	-0.473839	0.629472	0.927503
IFN-a2 @ T1	MONO: Effector PSI @ T3	Isoplexis-MONO	MONO	Effector PSI	T3	-0.357352	0.86073	0.927503
IFN-a2 @ T1	MONO: Stimulatory PSI @ T3	Isoplexis-MONO	MONO	Stimulatory PSI	T3	-0.495925	0.624939	0.927503
IFN-a2 @ T1	MONO: Chemoattractive PSI @ T3	Isoplexis-MONO	MONO	Chemoattractive PSI	T3	-0.592243	0.281027	0.927503
IFN-a2 @ T1	MONO: Regulatory PSI @ T3	Isoplexis-MONO	MONO	Regulatory PSI	T3	-0.16008	0.69349	0.927503
IFN-a2 @ T1	MONO: Inflammatory PSI @ T3	Isoplexis-MONO	MONO	Inflammatory PSI	T3	-0.645919	0.443818	0.927503
IFN-a2 @ T1	MONO: Growth Factors PSI @ T3	Isoplexis-MONO	MONO	Growth Factors PSI	T3	-0.224425	0.927503	0.927503
IFN-a2 @ T1	NK: PSI @ T3	Isoplexis-NK	NK	PSI	T3	-0.972659	0.0902794	0.545862
IFN-a2 @ T1	NK: Effector PSI @ T3	Isoplexis-NK	NK	Effector PSI	T3	-1.52927	0.220503	0.545862
IFN-a2 @ T1	NK: Stimulatory PSI @ T3	Isoplexis-NK	NK	Stimulatory PSI	T3	-0.372074	0.263567	0.545862
IFN-a2 @ T1	NK: Chemoattractive PSI @ T3	Isoplexis-NK	NK	Chemoattractive PSI	T3	-1.08081	0.467882	0.545862
IFN-a2 @ T1	NK: Regulatory PSI @ T3	Isoplexis-NK	NK	Regulatory PSI	T3	0.514859	0.396059	0.545862
IFN-a2 @ T1	NK: Inflammatory PSI @ T3	Isoplexis-NK	NK	Inflammatory PSI	T3	-0.976046	0.378266	0.545862
IFN-a2 @ T1	NK: Growth Factors PSI @ T3	Isoplexis-NK	NK	Growth Factors PSI	T3	-0.35909	0.898619	0.898619
RibosomalPhosphoprotein(P1) @ T1	B: Atypical Memory @ T3	Phenotype	B	Atypical Memory	T3	0.0942545	0.264119	0.485193
RibosomalPhosphoprotein(P1) @ T1	B: Atypical Memory / Memory @ T3	Phenotype	B	Atypical Memory / Memory	T3	0.408922	0.1967	0.485193
RibosomalPhosphoprotein(P1) @ T1	B: Memory @ T3	Phenotype	B	Memory	T3	0.215273	0.230702	0.485193
RibosomalPhosphoprotein(P1) @ T1	B: Naive @ T3	Phenotype	B	Naive	T3	0.19849	0.265577	0.485193
RibosomalPhosphoprotein(P1) @ T1	B: Normal Memory @ T3	Phenotype	B	Normal Memory	T3	0.226475	0.274943	0.485193
RibosomalPhosphoprotein(P1) @ T1	B: Normal Memory / Memory @ T3	Phenotype	B	Normal Memory / Memory	T3	0.183839	0.572771	0.703901
RibosomalPhosphoprotein(P1) @ T1	B: Plasmablast @ T3	Phenotype	B	Plasmablast	T3	-0.0608609	0.789728	0.81696
RibosomalPhosphoprotein(P1) @ T1	CD8: Central Memory @ T3	Phenotype	CD8	Central Memory	T3	0.18807	0.258273	0.485193
RibosomalPhosphoprotein(P1) @ T1	CD8: Cytotoxic @ T3	Phenotype	CD8	Cytotoxic	T3	0.26023	0.114706	0.443481
RibosomalPhosphoprotein(P1) @ T1	CD8: Effector Memory @ T3	Phenotype	CD8	Effector Memory	T3	0.266807	0.123629	0.443481
RibosomalPhosphoprotein(P1) @ T1	CD8: Hybrid @ T3	Phenotype	CD8	Hybrid	T3	0.311075	0.630137	0.703901
RibosomalPhosphoprotein(P1) @ T1	CD8: Naive @ T3	Phenotype	CD8	Naive	T3	0.0321716	0.63438	0.703901
RibosomalPhosphoprotein(P1) @ T1	CD4: Cytotoxic @ T3	Phenotype	CD4	Cytotoxic	T3	0.177276	0.157705	0.443481
RibosomalPhosphoprotein(P1) @ T1	CD4: Hybrid @ T3	Phenotype	CD4	Hybrid	T3	-0.249068	0.656975	0.703901
RibosomalPhosphoprotein(P1) @ T1	CD4: Intermediate @ T3	Phenotype	CD4	Intermediate	T3	0.324042	0.0262514	0.262514
RibosomalPhosphoprotein(P1) @ T1	CD4: Naive @ T3	Phenotype	CD4	Naive	T3	0.0721014	0.996243	0.996243
RibosomalPhosphoprotein(P1) @ T1	CD4: Tfh @ T3	Phenotype	CD4	Tfh	T3	0.27052	0.348245	0.54986
RibosomalPhosphoprotein(P1) @ T1	CD4: Th17 @ T3	Phenotype	CD4	Th17	T3	0.199855	0.0810667	0.441143
RibosomalPhosphoprotein(P1) @ T1	CD4: Treg @ T3	Phenotype	CD4	Treg	T3	0.286335	0.0144024	0.216036
RibosomalPhosphoprotein(P1) @ T1	CD4: Activated Treg / Treg @ T3	Phenotype	CD4	Activated Treg / Treg	T3	0.410321	0.0517493	0.38812
RibosomalPhosphoprotein(P1) @ T1	NK: CD16+ @ T3	Phenotype	NK	CD16+	T3	0.222777	0.145678	0.443481
RibosomalPhosphoprotein(P1) @ T1	NK: CD56+ @ T3	Phenotype	NK	CD56+	T3	0.1137	0.481309	0.656331
RibosomalPhosphoprotein(P1) @ T1	NK: Memory @ T3	Phenotype	NK	Memory	T3	0.346699	0.317653	0.529422
RibosomalPhosphoprotein(P1) @ T1	NK: Proliferating @ T3	Phenotype	NK	Proliferating	T3	0.0741215	0.428667	0.612381
RibosomalPhosphoprotein(P1) @ T1	MONO: Classical @ T3	Phenotype	MONO	Classical	T3	0.174963	0.383702	0.575553
RibosomalPhosphoprotein(P1) @ T1	MONO: Classical IL1B+ @ T3	Phenotype	MONO	Classical IL1B+	T3	0.440706	0.00366404	0.109921
RibosomalPhosphoprotein(P1) @ T1	MONO: Classical S100+ @ T3	Phenotype	MONO	Classical S100+	T3	-0.349991	0.16261	0.443481
RibosomalPhosphoprotein(P1) @ T1	MONO: Intermediate @ T3	Phenotype	MONO	Intermediate	T3	0.0624146	0.615913	0.703901
RibosomalPhosphoprotein(P1) @ T1	MONO: MDSC @ T3	Phenotype	MONO	MDSC	T3	0.573337	0.591578	0.703901
RibosomalPhosphoprotein(P1) @ T1	MONO: Non-Classical @ T3	Phenotype	MONO	Non-Classical	T3	0.307103	0.0882285	0.441143
RibosomalPhosphoprotein(P1) @ T1	CD8: PSI @ T3	Isoplexis-CD8	CD8	PSI	T3	-0.38935	0.655891	0.787069
RibosomalPhosphoprotein(P1) @ T1	CD8: Effector PSI @ T3	Isoplexis-CD8	CD8	Effector PSI	T3	-0.438861	0.829292	0.829292
RibosomalPhosphoprotein(P1) @ T1	CD8: Stimulatory PSI @ T3	Isoplexis-CD8	CD8	Stimulatory PSI	T3	0.204742	0.171487	0.514462
RibosomalPhosphoprotein(P1) @ T1	CD8: Chemoattractive PSI @ T3	Isoplexis-CD8	CD8	Chemoattractive PSI	T3	-0.986731	0.150451	0.514462
RibosomalPhosphoprotein(P1) @ T1	CD8: Regulatory PSI @ T3	Isoplexis-CD8	CD8	Regulatory PSI	T3	0.0623294	0.624755	0.787069
RibosomalPhosphoprotein(P1) @ T1	CD8: Inflammatory PSI @ T3	Isoplexis-CD8	CD8	Inflammatory PSI	T3	0.232961	0.285732	0.571464
RibosomalPhosphoprotein(P1) @ T1	CD4: PSI @ T3	Isoplexis-CD4	CD4	PSI	T3	0.0523265	0.412605	0.734476
RibosomalPhosphoprotein(P1) @ T1	CD4: Effector PSI @ T3	Isoplexis-CD4	CD4	Effector PSI	T3	0.1124	0.268382	0.734476
RibosomalPhosphoprotein(P1) @ T1	CD4: Stimulatory PSI @ T3	Isoplexis-CD4	CD4	Stimulatory PSI	T3	-0.400002	0.350072	0.734476
RibosomalPhosphoprotein(P1) @ T1	CD4: Chemoattractive PSI @ T3	Isoplexis-CD4	CD4	Chemoattractive PSI	T3	0.571477	0.851575	0.874348
RibosomalPhosphoprotein(P1) @ T1	CD4: Regulatory PSI @ T3	Isoplexis-CD4	CD4	Regulatory PSI	T3	0.00495868	0.874348	0.874348
RibosomalPhosphoprotein(P1) @ T1	CD4: Inflammatory PSI @ T3	Isoplexis-CD4	CD4	Inflammatory PSI	T3	0.35076	0.48965	0.734476
RibosomalPhosphoprotein(P1) @ T1	MONO: PSI @ T3	Isoplexis-MONO	MONO	PSI	T3	-0.0960408	0.680388	0.72214
RibosomalPhosphoprotein(P1) @ T1	MONO: Effector PSI @ T3	Isoplexis-MONO	MONO	Effector PSI	T3	0.0419313	0.520031	0.72214
RibosomalPhosphoprotein(P1) @ T1	MONO: Stimulatory PSI @ T3	Isoplexis-MONO	MONO	Stimulatory PSI	T3	-0.00911164	0.603564	0.72214
RibosomalPhosphoprotein(P1) @ T1	MONO: Chemoattractive PSI @ T3	Isoplexis-MONO	MONO	Chemoattractive PSI	T3	-0.273541	0.72214	0.72214
RibosomalPhosphoprotein(P1) @ T1	MONO: Regulatory PSI @ T3	Isoplexis-MONO	MONO	Regulatory PSI	T3	-0.227589	0.543445	0.72214
RibosomalPhosphoprotein(P1) @ T1	MONO: Inflammatory PSI @ T3	Isoplexis-MONO	MONO	Inflammatory PSI	T3	-0.833241	0.442029	0.72214
RibosomalPhosphoprotein(P1) @ T1	MONO: Growth Factors PSI @ T3	Isoplexis-MONO	MONO	Growth Factors PSI	T3	-0.696337	0.682021	0.72214
RibosomalPhosphoprotein(P1) @ T1	NK: PSI @ T3	Isoplexis-NK	NK	PSI	T3	-0.556482	0.124979	0.665886
RibosomalPhosphoprotein(P1) @ T1	NK: Effector PSI @ T3	Isoplexis-NK	NK	Effector PSI	T3	-0.960629	0.572363	0.665886
RibosomalPhosphoprotein(P1) @ T1	NK: Stimulatory PSI @ T3	Isoplexis-NK	NK	Stimulatory PSI	T3	0.191105	0.398826	0.665886
RibosomalPhosphoprotein(P1) @ T1	NK: Chemoattractive PSI @ T3	Isoplexis-NK	NK	Chemoattractive PSI	T3	-1.15189	0.427973	0.665886
RibosomalPhosphoprotein(P1) @ T1	NK: Regulatory PSI @ T3	Isoplexis-NK	NK	Regulatory PSI	T3	-0.905141	0.531369	0.665886
RibosomalPhosphoprotein(P1) @ T1	NK: Inflammatory PSI @ T3	Isoplexis-NK	NK	Inflammatory PSI	T3	-0.202732	0.547405	0.665886
RibosomalPhosphoprotein(P1) @ T1	NK: Growth Factors PSI @ T3	Isoplexis-NK	NK	Growth Factors PSI	T3	1.15671	0.665886	0.665886
Ro/SS-A @ T1	B: Atypical Memory @ T3	Phenotype	B	Atypical Memory	T3	-0.309056	0.960012	0.970051
Ro/SS-A @ T1	B: Atypical Memory / Memory @ T3	Phenotype	B	Atypical Memory / Memory	T3	-0.0604431	0.771192	0.889837
Ro/SS-A @ T1	B: Memory @ T3	Phenotype	B	Memory	T3	0.283747	0.0682952	0.227651
Ro/SS-A @ T1	B: Naive @ T3	Phenotype	B	Naive	T3	0.141373	0.698051	0.889837
Ro/SS-A @ T1	B: Normal Memory @ T3	Phenotype	B	Normal Memory	T3	0.333732	0.0589575	0.227651
Ro/SS-A @ T1	B: Normal Memory / Memory @ T3	Phenotype	B	Normal Memory / Memory	T3	0.213988	0.0552422	0.227651
Ro/SS-A @ T1	B: Plasmablast @ T3	Phenotype	B	Plasmablast	T3	-0.0663786	0.543156	0.814734
Ro/SS-A @ T1	CD8: Central Memory @ T3	Phenotype	CD8	Central Memory	T3	0.292184	0.331062	0.551771
Ro/SS-A @ T1	CD8: Cytotoxic @ T3	Phenotype	CD8	Cytotoxic	T3	0.194975	0.296591	0.523396
Ro/SS-A @ T1	CD8: Effector Memory @ T3	Phenotype	CD8	Effector Memory	T3	0.29031	0.0508358	0.227651
Ro/SS-A @ T1	CD8: Hybrid @ T3	Phenotype	CD8	Hybrid	T3	0.141069	0.215126	0.505404
Ro/SS-A @ T1	CD8: Naive @ T3	Phenotype	CD8	Naive	T3	0.0534844	0.813673	0.904081
Ro/SS-A @ T1	CD4: Cytotoxic @ T3	Phenotype	CD4	Cytotoxic	T3	0.48614	0.274806	0.523396
Ro/SS-A @ T1	CD4: Hybrid @ T3	Phenotype	CD4	Hybrid	T3	0.032927	0.970051	0.970051
Ro/SS-A @ T1	CD4: Intermediate @ T3	Phenotype	CD4	Intermediate	T3	0.310017	0.0368388	0.227651
Ro/SS-A @ T1	CD4: Naive @ T3	Phenotype	CD4	Naive	T3	-0.0111691	0.721885	0.889837
Ro/SS-A @ T1	CD4: Tfh @ T3	Phenotype	CD4	Tfh	T3	0.259375	0.240794	0.515986
Ro/SS-A @ T1	CD4: Th17 @ T3	Phenotype	CD4	Th17	T3	0.294515	0.145122	0.435365
Ro/SS-A @ T1	CD4: Treg @ T3	Phenotype	CD4	Treg	T3	0.469615	0.0158192	0.227651
Ro/SS-A @ T1	CD4: Activated Treg / Treg @ T3	Phenotype	CD4	Activated Treg / Treg	T3	0.47913	0.0646137	0.227651
Ro/SS-A @ T1	NK: CD16+ @ T3	Phenotype	NK	CD16+	T3	0.266804	0.0194043	0.227651
Ro/SS-A @ T1	NK: CD56+ @ T3	Phenotype	NK	CD56+	T3	-0.0926981	0.761782	0.889837
Ro/SS-A @ T1	NK: Memory @ T3	Phenotype	NK	Memory	T3	0.39471	0.388737	0.613796
Ro/SS-A @ T1	NK: Proliferating @ T3	Phenotype	NK	Proliferating	T3	0.830132	0.286577	0.523396
Ro/SS-A @ T1	MONO: Classical @ T3	Phenotype	MONO	Classical	T3	0.133416	0.686183	0.889837
Ro/SS-A @ T1	MONO: Classical IL1B+ @ T3	Phenotype	MONO	Classical IL1B+	T3	0.358751	0.0413706	0.227651
Ro/SS-A @ T1	MONO: Classical S100+ @ T3	Phenotype	MONO	Classical S100+	T3	-0.305744	0.219009	0.505404
Ro/SS-A @ T1	MONO: Intermediate @ T3	Phenotype	MONO	Intermediate	T3	0.355522	0.171016	0.466408
Ro/SS-A @ T1	MONO: MDSC @ T3	Phenotype	MONO	MDSC	T3	0.65392	0.919731	0.970051
Ro/SS-A @ T1	MONO: Non-Classical @ T3	Phenotype	MONO	Non-Classical	T3	0.157387	0.613462	0.876374
Ro/SS-A @ T1	CD8: PSI @ T3	Isoplexis-CD8	CD8	PSI	T3	-1.23545	0.347011	0.629733
Ro/SS-A @ T1	CD8: Effector PSI @ T3	Isoplexis-CD8	CD8	Effector PSI	T3	-1.27783	0.226628	0.629733
Ro/SS-A @ T1	CD8: Stimulatory PSI @ T3	Isoplexis-CD8	CD8	Stimulatory PSI	T3	-0.496423	0.643088	0.766719
Ro/SS-A @ T1	CD8: Chemoattractive PSI @ T3	Isoplexis-CD8	CD8	Chemoattractive PSI	T3	-2.12337	0.110088	0.629733
Ro/SS-A @ T1	CD8: Regulatory PSI @ T3	Isoplexis-CD8	CD8	Regulatory PSI	T3	-0.91781	0.419822	0.629733
Ro/SS-A @ T1	CD8: Inflammatory PSI @ T3	Isoplexis-CD8	CD8	Inflammatory PSI	T3	-0.232475	0.766719	0.766719
Ro/SS-A @ T1	CD4: PSI @ T3	Isoplexis-CD4	CD4	PSI	T3	-1.2032	0.139468	0.339837
Ro/SS-A @ T1	CD4: Effector PSI @ T3	Isoplexis-CD4	CD4	Effector PSI	T3	-1.42017	0.0860506	0.339837
Ro/SS-A @ T1	CD4: Stimulatory PSI @ T3	Isoplexis-CD4	CD4	Stimulatory PSI	T3	-0.685127	0.204445	0.339837
Ro/SS-A @ T1	CD4: Chemoattractive PSI @ T3	Isoplexis-CD4	CD4	Chemoattractive PSI	T3	-1.84189	0.988075	0.988075
Ro/SS-A @ T1	CD4: Regulatory PSI @ T3	Isoplexis-CD4	CD4	Regulatory PSI	T3	-0.91921	0.226558	0.339837
Ro/SS-A @ T1	CD4: Inflammatory PSI @ T3	Isoplexis-CD4	CD4	Inflammatory PSI	T3	-0.731651	0.309447	0.371337
Ro/SS-A @ T1	MONO: PSI @ T3	Isoplexis-MONO	MONO	PSI	T3	-0.151381	0.452958	0.634141
Ro/SS-A @ T1	MONO: Effector PSI @ T3	Isoplexis-MONO	MONO	Effector PSI	T3	0.0426645	0.917237	0.917237
Ro/SS-A @ T1	MONO: Stimulatory PSI @ T3	Isoplexis-MONO	MONO	Stimulatory PSI	T3	-0.219937	0.551994	0.643993
Ro/SS-A @ T1	MONO: Chemoattractive PSI @ T3	Isoplexis-MONO	MONO	Chemoattractive PSI	T3	-0.139638	0.241102	0.421928
Ro/SS-A @ T1	MONO: Regulatory PSI @ T3	Isoplexis-MONO	MONO	Regulatory PSI	T3	-1.85899	0.134763	0.421928
Ro/SS-A @ T1	MONO: Inflammatory PSI @ T3	Isoplexis-MONO	MONO	Inflammatory PSI	T3	-0.443807	0.175981	0.421928
Ro/SS-A @ T1	MONO: Growth Factors PSI @ T3	Isoplexis-MONO	MONO	Growth Factors PSI	T3		0.183745	0.421928
Ro/SS-A @ T1	NK: PSI @ T3	Isoplexis-NK	NK	PSI	T3	1.08739	0.0458459	0.160461
Ro/SS-A @ T1	NK: Effector PSI @ T3	Isoplexis-NK	NK	Effector PSI	T3	1.69966	0.392015	0.545736
Ro/SS-A @ T1	NK: Stimulatory PSI @ T3	Isoplexis-NK	NK	Stimulatory PSI	T3	-0.152046	0.186291	0.38751
Ro/SS-A @ T1	NK: Chemoattractive PSI @ T3	Isoplexis-NK	NK	Chemoattractive PSI	T3	1.57164	0.467774	0.545736
Ro/SS-A @ T1	NK: Regulatory PSI @ T3	Isoplexis-NK	NK	Regulatory PSI	T3	-1.66199	0.221434	0.38751
Ro/SS-A @ T1	NK: Inflammatory PSI @ T3	Isoplexis-NK	NK	Inflammatory PSI	T3	-1.14774	0.0172162	0.120513
Ro/SS-A @ T1	NK: Growth Factors PSI @ T3	Isoplexis-NK	NK	Growth Factors PSI	T3	-0.419887	0.741754	0.741754
La/SS-B @ T1	B: Atypical Memory @ T3	Phenotype	B	Atypical Memory	T3	-0.202945	0.664522	0.797427
La/SS-B @ T1	B: Atypical Memory / Memory @ T3	Phenotype	B	Atypical Memory / Memory	T3	-0.397814	0.481963	0.746104
La/SS-B @ T1	B: Memory @ T3	Phenotype	B	Memory	T3	0.303437	0.0677898	0.677898
La/SS-B @ T1	B: Naive @ T3	Phenotype	B	Naive	T3	-0.0079501	0.53657	0.746104
La/SS-B @ T1	B: Normal Memory @ T3	Phenotype	B	Normal Memory	T3	0.346695	0.0593006	0.677898
La/SS-B @ T1	B: Normal Memory / Memory @ T3	Phenotype	B	Normal Memory / Memory	T3	0.158963	0.115649	0.715568
La/SS-B @ T1	B: Plasmablast @ T3	Phenotype	B	Plasmablast	T3	0.360986	0.590634	0.770393
La/SS-B @ T1	CD8: Central Memory @ T3	Phenotype	CD8	Central Memory	T3	-0.243391	0.6611	0.797427
La/SS-B @ T1	CD8: Cytotoxic @ T3	Phenotype	CD8	Cytotoxic	T3	0.112305	0.485963	0.746104
La/SS-B @ T1	CD8: Effector Memory @ T3	Phenotype	CD8	Effector Memory	T3	0.0875016	0.395666	0.746104
La/SS-B @ T1	CD8: Hybrid @ T3	Phenotype	CD8	Hybrid	T3	0.22761	0.149411	0.715568
La/SS-B @ T1	CD8: Naive @ T3	Phenotype	CD8	Naive	T3	0.252676	0.275421	0.715568
La/SS-B @ T1	CD4: Cytotoxic @ T3	Phenotype	CD4	Cytotoxic	T3	0.464467	0.210968	0.715568
La/SS-B @ T1	CD4: Hybrid @ T3	Phenotype	CD4	Hybrid	T3	-1.03689	0.341487	0.746104
La/SS-B @ T1	CD4: Intermediate @ T3	Phenotype	CD4	Intermediate	T3	0.0494823	0.86898	0.898945
La/SS-B @ T1	CD4: Naive @ T3	Phenotype	CD4	Naive	T3	0.10348	0.699102	0.806656
La/SS-B @ T1	CD4: Tfh @ T3	Phenotype	CD4	Tfh	T3	-0.387862	0.236609	0.715568
La/SS-B @ T1	CD4: Th17 @ T3	Phenotype	CD4	Th17	T3	-0.0679093	0.776786	0.832271
La/SS-B @ T1	CD4: Treg @ T3	Phenotype	CD4	Treg	T3	0.0382507	0.159954	0.715568
La/SS-B @ T1	CD4: Activated Treg / Treg @ T3	Phenotype	CD4	Activated Treg / Treg	T3	0.241446	0.547143	0.746104
La/SS-B @ T1	NK: CD16+ @ T3	Phenotype	NK	CD16+	T3	0.204088	0.0232097	0.677898
La/SS-B @ T1	NK: CD56+ @ T3	Phenotype	NK	CD56+	T3	-0.210349	0.286227	0.715568
La/SS-B @ T1	NK: Memory @ T3	Phenotype	NK	Memory	T3	0.59823	0.21146	0.715568
La/SS-B @ T1	NK: Proliferating @ T3	Phenotype	NK	Proliferating	T3	-0.0140745	0.447652	0.746104
La/SS-B @ T1	MONO: Classical @ T3	Phenotype	MONO	Classical	T3	0.0498699	0.919597	0.919597
La/SS-B @ T1	MONO: Classical IL1B+ @ T3	Phenotype	MONO	Classical IL1B+	T3	0.165399	0.432154	0.746104
La/SS-B @ T1	MONO: Classical S100+ @ T3	Phenotype	MONO	Classical S100+	T3	-0.162677	0.250165	0.715568
La/SS-B @ T1	MONO: Intermediate @ T3	Phenotype	MONO	Intermediate	T3	0.269206	0.521944	0.746104
La/SS-B @ T1	MONO: MDSC @ T3	Phenotype	MONO	MDSC	T3	0.733724	0.504921	0.746104
La/SS-B @ T1	MONO: Non-Classical @ T3	Phenotype	MONO	Non-Classical	T3	0.0930523	0.741427	0.823808
La/SS-B @ T1	CD8: PSI @ T3	Isoplexis-CD8	CD8	PSI	T3	-1.33319	0.256147	0.38422
La/SS-B @ T1	CD8: Effector PSI @ T3	Isoplexis-CD8	CD8	Effector PSI	T3	-1.33658	0.181294	0.38422
La/SS-B @ T1	CD8: Stimulatory PSI @ T3	Isoplexis-CD8	CD8	Stimulatory PSI	T3	-0.802643	0.517156	0.620588
La/SS-B @ T1	CD8: Chemoattractive PSI @ T3	Isoplexis-CD8	CD8	Chemoattractive PSI	T3	-2.00436	0.205732	0.38422
La/SS-B @ T1	CD8: Regulatory PSI @ T3	Isoplexis-CD8	CD8	Regulatory PSI	T3	-1.1712	0.150266	0.38422
La/SS-B @ T1	CD8: Inflammatory PSI @ T3	Isoplexis-CD8	CD8	Inflammatory PSI	T3	-0.427546	0.964022	0.964022
La/SS-B @ T1	CD4: PSI @ T3	Isoplexis-CD4	CD4	PSI	T3	-1.6197	0.0139732	0.0279464
La/SS-B @ T1	CD4: Effector PSI @ T3	Isoplexis-CD4	CD4	Effector PSI	T3	-1.77843	0.0128934	0.0279464
La/SS-B @ T1	CD4: Stimulatory PSI @ T3	Isoplexis-CD4	CD4	Stimulatory PSI	T3	-1.38218	0.00782359	0.0279464
La/SS-B @ T1	CD4: Chemoattractive PSI @ T3	Isoplexis-CD4	CD4	Chemoattractive PSI	T3	-2.10089	0.48965	0.48965
La/SS-B @ T1	CD4: Regulatory PSI @ T3	Isoplexis-CD4	CD4	Regulatory PSI	T3	-1.10545	0.0819441	0.098333
La/SS-B @ T1	CD4: Inflammatory PSI @ T3	Isoplexis-CD4	CD4	Inflammatory PSI	T3	-1.07013	0.0593643	0.0890465
La/SS-B @ T1	MONO: PSI @ T3	Isoplexis-MONO	MONO	PSI	T3	-1.08342	0.0250953	0.0585556
La/SS-B @ T1	MONO: Effector PSI @ T3	Isoplexis-MONO	MONO	Effector PSI	T3	-0.967565	0.0874835	0.122477
La/SS-B @ T1	MONO: Stimulatory PSI @ T3	Isoplexis-MONO	MONO	Stimulatory PSI	T3	-0.91624	0.0509638	0.0891867
La/SS-B @ T1	MONO: Chemoattractive PSI @ T3	Isoplexis-MONO	MONO	Chemoattractive PSI	T3	-1.54448	0.00388582	0.0272007
La/SS-B @ T1	MONO: Regulatory PSI @ T3	Isoplexis-MONO	MONO	Regulatory PSI	T3	-1.50288	0.306936	0.358092
La/SS-B @ T1	MONO: Inflammatory PSI @ T3	Isoplexis-MONO	MONO	Inflammatory PSI	T3	-1.39648	0.0241089	0.0585556
La/SS-B @ T1	MONO: Growth Factors PSI @ T3	Isoplexis-MONO	MONO	Growth Factors PSI	T3	-0.384856	0.755519	0.755519
La/SS-B @ T1	NK: PSI @ T3	Isoplexis-NK	NK	PSI	T3	-0.323836	0.166985	0.487624
La/SS-B @ T1	NK: Effector PSI @ T3	Isoplexis-NK	NK	Effector PSI	T3	-0.21083	0.279882	0.487624
La/SS-B @ T1	NK: Stimulatory PSI @ T3	Isoplexis-NK	NK	Stimulatory PSI	T3	-0.69379	0.0859899	0.487624
La/SS-B @ T1	NK: Chemoattractive PSI @ T3	Isoplexis-NK	NK	Chemoattractive PSI	T3	-0.110514	0.348303	0.487624
La/SS-B @ T1	NK: Regulatory PSI @ T3	Isoplexis-NK	NK	Regulatory PSI	T3	0.287049	0.457865	0.534175
La/SS-B @ T1	NK: Inflammatory PSI @ T3	Isoplexis-NK	NK	Inflammatory PSI	T3	-0.565614	0.30235	0.487624
La/SS-B @ T1	NK: Growth Factors PSI @ T3	Isoplexis-NK	NK	Growth Factors PSI	T3	-1.27753	0.601179	0.601179
Jo-1 @ T1	B: Atypical Memory @ T3	Phenotype	B	Atypical Memory	T3	0.762793	0.0498942	0.248096
Jo-1 @ T1	B: Atypical Memory / Memory @ T3	Phenotype	B	Atypical Memory / Memory	T3	0.524038	0.140572	0.425094
Jo-1 @ T1	B: Memory @ T3	Phenotype	B	Memory	T3	0.528282	0.00211073	0.0403645
Jo-1 @ T1	B: Naive @ T3	Phenotype	B	Naive	T3	0.00388003	0.473951	0.592439
Jo-1 @ T1	B: Normal Memory @ T3	Phenotype	B	Normal Memory	T3	0.505509	0.00269097	0.0403645
Jo-1 @ T1	B: Normal Memory / Memory @ T3	Phenotype	B	Normal Memory / Memory	T3	0.189825	0.51574	0.618888
Jo-1 @ T1	B: Plasmablast @ T3	Phenotype	B	Plasmablast	T3	0.210838	0.767278	0.767278
Jo-1 @ T1	CD8: Central Memory @ T3	Phenotype	CD8	Central Memory	T3	0.459346	0.179113	0.425094
Jo-1 @ T1	CD8: Cytotoxic @ T3	Phenotype	CD8	Cytotoxic	T3	0.122084	0.473452	0.592439
Jo-1 @ T1	CD8: Effector Memory @ T3	Phenotype	CD8	Effector Memory	T3	0.15177	0.220562	0.425094
Jo-1 @ T1	CD8: Hybrid @ T3	Phenotype	CD8	Hybrid	T3	-0.873842	0.650265	0.696712
Jo-1 @ T1	CD8: Naive @ T3	Phenotype	CD8	Naive	T3	0.348545	0.057889	0.248096
Jo-1 @ T1	CD4: Cytotoxic @ T3	Phenotype	CD4	Cytotoxic	T3	0.187364	0.238052	0.425094
Jo-1 @ T1	CD4: Hybrid @ T3	Phenotype	CD4	Hybrid	T3	-0.788114	0.609661	0.677402
Jo-1 @ T1	CD4: Intermediate @ T3	Phenotype	CD4	Intermediate	T3	0.192772	0.213799	0.425094
Jo-1 @ T1	CD4: Naive @ T3	Phenotype	CD4	Naive	T3	0.242522	0.159569	0.425094
Jo-1 @ T1	CD4: Tfh @ T3	Phenotype	CD4	Tfh	T3	0.109428	0.363668	0.508022
Jo-1 @ T1	CD4: Th17 @ T3	Phenotype	CD4	Th17	T3	0.370555	0.161036	0.425094
Jo-1 @ T1	CD4: Treg @ T3	Phenotype	CD4	Treg	T3	0.375748	0.0159433	0.119575
Jo-1 @ T1	CD4: Activated Treg / Treg @ T3	Phenotype	CD4	Activated Treg / Treg	T3	0.0966158	0.350332	0.508022
Jo-1 @ T1	NK: CD16+ @ T3	Phenotype	NK	CD16+	T3	0.255988	0.0491983	0.248096
Jo-1 @ T1	NK: CD56+ @ T3	Phenotype	NK	CD56+	T3	0.0593375	0.686245	0.709908
Jo-1 @ T1	NK: Memory @ T3	Phenotype	NK	Memory	T3	0.324888	0.246778	0.425094
Jo-1 @ T1	NK: Proliferating @ T3	Phenotype	NK	Proliferating	T3	0.406534	0.255057	0.425094
Jo-1 @ T1	MONO: Classical @ T3	Phenotype	MONO	Classical	T3	0.167122	0.315999	0.498945
Jo-1 @ T1	MONO: Classical IL1B+ @ T3	Phenotype	MONO	Classical IL1B+	T3	0.369338	0.0140871	0.119575
Jo-1 @ T1	MONO: Classical S100+ @ T3	Phenotype	MONO	Classical S100+	T3	-0.213637	0.37255	0.508022
Jo-1 @ T1	MONO: Intermediate @ T3	Phenotype	MONO	Intermediate	T3	0.026244	0.568934	0.656462
Jo-1 @ T1	MONO: MDSC @ T3	Phenotype	MONO	MDSC	T3	1.61467	0.114368	0.425094
Jo-1 @ T1	MONO: Non-Classical @ T3	Phenotype	MONO	Non-Classical	T3	0.201041	0.236252	0.425094
Jo-1 @ T1	CD8: PSI @ T3	Isoplexis-CD8	CD8	PSI	T3	-0.775378	0.966696	0.966696
Jo-1 @ T1	CD8: Effector PSI @ T3	Isoplexis-CD8	CD8	Effector PSI	T3	-0.970039	0.727886	0.911123
Jo-1 @ T1	CD8: Stimulatory PSI @ T3	Isoplexis-CD8	CD8	Stimulatory PSI	T3	0.47266	0.276998	0.832464
Jo-1 @ T1	CD8: Chemoattractive PSI @ T3	Isoplexis-CD8	CD8	Chemoattractive PSI	T3	-1.96448	0.277488	0.832464
Jo-1 @ T1	CD8: Regulatory PSI @ T3	Isoplexis-CD8	CD8	Regulatory PSI	T3	0.120981	0.759269	0.911123
Jo-1 @ T1	CD8: Inflammatory PSI @ T3	Isoplexis-CD8	CD8	Inflammatory PSI	T3	-0.0295446	0.475628	0.911123
Jo-1 @ T1	CD4: PSI @ T3	Isoplexis-CD4	CD4	PSI	T3	-1.15485	0.151713	0.319642
Jo-1 @ T1	CD4: Effector PSI @ T3	Isoplexis-CD4	CD4	Effector PSI	T3	-1.28248	0.159821	0.319642
Jo-1 @ T1	CD4: Stimulatory PSI @ T3	Isoplexis-CD4	CD4	Stimulatory PSI	T3	-0.84766	0.0565215	0.319642
Jo-1 @ T1	CD4: Chemoattractive PSI @ T3	Isoplexis-CD4	CD4	Chemoattractive PSI	T3	-2.12777	0.418925	0.521487
Jo-1 @ T1	CD4: Regulatory PSI @ T3	Isoplexis-CD4	CD4	Regulatory PSI	T3	-0.78162	0.495199	0.521487
Jo-1 @ T1	CD4: Inflammatory PSI @ T3	Isoplexis-CD4	CD4	Inflammatory PSI	T3	-0.633773	0.521487	0.521487
Jo-1 @ T1	MONO: PSI @ T3	Isoplexis-MONO	MONO	PSI	T3	-0.219082	0.820403	0.957137
Jo-1 @ T1	MONO: Effector PSI @ T3	Isoplexis-MONO	MONO	Effector PSI	T3	-0.0258429	0.675992	0.957137
Jo-1 @ T1	MONO: Stimulatory PSI @ T3	Isoplexis-MONO	MONO	Stimulatory PSI	T3	-0.108224	0.995882	0.995882
Jo-1 @ T1	MONO: Chemoattractive PSI @ T3	Isoplexis-MONO	MONO	Chemoattractive PSI	T3	-0.468466	0.306831	0.715939
Jo-1 @ T1	MONO: Regulatory PSI @ T3	Isoplexis-MONO	MONO	Regulatory PSI	T3	-0.230504	0.774847	0.957137
Jo-1 @ T1	MONO: Inflammatory PSI @ T3	Isoplexis-MONO	MONO	Inflammatory PSI	T3	-1.27217	0.0471705	0.330193
Jo-1 @ T1	MONO: Growth Factors PSI @ T3	Isoplexis-MONO	MONO	Growth Factors PSI	T3		0.101499	0.355245
Jo-1 @ T1	NK: PSI @ T3	Isoplexis-NK	NK	PSI	T3	-0.773415	0.149776	0.262108
Jo-1 @ T1	NK: Effector PSI @ T3	Isoplexis-NK	NK	Effector PSI	T3	-0.68859	0.887732	0.995682
Jo-1 @ T1	NK: Stimulatory PSI @ T3	Isoplexis-NK	NK	Stimulatory PSI	T3	-0.894571	0.0753329	0.23863
Jo-1 @ T1	NK: Chemoattractive PSI @ T3	Isoplexis-NK	NK	Chemoattractive PSI	T3	-0.586198	0.995682	0.995682
Jo-1 @ T1	NK: Regulatory PSI @ T3	Isoplexis-NK	NK	Regulatory PSI	T3	-1.9985	0.10227	0.23863
Jo-1 @ T1	NK: Inflammatory PSI @ T3	Isoplexis-NK	NK	Inflammatory PSI	T3	-1.59389	0.0317893	0.222525
Jo-1 @ T1	NK: Growth Factors PSI @ T3	Isoplexis-NK	NK	Growth Factors PSI	T3	-1.87447	0.33939	0.475146
U1-snRNP @ T1	B: Atypical Memory @ T3	Phenotype	B	Atypical Memory	T3	-0.0440755	0.512576	0.706982
U1-snRNP @ T1	B: Atypical Memory / Memory @ T3	Phenotype	B	Atypical Memory / Memory	T3	-0.00408987	0.664309	0.79717
U1-snRNP @ T1	B: Memory @ T3	Phenotype	B	Memory	T3	0.385443	0.0206493	0.220673
U1-snRNP @ T1	B: Naive @ T3	Phenotype	B	Naive	T3	0.0532989	0.747679	0.804946
U1-snRNP @ T1	B: Normal Memory @ T3	Phenotype	B	Normal Memory	T3	0.422757	0.0220673	0.220673
U1-snRNP @ T1	B: Normal Memory / Memory @ T3	Phenotype	B	Normal Memory / Memory	T3	0.19713	0.277932	0.706982
U1-snRNP @ T1	B: Plasmablast @ T3	Phenotype	B	Plasmablast	T3	-0.193197	0.444687	0.706982
U1-snRNP @ T1	CD8: Central Memory @ T3	Phenotype	CD8	Central Memory	T3	0.618855	0.324545	0.706982
U1-snRNP @ T1	CD8: Cytotoxic @ T3	Phenotype	CD8	Cytotoxic	T3	0.143048	0.518454	0.706982
U1-snRNP @ T1	CD8: Effector Memory @ T3	Phenotype	CD8	Effector Memory	T3	0.0713134	0.502435	0.706982
U1-snRNP @ T1	CD8: Hybrid @ T3	Phenotype	CD8	Hybrid	T3	0.597967	0.599928	0.757165
U1-snRNP @ T1	CD8: Naive @ T3	Phenotype	CD8	Naive	T3	0.201494	0.499263	0.706982
U1-snRNP @ T1	CD4: Cytotoxic @ T3	Phenotype	CD4	Cytotoxic	T3	-0.00628991	0.605732	0.757165
U1-snRNP @ T1	CD4: Hybrid @ T3	Phenotype	CD4	Hybrid	T3	0.195026	0.24824	0.706982
U1-snRNP @ T1	CD4: Intermediate @ T3	Phenotype	CD4	Intermediate	T3	0.234507	0.139955	0.599808
U1-snRNP @ T1	CD4: Naive @ T3	Phenotype	CD4	Naive	T3	0.16612	0.406411	0.706982
U1-snRNP @ T1	CD4: Tfh @ T3	Phenotype	CD4	Tfh	T3	-0.0507749	0.754464	0.804946
U1-snRNP @ T1	CD4: Th17 @ T3	Phenotype	CD4	Th17	T3	-0.00876723	0.72296	0.804946
U1-snRNP @ T1	CD4: Treg @ T3	Phenotype	CD4	Treg	T3	0.0947747	0.095876	0.481613
U1-snRNP @ T1	CD4: Activated Treg / Treg @ T3	Phenotype	CD4	Activated Treg / Treg	T3	0.184487	0.386473	0.706982
U1-snRNP @ T1	NK: CD16+ @ T3	Phenotype	NK	CD16+	T3	0.222951	0.0963225	0.481613
U1-snRNP @ T1	NK: CD56+ @ T3	Phenotype	NK	CD56+	T3	0.0222497	0.861405	0.861405
U1-snRNP @ T1	NK: Memory @ T3	Phenotype	NK	Memory	T3	0.309191	0.514781	0.706982
U1-snRNP @ T1	NK: Proliferating @ T3	Phenotype	NK	Proliferating	T3	0.678963	0.37931	0.706982
U1-snRNP @ T1	MONO: Classical @ T3	Phenotype	MONO	Classical	T3	0.225173	0.0706768	0.481613
U1-snRNP @ T1	MONO: Classical IL1B+ @ T3	Phenotype	MONO	Classical IL1B+	T3	0.417042	0.0164469	0.220673
U1-snRNP @ T1	MONO: Classical S100+ @ T3	Phenotype	MONO	Classical S100+	T3	-0.142961	0.424898	0.706982
U1-snRNP @ T1	MONO: Intermediate @ T3	Phenotype	MONO	Intermediate	T3	-0.304593	0.345803	0.706982
U1-snRNP @ T1	MONO: MDSC @ T3	Phenotype	MONO	MDSC	T3	1.2729	0.327868	0.706982
U1-snRNP @ T1	MONO: Non-Classical @ T3	Phenotype	MONO	Non-Classical	T3	0.113626	0.778114	0.804946
U1-snRNP @ T1	CD8: PSI @ T3	Isoplexis-CD8	CD8	PSI	T3	-1.15504	0.60136	0.721632
U1-snRNP @ T1	CD8: Effector PSI @ T3	Isoplexis-CD8	CD8	Effector PSI	T3	-1.173	0.394858	0.721632
U1-snRNP @ T1	CD8: Stimulatory PSI @ T3	Isoplexis-CD8	CD8	Stimulatory PSI	T3	-0.56997	0.988074	0.988074
U1-snRNP @ T1	CD8: Chemoattractive PSI @ T3	Isoplexis-CD8	CD8	Chemoattractive PSI	T3	-1.82301	0.386438	0.721632
U1-snRNP @ T1	CD8: Regulatory PSI @ T3	Isoplexis-CD8	CD8	Regulatory PSI	T3	-1.04073	0.232026	0.721632
U1-snRNP @ T1	CD8: Inflammatory PSI @ T3	Isoplexis-CD8	CD8	Inflammatory PSI	T3	-0.0690238	0.482282	0.721632
U1-snRNP @ T1	CD4: PSI @ T3	Isoplexis-CD4	CD4	PSI	T3	-1.35374	0.0579953	0.115991
U1-snRNP @ T1	CD4: Effector PSI @ T3	Isoplexis-CD4	CD4	Effector PSI	T3	-1.49566	0.0541559	0.115991
U1-snRNP @ T1	CD4: Stimulatory PSI @ T3	Isoplexis-CD4	CD4	Stimulatory PSI	T3	-1.18048	0.0241759	0.115991
U1-snRNP @ T1	CD4: Chemoattractive PSI @ T3	Isoplexis-CD4	CD4	Chemoattractive PSI	T3	-2.04793	0.520411	0.520411
U1-snRNP @ T1	CD4: Regulatory PSI @ T3	Isoplexis-CD4	CD4	Regulatory PSI	T3	-0.730747	0.446422	0.520411
U1-snRNP @ T1	CD4: Inflammatory PSI @ T3	Isoplexis-CD4	CD4	Inflammatory PSI	T3	-0.783751	0.281851	0.422777
U1-snRNP @ T1	MONO: PSI @ T3	Isoplexis-MONO	MONO	PSI	T3	-0.306272	0.331756	0.58233
U1-snRNP @ T1	MONO: Effector PSI @ T3	Isoplexis-MONO	MONO	Effector PSI	T3	-0.235653	0.603655	0.682021
U1-snRNP @ T1	MONO: Stimulatory PSI @ T3	Isoplexis-MONO	MONO	Stimulatory PSI	T3	-0.16845	0.545878	0.682021
U1-snRNP @ T1	MONO: Chemoattractive PSI @ T3	Isoplexis-MONO	MONO	Chemoattractive PSI	T3	-0.592849	0.0861787	0.464373
U1-snRNP @ T1	MONO: Regulatory PSI @ T3	Isoplexis-MONO	MONO	Regulatory PSI	T3	-0.442424	0.33276	0.58233
U1-snRNP @ T1	MONO: Inflammatory PSI @ T3	Isoplexis-MONO	MONO	Inflammatory PSI	T3	-0.666615	0.132678	0.464373
U1-snRNP @ T1	MONO: Growth Factors PSI @ T3	Isoplexis-MONO	MONO	Growth Factors PSI	T3	-0.696337	0.682021	0.682021
U1-snRNP @ T1	NK: PSI @ T3	Isoplexis-NK	NK	PSI	T3	-1.11449	0.0840877	0.467667
U1-snRNP @ T1	NK: Effector PSI @ T3	Isoplexis-NK	NK	Effector PSI	T3	-1.57886	0.299228	0.523649
U1-snRNP @ T1	NK: Stimulatory PSI @ T3	Isoplexis-NK	NK	Stimulatory PSI	T3	-0.69379	0.200429	0.467667
U1-snRNP @ T1	NK: Chemoattractive PSI @ T3	Isoplexis-NK	NK	Chemoattractive PSI	T3	-1.20922	0.581887	0.646578
U1-snRNP @ T1	NK: Regulatory PSI @ T3	Isoplexis-NK	NK	Regulatory PSI	T3	-0.238208	0.646578	0.646578
U1-snRNP @ T1	NK: Inflammatory PSI @ T3	Isoplexis-NK	NK	Inflammatory PSI	T3	-0.309732	0.180775	0.467667
U1-snRNP @ T1	NK: Growth Factors PSI @ T3	Isoplexis-NK	NK	Growth Factors PSI	T3	-1.27753	0.601179	0.646578
Max EBV Viremia Level for T1	B: Atypical Memory @ T3	Phenotype	B	Atypical Memory	T3	-1.06037	0.0211139	0.0904882
Max EBV Viremia Level for T1	B: Atypical Memory / Memory @ T3	Phenotype	B	Atypical Memory / Memory	T3	-0.98142	0.0427865	0.142622
Max EBV Viremia Level for T1	B: Memory @ T3	Phenotype	B	Memory	T3	-0.222295	0.191135	0.337315
Max EBV Viremia Level for T1	B: Naive @ T3	Phenotype	B	Naive	T3	0.129112	0.18413	0.337315
Max EBV Viremia Level for T1	B: Normal Memory @ T3	Phenotype	B	Normal Memory	T3	-0.159679	0.294054	0.475644
Max EBV Viremia Level for T1	B: Normal Memory / Memory @ T3	Phenotype	B	Normal Memory / Memory	T3	0.0762718	0.0347072	0.130152
Max EBV Viremia Level for T1	B: Plasmablast @ T3	Phenotype	B	Plasmablast	T3	0.817051	0.727468	0.823281
Max EBV Viremia Level for T1	CD8: Central Memory @ T3	Phenotype	CD8	Central Memory	T3	-0.956743	0.00440004	0.0496113
Max EBV Viremia Level for T1	CD8: Cytotoxic @ T3	Phenotype	CD8	Cytotoxic	T3	0.48028	0.00430471	0.0496113
Max EBV Viremia Level for T1	CD8: Effector Memory @ T3	Phenotype	CD8	Effector Memory	T3	-0.016218	0.997219	0.997219
Max EBV Viremia Level for T1	CD8: Hybrid @ T3	Phenotype	CD8	Hybrid	T3	1.87223	0.00826854	0.0496113
Max EBV Viremia Level for T1	CD8: Naive @ T3	Phenotype	CD8	Naive	T3	-0.765498	0.00766029	0.0496113
Max EBV Viremia Level for T1	CD4: Cytotoxic @ T3	Phenotype	CD4	Cytotoxic	T3	0.818278	0.00704778	0.0496113
Max EBV Viremia Level for T1	CD4: Hybrid @ T3	Phenotype	CD4	Hybrid	T3	0.364561	0.379221	0.541745
Max EBV Viremia Level for T1	CD4: Intermediate @ T3	Phenotype	CD4	Intermediate	T3	-0.0989949	0.449389	0.567137
Max EBV Viremia Level for T1	CD4: Naive @ T3	Phenotype	CD4	Naive	T3	-0.139453	0.317096	0.475644
Max EBV Viremia Level for T1	CD4: Tfh @ T3	Phenotype	CD4	Tfh	T3	-0.157671	0.743053	0.823281
Max EBV Viremia Level for T1	CD4: Th17 @ T3	Phenotype	CD4	Th17	T3	-0.56414	0.0672237	0.201671
Max EBV Viremia Level for T1	CD4: Treg @ T3	Phenotype	CD4	Treg	T3	-0.332901	0.428747	0.567137
Max EBV Viremia Level for T1	CD4: Activated Treg / Treg @ T3	Phenotype	CD4	Activated Treg / Treg	T3	0.0600892	0.768396	0.823281
Max EBV Viremia Level for T1	NK: CD16+ @ T3	Phenotype	NK	CD16+	T3	0.0803331	0.178448	0.337315
Max EBV Viremia Level for T1	NK: CD56+ @ T3	Phenotype	NK	CD56+	T3	-0.314525	0.178446	0.337315
Max EBV Viremia Level for T1	NK: Memory @ T3	Phenotype	NK	Memory	T3	0.550039	0.102798	0.280357
Max EBV Viremia Level for T1	NK: Proliferating @ T3	Phenotype	NK	Proliferating	T3	0.038359	0.724024	0.823281
Max EBV Viremia Level for T1	MONO: Classical @ T3	Phenotype	MONO	Classical	T3	0.0921754	0.310398	0.475644
Max EBV Viremia Level for T1	MONO: Classical IL1B+ @ T3	Phenotype	MONO	Classical IL1B+	T3	0.00566796	0.936098	0.968377
Max EBV Viremia Level for T1	MONO: Classical S100+ @ T3	Phenotype	MONO	Classical S100+	T3	0.233257	0.191145	0.337315
Max EBV Viremia Level for T1	MONO: Intermediate @ T3	Phenotype	MONO	Intermediate	T3	-0.801222	0.0169486	0.0847429
Max EBV Viremia Level for T1	MONO: MDSC @ T3	Phenotype	MONO	MDSC	T3	-0.845776	0.453709	0.567137
Max EBV Viremia Level for T1	MONO: Non-Classical @ T3	Phenotype	MONO	Non-Classical	T3	0.305937	0.18414	0.337315
Max EBV Viremia Level for T1	CD8: PSI @ T3	Isoplexis-CD8	CD8	PSI	T3	-0.179954	0.335109	0.502663
Max EBV Viremia Level for T1	CD8: Effector PSI @ T3	Isoplexis-CD8	CD8	Effector PSI	T3	-0.0734613	0.430331	0.516398
Max EBV Viremia Level for T1	CD8: Stimulatory PSI @ T3	Isoplexis-CD8	CD8	Stimulatory PSI	T3	0.0100683	0.300472	0.502663
Max EBV Viremia Level for T1	CD8: Chemoattractive PSI @ T3	Isoplexis-CD8	CD8	Chemoattractive PSI	T3	-0.681278	0.110628	0.502663
Max EBV Viremia Level for T1	CD8: Regulatory PSI @ T3	Isoplexis-CD8	CD8	Regulatory PSI	T3	-0.520904	0.317429	0.502663
Max EBV Viremia Level for T1	CD8: Inflammatory PSI @ T3	Isoplexis-CD8	CD8	Inflammatory PSI	T3	0.0228392	0.673296	0.673296
Max EBV Viremia Level for T1	CD4: PSI @ T3	Isoplexis-CD4	CD4	PSI	T3	0.28241	0.0710631	0.142126
Max EBV Viremia Level for T1	CD4: Effector PSI @ T3	Isoplexis-CD4	CD4	Effector PSI	T3	0.241214	0.0339619	0.142126
Max EBV Viremia Level for T1	CD4: Stimulatory PSI @ T3	Isoplexis-CD4	CD4	Stimulatory PSI	T3	0.545226	0.240254	0.360381
Max EBV Viremia Level for T1	CD4: Chemoattractive PSI @ T3	Isoplexis-CD4	CD4	Chemoattractive PSI	T3	-0.700341	0.516155	0.562528
Max EBV Viremia Level for T1	CD4: Regulatory PSI @ T3	Isoplexis-CD4	CD4	Regulatory PSI	T3	0.570366	0.0476336	0.142126
Max EBV Viremia Level for T1	CD4: Inflammatory PSI @ T3	Isoplexis-CD4	CD4	Inflammatory PSI	T3	0.0767189	0.562528	0.562528
Max EBV Viremia Level for T1	MONO: PSI @ T3	Isoplexis-MONO	MONO	PSI	T3	-0.083385	0.53918	0.763546
Max EBV Viremia Level for T1	MONO: Effector PSI @ T3	Isoplexis-MONO	MONO	Effector PSI	T3	0.113711	0.272847	0.763546
Max EBV Viremia Level for T1	MONO: Stimulatory PSI @ T3	Isoplexis-MONO	MONO	Stimulatory PSI	T3	-0.294406	0.989999	0.989999
Max EBV Viremia Level for T1	MONO: Chemoattractive PSI @ T3	Isoplexis-MONO	MONO	Chemoattractive PSI	T3	0.0992607	0.589882	0.763546
Max EBV Viremia Level for T1	MONO: Regulatory PSI @ T3	Isoplexis-MONO	MONO	Regulatory PSI	T3	-0.885275	0.654468	0.763546
Max EBV Viremia Level for T1	MONO: Inflammatory PSI @ T3	Isoplexis-MONO	MONO	Inflammatory PSI	T3	-0.251349	0.589336	0.763546
Max EBV Viremia Level for T1	MONO: Growth Factors PSI @ T3	Isoplexis-MONO	MONO	Growth Factors PSI	T3		0.242069	0.763546
Max EBV Viremia Level for T1	NK: PSI @ T3	Isoplexis-NK	NK	PSI	T3	-0.877137	0.106569	0.419424
Max EBV Viremia Level for T1	NK: Effector PSI @ T3	Isoplexis-NK	NK	Effector PSI	T3	-1.2032	0.480942	0.561099
Max EBV Viremia Level for T1	NK: Stimulatory PSI @ T3	Isoplexis-NK	NK	Stimulatory PSI	T3	-0.0977642	0.166733	0.419424
Max EBV Viremia Level for T1	NK: Chemoattractive PSI @ T3	Isoplexis-NK	NK	Chemoattractive PSI	T3	-1.88324	0.299588	0.419424
Max EBV Viremia Level for T1	NK: Regulatory PSI @ T3	Isoplexis-NK	NK	Regulatory PSI	T3	-0.442268	0.286389	0.419424
Max EBV Viremia Level for T1	NK: Inflammatory PSI @ T3	Isoplexis-NK	NK	Inflammatory PSI	T3	-0.413617	0.268827	0.419424
Max EBV Viremia Level for T1	NK: Growth Factors PSI @ T3	Isoplexis-NK	NK	Growth Factors PSI	T3	-0.913843	0.786204	0.786204
SARS-CoV-2 RNAemia Level @ T1	B: Atypical Memory @ T3	Phenotype	B	Atypical Memory	T3	-0.550276	0.107306	0.128767
SARS-CoV-2 RNAemia Level @ T1	B: Atypical Memory / Memory @ T3	Phenotype	B	Atypical Memory / Memory	T3	-0.7304	0.0557491	0.0836237
SARS-CoV-2 RNAemia Level @ T1	B: Memory @ T3	Phenotype	B	Memory	T3	-0.600728	0.01311	0.0280929
SARS-CoV-2 RNAemia Level @ T1	B: Naive @ T3	Phenotype	B	Naive	T3	-0.750109	0.000934149	0.00467074
SARS-CoV-2 RNAemia Level @ T1	B: Normal Memory @ T3	Phenotype	B	Normal Memory	T3	-0.605561	0.0127327	0.0280929
SARS-CoV-2 RNAemia Level @ T1	B: Normal Memory / Memory @ T3	Phenotype	B	Normal Memory / Memory	T3	-0.663257	0.00211059	0.0079147
SARS-CoV-2 RNAemia Level @ T1	B: Plasmablast @ T3	Phenotype	B	Plasmablast	T3	0.592816	0.789128	0.789128
SARS-CoV-2 RNAemia Level @ T1	CD8: Central Memory @ T3	Phenotype	CD8	Central Memory	T3	-0.675235	0.00178118	0.00763362
SARS-CoV-2 RNAemia Level @ T1	CD8: Cytotoxic @ T3	Phenotype	CD8	Cytotoxic	T3	-0.281975	0.0934027	0.118519
SARS-CoV-2 RNAemia Level @ T1	CD8: Effector Memory @ T3	Phenotype	CD8	Effector Memory	T3	-0.462587	0.0118213	0.0280929
SARS-CoV-2 RNAemia Level @ T1	CD8: Hybrid @ T3	Phenotype	CD8	Hybrid	T3	0.343097	0.346636	0.358589
SARS-CoV-2 RNAemia Level @ T1	CD8: Naive @ T3	Phenotype	CD8	Naive	T3	-1.34376	0.000118465	0.00283669
SARS-CoV-2 RNAemia Level @ T1	CD4: Cytotoxic @ T3	Phenotype	CD4	Cytotoxic	T3	-0.0594923	0.0619463	0.0844722
SARS-CoV-2 RNAemia Level @ T1	CD4: Hybrid @ T3	Phenotype	CD4	Hybrid	T3	0.437743	0.298427	0.319743
SARS-CoV-2 RNAemia Level @ T1	CD4: Intermediate @ T3	Phenotype	CD4	Intermediate	T3	-0.465045	0.0348911	0.0654208
SARS-CoV-2 RNAemia Level @ T1	CD4: Naive @ T3	Phenotype	CD4	Naive	T3	-0.88287	0.000351618	0.00283669
SARS-CoV-2 RNAemia Level @ T1	CD4: Tfh @ T3	Phenotype	CD4	Tfh	T3	-0.347808	0.0388792	0.0686104
SARS-CoV-2 RNAemia Level @ T1	CD4: Th17 @ T3	Phenotype	CD4	Th17	T3	-0.0235833	0.0948152	0.118519
SARS-CoV-2 RNAemia Level @ T1	CD4: Treg @ T3	Phenotype	CD4	Treg	T3	-0.491474	0.00673123	0.0183579
SARS-CoV-2 RNAemia Level @ T1	CD4: Activated Treg / Treg @ T3	Phenotype	CD4	Activated Treg / Treg	T3	-0.41888	0.0437809	0.0729682
SARS-CoV-2 RNAemia Level @ T1	NK: CD16+ @ T3	Phenotype	NK	CD16+	T3	-0.476934	0.163379	0.188514
SARS-CoV-2 RNAemia Level @ T1	NK: CD56+ @ T3	Phenotype	NK	CD56+	T3	-1.04992	0.000212608	0.00283669
SARS-CoV-2 RNAemia Level @ T1	NK: Memory @ T3	Phenotype	NK	Memory	T3	-0.185702	0.0608461	0.0844722
SARS-CoV-2 RNAemia Level @ T1	NK: Proliferating @ T3	Phenotype	NK	Proliferating	T3	-1.11172	0.000378225	0.00283669
SARS-CoV-2 RNAemia Level @ T1	MONO: Classical @ T3	Phenotype	MONO	Classical	T3	-0.484693	0.0533122	0.0836237
SARS-CoV-2 RNAemia Level @ T1	MONO: Classical IL1B+ @ T3	Phenotype	MONO	Classical IL1B+	T3	-0.65201	0.0038157	0.0114471
SARS-CoV-2 RNAemia Level @ T1	MONO: Classical S100+ @ T3	Phenotype	MONO	Classical S100+	T3	-0.22201	0.176993	0.196659
SARS-CoV-2 RNAemia Level @ T1	MONO: Intermediate @ T3	Phenotype	MONO	Intermediate	T3	-0.862838	0.00260613	0.0086871
SARS-CoV-2 RNAemia Level @ T1	MONO: MDSC @ T3	Phenotype	MONO	MDSC	T3	-4.09638	0.000705215	0.00423129
SARS-CoV-2 RNAemia Level @ T1	MONO: Non-Classical @ T3	Phenotype	MONO	Non-Classical	T3	-0.454305	0.034313	0.0654208
SARS-CoV-2 RNAemia Level @ T1	CD8: PSI @ T3	Isoplexis-CD8	CD8	PSI	T3	-0.0538193	0.240325	0.48065
SARS-CoV-2 RNAemia Level @ T1	CD8: Effector PSI @ T3	Isoplexis-CD8	CD8	Effector PSI	T3	0.00369131	0.213399	0.48065
SARS-CoV-2 RNAemia Level @ T1	CD8: Stimulatory PSI @ T3	Isoplexis-CD8	CD8	Stimulatory PSI	T3	-1.40759	0.985998	0.985998
SARS-CoV-2 RNAemia Level @ T1	CD8: Chemoattractive PSI @ T3	Isoplexis-CD8	CD8	Chemoattractive PSI	T3	0.572529	0.0259797	0.155878
SARS-CoV-2 RNAemia Level @ T1	CD8: Regulatory PSI @ T3	Isoplexis-CD8	CD8	Regulatory PSI	T3	-0.938394	0.902284	0.985998
SARS-CoV-2 RNAemia Level @ T1	CD8: Inflammatory PSI @ T3	Isoplexis-CD8	CD8	Inflammatory PSI	T3	-0.338202	0.811639	0.985998
SARS-CoV-2 RNAemia Level @ T1	CD4: PSI @ T3	Isoplexis-CD4	CD4	PSI	T3	0.818433	0.586941	0.839342
SARS-CoV-2 RNAemia Level @ T1	CD4: Effector PSI @ T3	Isoplexis-CD4	CD4	Effector PSI	T3	1.0306	0.335109	0.670218
SARS-CoV-2 RNAemia Level @ T1	CD4: Stimulatory PSI @ T3	Isoplexis-CD4	CD4	Stimulatory PSI	T3	-0.252291	0.986016	0.986016
SARS-CoV-2 RNAemia Level @ T1	CD4: Chemoattractive PSI @ T3	Isoplexis-CD4	CD4	Chemoattractive PSI	T3	1.33397	0.699452	0.839342
SARS-CoV-2 RNAemia Level @ T1	CD4: Regulatory PSI @ T3	Isoplexis-CD4	CD4	Regulatory PSI	T3	0.745072	0.166149	0.498448
SARS-CoV-2 RNAemia Level @ T1	CD4: Inflammatory PSI @ T3	Isoplexis-CD4	CD4	Inflammatory PSI	T3	0.739324	0.145254	0.498448
SARS-CoV-2 RNAemia Level @ T1	MONO: PSI @ T3	Isoplexis-MONO	MONO	PSI	T3	-0.242856	0.340664	0.596162
SARS-CoV-2 RNAemia Level @ T1	MONO: Effector PSI @ T3	Isoplexis-MONO	MONO	Effector PSI	T3	-0.205983	0.3288	0.596162
SARS-CoV-2 RNAemia Level @ T1	MONO: Stimulatory PSI @ T3	Isoplexis-MONO	MONO	Stimulatory PSI	T3	-0.448665	0.186791	0.596162
SARS-CoV-2 RNAemia Level @ T1	MONO: Chemoattractive PSI @ T3	Isoplexis-MONO	MONO	Chemoattractive PSI	T3	-0.0609483	0.455721	0.638009
SARS-CoV-2 RNAemia Level @ T1	MONO: Regulatory PSI @ T3	Isoplexis-MONO	MONO	Regulatory PSI	T3	-2.17708	0.0136232	0.0953621
SARS-CoV-2 RNAemia Level @ T1	MONO: Inflammatory PSI @ T3	Isoplexis-MONO	MONO	Inflammatory PSI	T3	0.361698	0.82637	0.853889
SARS-CoV-2 RNAemia Level @ T1	MONO: Growth Factors PSI @ T3	Isoplexis-MONO	MONO	Growth Factors PSI	T3	0.892474	0.853889	0.853889
SARS-CoV-2 RNAemia Level @ T1	NK: PSI @ T3	Isoplexis-NK	NK	PSI	T3	1.58649	0.899691	0.928664
SARS-CoV-2 RNAemia Level @ T1	NK: Effector PSI @ T3	Isoplexis-NK	NK	Effector PSI	T3	2.13701	0.370206	0.8324
SARS-CoV-2 RNAemia Level @ T1	NK: Stimulatory PSI @ T3	Isoplexis-NK	NK	Stimulatory PSI	T3	0.983954	0.594571	0.8324
SARS-CoV-2 RNAemia Level @ T1	NK: Chemoattractive PSI @ T3	Isoplexis-NK	NK	Chemoattractive PSI	T3	1.59961	0.452951	0.8324
SARS-CoV-2 RNAemia Level @ T1	NK: Regulatory PSI @ T3	Isoplexis-NK	NK	Regulatory PSI	T3	-0.387545	0.928664	0.928664
SARS-CoV-2 RNAemia Level @ T1	NK: Inflammatory PSI @ T3	Isoplexis-NK	NK	Inflammatory PSI	T3	0.146289	0.246887	0.8324
SARS-CoV-2 RNAemia Level @ T1	NK: Growth Factors PSI @ T3	Isoplexis-NK	NK	Growth Factors PSI	T3	0.322697	0.584068	0.8324

## Sheet: S7.2 FDRs for plasma protein
PASC Factor	analyte	timepoint	log2FC	p-value	FDR
T2 Diabetes	BACH1	T1	-0.334929	0.117066	0.216498
T2 Diabetes	BACH1	T2	-0.277793	0.330806	0.46125
T2 Diabetes	BACH1	T3	-0.735927	0.108772	0.293154
IFN-a2 @ T1	BACH1	T1	0.418704	0.373579	0.772267
IFN-a2 @ T1	BACH1	T2	0.445766	0.322937	0.93293
IFN-a2 @ T1	BACH1	T3	-0.159466	0.816183	0.999642
RibosomalPhosphoprotein(P1) @ T1	BACH1	T1	0.387247	0.180375	0.977281
RibosomalPhosphoprotein(P1) @ T1	BACH1	T2	-0.00937715	0.969369	0.997957
RibosomalPhosphoprotein(P1) @ T1	BACH1	T3	-0.362309	0.0767219	0.423552
Ro/SS-A @ T1	BACH1	T1	0.331678	0.225002	0.92829
Ro/SS-A @ T1	BACH1	T2	-0.0348689	0.650893	0.997913
Ro/SS-A @ T1	BACH1	T3	-0.382285	0.03869	0.628297
La/SS-B @ T1	BACH1	T1	0.235823	0.611314	0.99632
La/SS-B @ T1	BACH1	T2	0.160472	0.737739	0.997033
La/SS-B @ T1	BACH1	T3	-0.240602	0.253727	0.972146
Jo-1 @ T1	BACH1	T1	0.450533	0.196688	0.727466
Jo-1 @ T1	BACH1	T2	0.357898	0.227585	0.97071
Jo-1 @ T1	BACH1	T3	-0.257595	0.332269	0.873389
U1-snRNP @ T1	BACH1	T1	0.13138	0.776667	0.996751
U1-snRNP @ T1	BACH1	T2	0.196662	0.661883	0.997805
U1-snRNP @ T1	BACH1	T3	-0.456643	0.146404	0.850379
Max EBV Viremia Level for T1	BACH1	T1	-0.136839	0.773455	0.951116
Max EBV Viremia Level for T1	BACH1	T2	-0.234114	0.819733	0.94601
Max EBV Viremia Level for T1	BACH1	T3	0.181862	0.532828	0.89302
SARS-CoV-2 RNAemia Level @ T1	BACH1	T1	-0.154612	0.187985	0.269771
SARS-CoV-2 RNAemia Level @ T1	BACH1	T2	0.0471684	0.814076	0.848636
SARS-CoV-2 RNAemia Level @ T1	BACH1	T3	0.22427	0.457982	0.640595
T2 Diabetes	BANK1	T1	-0.244762	0.104188	0.199356
T2 Diabetes	BANK1	T2	-0.160999	0.231735	0.353196
T2 Diabetes	BANK1	T3	-0.444373	0.161992	0.367183
IFN-a2 @ T1	BANK1	T1	0.0979351	0.735467	0.873861
IFN-a2 @ T1	BANK1	T2	0.0512297	0.957085	0.990706
IFN-a2 @ T1	BANK1	T3	-0.0827929	0.975599	0.999642
RibosomalPhosphoprotein(P1) @ T1	BANK1	T1	0.0928835	0.508291	0.977281
RibosomalPhosphoprotein(P1) @ T1	BANK1	T2	-0.0077406	0.989787	0.997957
RibosomalPhosphoprotein(P1) @ T1	BANK1	T3	-0.152701	0.113792	0.45008
Ro/SS-A @ T1	BANK1	T1	0.00103722	0.994203	0.998068
Ro/SS-A @ T1	BANK1	T2	-0.0901334	0.306425	0.997913
Ro/SS-A @ T1	BANK1	T3	-0.241854	0.0351073	0.628297
La/SS-B @ T1	BANK1	T1	0.0924028	0.650073	0.99632
La/SS-B @ T1	BANK1	T2	0.00859522	0.950872	0.997033
La/SS-B @ T1	BANK1	T3	-0.178633	0.0973709	0.972146
Jo-1 @ T1	BANK1	T1	0.222048	0.113301	0.727466
Jo-1 @ T1	BANK1	T2	0.126223	0.311275	0.97071
Jo-1 @ T1	BANK1	T3	-0.143538	0.343065	0.873389
U1-snRNP @ T1	BANK1	T1	0.00942208	0.989986	0.996751
U1-snRNP @ T1	BANK1	T2	0.0741468	0.840871	0.997805
U1-snRNP @ T1	BANK1	T3	-0.137535	0.54362	0.950022
Max EBV Viremia Level for T1	BANK1	T1	-0.300421	0.337292	0.637107
Max EBV Viremia Level for T1	BANK1	T2	-0.266488	0.349509	0.674599
Max EBV Viremia Level for T1	BANK1	T3	0.210053	0.296722	0.762506
SARS-CoV-2 RNAemia Level @ T1	BANK1	T1	-0.233244	0.0265434	0.0535716
SARS-CoV-2 RNAemia Level @ T1	BANK1	T2	-0.125702	0.148691	0.2282
SARS-CoV-2 RNAemia Level @ T1	BANK1	T3	0.0469064	0.896094	0.938563
T2 Diabetes	BID	T1	0.0122427	0.778598	0.839367
T2 Diabetes	BID	T2	0.0879266	0.362787	0.497987
T2 Diabetes	BID	T3	-0.169907	0.741971	0.86303
IFN-a2 @ T1	BID	T1	0.272953	0.116259	0.750144
IFN-a2 @ T1	BID	T2	0.143998	0.592451	0.983099
IFN-a2 @ T1	BID	T3	0.234328	0.270849	0.94639
RibosomalPhosphoprotein(P1) @ T1	BID	T1	0.150169	0.487246	0.977281
RibosomalPhosphoprotein(P1) @ T1	BID	T2	-0.17157	0.169224	0.997957
RibosomalPhosphoprotein(P1) @ T1	BID	T3	-0.102724	0.505512	0.789648
Ro/SS-A @ T1	BID	T1	-0.109589	0.693022	0.941582
Ro/SS-A @ T1	BID	T2	-0.347324	0.0572184	0.997913
Ro/SS-A @ T1	BID	T3	-0.120804	0.264479	0.704216
La/SS-B @ T1	BID	T1	-0.183305	0.46459	0.99632
La/SS-B @ T1	BID	T2	-0.114531	0.302384	0.997033
La/SS-B @ T1	BID	T3	0.0174574	0.918208	0.986583
Jo-1 @ T1	BID	T1	0.052314	0.682524	0.892531
Jo-1 @ T1	BID	T2	-0.107533	0.548793	0.97071
Jo-1 @ T1	BID	T3	-0.134397	0.279234	0.873389
U1-snRNP @ T1	BID	T1	0.0610376	0.68979	0.996751
U1-snRNP @ T1	BID	T2	-0.051345	0.735137	0.997805
U1-snRNP @ T1	BID	T3	-0.161961	0.158163	0.850379
Max EBV Viremia Level for T1	BID	T1	-0.188766	0.479161	0.727797
Max EBV Viremia Level for T1	BID	T2	-0.400773	0.0931175	0.316599
Max EBV Viremia Level for T1	BID	T3	-0.0203082	0.606031	0.89302
SARS-CoV-2 RNAemia Level @ T1	BID	T1	0.173424	0.172745	0.251991
SARS-CoV-2 RNAemia Level @ T1	BID	T2	0.16464	0.344446	0.440014
SARS-CoV-2 RNAemia Level @ T1	BID	T3	0.287393	0.173792	0.362339
T2 Diabetes	ANXA11	T1	-0.218051	0.0717381	0.151951
T2 Diabetes	ANXA11	T2	-0.0835494	0.58098	0.698615
T2 Diabetes	ANXA11	T3	-0.532632	0.0316395	0.138462
IFN-a2 @ T1	ANXA11	T1	0.310856	0.152315	0.750144
IFN-a2 @ T1	ANXA11	T2	0.216274	0.419564	0.973399
IFN-a2 @ T1	ANXA11	T3	0.0292665	0.598829	0.999642
RibosomalPhosphoprotein(P1) @ T1	ANXA11	T1	0.130405	0.580649	0.977281
RibosomalPhosphoprotein(P1) @ T1	ANXA11	T2	-0.162516	0.276602	0.997957
RibosomalPhosphoprotein(P1) @ T1	ANXA11	T3	-0.219712	0.0253438	0.412964
Ro/SS-A @ T1	ANXA11	T1	0.130616	0.616147	0.92829
Ro/SS-A @ T1	ANXA11	T2	-0.104114	0.465519	0.997913
Ro/SS-A @ T1	ANXA11	T3	-0.074419	0.305251	0.729302
La/SS-B @ T1	ANXA11	T1	-0.012636	0.498551	0.99632
La/SS-B @ T1	ANXA11	T2	-0.0679084	0.438829	0.997033
La/SS-B @ T1	ANXA11	T3	0.0181306	0.611741	0.972146
Jo-1 @ T1	ANXA11	T1	0.289138	0.241107	0.727466
Jo-1 @ T1	ANXA11	T2	0.116393	0.914807	0.996299
Jo-1 @ T1	ANXA11	T3	-0.080903	0.340345	0.873389
U1-snRNP @ T1	ANXA11	T1	0.167117	0.551881	0.996751
U1-snRNP @ T1	ANXA11	T2	0.187699	0.496915	0.997805
U1-snRNP @ T1	ANXA11	T3	-0.12085	0.300334	0.87383
Max EBV Viremia Level for T1	ANXA11	T1	-0.11603	0.895035	0.988574
Max EBV Viremia Level for T1	ANXA11	T2	-0.141028	0.838432	0.950222
Max EBV Viremia Level for T1	ANXA11	T3	0.0518304	0.674636	0.89816
SARS-CoV-2 RNAemia Level @ T1	ANXA11	T1	-0.12807	0.393463	0.494065
SARS-CoV-2 RNAemia Level @ T1	ANXA11	T2	-0.0445998	0.741498	0.793564
SARS-CoV-2 RNAemia Level @ T1	ANXA11	T3	0.255245	0.177858	0.366468
T2 Diabetes	BAMBI	T1	1.10095	0.000414139	0.0027214
T2 Diabetes	BAMBI	T2	1.47393	7.19237e-06	7.06451e-05
T2 Diabetes	BAMBI	T3	1.24276	0.105685	0.29014
IFN-a2 @ T1	BAMBI	T1	0.226384	0.373579	0.772267
IFN-a2 @ T1	BAMBI	T2	0.325742	0.293374	0.93293
IFN-a2 @ T1	BAMBI	T3	0.321634	0.444474	0.977401
RibosomalPhosphoprotein(P1) @ T1	BAMBI	T1	0.301536	0.0244455	0.977281
RibosomalPhosphoprotein(P1) @ T1	BAMBI	T2	0.240919	0.1154	0.997957
RibosomalPhosphoprotein(P1) @ T1	BAMBI	T3	0.479684	0.0137543	0.393735
Ro/SS-A @ T1	BAMBI	T1	-0.129871	0.678777	0.937561
Ro/SS-A @ T1	BAMBI	T2	-0.266334	0.588193	0.997913
Ro/SS-A @ T1	BAMBI	T3	0.00238219	0.464966	0.818784
La/SS-B @ T1	BAMBI	T1	-0.305695	0.840855	0.99632
La/SS-B @ T1	BAMBI	T2	-0.333937	0.317703	0.997033
La/SS-B @ T1	BAMBI	T3	-0.0866763	0.899602	0.986583
Jo-1 @ T1	BAMBI	T1	-0.0244938	0.679173	0.892531
Jo-1 @ T1	BAMBI	T2	-0.0597248	0.974199	0.996299
Jo-1 @ T1	BAMBI	T3	0.0227947	0.821996	0.968859
U1-snRNP @ T1	BAMBI	T1	-0.204418	0.704645	0.996751
U1-snRNP @ T1	BAMBI	T2	-0.0726456	0.673892	0.997805
U1-snRNP @ T1	BAMBI	T3	-0.0482651	0.950869	0.984272
Max EBV Viremia Level for T1	BAMBI	T1	-0.322258	0.337292	0.637107
Max EBV Viremia Level for T1	BAMBI	T2	-0.117169	0.701118	0.912304
Max EBV Viremia Level for T1	BAMBI	T3	0.0854722	0.674636	0.89816
SARS-CoV-2 RNAemia Level @ T1	BAMBI	T1	0.541769	0.6641	0.732382
SARS-CoV-2 RNAemia Level @ T1	BAMBI	T2	0.539303	0.0687878	0.126684
SARS-CoV-2 RNAemia Level @ T1	BAMBI	T3	0.417843	0.0202286	0.106441
T2 Diabetes	BIRC2	T1	-0.73878	0.0788287	0.162057
T2 Diabetes	BIRC2	T2	-0.75254	0.106711	0.198178
T2 Diabetes	BIRC2	T3	-1.33159	0.12882	0.324331
IFN-a2 @ T1	BIRC2	T1	0.835399	0.236489	0.768922
IFN-a2 @ T1	BIRC2	T2	0.630496	0.381491	0.973399
IFN-a2 @ T1	BIRC2	T3	0.265278	0.990238	0.999642
RibosomalPhosphoprotein(P1) @ T1	BIRC2	T1	0.384571	0.600289	0.977281
RibosomalPhosphoprotein(P1) @ T1	BIRC2	T2	-0.388871	0.55086	0.997957
RibosomalPhosphoprotein(P1) @ T1	BIRC2	T3	-0.519025	0.0834178	0.428728
Ro/SS-A @ T1	BIRC2	T1	0.0800569	0.974884	0.998068
Ro/SS-A @ T1	BIRC2	T2	-0.605093	0.277687	0.997913
Ro/SS-A @ T1	BIRC2	T3	-0.487143	0.114029	0.628297
La/SS-B @ T1	BIRC2	T1	-0.0837261	0.660817	0.99632
La/SS-B @ T1	BIRC2	T2	-0.101247	0.908296	0.997033
La/SS-B @ T1	BIRC2	T3	0.0330326	0.666247	0.972146
Jo-1 @ T1	BIRC2	T1	0.723878	0.244796	0.727466
Jo-1 @ T1	BIRC2	T2	0.199244	0.57904	0.97071
Jo-1 @ T1	BIRC2	T3	-0.0491179	0.743853	0.942072
U1-snRNP @ T1	BIRC2	T1	0.0521996	0.957958	0.996751
U1-snRNP @ T1	BIRC2	T2	0.0773386	0.810884	0.997805
U1-snRNP @ T1	BIRC2	T3	-0.544424	0.19978	0.850379
Max EBV Viremia Level for T1	BIRC2	T1	-0.231967	0.980862	0.98982
Max EBV Viremia Level for T1	BIRC2	T2	-0.481882	0.6572	0.912304
Max EBV Viremia Level for T1	BIRC2	T3	-0.228557	0.524979	0.89302
SARS-CoV-2 RNAemia Level @ T1	BIRC2	T1	-0.525794	0.145067	0.218093
SARS-CoV-2 RNAemia Level @ T1	BIRC2	T2	-0.391737	0.2486	0.342309
SARS-CoV-2 RNAemia Level @ T1	BIRC2	T3	0.0890786	0.880994	0.931578
T2 Diabetes	ADA	T1	0.242572	0.500751	0.608055
T2 Diabetes	ADA	T2	0.4563	0.127397	0.224341
T2 Diabetes	ADA	T3	-0.0333443	0.673543	0.815633
IFN-a2 @ T1	ADA	T1	0.606296	0.255378	0.768922
IFN-a2 @ T1	ADA	T2	0.434303	0.49131	0.983099
IFN-a2 @ T1	ADA	T3	-0.0464711	0.946351	0.999642
RibosomalPhosphoprotein(P1) @ T1	ADA	T1	0.567163	0.151447	0.977281
RibosomalPhosphoprotein(P1) @ T1	ADA	T2	0.106683	0.985703	0.997957
RibosomalPhosphoprotein(P1) @ T1	ADA	T3	-0.126921	0.76446	0.938587
Ro/SS-A @ T1	ADA	T1	0.182094	0.754725	0.946939
Ro/SS-A @ T1	ADA	T2	-0.148102	0.815916	0.997913
Ro/SS-A @ T1	ADA	T3	-0.393617	0.229817	0.704108
La/SS-B @ T1	ADA	T1	0.125692	0.737876	0.99632
La/SS-B @ T1	ADA	T2	-0.0366728	0.921047	0.997033
La/SS-B @ T1	ADA	T3	-0.147677	0.766972	0.972146
Jo-1 @ T1	ADA	T1	0.277982	0.454939	0.834173
Jo-1 @ T1	ADA	T2	-0.0808906	0.958334	0.996299
Jo-1 @ T1	ADA	T3	-0.212193	0.868113	0.984821
U1-snRNP @ T1	ADA	T1	0.437486	0.505901	0.996751
U1-snRNP @ T1	ADA	T2	0.346552	0.407742	0.997805
U1-snRNP @ T1	ADA	T3	-0.326189	0.328551	0.87383
Max EBV Viremia Level for T1	ADA	T1	0.11262	0.79188	0.951116
Max EBV Viremia Level for T1	ADA	T2	0.0880411	0.727968	0.913456
Max EBV Viremia Level for T1	ADA	T3	0.224002	0.79188	0.93088
SARS-CoV-2 RNAemia Level @ T1	ADA	T1	0.813883	0.00489714	0.0123688
SARS-CoV-2 RNAemia Level @ T1	ADA	T2	0.601245	0.0678316	0.125446
SARS-CoV-2 RNAemia Level @ T1	ADA	T3	0.411006	0.297601	0.483602
T2 Diabetes	ADAMTS13	T1	-0.352152	0.00499843	0.0195514
T2 Diabetes	ADAMTS13	T2	-0.435979	0.00109182	0.00451015
T2 Diabetes	ADAMTS13	T3	-0.351819	0.0109139	0.0790807
IFN-a2 @ T1	ADAMTS13	T1	-0.135741	0.474973	0.80129
IFN-a2 @ T1	ADAMTS13	T2	-0.0375518	0.912048	0.990706
IFN-a2 @ T1	ADAMTS13	T3	0.0107487	0.672958	0.999642
RibosomalPhosphoprotein(P1) @ T1	ADAMTS13	T1	0.0260325	0.777832	0.982063
RibosomalPhosphoprotein(P1) @ T1	ADAMTS13	T2	0.13256	0.189095	0.997957
RibosomalPhosphoprotein(P1) @ T1	ADAMTS13	T3	0.128541	0.100505	0.447039
Ro/SS-A @ T1	ADAMTS13	T1	-0.144241	0.487015	0.92829
Ro/SS-A @ T1	ADAMTS13	T2	-0.0383129	0.885607	0.997913
Ro/SS-A @ T1	ADAMTS13	T3	-0.0104116	0.873984	0.95619
La/SS-B @ T1	ADAMTS13	T1	0.00894017	0.833109	0.99632
La/SS-B @ T1	ADAMTS13	T2	0.106158	0.145784	0.997033
La/SS-B @ T1	ADAMTS13	T3	0.0882583	0.227859	0.972146
Jo-1 @ T1	ADAMTS13	T1	0.0756171	0.466047	0.834173
Jo-1 @ T1	ADAMTS13	T2	0.0890243	0.382537	0.97071
Jo-1 @ T1	ADAMTS13	T3	0.0188522	0.935959	0.991666
U1-snRNP @ T1	ADAMTS13	T1	-0.12953	0.411719	0.996751
U1-snRNP @ T1	ADAMTS13	T2	-0.0268048	0.726863	0.997805
U1-snRNP @ T1	ADAMTS13	T3	0.0308532	0.587269	0.950022
Max EBV Viremia Level for T1	ADAMTS13	T1	-0.485403	0.023397	0.116196
Max EBV Viremia Level for T1	ADAMTS13	T2	-0.477837	0.0264926	0.141081
Max EBV Viremia Level for T1	ADAMTS13	T3	-0.15576	0.885556	0.948695
SARS-CoV-2 RNAemia Level @ T1	ADAMTS13	T1	-0.451851	0.000265942	0.00102214
SARS-CoV-2 RNAemia Level @ T1	ADAMTS13	T2	-0.610021	2.6185e-06	1.86674e-05
SARS-CoV-2 RNAemia Level @ T1	ADAMTS13	T3	-0.398686	0.0235284	0.111823
T2 Diabetes	ACP6	T1	-0.00500063	0.559275	0.662733
T2 Diabetes	ACP6	T2	-0.00320847	0.994757	0.997013
T2 Diabetes	ACP6	T3	-0.562741	0.130613	0.324331
IFN-a2 @ T1	ACP6	T1	0.713188	0.0553304	0.750144
IFN-a2 @ T1	ACP6	T2	0.676662	0.0825387	0.821822
IFN-a2 @ T1	ACP6	T3	0.37271	0.306977	0.94933
RibosomalPhosphoprotein(P1) @ T1	ACP6	T1	0.446686	0.0689822	0.977281
RibosomalPhosphoprotein(P1) @ T1	ACP6	T2	0.0650736	0.729647	0.997957
RibosomalPhosphoprotein(P1) @ T1	ACP6	T3	-0.0110955	0.929258	0.97561
Ro/SS-A @ T1	ACP6	T1	0.243852	0.358686	0.92829
Ro/SS-A @ T1	ACP6	T2	-0.20071	0.549171	0.997913
Ro/SS-A @ T1	ACP6	T3	-0.206618	0.55201	0.841318
La/SS-B @ T1	ACP6	T1	-0.0188069	0.970337	0.99632
La/SS-B @ T1	ACP6	T2	-0.177397	0.635395	0.997033
La/SS-B @ T1	ACP6	T3	-0.075233	0.784956	0.972146
Jo-1 @ T1	ACP6	T1	0.410484	0.161296	0.727466
Jo-1 @ T1	ACP6	T2	0.0550629	0.692425	0.97071
Jo-1 @ T1	ACP6	T3	-0.117098	0.622146	0.910558
U1-snRNP @ T1	ACP6	T1	0.161456	0.675054	0.996751
U1-snRNP @ T1	ACP6	T2	0.0732822	0.849483	0.997805
U1-snRNP @ T1	ACP6	T3	-0.282379	0.311421	0.87383
Max EBV Viremia Level for T1	ACP6	T1	-0.260271	0.4079	0.698806
Max EBV Viremia Level for T1	ACP6	T2	-0.131757	0.819733	0.94601
Max EBV Viremia Level for T1	ACP6	T3	-0.295548	0.428587	0.834517
SARS-CoV-2 RNAemia Level @ T1	ACP6	T1	0.142618	0.948338	0.956998
SARS-CoV-2 RNAemia Level @ T1	ACP6	T2	0.109428	0.607982	0.685531
SARS-CoV-2 RNAemia Level @ T1	ACP6	T3	0.339482	0.263551	0.455036
T2 Diabetes	AIFM1	T1	-0.308421	0.0712846	0.151951
T2 Diabetes	AIFM1	T2	-0.148004	0.382158	0.519734
T2 Diabetes	AIFM1	T3	-0.380784	0.867848	0.935583
IFN-a2 @ T1	AIFM1	T1	0.235523	0.203552	0.768922
IFN-a2 @ T1	AIFM1	T2	0.133447	0.561509	0.983099
IFN-a2 @ T1	AIFM1	T3	-0.14995	0.769041	0.999642
RibosomalPhosphoprotein(P1) @ T1	AIFM1	T1	0.21189	0.246291	0.977281
RibosomalPhosphoprotein(P1) @ T1	AIFM1	T2	0.125674	0.337062	0.997957
RibosomalPhosphoprotein(P1) @ T1	AIFM1	T3	-0.173571	0.281728	0.619521
Ro/SS-A @ T1	AIFM1	T1	0.188658	0.238227	0.92829
Ro/SS-A @ T1	AIFM1	T2	-0.141649	0.44655	0.997913
Ro/SS-A @ T1	AIFM1	T3	-0.239198	0.094728	0.628297
La/SS-B @ T1	AIFM1	T1	0.161807	0.479865	0.99632
La/SS-B @ T1	AIFM1	T2	0.100337	0.623979	0.997033
La/SS-B @ T1	AIFM1	T3	-0.150257	0.292193	0.972146
Jo-1 @ T1	AIFM1	T1	0.21022	0.265789	0.749042
Jo-1 @ T1	AIFM1	T2	0.00186824	0.71458	0.97071
Jo-1 @ T1	AIFM1	T3	-0.242613	0.0826429	0.832994
U1-snRNP @ T1	AIFM1	T1	0.102144	0.649565	0.996751
U1-snRNP @ T1	AIFM1	T2	0.0609451	0.832277	0.997805
U1-snRNP @ T1	AIFM1	T3	-0.204936	0.465037	0.941521
Max EBV Viremia Level for T1	AIFM1	T1	-0.0644069	0.819733	0.958524
Max EBV Viremia Level for T1	AIFM1	T2	-0.130716	0.631395	0.912304
Max EBV Viremia Level for T1	AIFM1	T3	0.293389	0.150067	0.690933
SARS-CoV-2 RNAemia Level @ T1	AIFM1	T1	-0.0425038	0.609029	0.688467
SARS-CoV-2 RNAemia Level @ T1	AIFM1	T2	0.107894	0.703666	0.759937
SARS-CoV-2 RNAemia Level @ T1	AIFM1	T3	0.219041	0.252822	0.445209
T2 Diabetes	ANXA4	T1	-1.23517	0.031809	0.0852096
T2 Diabetes	ANXA4	T2	-1.2148	0.0648314	0.132053
T2 Diabetes	ANXA4	T3	-1.21842	0.177389	0.384343
IFN-a2 @ T1	ANXA4	T1	0.834224	0.291493	0.768922
IFN-a2 @ T1	ANXA4	T2	0.289311	0.916541	0.990706
IFN-a2 @ T1	ANXA4	T3	-0.0620617	0.936615	0.999642
RibosomalPhosphoprotein(P1) @ T1	ANXA4	T1	0.93125	0.289224	0.977281
RibosomalPhosphoprotein(P1) @ T1	ANXA4	T2	-0.445476	0.537267	0.997957
RibosomalPhosphoprotein(P1) @ T1	ANXA4	T3	-0.870496	0.0982273	0.447039
Ro/SS-A @ T1	ANXA4	T1	0.285061	0.521014	0.92829
Ro/SS-A @ T1	ANXA4	T2	-0.63738	0.358555	0.997913
Ro/SS-A @ T1	ANXA4	T3	-0.884221	0.192647	0.704108
La/SS-B @ T1	ANXA4	T1	-0.00615467	0.986155	0.99632
La/SS-B @ T1	ANXA4	T2	-0.210915	0.721631	0.997033
La/SS-B @ T1	ANXA4	T3	-0.431006	0.68771	0.972146
Jo-1 @ T1	ANXA4	T1	1.21829	0.0820503	0.727466
Jo-1 @ T1	ANXA4	T2	0.416718	0.548793	0.97071
Jo-1 @ T1	ANXA4	T3	-0.493983	0.610835	0.910558
U1-snRNP @ T1	ANXA4	T1	-0.049753	0.973966	0.996751
U1-snRNP @ T1	ANXA4	T2	-0.145219	0.781172	0.997805
U1-snRNP @ T1	ANXA4	T3	-0.89184	0.27378	0.864363
Max EBV Viremia Level for T1	ANXA4	T1	-0.734497	0.479161	0.727797
Max EBV Viremia Level for T1	ANXA4	T2	-0.444646	0.885556	0.964892
Max EBV Viremia Level for T1	ANXA4	T3	0.418325	0.746058	0.918545
SARS-CoV-2 RNAemia Level @ T1	ANXA4	T1	-1.48156	0.00686269	0.0168517
SARS-CoV-2 RNAemia Level @ T1	ANXA4	T2	-1.46994	0.0151387	0.0343143
SARS-CoV-2 RNAemia Level @ T1	ANXA4	T3	0.59882	0.635066	0.762769
T2 Diabetes	ALDH3A1	T1	0.265029	0.329024	0.451642
T2 Diabetes	ALDH3A1	T2	0.622374	0.00632954	0.0200402
T2 Diabetes	ALDH3A1	T3	0.708713	0.0630789	0.219534
IFN-a2 @ T1	ALDH3A1	T1	0.536482	0.136713	0.750144
IFN-a2 @ T1	ALDH3A1	T2	0.0448306	0.580756	0.983099
IFN-a2 @ T1	ALDH3A1	T3	0.154645	0.544774	0.999642
RibosomalPhosphoprotein(P1) @ T1	ALDH3A1	T1	0.372448	0.244364	0.977281
RibosomalPhosphoprotein(P1) @ T1	ALDH3A1	T2	0.141765	0.456302	0.997957
RibosomalPhosphoprotein(P1) @ T1	ALDH3A1	T3	0.0631012	0.47756	0.770371
Ro/SS-A @ T1	ALDH3A1	T1	-0.188405	0.296575	0.92829
Ro/SS-A @ T1	ALDH3A1	T2	-0.2225	0.280009	0.997913
Ro/SS-A @ T1	ALDH3A1	T3	-0.132848	0.95483	0.990788
La/SS-B @ T1	ALDH3A1	T1	-0.099897	0.62529	0.99632
La/SS-B @ T1	ALDH3A1	T2	0.00622062	0.697702	0.997033
La/SS-B @ T1	ALDH3A1	T3	-0.100654	0.749112	0.972146
Jo-1 @ T1	ALDH3A1	T1	-0.265628	0.218086	0.727466
Jo-1 @ T1	ALDH3A1	T2	-0.254941	0.294924	0.97071
Jo-1 @ T1	ALDH3A1	T3	-0.241677	0.298717	0.873389
U1-snRNP @ T1	ALDH3A1	T1	0.333347	0.281514	0.996751
U1-snRNP @ T1	ALDH3A1	T2	0.0978684	0.79387	0.997805
U1-snRNP @ T1	ALDH3A1	T3	0.0728884	0.775949	0.966976
Max EBV Viremia Level for T1	ALDH3A1	T1	0.175864	0.952179	0.988574
Max EBV Viremia Level for T1	ALDH3A1	T2	-0.110798	0.895035	0.964892
Max EBV Viremia Level for T1	ALDH3A1	T3	-0.305333	0.540736	0.89302
SARS-CoV-2 RNAemia Level @ T1	ALDH3A1	T1	0.68939	0.0395661	0.0741027
SARS-CoV-2 RNAemia Level @ T1	ALDH3A1	T2	0.550924	0.00812445	0.0204034
SARS-CoV-2 RNAemia Level @ T1	ALDH3A1	T3	0.48378	0.208323	0.398608
T2 Diabetes	ATP6AP2	T1	0.637967	0.0461549	0.11271
T2 Diabetes	ATP6AP2	T2	1.03533	0.00578417	0.0185261
T2 Diabetes	ATP6AP2	T3	0.524421	0.963292	0.983314
IFN-a2 @ T1	ATP6AP2	T1	0.236245	0.277567	0.768922
IFN-a2 @ T1	ATP6AP2	T2	-0.107746	0.979664	0.993146
IFN-a2 @ T1	ATP6AP2	T3	0.192115	0.242646	0.919708
RibosomalPhosphoprotein(P1) @ T1	ATP6AP2	T1	-0.409614	0.911271	0.988834
RibosomalPhosphoprotein(P1) @ T1	ATP6AP2	T2	-0.415306	0.547446	0.997957
RibosomalPhosphoprotein(P1) @ T1	ATP6AP2	T3	-0.175547	0.872163	0.956566
Ro/SS-A @ T1	ATP6AP2	T1	-0.300335	0.909376	0.993481
Ro/SS-A @ T1	ATP6AP2	T2	-0.18708	0.708367	0.997913
Ro/SS-A @ T1	ATP6AP2	T3	-0.196016	0.891866	0.970948
La/SS-B @ T1	ATP6AP2	T1	-0.913553	0.156916	0.99632
La/SS-B @ T1	ATP6AP2	T2	-0.526928	0.49794	0.997033
La/SS-B @ T1	ATP6AP2	T3	0.0266712	0.429961	0.972146
Jo-1 @ T1	ATP6AP2	T1	-0.441045	0.706151	0.904692
Jo-1 @ T1	ATP6AP2	T2	-0.658606	0.176729	0.97071
Jo-1 @ T1	ATP6AP2	T3	-0.3957	0.641195	0.91422
U1-snRNP @ T1	ATP6AP2	T1	-0.492014	0.96596	0.996751
U1-snRNP @ T1	ATP6AP2	T2	-0.399629	0.819425	0.997805
U1-snRNP @ T1	ATP6AP2	T3	-0.552947	0.303081	0.87383
Max EBV Viremia Level for T1	ATP6AP2	T1	0.480952	0.11337	0.335484
Max EBV Viremia Level for T1	ATP6AP2	T2	-0.0584159	0.692248	0.912304
Max EBV Viremia Level for T1	ATP6AP2	T3	-0.463678	0.589379	0.89302
SARS-CoV-2 RNAemia Level @ T1	ATP6AP2	T1	0.847046	0.0134423	0.03016
SARS-CoV-2 RNAemia Level @ T1	ATP6AP2	T2	0.858174	0.00242967	0.00725618
SARS-CoV-2 RNAemia Level @ T1	ATP6AP2	T3	0.667917	0.128665	0.321687
T2 Diabetes	ALDH1A1	T1	-0.396277	0.138686	0.247174
T2 Diabetes	ALDH1A1	T2	-0.148297	0.626793	0.732917
T2 Diabetes	ALDH1A1	T3	0.169449	0.710096	0.845991
IFN-a2 @ T1	ALDH1A1	T1	0.328283	0.541036	0.820901
IFN-a2 @ T1	ALDH1A1	T2	0.227826	0.215837	0.891588
IFN-a2 @ T1	ALDH1A1	T3	0.300423	0.0232374	0.606348
RibosomalPhosphoprotein(P1) @ T1	ALDH1A1	T1	0.128678	0.964069	0.988834
RibosomalPhosphoprotein(P1) @ T1	ALDH1A1	T2	0.092124	0.900177	0.997957
RibosomalPhosphoprotein(P1) @ T1	ALDH1A1	T3	-0.126958	0.811421	0.939167
Ro/SS-A @ T1	ALDH1A1	T1	0.212296	0.61956	0.92829
Ro/SS-A @ T1	ALDH1A1	T2	-0.157136	0.931213	0.997913
Ro/SS-A @ T1	ALDH1A1	T3	0.231545	0.0914187	0.628297
La/SS-B @ T1	ALDH1A1	T1	0.0903511	0.74162	0.99632
La/SS-B @ T1	ALDH1A1	T2	-0.156007	0.50476	0.997033
La/SS-B @ T1	ALDH1A1	T3	0.202636	0.214568	0.972146
Jo-1 @ T1	ALDH1A1	T1	0.218708	0.764681	0.914411
Jo-1 @ T1	ALDH1A1	T2	-0.0775063	0.855887	0.991577
Jo-1 @ T1	ALDH1A1	T3	0.0415939	0.739805	0.942072
U1-snRNP @ T1	ALDH1A1	T1	0.473739	0.268273	0.996751
U1-snRNP @ T1	ALDH1A1	T2	-0.0542003	0.86676	0.997805
U1-snRNP @ T1	ALDH1A1	T3	0.300368	0.0524522	0.850379
Max EBV Viremia Level for T1	ALDH1A1	T1	-0.197989	0.819733	0.958524
Max EBV Viremia Level for T1	ALDH1A1	T2	-0.446361	0.746058	0.913456
Max EBV Viremia Level for T1	ALDH1A1	T3	-0.219869	0.755157	0.922994
SARS-CoV-2 RNAemia Level @ T1	ALDH1A1	T1	0.890562	0.00273817	0.00765995
SARS-CoV-2 RNAemia Level @ T1	ALDH1A1	T2	0.576261	0.00523737	0.0144682
SARS-CoV-2 RNAemia Level @ T1	ALDH1A1	T3	0.168291	0.374166	0.57028
T2 Diabetes	ANGPT1	T1	-0.188981	0.14023	0.248922
T2 Diabetes	ANGPT1	T2	-0.0203214	0.610581	0.721596
T2 Diabetes	ANGPT1	T3	-0.21231	0.957649	0.979817
IFN-a2 @ T1	ANGPT1	T1	0.185739	0.284472	0.768922
IFN-a2 @ T1	ANGPT1	T2	0.0811088	0.640275	0.983099
IFN-a2 @ T1	ANGPT1	T3	-0.0825742	0.888109	0.999642
RibosomalPhosphoprotein(P1) @ T1	ANGPT1	T1	0.240281	0.231173	0.977281
RibosomalPhosphoprotein(P1) @ T1	ANGPT1	T2	0.0169024	0.993872	0.997957
RibosomalPhosphoprotein(P1) @ T1	ANGPT1	T3	-0.107087	0.165389	0.492351
Ro/SS-A @ T1	ANGPT1	T1	0.250138	0.142865	0.92829
Ro/SS-A @ T1	ANGPT1	T2	0.000320465	0.968702	0.997913
Ro/SS-A @ T1	ANGPT1	T3	-0.0448838	0.361794	0.772526
La/SS-B @ T1	ANGPT1	T1	0.13801	0.868083	0.99632
La/SS-B @ T1	ANGPT1	T2	0.152346	0.515081	0.997033
La/SS-B @ T1	ANGPT1	T3	-0.0244363	0.340304	0.972146
Jo-1 @ T1	ANGPT1	T1	0.24079	0.199876	0.727466
Jo-1 @ T1	ANGPT1	T2	0.096452	0.575641	0.97071
Jo-1 @ T1	ANGPT1	T3	-0.134145	0.180518	0.873389
U1-snRNP @ T1	ANGPT1	T1	0.0770011	0.98598	0.996751
U1-snRNP @ T1	ANGPT1	T2	0.0539832	0.853796	0.997805
U1-snRNP @ T1	ANGPT1	T3	-0.144297	0.225604	0.850379
Max EBV Viremia Level for T1	ANGPT1	T1	-0.0814654	0.572942	0.809075
Max EBV Viremia Level for T1	ANGPT1	T2	-0.0513456	0.923558	0.976585
Max EBV Viremia Level for T1	ANGPT1	T3	0.22255	0.325352	0.777329
SARS-CoV-2 RNAemia Level @ T1	ANGPT1	T1	-0.172843	0.0357633	0.0678429
SARS-CoV-2 RNAemia Level @ T1	ANGPT1	T2	-0.0752399	0.359139	0.457462
SARS-CoV-2 RNAemia Level @ T1	ANGPT1	T3	0.314107	0.0369453	0.149815
T2 Diabetes	AMN	T1	-0.0569812	0.743454	0.813383
T2 Diabetes	AMN	T2	0.0767158	0.942379	0.962413
T2 Diabetes	AMN	T3	-0.020359	0.818001	0.901637
IFN-a2 @ T1	AMN	T1	-0.17911	0.474973	0.80129
IFN-a2 @ T1	AMN	T2	0.00652686	0.966114	0.990771
IFN-a2 @ T1	AMN	T3	0.266575	0.398567	0.94933
RibosomalPhosphoprotein(P1) @ T1	AMN	T1	-0.121022	0.695642	0.979215
RibosomalPhosphoprotein(P1) @ T1	AMN	T2	0.0450906	0.835731	0.997957
RibosomalPhosphoprotein(P1) @ T1	AMN	T3	0.218569	0.307274	0.643674
Ro/SS-A @ T1	AMN	T1	-0.421817	0.150962	0.92829
Ro/SS-A @ T1	AMN	T2	-0.47006	0.155508	0.997913
Ro/SS-A @ T1	AMN	T3	-0.108901	0.759702	0.917454
La/SS-B @ T1	AMN	T1	-0.0264376	0.938743	0.99632
La/SS-B @ T1	AMN	T2	-0.00905491	0.904051	0.997033
La/SS-B @ T1	AMN	T3	0.150159	0.494207	0.972146
Jo-1 @ T1	AMN	T1	-0.418462	0.159933	0.727466
Jo-1 @ T1	AMN	T2	-0.38508	0.193211	0.97071
Jo-1 @ T1	AMN	T3	-0.0630204	0.923187	0.991666
U1-snRNP @ T1	AMN	T1	-0.0770041	0.811509	0.996751
U1-snRNP @ T1	AMN	T2	-0.0466108	0.967092	0.997805
U1-snRNP @ T1	AMN	T3	0.0200349	0.766972	0.966976
Max EBV Viremia Level for T1	AMN	T1	-0.777173	0.0664907	0.224343
Max EBV Viremia Level for T1	AMN	T2	-0.659773	0.116129	0.361472
Max EBV Viremia Level for T1	AMN	T3	-0.314099	0.449871	0.860792
SARS-CoV-2 RNAemia Level @ T1	AMN	T1	0.393198	0.145067	0.218093
SARS-CoV-2 RNAemia Level @ T1	AMN	T2	0.377996	0.210711	0.300433
SARS-CoV-2 RNAemia Level @ T1	AMN	T3	0.2346	0.367355	0.561837
T2 Diabetes	ANGPT2	T1	0.325874	0.181378	0.296922
T2 Diabetes	ANGPT2	T2	0.644725	0.0099066	0.0286191
T2 Diabetes	ANGPT2	T3	0.317186	0.072668	0.238341
IFN-a2 @ T1	ANGPT2	T1	0.189363	0.396146	0.786044
IFN-a2 @ T1	ANGPT2	T2	-0.0520657	0.516613	0.983099
IFN-a2 @ T1	ANGPT2	T3	-0.047045	0.985358	0.999642
RibosomalPhosphoprotein(P1) @ T1	ANGPT2	T1	-0.12539	0.633671	0.979215
RibosomalPhosphoprotein(P1) @ T1	ANGPT2	T2	-0.124884	0.867844	0.997957
RibosomalPhosphoprotein(P1) @ T1	ANGPT2	T3	-0.0417478	0.681364	0.888386
Ro/SS-A @ T1	ANGPT2	T1	-0.0217932	0.84069	0.97791
Ro/SS-A @ T1	ANGPT2	T2	0.00792316	0.828126	0.997913
Ro/SS-A @ T1	ANGPT2	T3	-0.245541	0.411462	0.808295
La/SS-B @ T1	ANGPT2	T1	-0.655672	0.0104424	0.923108
La/SS-B @ T1	ANGPT2	T2	-0.447152	0.119618	0.997033
La/SS-B @ T1	ANGPT2	T3	-0.313636	0.0720868	0.972146
Jo-1 @ T1	ANGPT2	T1	-0.428168	0.115397	0.727466
Jo-1 @ T1	ANGPT2	T2	-0.377854	0.261856	0.97071
Jo-1 @ T1	ANGPT2	T3	-0.358597	0.0735956	0.832994
U1-snRNP @ T1	ANGPT2	T1	-0.544269	0.120212	0.996751
U1-snRNP @ T1	ANGPT2	T2	-0.256031	0.936427	0.997805
U1-snRNP @ T1	ANGPT2	T3	-0.242212	0.416373	0.934449
Max EBV Viremia Level for T1	ANGPT2	T1	0.494864	0.221178	0.501338
Max EBV Viremia Level for T1	ANGPT2	T2	0.931701	0.00213704	0.0427485
Max EBV Viremia Level for T1	ANGPT2	T3	0.419448	0.110663	0.657922
SARS-CoV-2 RNAemia Level @ T1	ANGPT2	T1	1.07107	0.000678185	0.0022041
SARS-CoV-2 RNAemia Level @ T1	ANGPT2	T2	0.974584	0.000655351	0.00245479
SARS-CoV-2 RNAemia Level @ T1	ANGPT2	T3	0.693157	0.00139903	0.0268857
T2 Diabetes	ANGPTL1	T1	1.02001	0.00469394	0.0188602
T2 Diabetes	ANGPTL1	T2	1.13326	0.000293969	0.00147652
T2 Diabetes	ANGPTL1	T3	-0.0300772	0.918227	0.966324
IFN-a2 @ T1	ANGPTL1	T1	-0.0311834	0.907605	0.958931
IFN-a2 @ T1	ANGPTL1	T2	-0.28853	0.477156	0.983099
IFN-a2 @ T1	ANGPTL1	T3	-0.300509	0.391766	0.94933
RibosomalPhosphoprotein(P1) @ T1	ANGPTL1	T1	-0.448544	0.311344	0.977281
RibosomalPhosphoprotein(P1) @ T1	ANGPTL1	T2	-0.287931	0.377135	0.997957
RibosomalPhosphoprotein(P1) @ T1	ANGPTL1	T3	-0.17126	0.567651	0.81994
Ro/SS-A @ T1	ANGPTL1	T1	0.205527	0.685886	0.93858
Ro/SS-A @ T1	ANGPTL1	T2	0.0723683	0.807801	0.997913
Ro/SS-A @ T1	ANGPTL1	T3	-0.0673914	0.968372	0.990788
La/SS-B @ T1	ANGPTL1	T1	0.0316672	0.930858	0.99632
La/SS-B @ T1	ANGPTL1	T2	-0.227194	0.508188	0.997033
La/SS-B @ T1	ANGPTL1	T3	0.0250261	0.679094	0.972146
Jo-1 @ T1	ANGPTL1	T1	-0.317844	0.394038	0.811515
Jo-1 @ T1	ANGPTL1	T2	-0.199262	0.318462	0.97071
Jo-1 @ T1	ANGPTL1	T3	-0.197805	0.607086	0.910558
U1-snRNP @ T1	ANGPTL1	T1	0.269059	0.272638	0.996751
U1-snRNP @ T1	ANGPTL1	T2	0.0565648	0.653925	0.997805
U1-snRNP @ T1	ANGPTL1	T3	-0.00477038	0.528158	0.950022
Max EBV Viremia Level for T1	ANGPTL1	T1	1.40124	0.0012535	0.0263831
Max EBV Viremia Level for T1	ANGPTL1	T2	0.670434	0.0426617	0.200601
Max EBV Viremia Level for T1	ANGPTL1	T3	0.134701	0.62289	0.89302
SARS-CoV-2 RNAemia Level @ T1	ANGPTL1	T1	2.06066	1.94818e-07	1.87194e-06
SARS-CoV-2 RNAemia Level @ T1	ANGPTL1	T2	1.0833	0.0004723	0.00188069
SARS-CoV-2 RNAemia Level @ T1	ANGPTL1	T3	0.205619	0.891056	0.937731
T2 Diabetes	AMBP	T1	0.22931	0.122554	0.222918
T2 Diabetes	AMBP	T2	0.194383	0.259782	0.384025
T2 Diabetes	AMBP	T3	0.675717	0.0136038	0.0846882
IFN-a2 @ T1	AMBP	T1	-0.088796	0.600586	0.836884
IFN-a2 @ T1	AMBP	T2	0.233244	0.0627782	0.821822
IFN-a2 @ T1	AMBP	T3	0.156121	0.312807	0.94933
RibosomalPhosphoprotein(P1) @ T1	AMBP	T1	0.0115927	0.873783	0.988834
RibosomalPhosphoprotein(P1) @ T1	AMBP	T2	0.242985	0.0501862	0.997957
RibosomalPhosphoprotein(P1) @ T1	AMBP	T3	0.228003	0.127037	0.458092
Ro/SS-A @ T1	AMBP	T1	0.069129	0.417187	0.92829
Ro/SS-A @ T1	AMBP	T2	0.036793	0.689004	0.997913
Ro/SS-A @ T1	AMBP	T3	0.112018	0.271823	0.71775
La/SS-B @ T1	AMBP	T1	-0.126877	0.69346	0.99632
La/SS-B @ T1	AMBP	T2	-0.0363087	0.86177	0.997033
La/SS-B @ T1	AMBP	T3	-0.0218699	0.941527	0.986583
Jo-1 @ T1	AMBP	T1	0.0130262	0.947166	0.985053
Jo-1 @ T1	AMBP	T2	0.0697819	0.572251	0.97071
Jo-1 @ T1	AMBP	T3	0.0598191	0.893469	0.984821
U1-snRNP @ T1	AMBP	T1	0.00379262	0.585934	0.996751
U1-snRNP @ T1	AMBP	T2	0.0821771	0.339885	0.997805
U1-snRNP @ T1	AMBP	T3	0.0553596	0.505393	0.947661
Max EBV Viremia Level for T1	AMBP	T1	-0.297793	0.08414	0.271459
Max EBV Viremia Level for T1	AMBP	T2	-0.105114	0.394446	0.726437
Max EBV Viremia Level for T1	AMBP	T3	0.153148	0.710028	0.914096
SARS-CoV-2 RNAemia Level @ T1	AMBP	T1	-0.0232755	0.781704	0.832562
SARS-CoV-2 RNAemia Level @ T1	AMBP	T2	0.199321	0.240917	0.339126
SARS-CoV-2 RNAemia Level @ T1	AMBP	T3	0.230888	0.0651415	0.218125
T2 Diabetes	ACE2	T1	0.467775	0.0639282	0.140578
T2 Diabetes	ACE2	T2	0.931236	0.00205791	0.00777432
T2 Diabetes	ACE2	T3	0.910367	0.0072085	0.0579301
IFN-a2 @ T1	ACE2	T1	0.792295	0.0403268	0.750144
IFN-a2 @ T1	ACE2	T2	0.563906	0.0660474	0.821822
IFN-a2 @ T1	ACE2	T3	0.181874	0.544774	0.999642
RibosomalPhosphoprotein(P1) @ T1	ACE2	T1	0.118414	0.570943	0.977281
RibosomalPhosphoprotein(P1) @ T1	ACE2	T2	0.263149	0.393954	0.997957
RibosomalPhosphoprotein(P1) @ T1	ACE2	T3	0.170163	0.474127	0.770371
Ro/SS-A @ T1	ACE2	T1	0.751467	0.0202044	0.92829
Ro/SS-A @ T1	ACE2	T2	0.529972	0.0783418	0.997913
Ro/SS-A @ T1	ACE2	T3	0.466374	0.0414353	0.628297
La/SS-B @ T1	ACE2	T1	0.410427	0.193093	0.99632
La/SS-B @ T1	ACE2	T2	0.267184	0.369508	0.997033
La/SS-B @ T1	ACE2	T3	0.391887	0.284203	0.972146
Jo-1 @ T1	ACE2	T1	0.207058	0.566276	0.872105
Jo-1 @ T1	ACE2	T2	-0.0855744	0.663293	0.97071
Jo-1 @ T1	ACE2	T3	0.18237	0.691816	0.928777
U1-snRNP @ T1	ACE2	T1	0.301959	0.208512	0.996751
U1-snRNP @ T1	ACE2	T2	0.312219	0.202862	0.997805
U1-snRNP @ T1	ACE2	T3	0.384039	0.170625	0.850379
Max EBV Viremia Level for T1	ACE2	T1	1.13243	0.164129	0.414543
Max EBV Viremia Level for T1	ACE2	T2	1.08111	0.049179	0.221807
Max EBV Viremia Level for T1	ACE2	T3	0.425073	0.160524	0.697548
SARS-CoV-2 RNAemia Level @ T1	ACE2	T1	1.28396	0.000432253	0.00150438
SARS-CoV-2 RNAemia Level @ T1	ACE2	T2	1.56815	1.37841e-06	1.10774e-05
SARS-CoV-2 RNAemia Level @ T1	ACE2	T3	0.795486	0.0205741	0.106986
T2 Diabetes	BAG6	T1	-0.269117	0.186132	0.303581
T2 Diabetes	BAG6	T2	-0.209676	0.569776	0.693777
T2 Diabetes	BAG6	T3	-1.18371	0.0182085	0.101875
IFN-a2 @ T1	BAG6	T1	0.402537	0.238538	0.768922
IFN-a2 @ T1	BAG6	T2	0.239293	0.894103	0.990706
IFN-a2 @ T1	BAG6	T3	-0.115584	0.956094	0.999642
RibosomalPhosphoprotein(P1) @ T1	BAG6	T1	0.312207	0.238648	0.977281
RibosomalPhosphoprotein(P1) @ T1	BAG6	T2	-0.11771	0.417073	0.997957
RibosomalPhosphoprotein(P1) @ T1	BAG6	T3	-0.178571	0.267112	0.602365
Ro/SS-A @ T1	BAG6	T1	0.29695	0.312543	0.92829
Ro/SS-A @ T1	BAG6	T2	-0.0773681	0.518223	0.997913
Ro/SS-A @ T1	BAG6	T3	-0.250388	0.379962	0.78476
La/SS-B @ T1	BAG6	T1	0.170183	0.844734	0.99632
La/SS-B @ T1	BAG6	T2	0.167709	0.824049	0.997033
La/SS-B @ T1	BAG6	T3	0.117529	0.64927	0.972146
Jo-1 @ T1	BAG6	T1	0.500185	0.104235	0.727466
Jo-1 @ T1	BAG6	T2	0.251804	0.52582	0.97071
Jo-1 @ T1	BAG6	T3	-0.0206051	0.914684	0.990907
U1-snRNP @ T1	BAG6	T1	0.210215	0.541858	0.996751
U1-snRNP @ T1	BAG6	T2	0.298681	0.5145	0.997805
U1-snRNP @ T1	BAG6	T3	-0.170002	0.775949	0.966976
Max EBV Viremia Level for T1	BAG6	T1	-0.104956	0.94263	0.988574
Max EBV Viremia Level for T1	BAG6	T2	-0.183569	0.866648	0.957646
Max EBV Viremia Level for T1	BAG6	T3	-0.0385496	0.866648	0.945823
SARS-CoV-2 RNAemia Level @ T1	BAG6	T1	-0.267256	0.227711	0.313547
SARS-CoV-2 RNAemia Level @ T1	BAG6	T2	-0.151689	0.401979	0.503328
SARS-CoV-2 RNAemia Level @ T1	BAG6	T3	0.0121986	0.723663	0.818054
T2 Diabetes	ADM	T1	0.79432	1.38043e-05	0.000271041
T2 Diabetes	ADM	T2	0.872102	8.64763e-06	8.13246e-05
T2 Diabetes	ADM	T3	0.949278	0.000556962	0.0123088
IFN-a2 @ T1	ADM	T1	-0.242961	0.323253	0.768922
IFN-a2 @ T1	ADM	T2	-0.216612	0.55011	0.983099
IFN-a2 @ T1	ADM	T3	-0.132512	0.759708	0.999642
RibosomalPhosphoprotein(P1) @ T1	ADM	T1	-0.162506	0.376495	0.977281
RibosomalPhosphoprotein(P1) @ T1	ADM	T2	-0.0849652	0.896125	0.997957
RibosomalPhosphoprotein(P1) @ T1	ADM	T3	0.10074	0.563897	0.81994
Ro/SS-A @ T1	ADM	T1	-0.0958316	0.57917	0.92829
Ro/SS-A @ T1	ADM	T2	-0.256516	0.303958	0.997913
Ro/SS-A @ T1	ADM	T3	-0.157015	0.507508	0.83701
La/SS-B @ T1	ADM	T1	-0.178114	0.257252	0.99632
La/SS-B @ T1	ADM	T2	-0.175957	0.515081	0.997033
La/SS-B @ T1	ADM	T3	-0.0668811	0.535861	0.972146
Jo-1 @ T1	ADM	T1	-0.437291	0.0255833	0.727466
Jo-1 @ T1	ADM	T2	-0.355674	0.0865065	0.97071
Jo-1 @ T1	ADM	T3	-0.291524	0.119048	0.832994
U1-snRNP @ T1	ADM	T1	-0.274939	0.144705	0.996751
U1-snRNP @ T1	ADM	T2	-0.237238	0.420318	0.997805
U1-snRNP @ T1	ADM	T3	-0.0441889	0.857956	0.969863
Max EBV Viremia Level for T1	ADM	T1	0.310016	0.195194	0.463849
Max EBV Viremia Level for T1	ADM	T2	0.364725	0.307965	0.641906
Max EBV Viremia Level for T1	ADM	T3	0.0454752	1	1
SARS-CoV-2 RNAemia Level @ T1	ADM	T1	1.17008	4.05354e-10	1.19444e-08
SARS-CoV-2 RNAemia Level @ T1	ADM	T2	1.16317	7.71228e-10	2.84069e-08
SARS-CoV-2 RNAemia Level @ T1	ADM	T3	0.854182	0.000373726	0.0127067
T2 Diabetes	APLP1	T1	-0.127299	0.841163	0.891592
T2 Diabetes	APLP1	T2	-0.148549	0.802824	0.870967
T2 Diabetes	APLP1	T3	-0.268142	0.912609	0.966324
IFN-a2 @ T1	APLP1	T1	-0.670814	0.121132	0.750144
IFN-a2 @ T1	APLP1	T2	-0.258967	0.576882	0.983099
IFN-a2 @ T1	APLP1	T3	-0.771301	0.108995	0.669109
RibosomalPhosphoprotein(P1) @ T1	APLP1	T1	-0.23295	0.623574	0.979215
RibosomalPhosphoprotein(P1) @ T1	APLP1	T2	0.121547	0.669005	0.997957
RibosomalPhosphoprotein(P1) @ T1	APLP1	T3	-0.0427487	0.982293	0.986758
Ro/SS-A @ T1	APLP1	T1	-0.339275	0.298822	0.92829
Ro/SS-A @ T1	APLP1	T2	-0.355651	0.350398	0.997913
Ro/SS-A @ T1	APLP1	T3	-0.156995	0.716967	0.897732
La/SS-B @ T1	APLP1	T1	-0.0117184	0.954531	0.99632
La/SS-B @ T1	APLP1	T2	-0.356272	0.352609	0.997033
La/SS-B @ T1	APLP1	T3	-0.209314	0.726976	0.972146
Jo-1 @ T1	APLP1	T1	-0.330705	0.500257	0.834391
Jo-1 @ T1	APLP1	T2	-0.198866	0.645337	0.97071
Jo-1 @ T1	APLP1	T3	-0.195929	0.577465	0.910558
U1-snRNP @ T1	APLP1	T1	0.148118	0.535227	0.996751
U1-snRNP @ T1	APLP1	T2	-0.161343	0.789631	0.997805
U1-snRNP @ T1	APLP1	T3	-0.365291	0.44032	0.938571
Max EBV Viremia Level for T1	APLP1	T1	-0.372809	0.639948	0.857143
Max EBV Viremia Level for T1	APLP1	T2	-0.262192	0.572942	0.879307
Max EBV Viremia Level for T1	APLP1	T3	-0.524852	0.203594	0.710732
SARS-CoV-2 RNAemia Level @ T1	APLP1	T1	-0.181923	0.447489	0.543379
SARS-CoV-2 RNAemia Level @ T1	APLP1	T2	0.0446071	0.968525	0.97737
SARS-CoV-2 RNAemia Level @ T1	APLP1	T3	-0.43837	0.315683	0.501914
T2 Diabetes	ANGPTL7	T1	0.161346	0.756575	0.82366
T2 Diabetes	ANGPTL7	T2	0.155882	0.615194	0.725109
T2 Diabetes	ANGPTL7	T3	0.528214	0.170662	0.377163
IFN-a2 @ T1	ANGPTL7	T1	0.218783	0.333462	0.768922
IFN-a2 @ T1	ANGPTL7	T2	-0.267381	0.930037	0.990706
IFN-a2 @ T1	ANGPTL7	T3	-0.0487208	0.594585	0.999642
RibosomalPhosphoprotein(P1) @ T1	ANGPTL7	T1	0.169887	0.443781	0.977281
RibosomalPhosphoprotein(P1) @ T1	ANGPTL7	T2	0.154903	0.420019	0.997957
RibosomalPhosphoprotein(P1) @ T1	ANGPTL7	T3	-0.0518552	0.955751	0.982374
Ro/SS-A @ T1	ANGPTL7	T1	0.601328	0.0157542	0.92829
Ro/SS-A @ T1	ANGPTL7	T2	-0.0371827	0.514841	0.997913
Ro/SS-A @ T1	ANGPTL7	T3	0.219406	0.548229	0.841318
La/SS-B @ T1	ANGPTL7	T1	0.486736	0.0647663	0.99632
La/SS-B @ T1	ANGPTL7	T2	0.199526	0.389848	0.997033
La/SS-B @ T1	ANGPTL7	T3	0.297205	0.23013	0.972146
Jo-1 @ T1	ANGPTL7	T1	0.46951	0.0333895	0.727466
Jo-1 @ T1	ANGPTL7	T2	0.39786	0.184834	0.97071
Jo-1 @ T1	ANGPTL7	T3	0.196443	0.537885	0.910558
U1-snRNP @ T1	ANGPTL7	T1	0.275961	0.247168	0.996751
U1-snRNP @ T1	ANGPTL7	T2	0.501199	0.0856133	0.997805
U1-snRNP @ T1	ANGPTL7	T3	0.443095	0.117854	0.850379
Max EBV Viremia Level for T1	ANGPTL7	T1	-0.270607	0.631395	0.850843
Max EBV Viremia Level for T1	ANGPTL7	T2	-1.0736	0.108008	0.345938
Max EBV Viremia Level for T1	ANGPTL7	T3	0.10362	0.374775	0.802468
SARS-CoV-2 RNAemia Level @ T1	ANGPTL7	T1	0.575199	0.204195	0.289276
SARS-CoV-2 RNAemia Level @ T1	ANGPTL7	T2	-0.207775	0.541324	0.623086
SARS-CoV-2 RNAemia Level @ T1	ANGPTL7	T3	0.162653	0.489434	0.659542
T2 Diabetes	AHCY	T1	0.250884	0.173959	0.289059
T2 Diabetes	AHCY	T2	0.540217	0.0562825	0.118461
T2 Diabetes	AHCY	T3	0.412527	0.10722	0.290743
IFN-a2 @ T1	AHCY	T1	0.708114	0.162927	0.750144
IFN-a2 @ T1	AHCY	T2	0.52205	0.0516877	0.821822
IFN-a2 @ T1	AHCY	T3	0.0912211	0.835239	0.999642
RibosomalPhosphoprotein(P1) @ T1	AHCY	T1	-0.106667	0.397309	0.977281
RibosomalPhosphoprotein(P1) @ T1	AHCY	T2	-0.132777	0.687747	0.997957
RibosomalPhosphoprotein(P1) @ T1	AHCY	T3	-0.515082	0.128425	0.458092
Ro/SS-A @ T1	AHCY	T1	0.154026	0.920904	0.993802
Ro/SS-A @ T1	AHCY	T2	0.128725	0.488203	0.997913
Ro/SS-A @ T1	AHCY	T3	0.0895824	0.489538	0.832214
La/SS-B @ T1	AHCY	T1	-0.00955221	0.576995	0.99632
La/SS-B @ T1	AHCY	T2	-0.256209	0.646899	0.997033
La/SS-B @ T1	AHCY	T3	0.0692176	0.753565	0.972146
Jo-1 @ T1	AHCY	T1	-0.0598157	0.532749	0.857985
Jo-1 @ T1	AHCY	T2	0.0175206	0.832523	0.983224
Jo-1 @ T1	AHCY	T3	-0.294868	0.151122	0.834947
U1-snRNP @ T1	AHCY	T1	-0.0135148	0.443887	0.996751
U1-snRNP @ T1	AHCY	T2	0.0659179	0.875423	0.997805
U1-snRNP @ T1	AHCY	T3	-0.233701	0.331464	0.87383
Max EBV Viremia Level for T1	AHCY	T1	0.761199	0.0358194	0.158322
Max EBV Viremia Level for T1	AHCY	T2	0.524185	0.221178	0.54615
Max EBV Viremia Level for T1	AHCY	T3	0.126023	0.857222	0.945823
SARS-CoV-2 RNAemia Level @ T1	AHCY	T1	1.57846	4.685e-07	3.83476e-06
SARS-CoV-2 RNAemia Level @ T1	AHCY	T2	1.16658	1.19472e-06	9.96352e-06
SARS-CoV-2 RNAemia Level @ T1	AHCY	T3	0.742982	0.00193984	0.0324455
T2 Diabetes	AGRP	T1	1.30337	0.0158614	0.04835
T2 Diabetes	AGRP	T2	1.6113	0.0032083	0.0112545
T2 Diabetes	AGRP	T3	2.31176	0.00297532	0.0335856
IFN-a2 @ T1	AGRP	T1	0.272484	0.504142	0.803385
IFN-a2 @ T1	AGRP	T2	0.117821	0.796615	0.983099
IFN-a2 @ T1	AGRP	T3	0.397668	0.811436	0.999642
RibosomalPhosphoprotein(P1) @ T1	AGRP	T1	-0.0676214	0.9	0.988834
RibosomalPhosphoprotein(P1) @ T1	AGRP	T2	-0.23255	0.792029	0.997957
RibosomalPhosphoprotein(P1) @ T1	AGRP	T3	-0.00536049	0.824355	0.939167
Ro/SS-A @ T1	AGRP	T1	0.408013	0.460115	0.92829
Ro/SS-A @ T1	AGRP	T2	0.276079	0.42803	0.997913
Ro/SS-A @ T1	AGRP	T3	0.241479	0.614175	0.870082
La/SS-B @ T1	AGRP	T1	0.311309	0.49541	0.99632
La/SS-B @ T1	AGRP	T2	0.412197	0.259416	0.997033
La/SS-B @ T1	AGRP	T3	-0.264116	0.575205	0.972146
Jo-1 @ T1	AGRP	T1	0.144612	0.712955	0.905534
Jo-1 @ T1	AGRP	T2	-0.109904	0.79392	0.97071
Jo-1 @ T1	AGRP	T3	-0.563341	0.316492	0.873389
U1-snRNP @ T1	AGRP	T1	0.0454225	0.910059	0.996751
U1-snRNP @ T1	AGRP	T2	0.36004	0.449432	0.997805
U1-snRNP @ T1	AGRP	T3	0.385783	0.692034	0.96212
Max EBV Viremia Level for T1	AGRP	T1	-0.118678	0.394446	0.681035
Max EBV Viremia Level for T1	AGRP	T2	0.599298	0.442711	0.7765
Max EBV Viremia Level for T1	AGRP	T3	1.34576	0.121805	0.657922
SARS-CoV-2 RNAemia Level @ T1	AGRP	T1	1.14361	0.00856387	0.0202419
SARS-CoV-2 RNAemia Level @ T1	AGRP	T2	0.856156	0.120783	0.19484
SARS-CoV-2 RNAemia Level @ T1	AGRP	T3	1.80718	0.005751	0.0628487
T2 Diabetes	AGR2	T1	0.459432	0.013304	0.0426113
T2 Diabetes	AGR2	T2	0.792052	0.000397547	0.0019524
T2 Diabetes	AGR2	T3	0.309044	0.455067	0.632515
IFN-a2 @ T1	AGR2	T1	0.319658	0.21861	0.768922
IFN-a2 @ T1	AGR2	T2	0.14347	0.419564	0.973399
IFN-a2 @ T1	AGR2	T3	-0.113739	0.508827	0.999642
RibosomalPhosphoprotein(P1) @ T1	AGR2	T1	-0.059519	0.788761	0.982063
RibosomalPhosphoprotein(P1) @ T1	AGR2	T2	0.104955	0.578544	0.997957
RibosomalPhosphoprotein(P1) @ T1	AGR2	T3	0.306851	0.201885	0.528008
Ro/SS-A @ T1	AGR2	T1	0.0787238	0.721834	0.943937
Ro/SS-A @ T1	AGR2	T2	-0.145437	0.848566	0.997913
Ro/SS-A @ T1	AGR2	T3	-0.174305	0.39238	0.78476
La/SS-B @ T1	AGR2	T1	-0.255654	0.46459	0.99632
La/SS-B @ T1	AGR2	T2	-0.25105	0.561039	0.997033
La/SS-B @ T1	AGR2	T3	-0.0343689	0.735804	0.972146
Jo-1 @ T1	AGR2	T1	-0.213931	0.509013	0.839492
Jo-1 @ T1	AGR2	T2	-0.28506	0.283604	0.97071
Jo-1 @ T1	AGR2	T3	0.0621556	0.965819	0.991666
U1-snRNP @ T1	AGR2	T1	0.173012	0.299848	0.996751
U1-snRNP @ T1	AGR2	T2	0.0525084	0.417153	0.997805
U1-snRNP @ T1	AGR2	T3	0.000581914	0.718184	0.96212
Max EBV Viremia Level for T1	AGR2	T1	0.944232	0.0199727	0.110349
Max EBV Viremia Level for T1	AGR2	T2	-0.11254	0.838432	0.950222
Max EBV Viremia Level for T1	AGR2	T3	0.203253	0.581134	0.89302
SARS-CoV-2 RNAemia Level @ T1	AGR2	T1	1.03254	4.21703e-06	2.62525e-05
SARS-CoV-2 RNAemia Level @ T1	AGR2	T2	0.678456	0.00275269	0.00800452
SARS-CoV-2 RNAemia Level @ T1	AGR2	T3	0.157908	0.328131	0.514305
T2 Diabetes	AGER	T1	0.983625	0.000578464	0.00330615
T2 Diabetes	AGER	T2	0.609191	0.0384684	0.0880986
T2 Diabetes	AGER	T3	0.482096	0.694343	0.833966
IFN-a2 @ T1	AGER	T1	0.266138	0.474973	0.80129
IFN-a2 @ T1	AGER	T2	0.165378	0.406631	0.973399
IFN-a2 @ T1	AGER	T3	0.0697848	0.941482	0.999642
RibosomalPhosphoprotein(P1) @ T1	AGER	T1	-0.173677	0.616881	0.977281
RibosomalPhosphoprotein(P1) @ T1	AGER	T2	-0.14748	0.803889	0.997957
RibosomalPhosphoprotein(P1) @ T1	AGER	T3	0.148895	0.460529	0.770371
Ro/SS-A @ T1	AGER	T1	0.414292	0.190126	0.92829
Ro/SS-A @ T1	AGER	T2	-0.11784	0.787606	0.997913
Ro/SS-A @ T1	AGER	T3	0.0598768	0.755393	0.917263
La/SS-B @ T1	AGER	T1	-0.481788	0.152604	0.99632
La/SS-B @ T1	AGER	T2	-0.657433	0.0649374	0.997033
La/SS-B @ T1	AGER	T3	-0.00278987	0.932192	0.986583
Jo-1 @ T1	AGER	T1	-0.262934	0.311409	0.760456
Jo-1 @ T1	AGER	T2	-0.123854	0.782433	0.97071
Jo-1 @ T1	AGER	T3	0.0922943	0.935959	0.991666
U1-snRNP @ T1	AGER	T1	-0.0248204	0.937971	0.996751
U1-snRNP @ T1	AGER	T2	-0.259544	0.962707	0.997805
U1-snRNP @ T1	AGER	T3	0.142682	0.42654	0.934449
Max EBV Viremia Level for T1	AGER	T1	0.778855	0.0478126	0.195677
Max EBV Viremia Level for T1	AGER	T2	0.305459	0.249553	0.577499
Max EBV Viremia Level for T1	AGER	T3	0.0445704	0.866648	0.945823
SARS-CoV-2 RNAemia Level @ T1	AGER	T1	1.34581	3.12107e-07	2.87399e-06
SARS-CoV-2 RNAemia Level @ T1	AGER	T2	0.452178	0.0505186	0.0966632
SARS-CoV-2 RNAemia Level @ T1	AGER	T3	0.108587	0.941598	0.967875
T2 Diabetes	AREG,AREGB	T1	2.61556	2.87785e-07	1.81716e-05
T2 Diabetes	AREG,AREGB	T2	3.16572	2.96527e-09	3.27662e-07
T2 Diabetes	AREG,AREGB	T3	1.85055	8.6318e-05	0.00327423
IFN-a2 @ T1	AREG,AREGB	T1	1.01702	0.12874	0.750144
IFN-a2 @ T1	AREG,AREGB	T2	0.654787	0.452933	0.983099
IFN-a2 @ T1	AREG,AREGB	T3	0.208988	0.951222	0.999642
RibosomalPhosphoprotein(P1) @ T1	AREG,AREGB	T1	0.0637962	0.674732	0.979215
RibosomalPhosphoprotein(P1) @ T1	AREG,AREGB	T2	-0.0972908	0.847744	0.997957
RibosomalPhosphoprotein(P1) @ T1	AREG,AREGB	T3	0.419076	0.474127	0.770371
Ro/SS-A @ T1	AREG,AREGB	T1	0.308918	0.480965	0.92829
Ro/SS-A @ T1	AREG,AREGB	T2	-0.123838	0.952027	0.997913
Ro/SS-A @ T1	AREG,AREGB	T3	-0.348053	0.529521	0.841318
La/SS-B @ T1	AREG,AREGB	T1	-0.297532	0.852503	0.99632
La/SS-B @ T1	AREG,AREGB	T2	-0.0989581	0.921047	0.997033
La/SS-B @ T1	AREG,AREGB	T3	-0.070728	0.679094	0.972146
Jo-1 @ T1	AREG,AREGB	T1	-0.848534	0.185824	0.727466
Jo-1 @ T1	AREG,AREGB	T2	-1.02938	0.0752717	0.97071
Jo-1 @ T1	AREG,AREGB	T3	-0.0836393	0.26291	0.873389
U1-snRNP @ T1	AREG,AREGB	T1	0.290565	0.477445	0.996751
U1-snRNP @ T1	AREG,AREGB	T2	-0.0478497	0.94956	0.997805
U1-snRNP @ T1	AREG,AREGB	T3	0.0857533	0.932192	0.983362
Max EBV Viremia Level for T1	AREG,AREGB	T1	3.30944	0.000136663	0.0151012
Max EBV Viremia Level for T1	AREG,AREGB	T2	1.91405	0.00305104	0.0518676
Max EBV Viremia Level for T1	AREG,AREGB	T3	0.538113	0.230368	0.727303
SARS-CoV-2 RNAemia Level @ T1	AREG,AREGB	T1	3.43128	3.3017e-11	1.82419e-09
SARS-CoV-2 RNAemia Level @ T1	AREG,AREGB	T2	3.24617	1.52083e-10	8.63053e-09
SARS-CoV-2 RNAemia Level @ T1	AREG,AREGB	T3	0.803024	0.0135641	0.0832687
T2 Diabetes	ARTN	T1	-0.0232724	0.904747	0.945385
T2 Diabetes	ARTN	T2	0.195268	0.130711	0.227458
T2 Diabetes	ARTN	T3	-0.0473305	0.918227	0.966324
IFN-a2 @ T1	ARTN	T1	0.121231	0.551327	0.823266
IFN-a2 @ T1	ARTN	T2	0.154641	0.88068	0.990706
IFN-a2 @ T1	ARTN	T3	0.301293	0.278916	0.948314
RibosomalPhosphoprotein(P1) @ T1	ARTN	T1	-0.100714	0.907512	0.988834
RibosomalPhosphoprotein(P1) @ T1	ARTN	T2	0.0959413	0.283439	0.997957
RibosomalPhosphoprotein(P1) @ T1	ARTN	T3	0.395652	0.00457713	0.337182
Ro/SS-A @ T1	ARTN	T1	-0.326261	0.242105	0.92829
Ro/SS-A @ T1	ARTN	T2	0.0338351	0.366829	0.997913
Ro/SS-A @ T1	ARTN	T3	-0.0910993	0.900829	0.978296
La/SS-B @ T1	ARTN	T1	-0.285156	0.158374	0.99632
La/SS-B @ T1	ARTN	T2	0.137192	0.282735	0.997033
La/SS-B @ T1	ARTN	T3	0.0870985	0.413016	0.972146
Jo-1 @ T1	ARTN	T1	-0.253543	0.457702	0.834173
Jo-1 @ T1	ARTN	T2	-0.209975	0.475221	0.97071
Jo-1 @ T1	ARTN	T3	0.0439856	0.566536	0.910558
U1-snRNP @ T1	ARTN	T1	-0.209476	0.610336	0.996751
U1-snRNP @ T1	ARTN	T2	-0.198839	0.423497	0.997805
U1-snRNP @ T1	ARTN	T3	0.167071	0.187709	0.850379
Max EBV Viremia Level for T1	ARTN	T1	-0.108428	0.773455	0.951116
Max EBV Viremia Level for T1	ARTN	T2	0.134125	0.285756	0.625269
Max EBV Viremia Level for T1	ARTN	T3	0.257972	0.280378	0.762506
SARS-CoV-2 RNAemia Level @ T1	ARTN	T1	0.351598	0.125615	0.194132
SARS-CoV-2 RNAemia Level @ T1	ARTN	T2	0.263197	0.144303	0.224585
SARS-CoV-2 RNAemia Level @ T1	ARTN	T3	0.440987	0.130276	0.321687
T2 Diabetes	APEX1	T1	0.00461689	0.717438	0.790792
T2 Diabetes	APEX1	T2	0.0886394	0.708002	0.794256
T2 Diabetes	APEX1	T3	-0.597439	0.393547	0.585683
IFN-a2 @ T1	APEX1	T1	0.296901	0.504142	0.803385
IFN-a2 @ T1	APEX1	T2	0.0759574	0.862836	0.990706
IFN-a2 @ T1	APEX1	T3	-0.169171	0.727326	0.999642
RibosomalPhosphoprotein(P1) @ T1	APEX1	T1	0.670801	0.150099	0.977281
RibosomalPhosphoprotein(P1) @ T1	APEX1	T2	-0.322175	0.408311	0.997957
RibosomalPhosphoprotein(P1) @ T1	APEX1	T3	-0.823209	0.0895269	0.447039
Ro/SS-A @ T1	APEX1	T1	0.440832	0.260102	0.92829
Ro/SS-A @ T1	APEX1	T2	-0.57644	0.197204	0.997913
Ro/SS-A @ T1	APEX1	T3	-0.566276	0.216899	0.704108
La/SS-B @ T1	APEX1	T1	-0.243832	0.986155	0.99632
La/SS-B @ T1	APEX1	T2	-0.302481	0.461324	0.997033
La/SS-B @ T1	APEX1	T3	-0.759483	0.377157	0.972146
Jo-1 @ T1	APEX1	T1	0.363285	0.30706	0.760456
Jo-1 @ T1	APEX1	T2	-0.192221	0.62406	0.97071
Jo-1 @ T1	APEX1	T3	-0.769664	0.365321	0.897065
U1-snRNP @ T1	APEX1	T1	-0.164746	0.910059	0.996751
U1-snRNP @ T1	APEX1	T2	-0.180193	0.714511	0.997805
U1-snRNP @ T1	APEX1	T3	-0.835095	0.36772	0.87383
Max EBV Viremia Level for T1	APEX1	T1	0.145798	0.524979	0.768347
Max EBV Viremia Level for T1	APEX1	T2	-0.147378	1	1
Max EBV Viremia Level for T1	APEX1	T3	-0.239391	0.952179	0.983325
SARS-CoV-2 RNAemia Level @ T1	APEX1	T1	0.510455	0.176245	0.255411
SARS-CoV-2 RNAemia Level @ T1	APEX1	T2	0.270932	0.484428	0.580263
SARS-CoV-2 RNAemia Level @ T1	APEX1	T3	0.514544	0.181995	0.367313
T2 Diabetes	ARNT	T1	-0.0893435	0.829904	0.881773
T2 Diabetes	ARNT	T2	-0.12335	0.780043	0.85766
T2 Diabetes	ARNT	T3	-0.043058	0.632697	0.794466
IFN-a2 @ T1	ARNT	T1	-0.0537172	0.907605	0.958931
IFN-a2 @ T1	ARNT	T2	-0.0814254	0.753236	0.983099
IFN-a2 @ T1	ARNT	T3	0.0945719	0.497127	0.999642
RibosomalPhosphoprotein(P1) @ T1	ARNT	T1	0.242434	0.189808	0.977281
RibosomalPhosphoprotein(P1) @ T1	ARNT	T2	0.260855	0.148071	0.997957
RibosomalPhosphoprotein(P1) @ T1	ARNT	T3	0.414449	0.0445769	0.412964
Ro/SS-A @ T1	ARNT	T1	-0.170282	0.654126	0.93459
Ro/SS-A @ T1	ARNT	T2	-0.161045	0.775556	0.997913
Ro/SS-A @ T1	ARNT	T3	0.0668312	0.341299	0.749398
La/SS-B @ T1	ARNT	T1	0.228872	0.112049	0.99632
La/SS-B @ T1	ARNT	T2	0.28195	0.0274789	0.866807
La/SS-B @ T1	ARNT	T3	0.354561	0.0106019	0.972146
Jo-1 @ T1	ARNT	T1	-0.131967	0.947166	0.985053
Jo-1 @ T1	ARNT	T2	-0.158601	0.817028	0.973387
Jo-1 @ T1	ARNT	T3	0.0195911	0.695771	0.928777
U1-snRNP @ T1	ARNT	T1	-0.0571993	0.862485	0.996751
U1-snRNP @ T1	ARNT	T2	-0.0525138	0.875423	0.997805
U1-snRNP @ T1	ARNT	T3	0.11663	0.403041	0.932691
Max EBV Viremia Level for T1	ARNT	T1	-0.516953	0.130722	0.358877
Max EBV Viremia Level for T1	ARNT	T2	-0.677478	0.00991623	0.0867354
Max EBV Viremia Level for T1	ARNT	T3	-0.555805	0.11337	0.657922
SARS-CoV-2 RNAemia Level @ T1	ARNT	T1	0.194633	0.447489	0.543379
SARS-CoV-2 RNAemia Level @ T1	ARNT	T2	0.206947	0.484428	0.580263
SARS-CoV-2 RNAemia Level @ T1	ARNT	T3	0.348237	0.14199	0.330313
T2 Diabetes	AXIN1	T1	-0.214281	0.20815	0.32741
T2 Diabetes	AXIN1	T2	-0.20836	0.143735	0.244007
T2 Diabetes	AXIN1	T3	-0.571833	0.170662	0.377163
IFN-a2 @ T1	AXIN1	T1	0.284009	0.320732	0.768922
IFN-a2 @ T1	AXIN1	T2	0.2833	0.27058	0.93293
IFN-a2 @ T1	AXIN1	T3	-0.162293	0.764371	0.999642
RibosomalPhosphoprotein(P1) @ T1	AXIN1	T1	0.308196	0.128563	0.977281
RibosomalPhosphoprotein(P1) @ T1	AXIN1	T2	0.0993289	0.725802	0.997957
RibosomalPhosphoprotein(P1) @ T1	AXIN1	T3	-0.207007	0.0993608	0.447039
Ro/SS-A @ T1	AXIN1	T1	0.136965	0.403419	0.92829
Ro/SS-A @ T1	AXIN1	T2	0.0345006	0.811856	0.997913
Ro/SS-A @ T1	AXIN1	T3	-0.25131	0.0992889	0.628297
La/SS-B @ T1	AXIN1	T1	0.299244	0.191402	0.99632
La/SS-B @ T1	AXIN1	T2	0.248205	0.266267	0.997033
La/SS-B @ T1	AXIN1	T3	-0.0960394	0.603533	0.972146
Jo-1 @ T1	AXIN1	T1	0.288277	0.175409	0.727466
Jo-1 @ T1	AXIN1	T2	0.143591	0.596174	0.97071
Jo-1 @ T1	AXIN1	T3	-0.183664	0.385517	0.907008
U1-snRNP @ T1	AXIN1	T1	0.110945	0.858541	0.996751
U1-snRNP @ T1	AXIN1	T2	0.274765	0.20482	0.997805
U1-snRNP @ T1	AXIN1	T3	-0.242597	0.443804	0.938571
Max EBV Viremia Level for T1	AXIN1	T1	-0.373249	0.249553	0.53806
Max EBV Viremia Level for T1	AXIN1	T2	-0.194649	0.362004	0.683785
Max EBV Viremia Level for T1	AXIN1	T3	0.223901	0.296722	0.762506
SARS-CoV-2 RNAemia Level @ T1	AXIN1	T1	-0.274838	0.0645007	0.110501
SARS-CoV-2 RNAemia Level @ T1	AXIN1	T2	-0.131486	0.207279	0.298428
SARS-CoV-2 RNAemia Level @ T1	AXIN1	T3	0.168859	0.416648	0.607784
T2 Diabetes	ARG1	T1	-0.27871	0.700272	0.777689
T2 Diabetes	ARG1	T2	0.0144206	0.82066	0.878286
T2 Diabetes	ARG1	T3	-0.267247	0.845617	0.916085
IFN-a2 @ T1	ARG1	T1	0.482031	0.794486	0.909447
IFN-a2 @ T1	ARG1	T2	0.392977	0.710623	0.983099
IFN-a2 @ T1	ARG1	T3	0.535994	0.481752	0.999642
RibosomalPhosphoprotein(P1) @ T1	ARG1	T1	0.609528	0.386816	0.977281
RibosomalPhosphoprotein(P1) @ T1	ARG1	T2	0.34538	0.229897	0.997957
RibosomalPhosphoprotein(P1) @ T1	ARG1	T3	0.548799	0.421074	0.750462
Ro/SS-A @ T1	ARG1	T1	0.527727	0.468988	0.92829
Ro/SS-A @ T1	ARG1	T2	0.577292	0.257377	0.997913
Ro/SS-A @ T1	ARG1	T3	0.70751	0.0673145	0.628297
La/SS-B @ T1	ARG1	T1	0.373216	0.533788	0.99632
La/SS-B @ T1	ARG1	T2	0.188344	0.355391	0.997033
La/SS-B @ T1	ARG1	T3	0.55115	0.208137	0.972146
Jo-1 @ T1	ARG1	T1	0.325523	0.613564	0.886259
Jo-1 @ T1	ARG1	T2	0.375809	0.407415	0.97071
Jo-1 @ T1	ARG1	T3	0.398979	0.492933	0.910558
U1-snRNP @ T1	ARG1	T1	0.739863	0.102214	0.996751
U1-snRNP @ T1	ARG1	T2	0.619895	0.23803	0.997805
U1-snRNP @ T1	ARG1	T3	0.681788	0.0818786	0.850379
Max EBV Viremia Level for T1	ARG1	T1	-0.165079	0.933089	0.988574
Max EBV Viremia Level for T1	ARG1	T2	-0.278284	0.895035	0.964892
Max EBV Viremia Level for T1	ARG1	T3	0.320134	0.933089	0.972701
SARS-CoV-2 RNAemia Level @ T1	ARG1	T1	0.66176	0.119604	0.186144
SARS-CoV-2 RNAemia Level @ T1	ARG1	T2	0.177052	0.107766	0.177073
SARS-CoV-2 RNAemia Level @ T1	ARG1	T3	0.451578	0.916285	0.948473
T2 Diabetes	BMP6	T1	0.126385	0.517401	0.623137
T2 Diabetes	BMP6	T2	0.189511	0.205909	0.323885
T2 Diabetes	BMP6	T3	0.111873	0.362904	0.566641
IFN-a2 @ T1	BMP6	T1	0.248543	0.192764	0.767707
IFN-a2 @ T1	BMP6	T2	0.184977	0.403436	0.973399
IFN-a2 @ T1	BMP6	T3	0.127303	0.536678	0.999642
RibosomalPhosphoprotein(P1) @ T1	BMP6	T1	0.340025	0.0197709	0.977281
RibosomalPhosphoprotein(P1) @ T1	BMP6	T2	0.134131	0.385488	0.997957
RibosomalPhosphoprotein(P1) @ T1	BMP6	T3	0.0753514	0.78998	0.938809
Ro/SS-A @ T1	BMP6	T1	0.368367	0.0204663	0.92829
Ro/SS-A @ T1	BMP6	T2	0.0439629	0.935372	0.997913
Ro/SS-A @ T1	BMP6	T3	-0.0384201	0.638257	0.878847
La/SS-B @ T1	BMP6	T1	0.0760886	0.49541	0.99632
La/SS-B @ T1	BMP6	T2	-0.0967893	0.938079	0.997033
La/SS-B @ T1	BMP6	T3	-0.116045	0.579213	0.972146
Jo-1 @ T1	BMP6	T1	0.350908	0.00477224	0.727466
Jo-1 @ T1	BMP6	T2	0.223407	0.0855967	0.97071
Jo-1 @ T1	BMP6	T3	-0.0423574	0.961549	0.991666
U1-snRNP @ T1	BMP6	T1	0.145388	0.343951	0.996751
U1-snRNP @ T1	BMP6	T2	0.100156	0.507427	0.997805
U1-snRNP @ T1	BMP6	T3	-0.092533	0.726976	0.96212
Max EBV Viremia Level for T1	BMP6	T1	-0.0354527	0.589379	0.821785
Max EBV Viremia Level for T1	BMP6	T2	-0.0315446	0.710028	0.912304
Max EBV Viremia Level for T1	BMP6	T3	0.189277	0.235063	0.73613
SARS-CoV-2 RNAemia Level @ T1	BMP6	T1	-0.137763	0.0569301	0.0990674
SARS-CoV-2 RNAemia Level @ T1	BMP6	T2	-0.143237	0.135825	0.21419
SARS-CoV-2 RNAemia Level @ T1	BMP6	T3	0.19151	0.14199	0.330313
T2 Diabetes	BTC	T1	-0.246573	0.212348	0.331653
T2 Diabetes	BTC	T2	-0.094149	0.647904	0.751636
T2 Diabetes	BTC	T3	-0.190573	0.36665	0.566641
IFN-a2 @ T1	BTC	T1	-0.00289907	0.997942	0.997942
IFN-a2 @ T1	BTC	T2	0.0677029	0.516613	0.983099
IFN-a2 @ T1	BTC	T3	-0.0938222	0.883278	0.999642
RibosomalPhosphoprotein(P1) @ T1	BTC	T1	0.146652	0.381634	0.977281
RibosomalPhosphoprotein(P1) @ T1	BTC	T2	0.0219103	0.892076	0.997957
RibosomalPhosphoprotein(P1) @ T1	BTC	T3	-0.0818822	0.714206	0.912367
Ro/SS-A @ T1	BTC	T1	0.121476	0.468988	0.92829
Ro/SS-A @ T1	BTC	T2	-0.107369	0.635894	0.997913
Ro/SS-A @ T1	BTC	T3	-0.0356235	0.772674	0.920544
La/SS-B @ T1	BTC	T1	-0.161397	0.590614	0.99632
La/SS-B @ T1	BTC	T2	-0.156061	0.582901	0.997033
La/SS-B @ T1	BTC	T3	-0.0624062	0.988295	0.995049
Jo-1 @ T1	BTC	T1	0.220742	0.211331	0.727466
Jo-1 @ T1	BTC	T2	0.113188	0.47215	0.97071
Jo-1 @ T1	BTC	T3	0.00632303	0.537885	0.910558
U1-snRNP @ T1	BTC	T1	-0.0768546	0.878296	0.996751
U1-snRNP @ T1	BTC	T2	0.061325	0.694092	0.997805
U1-snRNP @ T1	BTC	T3	-0.201564	0.595376	0.950022
Max EBV Viremia Level for T1	BTC	T1	-0.201019	0.631395	0.850843
Max EBV Viremia Level for T1	BTC	T2	-0.241181	0.38782	0.720238
Max EBV Viremia Level for T1	BTC	T3	-0.00423022	0.923558	0.967328
SARS-CoV-2 RNAemia Level @ T1	BTC	T1	-0.213547	0.176245	0.255411
SARS-CoV-2 RNAemia Level @ T1	BTC	T2	-0.0201424	0.968525	0.97737
SARS-CoV-2 RNAemia Level @ T1	BTC	T3	0.201395	0.420312	0.610443
T2 Diabetes	CALCA	T1	2.01775	0.000359179	0.00240541
T2 Diabetes	CALCA	T2	2.40081	6.55566e-06	6.58546e-05
T2 Diabetes	CALCA	T3	1.43333	0.0123159	0.081669
IFN-a2 @ T1	CALCA	T1	0.456339	0.284472	0.768922
IFN-a2 @ T1	CALCA	T2	0.112279	0.422834	0.973399
IFN-a2 @ T1	CALCA	T3	0.515402	0.391766	0.94933
RibosomalPhosphoprotein(P1) @ T1	CALCA	T1	-0.0741158	0.933864	0.988834
RibosomalPhosphoprotein(P1) @ T1	CALCA	T2	-0.477138	0.680226	0.997957
RibosomalPhosphoprotein(P1) @ T1	CALCA	T3	0.220273	0.443844	0.760383
Ro/SS-A @ T1	CALCA	T1	0.490476	0.602581	0.92829
Ro/SS-A @ T1	CALCA	T2	0.300372	0.783584	0.997913
Ro/SS-A @ T1	CALCA	T3	-0.137646	0.507508	0.83701
La/SS-B @ T1	CALCA	T1	0.132831	0.553526	0.99632
La/SS-B @ T1	CALCA	T2	-0.215197	0.929559	0.997033
La/SS-B @ T1	CALCA	T3	0.0826246	0.239374	0.972146
Jo-1 @ T1	CALCA	T1	-0.249859	0.491581	0.834173
Jo-1 @ T1	CALCA	T2	-0.40639	0.562139	0.97071
Jo-1 @ T1	CALCA	T3	-0.165702	0.83034	0.973502
U1-snRNP @ T1	CALCA	T1	0.235469	0.462022	0.996751
U1-snRNP @ T1	CALCA	T2	-0.0421969	0.607024	0.997805
U1-snRNP @ T1	CALCA	T3	0.119384	0.107225	0.850379
Max EBV Viremia Level for T1	CALCA	T1	1.4123	0.239825	0.530013
Max EBV Viremia Level for T1	CALCA	T2	1.43023	0.264656	0.596827
Max EBV Viremia Level for T1	CALCA	T3	0.218015	0.589379	0.89302
SARS-CoV-2 RNAemia Level @ T1	CALCA	T1	3.40789	8.43459e-12	5.32584e-10
SARS-CoV-2 RNAemia Level @ T1	CALCA	T2	2.2767	1.209e-07	1.48439e-06
SARS-CoV-2 RNAemia Level @ T1	CALCA	T3	0.814186	0.038114	0.150414
T2 Diabetes	CA13	T1	-0.298844	0.0223004	0.0644233
T2 Diabetes	CA13	T2	-0.168022	0.247487	0.37081
T2 Diabetes	CA13	T3	-0.69453	0.0772972	0.242307
IFN-a2 @ T1	CA13	T1	0.198223	0.349163	0.768922
IFN-a2 @ T1	CA13	T2	0.123949	0.727569	0.983099
IFN-a2 @ T1	CA13	T3	-0.0416593	0.381699	0.94933
RibosomalPhosphoprotein(P1) @ T1	CA13	T1	0.138946	0.623574	0.979215
RibosomalPhosphoprotein(P1) @ T1	CA13	T2	-0.143844	0.183973	0.997957
RibosomalPhosphoprotein(P1) @ T1	CA13	T3	-0.143768	0.160373	0.485513
Ro/SS-A @ T1	CA13	T1	0.0546846	0.751047	0.946939
Ro/SS-A @ T1	CA13	T2	-0.0943151	0.345027	0.997913
Ro/SS-A @ T1	CA13	T3	-0.12757	0.441096	0.817961
La/SS-B @ T1	CA13	T1	-0.0111065	0.560183	0.99632
La/SS-B @ T1	CA13	T2	-0.045018	0.508188	0.997033
La/SS-B @ T1	CA13	T3	0.0175279	0.885684	0.986583
Jo-1 @ T1	CA13	T1	0.246224	0.30706	0.760456
Jo-1 @ T1	CA13	T2	0.0869014	0.930612	0.996299
Jo-1 @ T1	CA13	T3	-0.157557	0.409415	0.907008
U1-snRNP @ T1	CA13	T1	0.0804565	0.784373	0.996751
U1-snRNP @ T1	CA13	T2	0.129387	0.77274	0.997805
U1-snRNP @ T1	CA13	T3	-0.163214	0.803056	0.967168
Max EBV Viremia Level for T1	CA13	T1	-0.261463	0.509461	0.755644
Max EBV Viremia Level for T1	CA13	T2	-0.137475	0.736995	0.913456
Max EBV Viremia Level for T1	CA13	T3	0.104346	0.648551	0.89302
SARS-CoV-2 RNAemia Level @ T1	CA13	T1	-0.196522	0.101181	0.160294
SARS-CoV-2 RNAemia Level @ T1	CA13	T2	-0.119333	0.24602	0.341594
SARS-CoV-2 RNAemia Level @ T1	CA13	T3	0.237907	0.110526	0.299709
T2 Diabetes	CCL25	T1	0.52217	0.00473638	0.0188602
T2 Diabetes	CCL25	T2	0.487127	0.00866315	0.0258724
T2 Diabetes	CCL25	T3	0.601806	0.0274134	0.128901
IFN-a2 @ T1	CCL25	T1	-0.177239	0.651742	0.854808
IFN-a2 @ T1	CCL25	T2	0.0140628	0.727569	0.983099
IFN-a2 @ T1	CCL25	T3	-0.0561421	0.946351	0.999642
RibosomalPhosphoprotein(P1) @ T1	CCL25	T1	0.296232	0.0661355	0.977281
RibosomalPhosphoprotein(P1) @ T1	CCL25	T2	0.470168	0.0157764	0.997957
RibosomalPhosphoprotein(P1) @ T1	CCL25	T3	0.314849	0.0482304	0.412964
Ro/SS-A @ T1	CCL25	T1	-0.143344	0.609347	0.92829
Ro/SS-A @ T1	CCL25	T2	-0.121792	0.549171	0.997913
Ro/SS-A @ T1	CCL25	T3	-0.0461087	0.963857	0.990788
La/SS-B @ T1	CCL25	T1	0.0289965	0.806129	0.99632
La/SS-B @ T1	CCL25	T2	0.0525662	0.849157	0.997033
La/SS-B @ T1	CCL25	T3	-0.227335	0.364608	0.972146
Jo-1 @ T1	CCL25	T1	-0.0571406	0.939892	0.985053
Jo-1 @ T1	CCL25	T2	-0.0674981	0.946445	0.996299
Jo-1 @ T1	CCL25	T3	-0.0987837	0.851282	0.98242
U1-snRNP @ T1	CCL25	T1	-0.195305	0.68979	0.996751
U1-snRNP @ T1	CCL25	T2	-0.0737523	0.94518	0.997805
U1-snRNP @ T1	CCL25	T3	-0.254169	0.615863	0.957148
Max EBV Viremia Level for T1	CCL25	T1	0.00316373	0.980862	0.98982
Max EBV Viremia Level for T1	CCL25	T2	0.520368	0.090804	0.311127
Max EBV Viremia Level for T1	CCL25	T3	0.392151	0.212255	0.710732
SARS-CoV-2 RNAemia Level @ T1	CCL25	T1	0.11562	0.638282	0.708845
SARS-CoV-2 RNAemia Level @ T1	CCL25	T2	0.0632613	0.898272	0.919065
SARS-CoV-2 RNAemia Level @ T1	CCL25	T3	0.222801	0.177858	0.366468
T2 Diabetes	CCL4	T1	0.214533	0.316327	0.438297
T2 Diabetes	CCL4	T2	0.256577	0.330806	0.46125
T2 Diabetes	CCL4	T3	0.0132605	0.856718	0.925842
IFN-a2 @ T1	CCL4	T1	0.395319	0.138079	0.750144
IFN-a2 @ T1	CCL4	T2	0.587546	0.0247079	0.821822
IFN-a2 @ T1	CCL4	T3	0.240653	0.295536	0.94933
RibosomalPhosphoprotein(P1) @ T1	CCL4	T1	0.284057	0.188211	0.977281
RibosomalPhosphoprotein(P1) @ T1	CCL4	T2	0.187256	0.527183	0.997957
RibosomalPhosphoprotein(P1) @ T1	CCL4	T3	-0.0272025	0.982293	0.986758
Ro/SS-A @ T1	CCL4	T1	0.00458248	0.654126	0.93459
Ro/SS-A @ T1	CCL4	T2	-0.208322	0.386595	0.997913
Ro/SS-A @ T1	CCL4	T3	-0.130816	0.383044	0.78476
La/SS-B @ T1	CCL4	T1	-0.0643121	0.9822	0.99632
La/SS-B @ T1	CCL4	T2	-0.0339479	0.844961	0.997033
La/SS-B @ T1	CCL4	T3	-0.104983	0.661986	0.972146
Jo-1 @ T1	CCL4	T1	-0.162605	0.329208	0.782312
Jo-1 @ T1	CCL4	T2	-0.455518	0.061021	0.97071
Jo-1 @ T1	CCL4	T3	-0.317338	0.0744622	0.832994
U1-snRNP @ T1	CCL4	T1	0.00240177	0.90608	0.996751
U1-snRNP @ T1	CCL4	T2	0.155428	0.657899	0.997805
U1-snRNP @ T1	CCL4	T3	0.0207299	0.862566	0.970112
Max EBV Viremia Level for T1	CCL4	T1	-0.143468	0.509461	0.755644
Max EBV Viremia Level for T1	CCL4	T2	0.10475	0.62289	0.908638
Max EBV Viremia Level for T1	CCL4	T3	0.0165921	0.838432	0.938194
SARS-CoV-2 RNAemia Level @ T1	CCL4	T1	0.552313	0.0144045	0.0321554
SARS-CoV-2 RNAemia Level @ T1	CCL4	T2	0.565542	0.0101378	0.0246203
SARS-CoV-2 RNAemia Level @ T1	CCL4	T3	0.333824	0.123927	0.318464
T2 Diabetes	CA14	T1	-0.567799	0.117066	0.216498
T2 Diabetes	CA14	T2	-0.752808	0.141943	0.243174
T2 Diabetes	CA14	T3	-0.173487	0.429833	0.618848
IFN-a2 @ T1	CA14	T1	0.385798	0.870925	0.936615
IFN-a2 @ T1	CA14	T2	0.640964	0.178529	0.821822
IFN-a2 @ T1	CA14	T3	-0.0536317	0.520669	0.999642
RibosomalPhosphoprotein(P1) @ T1	CA14	T1	0.826192	0.123862	0.977281
RibosomalPhosphoprotein(P1) @ T1	CA14	T2	0.731561	0.0795031	0.997957
RibosomalPhosphoprotein(P1) @ T1	CA14	T3	0.0597541	0.889674	0.959112
Ro/SS-A @ T1	CA14	T1	0.377281	0.657625	0.93459
Ro/SS-A @ T1	CA14	T2	0.220274	0.606344	0.997913
Ro/SS-A @ T1	CA14	T3	-0.29115	0.238727	0.704108
La/SS-B @ T1	CA14	T1	0.133777	0.978245	0.99632
La/SS-B @ T1	CA14	T2	-0.0905601	0.86177	0.997033
La/SS-B @ T1	CA14	T3	-0.507001	0.23472	0.972146
Jo-1 @ T1	CA14	T1	0.517809	0.541793	0.860044
Jo-1 @ T1	CA14	T2	0.676311	0.279159	0.97071
Jo-1 @ T1	CA14	T3	-0.117169	0.463034	0.910558
U1-snRNP @ T1	CA14	T1	0.172151	0.8546	0.996751
U1-snRNP @ T1	CA14	T2	0.305531	0.507427	0.997805
U1-snRNP @ T1	CA14	T3	-0.201894	0.297604	0.87383
Max EBV Viremia Level for T1	CA14	T1	-2.09509	0.000818798	0.0241273
Max EBV Viremia Level for T1	CA14	T2	-1.39493	0.0139404	0.091008
Max EBV Viremia Level for T1	CA14	T3	-0.519667	0.302309	0.767934
SARS-CoV-2 RNAemia Level @ T1	CA14	T1	-1.49493	0.000142633	0.000612074
SARS-CoV-2 RNAemia Level @ T1	CA14	T2	-1.62319	0.000220006	0.000926119
SARS-CoV-2 RNAemia Level @ T1	CA14	T3	-0.539943	0.648752	0.770829
T2 Diabetes	CA5A	T1	0.0822151	0.343513	0.467178
T2 Diabetes	CA5A	T2	0.680608	0.00430301	0.0141935
T2 Diabetes	CA5A	T3	1.54792	0.00172954	0.0254819
IFN-a2 @ T1	CA5A	T1	0.192716	0.491062	0.803385
IFN-a2 @ T1	CA5A	T2	0.302232	0.426119	0.975879
IFN-a2 @ T1	CA5A	T3	0.0395943	0.816183	0.999642
RibosomalPhosphoprotein(P1) @ T1	CA5A	T1	0.251582	0.413365	0.977281
RibosomalPhosphoprotein(P1) @ T1	CA5A	T2	0.469671	0.220115	0.997957
RibosomalPhosphoprotein(P1) @ T1	CA5A	T3	0.181504	0.104	0.447039
Ro/SS-A @ T1	CA5A	T1	0.134804	0.474956	0.92829
Ro/SS-A @ T1	CA5A	T2	0.0231039	0.906299	0.997913
Ro/SS-A @ T1	CA5A	T3	0.0111003	0.305251	0.729302
La/SS-B @ T1	CA5A	T1	0.132891	0.852503	0.99632
La/SS-B @ T1	CA5A	T2	-0.205952	0.612652	0.997033
La/SS-B @ T1	CA5A	T3	-0.0633071	0.403041	0.972146
Jo-1 @ T1	CA5A	T1	0.140849	0.532749	0.857985
Jo-1 @ T1	CA5A	T2	-0.25985	0.356013	0.97071
Jo-1 @ T1	CA5A	T3	-0.00154877	0.948747	0.991666
U1-snRNP @ T1	CA5A	T1	0.245345	0.437934	0.996751
U1-snRNP @ T1	CA5A	T2	-0.194185	0.64996	0.997805
U1-snRNP @ T1	CA5A	T3	0.167955	0.227859	0.850379
Max EBV Viremia Level for T1	CA5A	T1	0.350548	0.572942	0.809075
Max EBV Viremia Level for T1	CA5A	T2	0.112761	0.718979	0.913186
Max EBV Viremia Level for T1	CA5A	T3	0.217536	0.296722	0.762506
SARS-CoV-2 RNAemia Level @ T1	CA5A	T1	1.39298	0.000283581	0.00108054
SARS-CoV-2 RNAemia Level @ T1	CA5A	T2	1.06305	0.000625673	0.00236365
SARS-CoV-2 RNAemia Level @ T1	CA5A	T3	0.34822	0.138563	0.325771
T2 Diabetes	BOC	T1	-0.268314	0.3524	0.473437
T2 Diabetes	BOC	T2	-0.0593162	0.836023	0.888275
T2 Diabetes	BOC	T3	0.530057	0.161992	0.367183
IFN-a2 @ T1	BOC	T1	-0.053341	0.830496	0.924633
IFN-a2 @ T1	BOC	T2	-0.12492	0.668896	0.983099
IFN-a2 @ T1	BOC	T3	0.0906831	0.659616	0.999642
RibosomalPhosphoprotein(P1) @ T1	BOC	T1	0.272872	0.306833	0.977281
RibosomalPhosphoprotein(P1) @ T1	BOC	T2	0.24519	0.468777	0.997957
RibosomalPhosphoprotein(P1) @ T1	BOC	T3	0.211162	0.269511	0.60469
Ro/SS-A @ T1	BOC	T1	0.245884	0.569269	0.92829
Ro/SS-A @ T1	BOC	T2	-0.0149958	0.681314	0.997913
Ro/SS-A @ T1	BOC	T3	0.346504	0.114029	0.628297
La/SS-B @ T1	BOC	T1	0.105407	0.99011	0.99632
La/SS-B @ T1	BOC	T2	-0.113139	0.392809	0.997033
La/SS-B @ T1	BOC	T3	0.163482	0.399748	0.972146
Jo-1 @ T1	BOC	T1	0.428174	0.159933	0.727466
Jo-1 @ T1	BOC	T2	0.211226	0.744495	0.97071
Jo-1 @ T1	BOC	T3	0.0475103	0.534356	0.910558
U1-snRNP @ T1	BOC	T1	-0.260486	0.299848	0.996751
U1-snRNP @ T1	BOC	T2	-0.211682	0.212788	0.997805
U1-snRNP @ T1	BOC	T3	-0.0277541	0.899602	0.972452
Max EBV Viremia Level for T1	BOC	T1	-0.893287	0.0327648	0.147776
Max EBV Viremia Level for T1	BOC	T2	-0.715023	0.0534764	0.229481
Max EBV Viremia Level for T1	BOC	T3	0.256075	0.471742	0.876092
SARS-CoV-2 RNAemia Level @ T1	BOC	T1	-0.812898	0.000432253	0.00150438
SARS-CoV-2 RNAemia Level @ T1	BOC	T2	-0.781509	0.00124799	0.00424318
SARS-CoV-2 RNAemia Level @ T1	BOC	T3	0.149919	0.438915	0.621796
T2 Diabetes	CASP8	T1	0.0618304	0.664307	0.74904
T2 Diabetes	CASP8	T2	0.0813094	0.810456	0.871586
T2 Diabetes	CASP8	T3	-0.279645	0.221939	0.443878
IFN-a2 @ T1	CASP8	T1	0.132866	0.484592	0.803385
IFN-a2 @ T1	CASP8	T2	0.124866	0.612179	0.983099
IFN-a2 @ T1	CASP8	T3	0.126958	0.620248	0.999642
RibosomalPhosphoprotein(P1) @ T1	CASP8	T1	0.0751839	0.734573	0.982063
RibosomalPhosphoprotein(P1) @ T1	CASP8	T2	-0.0721605	0.748972	0.997957
RibosomalPhosphoprotein(P1) @ T1	CASP8	T3	-0.0277505	0.995573	0.995573
Ro/SS-A @ T1	CASP8	T1	-0.160148	0.477955	0.92829
Ro/SS-A @ T1	CASP8	T2	-0.275792	0.229898	0.997913
Ro/SS-A @ T1	CASP8	T3	-0.0375494	0.500279	0.83701
La/SS-B @ T1	CASP8	T1	-0.167263	0.501702	0.99632
La/SS-B @ T1	CASP8	T2	-0.0259172	0.942341	0.997033
La/SS-B @ T1	CASP8	T3	0.129136	0.640848	0.972146
Jo-1 @ T1	CASP8	T1	-0.125325	0.597608	0.882777
Jo-1 @ T1	CASP8	T2	-0.245493	0.237315	0.97071
Jo-1 @ T1	CASP8	T3	0.0399878	0.987179	0.991666
U1-snRNP @ T1	CASP8	T1	-0.0668962	0.693493	0.996751
U1-snRNP @ T1	CASP8	T2	-0.0770153	0.722737	0.997805
U1-snRNP @ T1	CASP8	T3	-0.149435	0.221142	0.850379
Max EBV Viremia Level for T1	CASP8	T1	0.0208803	0.952179	0.988574
Max EBV Viremia Level for T1	CASP8	T2	-0.277542	0.230368	0.553383
Max EBV Viremia Level for T1	CASP8	T3	-0.260291	0.179161	0.710732
SARS-CoV-2 RNAemia Level @ T1	CASP8	T1	0.543078	0.000157622	0.000663513
SARS-CoV-2 RNAemia Level @ T1	CASP8	T2	0.303851	0.0251139	0.0531118
SARS-CoV-2 RNAemia Level @ T1	CASP8	T3	-0.0441787	0.733234	0.82048
T2 Diabetes	CA12	T1	1.02528	9.73447e-05	0.000935356
T2 Diabetes	CA12	T2	1.29465	1.08647e-05	9.60438e-05
T2 Diabetes	CA12	T3	1.35596	0.0859746	0.262074
IFN-a2 @ T1	CA12	T1	-0.229025	0.338645	0.768922
IFN-a2 @ T1	CA12	T2	0.0186129	0.903069	0.990706
IFN-a2 @ T1	CA12	T3	-0.0561477	0.603086	0.999642
RibosomalPhosphoprotein(P1) @ T1	CA12	T1	-0.0336834	0.681675	0.979215
RibosomalPhosphoprotein(P1) @ T1	CA12	T2	0.134984	0.575048	0.997957
RibosomalPhosphoprotein(P1) @ T1	CA12	T3	0.247254	0.527027	0.789648
Ro/SS-A @ T1	CA12	T1	-0.411406	0.12647	0.92829
Ro/SS-A @ T1	CA12	T2	-0.295159	0.0915748	0.997913
Ro/SS-A @ T1	CA12	T3	-0.0670865	0.751091	0.917263
La/SS-B @ T1	CA12	T1	-0.263501	0.458556	0.99632
La/SS-B @ T1	CA12	T2	-0.233677	0.312541	0.997033
La/SS-B @ T1	CA12	T3	-0.0834424	0.619998	0.972146
Jo-1 @ T1	CA12	T1	-0.271768	0.190424	0.727466
Jo-1 @ T1	CA12	T2	-0.190169	0.208986	0.97071
Jo-1 @ T1	CA12	T3	-0.091751	0.265201	0.873389
U1-snRNP @ T1	CA12	T1	-0.354521	0.156095	0.996751
U1-snRNP @ T1	CA12	T2	-0.0861052	0.630288	0.997805
U1-snRNP @ T1	CA12	T3	-0.0785202	0.583234	0.950022
Max EBV Viremia Level for T1	CA12	T1	0.0761528	0.847816	0.965811
Max EBV Viremia Level for T1	CA12	T2	0.0965114	0.648551	0.912304
Max EBV Viremia Level for T1	CA12	T3	0.428233	0.355722	0.802189
SARS-CoV-2 RNAemia Level @ T1	CA12	T1	0.738009	0.0340982	0.0655278
SARS-CoV-2 RNAemia Level @ T1	CA12	T2	0.652198	0.00782613	0.0198802
SARS-CoV-2 RNAemia Level @ T1	CA12	T3	0.042435	0.54716	0.711308
T2 Diabetes	C12orf5	T1	0.17698	0.153893	0.262628
T2 Diabetes	C12orf5	T2	0.28182	0.060657	0.124699
T2 Diabetes	C12orf5	T3	-0.139416	0.663235	0.813841
IFN-a2 @ T1	C12orf5	T1	0.299691	0.305881	0.768922
IFN-a2 @ T1	C12orf5	T2	0.482044	0.0825387	0.821822
IFN-a2 @ T1	C12orf5	T3	0.204116	0.150559	0.821569
RibosomalPhosphoprotein(P1) @ T1	C12orf5	T1	0.261347	0.346563	0.977281
RibosomalPhosphoprotein(P1) @ T1	C12orf5	T2	0.0965274	0.632142	0.997957
RibosomalPhosphoprotein(P1) @ T1	C12orf5	T3	-0.0984947	0.77719	0.938809
Ro/SS-A @ T1	C12orf5	T1	0.069346	0.657625	0.93459
Ro/SS-A @ T1	C12orf5	T2	-0.061242	0.628449	0.997913
Ro/SS-A @ T1	C12orf5	T3	-0.0368056	0.518454	0.841318
La/SS-B @ T1	C12orf5	T1	-0.137628	0.646508	0.99632
La/SS-B @ T1	C12orf5	T2	0.090626	0.782613	0.997033
La/SS-B @ T1	C12orf5	T3	-0.0524654	0.876424	0.986583
Jo-1 @ T1	C12orf5	T1	0.0387452	0.998177	0.998177
Jo-1 @ T1	C12orf5	T2	0.048284	0.674161	0.97071
Jo-1 @ T1	C12orf5	T3	-0.0757851	0.838703	0.980135
U1-snRNP @ T1	C12orf5	T1	0.162434	0.499501	0.996751
U1-snRNP @ T1	C12orf5	T2	0.279407	0.163179	0.997805
U1-snRNP @ T1	C12orf5	T3	-0.0505281	0.696368	0.96212
Max EBV Viremia Level for T1	C12orf5	T1	0.671355	0.0206203	0.11252
Max EBV Viremia Level for T1	C12orf5	T2	0.324163	0.264656	0.596827
Max EBV Viremia Level for T1	C12orf5	T3	0.2169	0.269828	0.762506
SARS-CoV-2 RNAemia Level @ T1	C12orf5	T1	0.664516	0.000299111	0.0011204
SARS-CoV-2 RNAemia Level @ T1	C12orf5	T2	0.539084	0.000543972	0.00210908
SARS-CoV-2 RNAemia Level @ T1	C12orf5	T3	0.21012	0.294656	0.483602
T2 Diabetes	BTN3A2	T1	0.701753	0.00729339	0.026864
T2 Diabetes	BTN3A2	T2	0.712137	0.0235944	0.0609867
T2 Diabetes	BTN3A2	T3	0.630059	0.0749534	0.238341
IFN-a2 @ T1	BTN3A2	T1	0.057852	0.91988	0.958931
IFN-a2 @ T1	BTN3A2	T2	0.423154	0.180365	0.821822
IFN-a2 @ T1	BTN3A2	T3	0.322054	0.346162	0.94933
RibosomalPhosphoprotein(P1) @ T1	BTN3A2	T1	-0.321451	0.3539	0.977281
RibosomalPhosphoprotein(P1) @ T1	BTN3A2	T2	-0.106795	0.792029	0.997957
RibosomalPhosphoprotein(P1) @ T1	BTN3A2	T3	-0.205708	0.481007	0.77311
Ro/SS-A @ T1	BTN3A2	T1	-0.0912269	0.852068	0.97791
Ro/SS-A @ T1	BTN3A2	T2	-0.0892975	0.828126	0.997913
Ro/SS-A @ T1	BTN3A2	T3	-0.0316121	0.905315	0.980758
La/SS-B @ T1	BTN3A2	T1	-0.394479	0.357722	0.99632
La/SS-B @ T1	BTN3A2	T2	-0.0425226	0.997863	0.997863
La/SS-B @ T1	BTN3A2	T3	-0.107488	0.661986	0.972146
Jo-1 @ T1	BTN3A2	T1	-0.159038	0.939892	0.985053
Jo-1 @ T1	BTN3A2	T2	0.0098327	0.6961	0.97071
Jo-1 @ T1	BTN3A2	T3	-0.209819	0.516885	0.910558
U1-snRNP @ T1	BTN3A2	T1	-0.158471	0.937971	0.996751
U1-snRNP @ T1	BTN3A2	T2	0.125861	0.53602	0.997805
U1-snRNP @ T1	BTN3A2	T3	-0.041778	0.941527	0.983818
Max EBV Viremia Level for T1	BTN3A2	T1	0.955791	0.00539191	0.0541642
Max EBV Viremia Level for T1	BTN3A2	T2	0.851306	0.023397	0.132583
Max EBV Viremia Level for T1	BTN3A2	T3	0.421743	0.291205	0.762506
SARS-CoV-2 RNAemia Level @ T1	BTN3A2	T1	1.23144	9.81675e-06	5.42376e-05
SARS-CoV-2 RNAemia Level @ T1	BTN3A2	T2	0.888882	0.000299252	0.00123616
SARS-CoV-2 RNAemia Level @ T1	BTN3A2	T3	0.741492	0.00511225	0.0594636
T2 Diabetes	CCBL1	T1	-0.881602	0.000359179	0.00240541
T2 Diabetes	CCBL1	T2	-0.680447	0.0157438	0.0434923
T2 Diabetes	CCBL1	T3	-0.879096	0.0749534	0.238341
IFN-a2 @ T1	CCBL1	T1	0.595318	0.0573285	0.750144
IFN-a2 @ T1	CCBL1	T2	0.400262	0.44953	0.983099
IFN-a2 @ T1	CCBL1	T3	0.344344	0.107651	0.669109
RibosomalPhosphoprotein(P1) @ T1	CCBL1	T1	0.226144	0.339324	0.977281
RibosomalPhosphoprotein(P1) @ T1	CCBL1	T2	-0.101298	0.676478	0.997957
RibosomalPhosphoprotein(P1) @ T1	CCBL1	T3	-0.0680967	0.470707	0.770371
Ro/SS-A @ T1	CCBL1	T1	0.471741	0.18687	0.92829
Ro/SS-A @ T1	CCBL1	T2	0.126618	0.873228	0.997913
Ro/SS-A @ T1	CCBL1	T3	-0.0756362	0.972888	0.990856
La/SS-B @ T1	CCBL1	T1	0.274286	0.395157	0.99632
La/SS-B @ T1	CCBL1	T2	0.189371	0.762116	0.997033
La/SS-B @ T1	CCBL1	T3	0.264147	0.322774	0.972146
Jo-1 @ T1	CCBL1	T1	0.532224	0.0308224	0.727466
Jo-1 @ T1	CCBL1	T2	0.317124	0.239296	0.97071
Jo-1 @ T1	CCBL1	T3	-0.0362889	0.739805	0.942072
U1-snRNP @ T1	CCBL1	T1	0.359575	0.27045	0.996751
U1-snRNP @ T1	CCBL1	T2	0.328255	0.479656	0.997805
U1-snRNP @ T1	CCBL1	T3	0.0911597	0.607631	0.955776
Max EBV Viremia Level for T1	CCBL1	T1	-0.106936	0.90453	0.988574
Max EBV Viremia Level for T1	CCBL1	T2	-0.20911	0.857222	0.954388
Max EBV Viremia Level for T1	CCBL1	T3	0.0983602	0.597679	0.89302
SARS-CoV-2 RNAemia Level @ T1	CCBL1	T1	0.0385896	0.561651	0.643134
SARS-CoV-2 RNAemia Level @ T1	CCBL1	T2	-0.206761	0.278227	0.370411
SARS-CoV-2 RNAemia Level @ T1	CCBL1	T3	0.363796	0.167823	0.354918
T2 Diabetes	CCL2	T1	1.70271	1.59436e-05	0.000271041
T2 Diabetes	CCL2	T2	1.58324	0.000527984	0.0025645
T2 Diabetes	CCL2	T3	0.538628	0.10722	0.290743
IFN-a2 @ T1	CCL2	T1	0.26193	0.56869	0.836884
IFN-a2 @ T1	CCL2	T2	0.81356	0.135549	0.821822
IFN-a2 @ T1	CCL2	T3	0.640199	0.0136913	0.550141
RibosomalPhosphoprotein(P1) @ T1	CCL2	T1	-0.359018	0.508291	0.977281
RibosomalPhosphoprotein(P1) @ T1	CCL2	T2	0.21221	0.575048	0.997957
RibosomalPhosphoprotein(P1) @ T1	CCL2	T3	0.517216	0.0795359	0.423552
Ro/SS-A @ T1	CCL2	T1	0.0104825	0.917059	0.993481
Ro/SS-A @ T1	CCL2	T2	0.201151	0.240209	0.997913
Ro/SS-A @ T1	CCL2	T3	0.345341	0.252546	0.704108
La/SS-B @ T1	CCL2	T1	-0.942252	0.170407	0.99632
La/SS-B @ T1	CCL2	T2	-0.470732	0.597692	0.997033
La/SS-B @ T1	CCL2	T3	-0.0960463	0.922867	0.986583
Jo-1 @ T1	CCL2	T1	-0.89859	0.0904153	0.727466
Jo-1 @ T1	CCL2	T2	-0.765304	0.193211	0.97071
Jo-1 @ T1	CCL2	T3	-0.0675175	0.71567	0.941447
U1-snRNP @ T1	CCL2	T1	-0.873797	0.217739	0.996751
U1-snRNP @ T1	CCL2	T2	-0.305028	0.802365	0.997805
U1-snRNP @ T1	CCL2	T3	0.117834	0.419746	0.934449
Max EBV Viremia Level for T1	CCL2	T1	1.05244	0.0580829	0.217565
Max EBV Viremia Level for T1	CCL2	T2	1.38167	0.0134815	0.091008
Max EBV Viremia Level for T1	CCL2	T3	-0.00544086	0.847816	0.945823
SARS-CoV-2 RNAemia Level @ T1	CCL2	T1	2.57081	6.32074e-09	1.11751e-07
SARS-CoV-2 RNAemia Level @ T1	CCL2	T2	1.96359	3.50604e-06	2.38411e-05
SARS-CoV-2 RNAemia Level @ T1	CCL2	T3	0.771881	0.00371021	0.0464881
T2 Diabetes	CAPG	T1	1.65251	3.01335e-06	8.32437e-05
T2 Diabetes	CAPG	T2	1.564	1.65323e-05	0.00013532
T2 Diabetes	CAPG	T3	0.795809	0.120143	0.312372
IFN-a2 @ T1	CAPG	T1	0.540871	0.158313	0.750144
IFN-a2 @ T1	CAPG	T2	0.811742	0.0243473	0.821822
IFN-a2 @ T1	CAPG	T3	0.680093	0.0595486	0.660054
RibosomalPhosphoprotein(P1) @ T1	CAPG	T1	0.494678	0.2828	0.977281
RibosomalPhosphoprotein(P1) @ T1	CAPG	T2	0.485339	0.182288	0.997957
RibosomalPhosphoprotein(P1) @ T1	CAPG	T3	0.516319	0.160373	0.485513
Ro/SS-A @ T1	CAPG	T1	0.393511	0.351128	0.92829
Ro/SS-A @ T1	CAPG	T2	0.197199	0.501429	0.997913
Ro/SS-A @ T1	CAPG	T3	0.672442	0.163494	0.694848
La/SS-B @ T1	CAPG	T1	-0.345717	0.434867	0.99632
La/SS-B @ T1	CAPG	T2	-0.118035	0.749896	0.997033
La/SS-B @ T1	CAPG	T3	0.084816	0.890319	0.986583
Jo-1 @ T1	CAPG	T1	-0.291327	0.588126	0.882777
Jo-1 @ T1	CAPG	T2	0.00610722	0.844188	0.987119
Jo-1 @ T1	CAPG	T3	-0.146352	0.618366	0.910558
U1-snRNP @ T1	CAPG	T1	0.0880121	0.795973	0.996751
U1-snRNP @ T1	CAPG	T2	0.221344	0.50391	0.997805
U1-snRNP @ T1	CAPG	T3	0.196644	0.57121	0.950022
Max EBV Viremia Level for T1	CAPG	T1	1.25373	0.0126036	0.0884253
Max EBV Viremia Level for T1	CAPG	T2	0.582056	0.216684	0.544171
Max EBV Viremia Level for T1	CAPG	T3	0.440345	0.207892	0.710732
SARS-CoV-2 RNAemia Level @ T1	CAPG	T1	1.9694	3.31271e-08	3.95735e-07
SARS-CoV-2 RNAemia Level @ T1	CAPG	T2	1.58531	7.00633e-06	4.48812e-05
SARS-CoV-2 RNAemia Level @ T1	CAPG	T3	1.20625	0.00302182	0.0413203
T2 Diabetes	CANT1	T1	0.486068	0.024228	0.0695376
T2 Diabetes	CANT1	T2	0.363726	0.112542	0.205553
T2 Diabetes	CANT1	T3	-0.140056	0.834546	0.908545
IFN-a2 @ T1	CANT1	T1	0.45141	0.136713	0.750144
IFN-a2 @ T1	CANT1	T2	0.311486	0.226528	0.927085
IFN-a2 @ T1	CANT1	T3	0.13682	0.43362	0.963117
RibosomalPhosphoprotein(P1) @ T1	CANT1	T1	-0.266197	0.346563	0.977281
RibosomalPhosphoprotein(P1) @ T1	CANT1	T2	-0.2762	0.309484	0.997957
RibosomalPhosphoprotein(P1) @ T1	CANT1	T3	-0.0555815	0.907238	0.966292
Ro/SS-A @ T1	CANT1	T1	0.0116069	0.994203	0.998068
Ro/SS-A @ T1	CANT1	T2	-0.247694	0.329229	0.997913
Ro/SS-A @ T1	CANT1	T3	-0.219191	0.496684	0.83701
La/SS-B @ T1	CANT1	T1	-0.462565	0.12736	0.99632
La/SS-B @ T1	CANT1	T2	-0.298339	0.297388	0.997033
La/SS-B @ T1	CANT1	T3	0.0644849	0.666247	0.972146
Jo-1 @ T1	CANT1	T1	-0.0967362	0.878321	0.970545
Jo-1 @ T1	CANT1	T2	0.00087635	0.906917	0.996299
Jo-1 @ T1	CANT1	T3	-0.250722	0.345799	0.873389
U1-snRNP @ T1	CANT1	T1	0.0911217	0.561994	0.996751
U1-snRNP @ T1	CANT1	T2	0.185082	0.500406	0.997805
U1-snRNP @ T1	CANT1	T3	0.0234831	0.918208	0.975596
Max EBV Viremia Level for T1	CANT1	T1	0.532183	0.221178	0.501338
Max EBV Viremia Level for T1	CANT1	T2	0.461872	0.187051	0.495069
Max EBV Viremia Level for T1	CANT1	T3	0.0353438	0.674636	0.89816
SARS-CoV-2 RNAemia Level @ T1	CANT1	T1	0.786092	0.00252347	0.00714983
SARS-CoV-2 RNAemia Level @ T1	CANT1	T2	0.561535	0.0189267	0.0410078
SARS-CoV-2 RNAemia Level @ T1	CANT1	T3	0.67974	0.0143058	0.0854481
T2 Diabetes	CALR	T1	-0.0317646	0.843418	0.891844
T2 Diabetes	CALR	T2	0.164454	0.473852	0.608844
T2 Diabetes	CALR	T3	-0.460669	0.123557	0.315679
IFN-a2 @ T1	CALR	T1	0.273484	0.305881	0.768922
IFN-a2 @ T1	CALR	T2	0.101004	0.80099	0.983099
IFN-a2 @ T1	CALR	T3	0.171404	0.422921	0.95202
RibosomalPhosphoprotein(P1) @ T1	CALR	T1	0.0153401	0.788761	0.982063
RibosomalPhosphoprotein(P1) @ T1	CALR	T2	-0.23499	0.117785	0.997957
RibosomalPhosphoprotein(P1) @ T1	CALR	T3	-0.118045	0.613608	0.852876
Ro/SS-A @ T1	CALR	T1	0.126982	0.59921	0.92829
Ro/SS-A @ T1	CALR	T2	-0.316085	0.153991	0.997913
Ro/SS-A @ T1	CALR	T3	-0.181495	0.555803	0.841318
La/SS-B @ T1	CALR	T1	-0.0945868	0.461568	0.99632
La/SS-B @ T1	CALR	T2	-0.096061	0.803262	0.997033
La/SS-B @ T1	CALR	T3	0.0204851	0.762495	0.972146
Jo-1 @ T1	CALR	T1	0.335817	0.191976	0.727466
Jo-1 @ T1	CALR	T2	-0.103181	0.5655	0.97071
Jo-1 @ T1	CALR	T3	0.0166031	0.978633	0.991666
U1-snRNP @ T1	CALR	T1	0.0409749	0.882257	0.996751
U1-snRNP @ T1	CALR	T2	-0.0799701	0.569129	0.997805
U1-snRNP @ T1	CALR	T3	-0.148665	0.839566	0.969617
Max EBV Viremia Level for T1	CALR	T1	0.441698	0.179161	0.435106
Max EBV Viremia Level for T1	CALR	T2	0.0604549	0.847816	0.951103
Max EBV Viremia Level for T1	CALR	T3	0.0380623	0.838432	0.938194
SARS-CoV-2 RNAemia Level @ T1	CALR	T1	0.594404	0.0098196	0.0228435
SARS-CoV-2 RNAemia Level @ T1	CALR	T2	0.317165	0.141718	0.221341
SARS-CoV-2 RNAemia Level @ T1	CALR	T3	0.241644	0.469642	0.648036
T2 Diabetes	CCDC80	T1	0.734502	0.0102346	0.0342704
T2 Diabetes	CCDC80	T2	0.553126	0.0931791	0.179066
T2 Diabetes	CCDC80	T3	0.28082	0.293049	0.496275
IFN-a2 @ T1	CCDC80	T1	0.385613	0.194532	0.767707
IFN-a2 @ T1	CCDC80	T2	0.179898	0.535091	0.983099
IFN-a2 @ T1	CCDC80	T3	0.0242107	0.75041	0.999642
RibosomalPhosphoprotein(P1) @ T1	CCDC80	T1	-0.134096	0.379059	0.977281
RibosomalPhosphoprotein(P1) @ T1	CCDC80	T2	-0.109002	0.540649	0.997957
RibosomalPhosphoprotein(P1) @ T1	CCDC80	T3	0.11104	0.86343	0.956566
Ro/SS-A @ T1	CCDC80	T1	0.351959	0.474956	0.92829
Ro/SS-A @ T1	CCDC80	T2	0.184192	0.662236	0.997913
Ro/SS-A @ T1	CCDC80	T3	0.119921	0.746797	0.916901
La/SS-B @ T1	CCDC80	T1	-0.596977	0.0647663	0.99632
La/SS-B @ T1	CCDC80	T2	-0.532546	0.0665096	0.997033
La/SS-B @ T1	CCDC80	T3	-0.059175	0.54362	0.972146
Jo-1 @ T1	CCDC80	T1	0.237053	0.43856	0.834173
Jo-1 @ T1	CCDC80	T2	0.421259	0.101112	0.97071
Jo-1 @ T1	CCDC80	T3	-0.0514493	0.618366	0.910558
U1-snRNP @ T1	CCDC80	T1	-0.168603	0.858541	0.996751
U1-snRNP @ T1	CCDC80	T2	0.0391607	0.87109	0.997805
U1-snRNP @ T1	CCDC80	T3	-0.0428725	0.591316	0.950022
Max EBV Viremia Level for T1	CCDC80	T1	0.540894	0.296722	0.596141
Max EBV Viremia Level for T1	CCDC80	T2	0.488212	0.235063	0.55859
Max EBV Viremia Level for T1	CCDC80	T3	0.265913	0.355722	0.802189
SARS-CoV-2 RNAemia Level @ T1	CCDC80	T1	1.29054	3.07947e-05	0.000151236
SARS-CoV-2 RNAemia Level @ T1	CCDC80	T2	0.599364	0.018451	0.0403729
SARS-CoV-2 RNAemia Level @ T1	CCDC80	T3	0.35385	0.0523986	0.182364
T2 Diabetes	CCL11	T1	0.430633	0.0510902	0.121408
T2 Diabetes	CCL11	T2	0.149257	0.500619	0.630409
T2 Diabetes	CCL11	T3	0.779456	0.00247059	0.0310516
IFN-a2 @ T1	CCL11	T1	0.15981	0.719973	0.873861
IFN-a2 @ T1	CCL11	T2	0.492645	0.0611944	0.821822
IFN-a2 @ T1	CCL11	T3	0.507782	0.046799	0.635938
RibosomalPhosphoprotein(P1) @ T1	CCL11	T1	0.385969	0.356368	0.977281
RibosomalPhosphoprotein(P1) @ T1	CCL11	T2	0.61255	0.039816	0.997957
RibosomalPhosphoprotein(P1) @ T1	CCL11	T3	0.441203	0.153865	0.485513
Ro/SS-A @ T1	CCL11	T1	0.522456	0.163756	0.92829
Ro/SS-A @ T1	CCL11	T2	0.346923	0.223864	0.997913
Ro/SS-A @ T1	CCL11	T3	0.381573	0.247879	0.704108
La/SS-B @ T1	CCL11	T1	0.318729	0.305914	0.99632
La/SS-B @ T1	CCL11	T2	0.521554	0.0256523	0.866807
La/SS-B @ T1	CCL11	T3	0.247646	0.331464	0.972146
Jo-1 @ T1	CCL11	T1	0.381494	0.122977	0.727466
Jo-1 @ T1	CCL11	T2	0.308819	0.111896	0.97071
Jo-1 @ T1	CCL11	T3	0.411486	0.0653749	0.832994
U1-snRNP @ T1	CCL11	T1	0.0652145	0.902103	0.996751
U1-snRNP @ T1	CCL11	T2	0.300465	0.17164	0.997805
U1-snRNP @ T1	CCL11	T3	0.394601	0.0749182	0.850379
Max EBV Viremia Level for T1	CCL11	T1	-0.455295	0.22574	0.506482
Max EBV Viremia Level for T1	CCL11	T2	-0.202472	0.82907	0.94935
Max EBV Viremia Level for T1	CCL11	T3	0.138018	0.532828	0.89302
SARS-CoV-2 RNAemia Level @ T1	CCL11	T1	0.0307439	0.769032	0.827036
SARS-CoV-2 RNAemia Level @ T1	CCL11	T2	-0.303657	0.275438	0.369665
SARS-CoV-2 RNAemia Level @ T1	CCL11	T3	0.394315	0.0670193	0.219426
T2 Diabetes	CCL17	T1	-0.724801	0.000936724	0.00504917
T2 Diabetes	CCL17	T2	-0.625352	0.00205791	0.00777432
T2 Diabetes	CCL17	T3	-0.425909	0.264773	0.469745
IFN-a2 @ T1	CCL17	T1	0.178396	0.478167	0.803385
IFN-a2 @ T1	CCL17	T2	0.147622	0.979664	0.993146
IFN-a2 @ T1	CCL17	T3	0.049308	0.722738	0.999642
RibosomalPhosphoprotein(P1) @ T1	CCL17	T1	0.135717	0.788761	0.982063
RibosomalPhosphoprotein(P1) @ T1	CCL17	T2	-0.107929	0.377135	0.997957
RibosomalPhosphoprotein(P1) @ T1	CCL17	T3	-0.262631	0.0874517	0.444295
Ro/SS-A @ T1	CCL17	T1	0.232185	0.411647	0.92829
Ro/SS-A @ T1	CCL17	T2	-0.135962	0.498104	0.997913
Ro/SS-A @ T1	CCL17	T3	-0.147973	0.25966	0.704108
La/SS-B @ T1	CCL17	T1	0.29474	0.317773	0.99632
La/SS-B @ T1	CCL17	T2	0.162746	0.713623	0.997033
La/SS-B @ T1	CCL17	T3	0.110614	0.816701	0.975627
Jo-1 @ T1	CCL17	T1	0.490735	0.0552196	0.727466
Jo-1 @ T1	CCL17	T2	0.253003	0.320882	0.97071
Jo-1 @ T1	CCL17	T3	-0.111846	0.434173	0.910558
U1-snRNP @ T1	CCL17	T1	-0.0706468	0.749871	0.996751
U1-snRNP @ T1	CCL17	T2	-0.12773	0.439602	0.997805
U1-snRNP @ T1	CCL17	T3	-0.222223	0.443804	0.938571
Max EBV Viremia Level for T1	CCL17	T1	-0.84061	0.0613335	0.218624
Max EBV Viremia Level for T1	CCL17	T2	-0.795185	0.108008	0.345938
Max EBV Viremia Level for T1	CCL17	T3	0.150105	0.639948	0.89302
SARS-CoV-2 RNAemia Level @ T1	CCL17	T1	-0.871475	4.41162e-05	0.00020744
SARS-CoV-2 RNAemia Level @ T1	CCL17	T2	-0.887343	8.3277e-05	0.00039579
SARS-CoV-2 RNAemia Level @ T1	CCL17	T3	0.368038	0.0670193	0.219426
T2 Diabetes	CCL13	T1	-0.576865	0.0546202	0.129102
T2 Diabetes	CCL13	T2	-0.592875	0.0173757	0.0468296
T2 Diabetes	CCL13	T3	-0.901477	0.0738034	0.238341
IFN-a2 @ T1	CCL13	T1	0.310058	0.422495	0.80129
IFN-a2 @ T1	CCL13	T2	0.585955	0.135549	0.821822
IFN-a2 @ T1	CCL13	T3	0.174389	0.603086	0.999642
RibosomalPhosphoprotein(P1) @ T1	CCL13	T1	0.3269	0.407971	0.977281
RibosomalPhosphoprotein(P1) @ T1	CCL13	T2	0.183253	0.973452	0.997957
RibosomalPhosphoprotein(P1) @ T1	CCL13	T3	-0.210511	0.537958	0.800597
Ro/SS-A @ T1	CCL13	T1	0.0243796	0.96716	0.998068
Ro/SS-A @ T1	CCL13	T2	-0.344089	0.39236	0.997913
Ro/SS-A @ T1	CCL13	T3	-0.477557	0.25966	0.704108
La/SS-B @ T1	CCL13	T1	-0.0652516	0.794635	0.99632
La/SS-B @ T1	CCL13	T2	-0.0183896	0.967948	0.997033
La/SS-B @ T1	CCL13	T3	-0.13245	0.758026	0.972146
Jo-1 @ T1	CCL13	T1	0.339486	0.296365	0.760456
Jo-1 @ T1	CCL13	T2	0.179223	0.522579	0.97071
Jo-1 @ T1	CCL13	T3	-0.0862925	0.847085	0.980135
U1-snRNP @ T1	CCL13	T1	-0.174004	0.512344	0.996751
U1-snRNP @ T1	CCL13	T2	0.0110239	0.910215	0.997805
U1-snRNP @ T1	CCL13	T3	-0.280721	0.433398	0.934449
Max EBV Viremia Level for T1	CCL13	T1	-1.28826	0.00213704	0.0325714
Max EBV Viremia Level for T1	CCL13	T2	-0.803988	0.0368902	0.179181
Max EBV Viremia Level for T1	CCL13	T3	-0.191509	0.62289	0.89302
SARS-CoV-2 RNAemia Level @ T1	CCL13	T1	-0.963856	0.00036569	0.00132488
SARS-CoV-2 RNAemia Level @ T1	CCL13	T2	-0.863349	0.000177877	0.000780558
SARS-CoV-2 RNAemia Level @ T1	CCL13	T3	0.307125	0.477505	0.651411
T2 Diabetes	CCL19	T1	0.323427	0.217681	0.337597
T2 Diabetes	CCL19	T2	0.351935	0.21186	0.33089
T2 Diabetes	CCL19	T3	0.050355	0.632697	0.794466
IFN-a2 @ T1	CCL19	T1	0.130791	0.731583	0.873861
IFN-a2 @ T1	CCL19	T2	0.320312	0.278039	0.93293
IFN-a2 @ T1	CCL19	T3	0.50643	0.0239909	0.606348
RibosomalPhosphoprotein(P1) @ T1	CCL19	T1	-0.158952	0.952734	0.988834
RibosomalPhosphoprotein(P1) @ T1	CCL19	T2	0.207017	0.379907	0.997957
RibosomalPhosphoprotein(P1) @ T1	CCL19	T3	0.522772	0.0439913	0.412964
Ro/SS-A @ T1	CCL19	T1	-0.117145	0.780621	0.958429
Ro/SS-A @ T1	CCL19	T2	0.153913	0.673658	0.997913
Ro/SS-A @ T1	CCL19	T3	0.364315	0.202498	0.704108
La/SS-B @ T1	CCL19	T1	-0.440564	0.486051	0.99632
La/SS-B @ T1	CCL19	T2	-0.234004	0.608896	0.997033
La/SS-B @ T1	CCL19	T3	0.109672	0.454351	0.972146
Jo-1 @ T1	CCL19	T1	-0.33758	0.66916	0.892531
Jo-1 @ T1	CCL19	T2	-0.0117676	0.699782	0.97071
Jo-1 @ T1	CCL19	T3	0.219576	0.343065	0.873389
U1-snRNP @ T1	CCL19	T1	-0.228458	0.675054	0.996751
U1-snRNP @ T1	CCL19	T2	0.171828	0.433118	0.997805
U1-snRNP @ T1	CCL19	T3	0.322278	0.170625	0.850379
Max EBV Viremia Level for T1	CCL19	T1	0.291826	0.421624	0.708585
Max EBV Viremia Level for T1	CCL19	T2	1.13142	0.00747984	0.0787165
Max EBV Viremia Level for T1	CCL19	T3	0.437126	0.337292	0.792995
SARS-CoV-2 RNAemia Level @ T1	CCL19	T1	1.03291	8.57864e-05	0.000379176
SARS-CoV-2 RNAemia Level @ T1	CCL19	T2	0.837112	0.00207477	0.00628115
SARS-CoV-2 RNAemia Level @ T1	CCL19	T3	0.219565	0.277397	0.466196
T2 Diabetes	CCL20	T1	0.952984	5.44799e-05	0.000649436
T2 Diabetes	CCL20	T2	1.10798	3.23239e-06	4.08205e-05
T2 Diabetes	CCL20	T3	0.386589	0.118464	0.311673
IFN-a2 @ T1	CCL20	T1	0.10318	0.44368	0.80129
IFN-a2 @ T1	CCL20	T2	0.339185	0.178529	0.821822
IFN-a2 @ T1	CCL20	T3	0.523816	0.0294246	0.606348
RibosomalPhosphoprotein(P1) @ T1	CCL20	T1	-0.0645398	0.847704	0.988834
RibosomalPhosphoprotein(P1) @ T1	CCL20	T2	0.154622	0.530534	0.997957
RibosomalPhosphoprotein(P1) @ T1	CCL20	T3	0.721954	0.00553131	0.349263
Ro/SS-A @ T1	CCL20	T1	-0.124694	0.855868	0.97791
Ro/SS-A @ T1	CCL20	T2	-0.0760737	0.877351	0.997913
Ro/SS-A @ T1	CCL20	T3	0.17707	0.332747	0.7428
La/SS-B @ T1	CCL20	T1	0.00345996	0.668018	0.99632
La/SS-B @ T1	CCL20	T2	0.185682	0.448392	0.997033
La/SS-B @ T1	CCL20	T3	0.649126	0.0037807	0.658264
Jo-1 @ T1	CCL20	T1	-0.408392	0.242947	0.727466
Jo-1 @ T1	CCL20	T2	-0.275877	0.71087	0.97071
Jo-1 @ T1	CCL20	T3	0.216427	0.249453	0.873389
U1-snRNP @ T1	CCL20	T1	0.188055	0.283763	0.996751
U1-snRNP @ T1	CCL20	T2	0.268499	0.20482	0.997805
U1-snRNP @ T1	CCL20	T3	0.554791	0.0150023	0.778522
Max EBV Viremia Level for T1	CCL20	T1	1.09259	0.0169943	0.105796
Max EBV Viremia Level for T1	CCL20	T2	1.35931	0.00110472	0.0406907
Max EBV Viremia Level for T1	CCL20	T3	0.45969	0.285756	0.762506
SARS-CoV-2 RNAemia Level @ T1	CCL20	T1	1.62465	2.36213e-09	4.97171e-08
SARS-CoV-2 RNAemia Level @ T1	CCL20	T2	1.2918	6.91138e-07	6.49964e-06
SARS-CoV-2 RNAemia Level @ T1	CCL20	T3	0.693897	0.00621592	0.0628487
T2 Diabetes	CCL28	T1	0.576782	0.105423	0.200849
T2 Diabetes	CCL28	T2	0.752447	0.0256933	0.0645253
T2 Diabetes	CCL28	T3	0.0624483	0.476718	0.654376
IFN-a2 @ T1	CCL28	T1	1.04199	0.108103	0.750144
IFN-a2 @ T1	CCL28	T2	1.49499	0.00419174	0.821822
IFN-a2 @ T1	CCL28	T3	1.17523	0.0381019	0.607215
RibosomalPhosphoprotein(P1) @ T1	CCL28	T1	0.66296	0.293561	0.977281
RibosomalPhosphoprotein(P1) @ T1	CCL28	T2	0.894495	0.0293666	0.997957
RibosomalPhosphoprotein(P1) @ T1	CCL28	T3	0.483166	0.434	0.758214
Ro/SS-A @ T1	CCL28	T1	0.500101	0.602581	0.92829
Ro/SS-A @ T1	CCL28	T2	0.52806	0.662236	0.997913
Ro/SS-A @ T1	CCL28	T3	0.26281	0.816355	0.942112
La/SS-B @ T1	CCL28	T1	0.977231	0.0366347	0.952503
La/SS-B @ T1	CCL28	T2	1.20039	0.0039805	0.627572
La/SS-B @ T1	CCL28	T3	0.913856	0.0236882	0.972146
Jo-1 @ T1	CCL28	T1	0.556393	0.329208	0.782312
Jo-1 @ T1	CCL28	T2	0.415094	0.71458	0.97071
Jo-1 @ T1	CCL28	T3	0.342523	0.982905	0.991666
U1-snRNP @ T1	CCL28	T1	0.569677	0.675054	0.996751
U1-snRNP @ T1	CCL28	T2	0.901589	0.0559359	0.997805
U1-snRNP @ T1	CCL28	T3	0.633455	0.42654	0.934449
Max EBV Viremia Level for T1	CCL28	T1	-0.487763	0.207892	0.48109
Max EBV Viremia Level for T1	CCL28	T2	0.130092	0.710028	0.912304
Max EBV Viremia Level for T1	CCL28	T3	0.163193	0.368355	0.802468
SARS-CoV-2 RNAemia Level @ T1	CCL28	T1	0.325863	0.822203	0.859135
SARS-CoV-2 RNAemia Level @ T1	CCL28	T2	0.066339	0.748665	0.795456
SARS-CoV-2 RNAemia Level @ T1	CCL28	T3	0.580388	0.0188967	0.103115
T2 Diabetes	CCL3	T1	0.544867	0.00259646	0.0117106
T2 Diabetes	CCL3	T2	0.613379	0.00162858	0.00654392
T2 Diabetes	CCL3	T3	0.133027	0.136106	0.328738
IFN-a2 @ T1	CCL3	T1	0.174944	0.146492	0.750144
IFN-a2 @ T1	CCL3	T2	0.405444	0.060415	0.821822
IFN-a2 @ T1	CCL3	T3	0.0203285	0.637619	0.999642
RibosomalPhosphoprotein(P1) @ T1	CCL3	T1	-0.0591779	0.613547	0.977281
RibosomalPhosphoprotein(P1) @ T1	CCL3	T2	-0.169815	0.916409	0.997957
RibosomalPhosphoprotein(P1) @ T1	CCL3	T3	-0.23962	0.802826	0.938809
Ro/SS-A @ T1	CCL3	T1	-0.194519	0.436919	0.92829
Ro/SS-A @ T1	CCL3	T2	-0.416433	0.383733	0.997913
Ro/SS-A @ T1	CCL3	T3	-0.354151	0.294687	0.722026
La/SS-B @ T1	CCL3	T1	-0.248459	0.604378	0.99632
La/SS-B @ T1	CCL3	T2	-0.18693	0.697702	0.997033
La/SS-B @ T1	CCL3	T3	-0.122018	0.45082	0.972146
Jo-1 @ T1	CCL3	T1	-0.144568	0.273722	0.75146
Jo-1 @ T1	CCL3	T2	-0.418543	0.0752717	0.97071
Jo-1 @ T1	CCL3	T3	-0.241568	0.0780125	0.832994
U1-snRNP @ T1	CCL3	T1	-0.266751	0.82712	0.996751
U1-snRNP @ T1	CCL3	T2	-0.119804	0.77274	0.997805
U1-snRNP @ T1	CCL3	T3	-0.213458	0.821263	0.969617
Max EBV Viremia Level for T1	CCL3	T1	0.336399	0.435616	0.713119
Max EBV Viremia Level for T1	CCL3	T2	0.563665	0.0534764	0.229481
Max EBV Viremia Level for T1	CCL3	T3	-0.0357099	0.866648	0.945823
SARS-CoV-2 RNAemia Level @ T1	CCL3	T1	0.681927	0.000170292	0.00070345
SARS-CoV-2 RNAemia Level @ T1	CCL3	T2	0.821656	8.43783e-05	0.000396757
SARS-CoV-2 RNAemia Level @ T1	CCL3	T3	0.145768	0.15635	0.342111
T2 Diabetes	CCL23	T1	0.736838	0.00640302	0.0241892
T2 Diabetes	CCL23	T2	1.04783	0.000210575	0.00110803
T2 Diabetes	CCL23	T3	0.408235	0.267818	0.469745
IFN-a2 @ T1	CCL23	T1	0.434567	0.0730568	0.750144
IFN-a2 @ T1	CCL23	T2	-0.292229	0.87175	0.990706
IFN-a2 @ T1	CCL23	T3	-0.00261259	0.71816	0.999642
RibosomalPhosphoprotein(P1) @ T1	CCL23	T1	-0.0819278	0.785113	0.982063
RibosomalPhosphoprotein(P1) @ T1	CCL23	T2	-0.220277	0.527183	0.997957
RibosomalPhosphoprotein(P1) @ T1	CCL23	T3	-0.0220616	0.951331	0.982374
Ro/SS-A @ T1	CCL23	T1	0.115367	0.556194	0.92829
Ro/SS-A @ T1	CCL23	T2	-0.0498064	0.501429	0.997913
Ro/SS-A @ T1	CCL23	T3	-0.174357	0.444462	0.817961
La/SS-B @ T1	CCL23	T1	-0.274769	0.553526	0.99632
La/SS-B @ T1	CCL23	T2	-0.366561	0.179571	0.997033
La/SS-B @ T1	CCL23	T3	-0.202684	0.532003	0.972146
Jo-1 @ T1	CCL23	T1	-0.389458	0.485843	0.834173
Jo-1 @ T1	CCL23	T2	-0.68044	0.0165846	0.97071
Jo-1 @ T1	CCL23	T3	-0.0812906	0.893469	0.984821
U1-snRNP @ T1	CCL23	T1	-0.123301	0.878296	0.996751
U1-snRNP @ T1	CCL23	T2	-0.00964531	0.971477	0.997805
U1-snRNP @ T1	CCL23	T3	-0.00505402	0.978933	0.987873
Max EBV Viremia Level for T1	CCL23	T1	0.119617	0.564806	0.80791
Max EBV Viremia Level for T1	CCL23	T2	0.756741	0.0249032	0.135891
Max EBV Viremia Level for T1	CCL23	T3	0.134748	0.639948	0.89302
SARS-CoV-2 RNAemia Level @ T1	CCL23	T1	1.62776	1.70401e-07	1.71176e-06
SARS-CoV-2 RNAemia Level @ T1	CCL23	T2	1.41104	1.08984e-07	1.37631e-06
SARS-CoV-2 RNAemia Level @ T1	CCL23	T3	0.545669	0.15266	0.337379
T2 Diabetes	CCL8	T1	0.429065	0.234257	0.352012
T2 Diabetes	CCL8	T2	0.232211	0.317904	0.448925
T2 Diabetes	CCL8	T3	-0.388232	0.145657	0.338843
IFN-a2 @ T1	CCL8	T1	0.141769	0.544456	0.820901
IFN-a2 @ T1	CCL8	T2	0.29141	0.251364	0.93293
IFN-a2 @ T1	CCL8	T3	0.209803	0.235326	0.919708
RibosomalPhosphoprotein(P1) @ T1	CCL8	T1	0.321711	0.166887	0.977281
RibosomalPhosphoprotein(P1) @ T1	CCL8	T2	0.282487	0.16607	0.997957
RibosomalPhosphoprotein(P1) @ T1	CCL8	T3	0.324976	0.115066	0.45008
Ro/SS-A @ T1	CCL8	T1	0.300249	0.310227	0.92829
Ro/SS-A @ T1	CCL8	T2	-0.0870122	0.972874	0.997913
Ro/SS-A @ T1	CCL8	T3	0.0762883	0.634216	0.878757
La/SS-B @ T1	CCL8	T1	0.312272	0.276468	0.99632
La/SS-B @ T1	CCL8	T2	0.188383	0.423155	0.997033
La/SS-B @ T1	CCL8	T3	0.273374	0.241726	0.972146
Jo-1 @ T1	CCL8	T1	0.099706	0.754243	0.914411
Jo-1 @ T1	CCL8	T2	-0.0120391	0.659685	0.97071
Jo-1 @ T1	CCL8	T3	0.148339	0.486201	0.910558
U1-snRNP @ T1	CCL8	T1	0.117946	0.558613	0.996751
U1-snRNP @ T1	CCL8	T2	-0.0249507	0.923311	0.997805
U1-snRNP @ T1	CCL8	T3	0.0407006	0.894959	0.972452
Max EBV Viremia Level for T1	CCL8	T1	0.393814	0.355722	0.652403
Max EBV Viremia Level for T1	CCL8	T2	0.266544	0.486642	0.814757
Max EBV Viremia Level for T1	CCL8	T3	0.193686	0.631395	0.89302
SARS-CoV-2 RNAemia Level @ T1	CCL8	T1	0.973915	0.000525951	0.00177458
SARS-CoV-2 RNAemia Level @ T1	CCL8	T2	0.250515	0.70601	0.759937
SARS-CoV-2 RNAemia Level @ T1	CCL8	T3	-0.203406	0.384527	0.580071
T2 Diabetes	CCL7	T1	2.04317	4.58374e-05	0.00057886
T2 Diabetes	CCL7	T2	2.17838	2.38297e-06	3.45466e-05
T2 Diabetes	CCL7	T3	0.464717	0.0630789	0.219534
IFN-a2 @ T1	CCL7	T1	0.953292	0.0808019	0.750144
IFN-a2 @ T1	CCL7	T2	1.08933	0.0739178	0.821822
IFN-a2 @ T1	CCL7	T3	0.541753	0.0342957	0.606348
RibosomalPhosphoprotein(P1) @ T1	CCL7	T1	-0.171482	0.903755	0.988834
RibosomalPhosphoprotein(P1) @ T1	CCL7	T2	-0.127762	0.985703	0.997957
RibosomalPhosphoprotein(P1) @ T1	CCL7	T3	0.221186	0.39591	0.729133
Ro/SS-A @ T1	CCL7	T1	0.208342	0.707376	0.941747
Ro/SS-A @ T1	CCL7	T2	0.0450984	0.677482	0.997913
Ro/SS-A @ T1	CCL7	T3	-0.0186788	0.574957	0.852834
La/SS-B @ T1	CCL7	T1	-0.660548	0.392407	0.99632
La/SS-B @ T1	CCL7	T2	-0.572323	0.623979	0.997033
La/SS-B @ T1	CCL7	T3	0.0896866	0.946197	0.986583
Jo-1 @ T1	CCL7	T1	-1.02446	0.10819	0.727466
Jo-1 @ T1	CCL7	T2	-0.915209	0.11997	0.97071
Jo-1 @ T1	CCL7	T3	0.00524133	0.978633	0.991666
U1-snRNP @ T1	CCL7	T1	-0.121892	0.734691	0.996751
U1-snRNP @ T1	CCL7	T2	0.0210911	0.607024	0.997805
U1-snRNP @ T1	CCL7	T3	0.305232	0.179966	0.850379
Max EBV Viremia Level for T1	CCL7	T1	2.82904	0.00181791	0.0309045
Max EBV Viremia Level for T1	CCL7	T2	1.99392	0.0032974	0.0539797
Max EBV Viremia Level for T1	CCL7	T3	0.699278	0.0337572	0.514506
SARS-CoV-2 RNAemia Level @ T1	CCL7	T1	3.65549	1.34448e-13	1.90508e-11
SARS-CoV-2 RNAemia Level @ T1	CCL7	T2	2.98995	2.15864e-10	9.54119e-09
SARS-CoV-2 RNAemia Level @ T1	CCL7	T3	0.797025	0.00356208	0.046307
T2 Diabetes	CD40LG	T1	-0.12404	0.389382	0.506196
T2 Diabetes	CD40LG	T2	-0.0154733	0.939765	0.962413
T2 Diabetes	CD40LG	T3	-0.182478	0.720668	0.849428
IFN-a2 @ T1	CD40LG	T1	0.304589	0.185809	0.767707
IFN-a2 @ T1	CD40LG	T2	0.141537	0.979664	0.993146
IFN-a2 @ T1	CD40LG	T3	-0.082554	0.92203	0.999642
RibosomalPhosphoprotein(P1) @ T1	CD40LG	T1	0.256711	0.208035	0.977281
RibosomalPhosphoprotein(P1) @ T1	CD40LG	T2	-0.04924	0.497524	0.997957
RibosomalPhosphoprotein(P1) @ T1	CD40LG	T3	-0.179051	0.137002	0.469418
Ro/SS-A @ T1	CD40LG	T1	0.270441	0.110493	0.92829
Ro/SS-A @ T1	CD40LG	T2	0.0390151	0.864992	0.997913
Ro/SS-A @ T1	CD40LG	T3	-0.0844289	0.52213	0.841318
La/SS-B @ T1	CD40LG	T1	0.136744	0.756654	0.99632
La/SS-B @ T1	CD40LG	T2	0.109229	0.967948	0.997033
La/SS-B @ T1	CD40LG	T3	-0.0797619	0.45082	0.972146
Jo-1 @ T1	CD40LG	T1	0.300258	0.196688	0.727466
Jo-1 @ T1	CD40LG	T2	0.169457	0.415918	0.97071
Jo-1 @ T1	CD40LG	T3	-0.187195	0.272155	0.873389
U1-snRNP @ T1	CD40LG	T1	0.187025	0.499501	0.996751
U1-snRNP @ T1	CD40LG	T2	0.168243	0.714511	0.997805
U1-snRNP @ T1	CD40LG	T3	-0.160259	0.653497	0.96212
Max EBV Viremia Level for T1	CD40LG	T1	-0.0203435	0.933089	0.988574
Max EBV Viremia Level for T1	CD40LG	T2	0.0784898	0.857222	0.954388
Max EBV Viremia Level for T1	CD40LG	T3	0.339291	0.100343	0.642774
SARS-CoV-2 RNAemia Level @ T1	CD40LG	T1	-0.199536	0.0572903	0.0993031
SARS-CoV-2 RNAemia Level @ T1	CD40LG	T2	-0.127445	0.201649	0.291271
SARS-CoV-2 RNAemia Level @ T1	CD40LG	T3	0.300192	0.090762	0.262201
T2 Diabetes	CD1C	T1	-1.23123	0.000205166	0.00161934
T2 Diabetes	CD1C	T2	-1.82811	1.03191e-06	2.17193e-05
T2 Diabetes	CD1C	T3	-1.03023	0.000300808	0.00699775
IFN-a2 @ T1	CD1C	T1	0.0440713	0.854707	0.93471
IFN-a2 @ T1	CD1C	T2	-0.302949	0.387685	0.973399
IFN-a2 @ T1	CD1C	T3	-0.0355734	0.897783	0.999642
RibosomalPhosphoprotein(P1) @ T1	CD1C	T1	0.0745077	0.840282	0.988834
RibosomalPhosphoprotein(P1) @ T1	CD1C	T2	-0.0707048	0.883986	0.997957
RibosomalPhosphoprotein(P1) @ T1	CD1C	T3	0.00277718	0.960172	0.982374
Ro/SS-A @ T1	CD1C	T1	0.200968	0.82557	0.97791
Ro/SS-A @ T1	CD1C	T2	-0.303026	0.409964	0.997913
Ro/SS-A @ T1	CD1C	T3	-0.00159142	0.95483	0.990788
La/SS-B @ T1	CD1C	T1	-0.408376	0.563527	0.99632
La/SS-B @ T1	CD1C	T2	-0.722553	0.172723	0.997033
La/SS-B @ T1	CD1C	T3	-0.147557	0.567228	0.972146
Jo-1 @ T1	CD1C	T1	0.691654	0.110212	0.727466
Jo-1 @ T1	CD1C	T2	0.697406	0.124785	0.97071
Jo-1 @ T1	CD1C	T3	-0.0688378	0.648883	0.915909
U1-snRNP @ T1	CD1C	T1	-0.110333	0.613859	0.996751
U1-snRNP @ T1	CD1C	T2	-0.216841	0.510957	0.997805
U1-snRNP @ T1	CD1C	T3	0.0478961	0.913552	0.975596
Max EBV Viremia Level for T1	CD1C	T1	-1.87604	0.00205277	0.0324044
Max EBV Viremia Level for T1	CD1C	T2	-1.74954	0.0175567	0.106302
Max EBV Viremia Level for T1	CD1C	T3	-0.118545	0.895035	0.948695
SARS-CoV-2 RNAemia Level @ T1	CD1C	T1	-1.67961	1.05216e-06	7.62386e-06
SARS-CoV-2 RNAemia Level @ T1	CD1C	T2	-2.45181	2.49146e-10	1.00112e-08
SARS-CoV-2 RNAemia Level @ T1	CD1C	T3	-0.395282	0.277397	0.466196
T2 Diabetes	CD40	T1	0.24369	0.291912	0.414871
T2 Diabetes	CD40	T2	0.335956	0.0728368	0.144367
T2 Diabetes	CD40	T3	0.118936	0.189036	0.397244
IFN-a2 @ T1	CD40	T1	0.391417	0.0473307	0.750144
IFN-a2 @ T1	CD40	T2	0.339511	0.117299	0.821822
IFN-a2 @ T1	CD40	T3	0.119507	0.633257	0.999642
RibosomalPhosphoprotein(P1) @ T1	CD40	T1	0.288109	0.117065	0.977281
RibosomalPhosphoprotein(P1) @ T1	CD40	T2	0.168883	0.537267	0.997957
RibosomalPhosphoprotein(P1) @ T1	CD40	T3	-0.0227051	0.756009	0.938587
Ro/SS-A @ T1	CD40	T1	0.0702799	0.389928	0.92829
Ro/SS-A @ T1	CD40	T2	-0.0602829	0.819981	0.997913
Ro/SS-A @ T1	CD40	T3	-0.280887	0.0414353	0.628297
La/SS-B @ T1	CD40	T1	0.0758046	0.514413	0.99632
La/SS-B @ T1	CD40	T2	0.0815964	0.677986	0.997033
La/SS-B @ T1	CD40	T3	-0.0819992	0.615863	0.972146
Jo-1 @ T1	CD40	T1	0.113528	0.40684	0.811515
Jo-1 @ T1	CD40	T2	0.0319145	0.648912	0.97071
Jo-1 @ T1	CD40	T3	-0.101636	0.415525	0.909217
U1-snRNP @ T1	CD40	T1	0.0436048	0.686095	0.996751
U1-snRNP @ T1	CD40	T2	0.124732	0.446141	0.997805
U1-snRNP @ T1	CD40	T3	-0.214	0.227859	0.850379
Max EBV Viremia Level for T1	CD40	T1	0.14884	0.38782	0.681035
Max EBV Viremia Level for T1	CD40	T2	0.196664	0.710028	0.912304
Max EBV Viremia Level for T1	CD40	T3	0.117126	0.718979	0.914096
SARS-CoV-2 RNAemia Level @ T1	CD40	T1	0.346042	0.0580162	0.0997789
SARS-CoV-2 RNAemia Level @ T1	CD40	T2	0.312825	0.0833761	0.146822
SARS-CoV-2 RNAemia Level @ T1	CD40	T3	0.221983	0.119326	0.313941
T2 Diabetes	CD2AP	T1	-0.307315	0.0151242	0.046423
T2 Diabetes	CD2AP	T2	-0.281317	0.0525731	0.111718
T2 Diabetes	CD2AP	T3	-0.977438	0.00224879	0.0306449
IFN-a2 @ T1	CD2AP	T1	0.19008	0.273027	0.768922
IFN-a2 @ T1	CD2AP	T2	0.195788	0.612179	0.983099
IFN-a2 @ T1	CD2AP	T3	-0.126928	0.77372	0.999642
RibosomalPhosphoprotein(P1) @ T1	CD2AP	T1	0.20758	0.1448	0.977281
RibosomalPhosphoprotein(P1) @ T1	CD2AP	T2	8.82009e-05	0.839731	0.997957
RibosomalPhosphoprotein(P1) @ T1	CD2AP	T3	-0.10053	0.253026	0.585537
Ro/SS-A @ T1	CD2AP	T1	0.0838676	0.457179	0.92829
Ro/SS-A @ T1	CD2AP	T2	-0.0718416	0.591803	0.997913
Ro/SS-A @ T1	CD2AP	T3	-0.176714	0.250205	0.704108
La/SS-B @ T1	CD2AP	T1	0.169727	0.381523	0.99632
La/SS-B @ T1	CD2AP	T2	0.13865	0.355391	0.997033
La/SS-B @ T1	CD2AP	T3	0.0874245	0.683397	0.972146
Jo-1 @ T1	CD2AP	T1	0.237414	0.116457	0.727466
Jo-1 @ T1	CD2AP	T2	0.103766	0.463002	0.97071
Jo-1 @ T1	CD2AP	T3	-0.0384041	0.768288	0.943286
U1-snRNP @ T1	CD2AP	T1	0.172309	0.338855	0.996751
U1-snRNP @ T1	CD2AP	T2	0.226768	0.292155	0.997805
U1-snRNP @ T1	CD2AP	T3	-0.162373	0.465037	0.941521
Max EBV Viremia Level for T1	CD2AP	T1	-0.111866	0.674636	0.882216
Max EBV Viremia Level for T1	CD2AP	T2	-0.0475949	0.933089	0.977311
Max EBV Viremia Level for T1	CD2AP	T3	-0.161205	0.325352	0.777329
SARS-CoV-2 RNAemia Level @ T1	CD2AP	T1	-0.211801	0.0860967	0.141467
SARS-CoV-2 RNAemia Level @ T1	CD2AP	T2	-0.0923977	0.330142	0.430451
SARS-CoV-2 RNAemia Level @ T1	CD2AP	T3	0.0156824	0.662557	0.778857
T2 Diabetes	CD164	T1	0.199338	0.52114	0.625934
T2 Diabetes	CD164	T2	0.528493	0.317904	0.448925
T2 Diabetes	CD164	T3	-0.462339	0.326765	0.530993
IFN-a2 @ T1	CD164	T1	0.451917	0.192764	0.767707
IFN-a2 @ T1	CD164	T2	0.566551	0.31197	0.93293
IFN-a2 @ T1	CD164	T3	0.446595	0.315748	0.94933
RibosomalPhosphoprotein(P1) @ T1	CD164	T1	0.337473	0.293561	0.977281
RibosomalPhosphoprotein(P1) @ T1	CD164	T2	-0.178845	0.377135	0.997957
RibosomalPhosphoprotein(P1) @ T1	CD164	T3	-0.171722	0.248448	0.585537
Ro/SS-A @ T1	CD164	T1	0.155379	0.616147	0.92829
Ro/SS-A @ T1	CD164	T2	-0.164217	0.459147	0.997913
Ro/SS-A @ T1	CD164	T3	-0.151231	0.441096	0.817961
La/SS-B @ T1	CD164	T1	-0.0653914	0.9822	0.99632
La/SS-B @ T1	CD164	T2	-0.064382	0.904051	0.997033
La/SS-B @ T1	CD164	T3	0.164955	0.964896	0.989522
Jo-1 @ T1	CD164	T1	0.664446	0.0357335	0.727466
Jo-1 @ T1	CD164	T2	0.407806	0.251425	0.97071
Jo-1 @ T1	CD164	T3	0.153186	0.944483	0.991666
U1-snRNP @ T1	CD164	T1	0.220045	0.572196	0.996751
U1-snRNP @ T1	CD164	T2	0.388803	0.532402	0.997805
U1-snRNP @ T1	CD164	T3	-0.00412149	0.520512	0.950022
Max EBV Viremia Level for T1	CD164	T1	-0.103433	0.895035	0.988574
Max EBV Viremia Level for T1	CD164	T2	0.0337579	0.866648	0.957646
Max EBV Viremia Level for T1	CD164	T3	-0.273489	0.606031	0.89302
SARS-CoV-2 RNAemia Level @ T1	CD164	T1	0.233089	0.72725	0.785928
SARS-CoV-2 RNAemia Level @ T1	CD164	T2	0.123034	0.860927	0.887016
SARS-CoV-2 RNAemia Level @ T1	CD164	T3	0.743611	0.0719093	0.228661
T2 Diabetes	CD244	T1	-0.173095	0.319121	0.440786
T2 Diabetes	CD244	T2	-0.257124	0.248832	0.371567
T2 Diabetes	CD244	T3	-0.202018	0.632697	0.794466
IFN-a2 @ T1	CD244	T1	0.0942672	0.774663	0.903129
IFN-a2 @ T1	CD244	T2	0.0938691	0.943553	0.990706
IFN-a2 @ T1	CD244	T3	-0.1972	0.412379	0.94933
RibosomalPhosphoprotein(P1) @ T1	CD244	T1	0.253893	0.300148	0.977281
RibosomalPhosphoprotein(P1) @ T1	CD244	T2	0.149018	0.859793	0.997957
RibosomalPhosphoprotein(P1) @ T1	CD244	T3	-0.208959	0.328783	0.66609
Ro/SS-A @ T1	CD244	T1	0.0161276	0.986474	0.998068
Ro/SS-A @ T1	CD244	T2	-0.169226	0.273082	0.997913
Ro/SS-A @ T1	CD244	T3	-0.346514	0.1363	0.628297
La/SS-B @ T1	CD244	T1	0.0664907	0.802293	0.99632
La/SS-B @ T1	CD244	T2	-0.0396446	0.749896	0.997033
La/SS-B @ T1	CD244	T3	-0.135734	0.615863	0.972146
Jo-1 @ T1	CD244	T1	0.317036	0.311409	0.760456
Jo-1 @ T1	CD244	T2	0.195908	0.666907	0.97071
Jo-1 @ T1	CD244	T3	-0.310193	0.198584	0.873389
U1-snRNP @ T1	CD244	T1	-0.112757	0.525357	0.996751
U1-snRNP @ T1	CD244	T2	-0.00759986	0.706318	0.997805
U1-snRNP @ T1	CD244	T3	-0.447502	0.0739645	0.850379
Max EBV Viremia Level for T1	CD244	T1	-0.482904	0.349509	0.646373
Max EBV Viremia Level for T1	CD244	T2	-0.402758	0.421624	0.751443
Max EBV Viremia Level for T1	CD244	T3	0.188161	0.355722	0.802189
SARS-CoV-2 RNAemia Level @ T1	CD244	T1	-0.519846	0.0186091	0.040123
SARS-CoV-2 RNAemia Level @ T1	CD244	T2	-0.544163	0.00827739	0.020554
SARS-CoV-2 RNAemia Level @ T1	CD244	T3	0.220465	0.291731	0.481138
T2 Diabetes	CD274	T1	1.03983	0.00016309	0.00138627
T2 Diabetes	CD274	T2	1.31593	2.00346e-05	0.000161006
T2 Diabetes	CD274	T3	0.281914	0.172883	0.378288
IFN-a2 @ T1	CD274	T1	0.776401	0.0312755	0.750144
IFN-a2 @ T1	CD274	T2	0.7021	0.0835449	0.821822
IFN-a2 @ T1	CD274	T3	0.233265	0.375076	0.94933
RibosomalPhosphoprotein(P1) @ T1	CD274	T1	0.254658	0.405289	0.977281
RibosomalPhosphoprotein(P1) @ T1	CD274	T2	0.0998512	0.795977	0.997957
RibosomalPhosphoprotein(P1) @ T1	CD274	T3	-0.145321	0.726663	0.917672
Ro/SS-A @ T1	CD274	T1	0.208203	0.508511	0.92829
Ro/SS-A @ T1	CD274	T2	0.0644759	0.803752	0.997913
Ro/SS-A @ T1	CD274	T3	-0.362676	0.25966	0.704108
La/SS-B @ T1	CD274	T1	0.371814	0.265675	0.99632
La/SS-B @ T1	CD274	T2	0.341039	0.273242	0.997033
La/SS-B @ T1	CD274	T3	0.111253	0.657736	0.972146
Jo-1 @ T1	CD274	T1	-0.0692492	0.921729	0.985053
Jo-1 @ T1	CD274	T2	-0.129287	0.790086	0.97071
Jo-1 @ T1	CD274	T3	-0.172418	0.87233	0.984821
U1-snRNP @ T1	CD274	T1	0.429722	0.116661	0.996751
U1-snRNP @ T1	CD274	T2	0.553046	0.0610644	0.997805
U1-snRNP @ T1	CD274	T3	-0.0653045	0.798521	0.966976
Max EBV Viremia Level for T1	CD274	T1	1.26005	0.0086214	0.0705677
Max EBV Viremia Level for T1	CD274	T2	1.16171	0.0109983	0.0867354
Max EBV Viremia Level for T1	CD274	T3	0.143337	0.540736	0.89302
SARS-CoV-2 RNAemia Level @ T1	CD274	T1	1.39731	6.51238e-07	5.14013e-06
SARS-CoV-2 RNAemia Level @ T1	CD274	T2	1.57946	1.92022e-07	2.10558e-06
SARS-CoV-2 RNAemia Level @ T1	CD274	T3	0.858917	0.0305554	0.128258
T2 Diabetes	CD28	T1	0.473279	0.0952893	0.188026
T2 Diabetes	CD28	T2	0.236952	0.626793	0.732917
T2 Diabetes	CD28	T3	0.333834	0.139867	0.334168
IFN-a2 @ T1	CD28	T1	0.213347	0.575708	0.836884
IFN-a2 @ T1	CD28	T2	0.562997	0.0776538	0.821822
IFN-a2 @ T1	CD28	T3	0.606264	0.312807	0.94933
RibosomalPhosphoprotein(P1) @ T1	CD28	T1	0.34307	0.169817	0.977281
RibosomalPhosphoprotein(P1) @ T1	CD28	T2	0.671271	0.00360642	0.997957
RibosomalPhosphoprotein(P1) @ T1	CD28	T3	0.555373	0.141453	0.477268
Ro/SS-A @ T1	CD28	T1	-0.0559377	0.765791	0.948123
Ro/SS-A @ T1	CD28	T2	-0.0736409	0.720077	0.997913
Ro/SS-A @ T1	CD28	T3	0.361519	0.507508	0.83701
La/SS-B @ T1	CD28	T1	-0.184622	0.423292	0.99632
La/SS-B @ T1	CD28	T2	-0.100538	0.921047	0.997033
La/SS-B @ T1	CD28	T3	0.513704	0.132282	0.972146
Jo-1 @ T1	CD28	T1	0.214314	0.463256	0.834173
Jo-1 @ T1	CD28	T2	0.184891	0.266111	0.97071
Jo-1 @ T1	CD28	T3	0.213111	0.847085	0.980135
U1-snRNP @ T1	CD28	T1	0.124684	0.780517	0.996751
U1-snRNP @ T1	CD28	T2	0.522414	0.0682244	0.997805
U1-snRNP @ T1	CD28	T3	0.586336	0.108511	0.850379
Max EBV Viremia Level for T1	CD28	T1	-0.178731	0.665895	0.881215
Max EBV Viremia Level for T1	CD28	T2	-0.266482	0.727968	0.913456
Max EBV Viremia Level for T1	CD28	T3	0.362283	0.0719999	0.635927
SARS-CoV-2 RNAemia Level @ T1	CD28	T1	0.0996936	0.788063	0.837317
SARS-CoV-2 RNAemia Level @ T1	CD28	T2	-0.237811	0.520627	0.607169
SARS-CoV-2 RNAemia Level @ T1	CD28	T3	0.800892	0.00724856	0.0628487
T2 Diabetes	CD4	T1	0.809606	0.00634729	0.0241854
T2 Diabetes	CD4	T2	1.06854	0.00224714	0.00834653
T2 Diabetes	CD4	T3	1.69168	0.000651375	0.0130867
IFN-a2 @ T1	CD4	T1	0.259031	0.404817	0.788233
IFN-a2 @ T1	CD4	T2	0.172649	0.369287	0.973399
IFN-a2 @ T1	CD4	T3	0.537689	0.182346	0.857415
RibosomalPhosphoprotein(P1) @ T1	CD4	T1	0.123353	0.554941	0.977281
RibosomalPhosphoprotein(P1) @ T1	CD4	T2	0.197959	0.278868	0.997957
RibosomalPhosphoprotein(P1) @ T1	CD4	T3	0.115063	0.867794	0.956566
Ro/SS-A @ T1	CD4	T1	0.446765	0.109415	0.92829
Ro/SS-A @ T1	CD4	T2	0.133827	0.650893	0.997913
Ro/SS-A @ T1	CD4	T3	0.11318	0.772674	0.920544
La/SS-B @ T1	CD4	T1	0.0795703	0.67525	0.99632
La/SS-B @ T1	CD4	T2	-0.0167523	0.753962	0.997033
La/SS-B @ T1	CD4	T3	-0.464132	0.154733	0.972146
Jo-1 @ T1	CD4	T1	0.222783	0.350005	0.809959
Jo-1 @ T1	CD4	T2	-0.0310771	0.994045	0.996299
Jo-1 @ T1	CD4	T3	-0.511162	0.09573	0.832994
U1-snRNP @ T1	CD4	T1	-0.0599291	0.989986	0.996751
U1-snRNP @ T1	CD4	T2	0.0243464	0.576617	0.997805
U1-snRNP @ T1	CD4	T3	0.198378	0.587269	0.950022
Max EBV Viremia Level for T1	CD4	T1	0.432419	0.374775	0.670649
Max EBV Viremia Level for T1	CD4	T2	0.819476	0.133805	0.394278
Max EBV Viremia Level for T1	CD4	T3	1.15342	0.019343	0.42748
SARS-CoV-2 RNAemia Level @ T1	CD4	T1	0.948201	0.00157158	0.00469351
SARS-CoV-2 RNAemia Level @ T1	CD4	T2	0.871079	0.00128994	0.00435232
SARS-CoV-2 RNAemia Level @ T1	CD4	T3	1.34388	0.00053535	0.0165385
T2 Diabetes	CD5	T1	1.17611	0.00231546	0.0107635
T2 Diabetes	CD5	T2	1.10408	0.00341887	0.0115354
T2 Diabetes	CD5	T3	1.49853	0.000686018	0.0131835
IFN-a2 @ T1	CD5	T1	0.030588	0.708427	0.872085
IFN-a2 @ T1	CD5	T2	-0.0505919	0.766175	0.983099
IFN-a2 @ T1	CD5	T3	0.206744	0.203233	0.898942
RibosomalPhosphoprotein(P1) @ T1	CD5	T1	0.11142	0.329823	0.977281
RibosomalPhosphoprotein(P1) @ T1	CD5	T2	0.288075	0.355409	0.997957
RibosomalPhosphoprotein(P1) @ T1	CD5	T3	0.221207	0.368713	0.708106
Ro/SS-A @ T1	CD5	T1	-0.00359151	0.34121	0.92829
Ro/SS-A @ T1	CD5	T2	-0.313952	0.795668	0.997913
Ro/SS-A @ T1	CD5	T3	0.323242	0.104023	0.628297
La/SS-B @ T1	CD5	T1	-0.227781	0.930858	0.99632
La/SS-B @ T1	CD5	T2	-0.326425	0.666261	0.997033
La/SS-B @ T1	CD5	T3	0.165991	0.251294	0.972146
Jo-1 @ T1	CD5	T1	-0.287122	0.799775	0.932719
Jo-1 @ T1	CD5	T2	-0.296622	0.478303	0.97071
Jo-1 @ T1	CD5	T3	0.0396126	0.463034	0.910558
U1-snRNP @ T1	CD5	T1	-0.166264	0.838873	0.996751
U1-snRNP @ T1	CD5	T2	0.0385383	0.46946	0.997805
U1-snRNP @ T1	CD5	T3	0.239034	0.13078	0.850379
Max EBV Viremia Level for T1	CD5	T1	0.0983292	0.727968	0.921954
Max EBV Viremia Level for T1	CD5	T2	0.517186	0.105403	0.345097
Max EBV Viremia Level for T1	CD5	T3	1.26382	0.00213704	0.302367
SARS-CoV-2 RNAemia Level @ T1	CD5	T1	0.374955	0.262372	0.35142
SARS-CoV-2 RNAemia Level @ T1	CD5	T2	0.339977	0.279629	0.371159
SARS-CoV-2 RNAemia Level @ T1	CD5	T3	0.58606	0.0572207	0.196059
T2 Diabetes	CD79B	T1	1.96354	2.24009e-06	7.61631e-05
T2 Diabetes	CD79B	T2	2.5387	1.46657e-07	5.89293e-06
T2 Diabetes	CD79B	T3	1.47339	0.035165	0.146631
IFN-a2 @ T1	CD79B	T1	0.733784	0.253229	0.768922
IFN-a2 @ T1	CD79B	T2	0.569631	0.203494	0.856612
IFN-a2 @ T1	CD79B	T3	0.645283	0.182346	0.857415
RibosomalPhosphoprotein(P1) @ T1	CD79B	T1	0.200388	0.61022	0.977281
RibosomalPhosphoprotein(P1) @ T1	CD79B	T2	0.0740209	0.706683	0.997957
RibosomalPhosphoprotein(P1) @ T1	CD79B	T3	0.379649	0.392829	0.726487
Ro/SS-A @ T1	CD79B	T1	0.312507	0.258058	0.92829
Ro/SS-A @ T1	CD79B	T2	0.340814	0.303958	0.997913
Ro/SS-A @ T1	CD79B	T3	0.121307	0.634216	0.878757
La/SS-B @ T1	CD79B	T1	-0.90143	0.0894838	0.99632
La/SS-B @ T1	CD79B	T2	-0.994333	0.0436818	0.990342
La/SS-B @ T1	CD79B	T3	-0.241559	0.454351	0.972146
Jo-1 @ T1	CD79B	T1	-0.0400145	0.824588	0.93935
Jo-1 @ T1	CD79B	T2	0.11415	0.585866	0.97071
Jo-1 @ T1	CD79B	T3	-0.139237	0.577465	0.910558
U1-snRNP @ T1	CD79B	T1	-0.00194795	0.730912	0.996751
U1-snRNP @ T1	CD79B	T2	0.0661406	0.565402	0.997805
U1-snRNP @ T1	CD79B	T3	0.0312913	0.983614	0.990336
Max EBV Viremia Level for T1	CD79B	T1	1.51623	0.0009317	0.0242242
Max EBV Viremia Level for T1	CD79B	T2	2.28641	7.1856e-05	0.0317604
Max EBV Viremia Level for T1	CD79B	T3	1.202	0.00271284	0.302367
SARS-CoV-2 RNAemia Level @ T1	CD79B	T1	1.21686	0.000305544	0.00113488
SARS-CoV-2 RNAemia Level @ T1	CD79B	T2	1.36958	1.72515e-05	0.000101669
SARS-CoV-2 RNAemia Level @ T1	CD79B	T3	1.00581	0.00206875	0.0326568
T2 Diabetes	CDHR5	T1	-0.451584	0.0143025	0.044519
[truncated: 9,935 more rows]

## Sheet: S7.3 FDRs for plasma metabolite
PASC Factor	analyte	timepoint	log2FC	p-value	FDR
T2 Diabetes	quinolinate	T1	0.961825	8.92202e-06	0.000214852
T2 Diabetes	quinolinate	T2	1.27977	2.01648e-05	0.00025667
T2 Diabetes	quinolinate	T3	0.560578	0.29062	0.556865
IFN-a2 @ T1	quinolinate	T1	0.0132448	0.659194	0.98364
IFN-a2 @ T1	quinolinate	T2	0.258067	0.258455	0.775365
IFN-a2 @ T1	quinolinate	T3	0.0045652	0.74774	0.986123
RibosomalPhosphoprotein(P1) @ T1	quinolinate	T1	-0.0621368	0.915032	0.998108
RibosomalPhosphoprotein(P1) @ T1	quinolinate	T2	-0.0922833	0.957127	0.995099
RibosomalPhosphoprotein(P1) @ T1	quinolinate	T3	0.364568	0.0367263	0.858179
Ro/SS-A @ T1	quinolinate	T1	-0.0503178	0.882555	0.998068
Ro/SS-A @ T1	quinolinate	T2	-0.142203	0.799707	0.997401
Ro/SS-A @ T1	quinolinate	T3	0.118636	0.517952	0.999168
La/SS-B @ T1	quinolinate	T1	-0.337471	0.294351	0.981574
La/SS-B @ T1	quinolinate	T2	-0.478297	0.158031	0.990951
La/SS-B @ T1	quinolinate	T3	0.0154477	0.991918	0.997306
Jo-1 @ T1	quinolinate	T1	-0.607348	0.0175893	0.775811
Jo-1 @ T1	quinolinate	T2	-0.657687	0.0334116	0.811827
Jo-1 @ T1	quinolinate	T3	-0.0445088	0.887638	0.995273
U1-snRNP @ T1	quinolinate	T1	-0.0717682	0.819305	0.979867
U1-snRNP @ T1	quinolinate	T2	-0.0464412	0.776953	0.997805
U1-snRNP @ T1	quinolinate	T3	0.230841	0.264312	0.891357
Max EBV Viremia Level for T1	quinolinate	T1	0.498012	0.0347752	0.11066
Max EBV Viremia Level for T1	quinolinate	T2	1.04166	0.014413	0.0965564
Max EBV Viremia Level for T1	quinolinate	T3	0.62137	0.0613335	0.759002
SARS-CoV-2 RNAemia Level @ T1	quinolinate	T1	1.38789	1.19033e-10	1.51513e-08
SARS-CoV-2 RNAemia Level @ T1	quinolinate	T2	1.45771	1.45328e-08	1.99807e-06
SARS-CoV-2 RNAemia Level @ T1	quinolinate	T3	0.369767	0.189335	0.667412
T2 Diabetes	9,10-DiHOME	T1	0.133787	0.624007	0.713723
T2 Diabetes	9,10-DiHOME	T2	0.270881	0.404682	0.500099
T2 Diabetes	9,10-DiHOME	T3	-0.713287	0.0876644	0.299268
IFN-a2 @ T1	9,10-DiHOME	T1	-0.248699	0.13268	0.98364
IFN-a2 @ T1	9,10-DiHOME	T2	-0.139522	0.509315	0.905789
IFN-a2 @ T1	9,10-DiHOME	T3	-0.21309	0.327343	0.961747
RibosomalPhosphoprotein(P1) @ T1	9,10-DiHOME	T1	-0.490326	0.0647488	0.998108
RibosomalPhosphoprotein(P1) @ T1	9,10-DiHOME	T2	-0.166464	0.621254	0.995099
RibosomalPhosphoprotein(P1) @ T1	9,10-DiHOME	T3	-0.157447	0.583917	0.957096
Ro/SS-A @ T1	9,10-DiHOME	T1	-0.440515	0.191769	0.993859
Ro/SS-A @ T1	9,10-DiHOME	T2	-0.184742	0.577424	0.997401
Ro/SS-A @ T1	9,10-DiHOME	T3	0.181415	0.989365	0.999168
La/SS-B @ T1	9,10-DiHOME	T1	-0.363037	0.294351	0.981574
La/SS-B @ T1	9,10-DiHOME	T2	-0.371674	0.355391	0.990951
La/SS-B @ T1	9,10-DiHOME	T3	0.0402608	0.733074	0.997306
Jo-1 @ T1	9,10-DiHOME	T1	-0.352693	0.422526	0.877183
Jo-1 @ T1	9,10-DiHOME	T2	-0.404152	0.221886	0.870081
Jo-1 @ T1	9,10-DiHOME	T3	-0.345795	0.157675	0.995273
U1-snRNP @ T1	9,10-DiHOME	T1	-0.297145	0.372843	0.966379
U1-snRNP @ T1	9,10-DiHOME	T2	-0.0889065	0.802365	0.997805
U1-snRNP @ T1	9,10-DiHOME	T3	-0.399836	0.0664585	0.88889
Max EBV Viremia Level for T1	9,10-DiHOME	T1	-0.676911	0.727968	0.847869
Max EBV Viremia Level for T1	9,10-DiHOME	T2	0.18062	0.614435	0.801554
Max EBV Viremia Level for T1	9,10-DiHOME	T3	-0.248593	0.631395	0.9493
SARS-CoV-2 RNAemia Level @ T1	9,10-DiHOME	T1	0.423922	0.0971778	0.15545
SARS-CoV-2 RNAemia Level @ T1	9,10-DiHOME	T2	0.271477	0.222949	0.324057
SARS-CoV-2 RNAemia Level @ T1	9,10-DiHOME	T3	0.140951	0.519354	0.8794
T2 Diabetes	5,6-dihydrothymine	T1	-0.552577	0.496367	0.596042
T2 Diabetes	5,6-dihydrothymine	T2	0.4933	0.108231	0.180927
T2 Diabetes	5,6-dihydrothymine	T3	0.13586	0.737203	0.857504
IFN-a2 @ T1	5,6-dihydrothymine	T1	0.300103	0.491062	0.98364
IFN-a2 @ T1	5,6-dihydrothymine	T2	1.04197	0.0596439	0.656083
IFN-a2 @ T1	5,6-dihydrothymine	T3	-0.236335	0.548917	0.971144
RibosomalPhosphoprotein(P1) @ T1	5,6-dihydrothymine	T1	0.824064	0.0296914	0.998108
RibosomalPhosphoprotein(P1) @ T1	5,6-dihydrothymine	T2	0.998932	0.00360642	0.995099
RibosomalPhosphoprotein(P1) @ T1	5,6-dihydrothymine	T3	-0.0845959	0.77444	0.960099
Ro/SS-A @ T1	5,6-dihydrothymine	T1	-0.115221	0.859671	0.998068
Ro/SS-A @ T1	5,6-dihydrothymine	T2	0.567917	0.236046	0.997401
Ro/SS-A @ T1	5,6-dihydrothymine	T3	-0.25247	0.467541	0.999168
La/SS-B @ T1	5,6-dihydrothymine	T1	0.0732985	0.825379	0.996083
La/SS-B @ T1	5,6-dihydrothymine	T2	0.849732	0.0940823	0.990951
La/SS-B @ T1	5,6-dihydrothymine	T3	-0.359965	0.325804	0.997306
Jo-1 @ T1	5,6-dihydrothymine	T1	0.311983	0.350005	0.871102
Jo-1 @ T1	5,6-dihydrothymine	T2	0.960504	0.0231229	0.811827
Jo-1 @ T1	5,6-dihydrothymine	T3	-0.321272	0.487569	0.995273
U1-snRNP @ T1	5,6-dihydrothymine	T1	0.00471884	0.768982	0.966379
U1-snRNP @ T1	5,6-dihydrothymine	T2	0.986931	0.0524966	0.997805
U1-snRNP @ T1	5,6-dihydrothymine	T3	-0.243228	0.546747	0.920203
Max EBV Viremia Level for T1	5,6-dihydrothymine	T1	-0.508312	0.302309	0.480138
Max EBV Viremia Level for T1	5,6-dihydrothymine	T2	0.11295	0.494187	0.724211
Max EBV Viremia Level for T1	5,6-dihydrothymine	T3	0.395715	0.674636	0.949606
SARS-CoV-2 RNAemia Level @ T1	5,6-dihydrothymine	T1	-0.0508844	0.673385	0.742557
SARS-CoV-2 RNAemia Level @ T1	5,6-dihydrothymine	T2	-0.196754	0.980211	0.986856
SARS-CoV-2 RNAemia Level @ T1	5,6-dihydrothymine	T3	0.78012	0.255312	0.74367
T2 Diabetes	adenosine 3',5'-cyclic monophosphate (cAMP)	T1	-0.463445	0.0637921	0.121972
T2 Diabetes	adenosine 3',5'-cyclic monophosphate (cAMP)	T2	-0.545845	0.0136875	0.0342572
T2 Diabetes	adenosine 3',5'-cyclic monophosphate (cAMP)	T3	0.232548	0.414293	0.684203
IFN-a2 @ T1	adenosine 3',5'-cyclic monophosphate (cAMP)	T1	-0.330873	0.478167	0.98364
IFN-a2 @ T1	adenosine 3',5'-cyclic monophosphate (cAMP)	T2	-0.00211304	0.72332	0.99198
IFN-a2 @ T1	adenosine 3',5'-cyclic monophosphate (cAMP)	T3	0.148629	0.786812	0.986123
RibosomalPhosphoprotein(P1) @ T1	adenosine 3',5'-cyclic monophosphate (cAMP)	T1	-0.146799	0.930094	0.998108
RibosomalPhosphoprotein(P1) @ T1	adenosine 3',5'-cyclic monophosphate (cAMP)	T2	-0.149563	0.760643	0.995099
RibosomalPhosphoprotein(P1) @ T1	adenosine 3',5'-cyclic monophosphate (cAMP)	T3	-0.177841	0.323602	0.941873
Ro/SS-A @ T1	adenosine 3',5'-cyclic monophosphate (cAMP)	T1	0.0717985	0.844479	0.998068
Ro/SS-A @ T1	adenosine 3',5'-cyclic monophosphate (cAMP)	T2	0.0236042	0.931213	0.997401
Ro/SS-A @ T1	adenosine 3',5'-cyclic monophosphate (cAMP)	T3	0.0568955	0.749029	0.999168
La/SS-B @ T1	adenosine 3',5'-cyclic monophosphate (cAMP)	T1	-0.177342	0.446622	0.981574
La/SS-B @ T1	adenosine 3',5'-cyclic monophosphate (cAMP)	T2	-0.317166	0.454832	0.990951
La/SS-B @ T1	adenosine 3',5'-cyclic monophosphate (cAMP)	T3	0.0544396	0.722929	0.997306
Jo-1 @ T1	adenosine 3',5'-cyclic monophosphate (cAMP)	T1	0.20612	0.706151	0.925434
Jo-1 @ T1	adenosine 3',5'-cyclic monophosphate (cAMP)	T2	0.0696823	0.95437	0.996678
Jo-1 @ T1	adenosine 3',5'-cyclic monophosphate (cAMP)	T3	-0.011928	0.543071	0.995273
U1-snRNP @ T1	adenosine 3',5'-cyclic monophosphate (cAMP)	T1	-0.303214	0.505901	0.966379
U1-snRNP @ T1	adenosine 3',5'-cyclic monophosphate (cAMP)	T2	-0.0308596	0.642061	0.997805
U1-snRNP @ T1	adenosine 3',5'-cyclic monophosphate (cAMP)	T3	0.0404438	0.768397	0.95354
Max EBV Viremia Level for T1	adenosine 3',5'-cyclic monophosphate (cAMP)	T1	-0.314138	0.146699	0.305395
Max EBV Viremia Level for T1	adenosine 3',5'-cyclic monophosphate (cAMP)	T2	0.26635	0.428587	0.666441
Max EBV Viremia Level for T1	adenosine 3',5'-cyclic monophosphate (cAMP)	T3	0.22709	0.764289	0.982658
SARS-CoV-2 RNAemia Level @ T1	adenosine 3',5'-cyclic monophosphate (cAMP)	T1	-0.695113	0.016222	0.0364077
SARS-CoV-2 RNAemia Level @ T1	adenosine 3',5'-cyclic monophosphate (cAMP)	T2	-0.529542	0.0123514	0.0305698
SARS-CoV-2 RNAemia Level @ T1	adenosine 3',5'-cyclic monophosphate (cAMP)	T3	0.0974764	0.930272	0.989572
T2 Diabetes	S-adenosylhomocysteine (SAH)	T1	1.34704	1.70432e-06	0.000116812
T2 Diabetes	S-adenosylhomocysteine (SAH)	T2	1.53805	4.79415e-06	8.86229e-05
T2 Diabetes	S-adenosylhomocysteine (SAH)	T3	0.61665	0.0478949	0.230672
IFN-a2 @ T1	S-adenosylhomocysteine (SAH)	T1	0.316542	0.203552	0.98364
IFN-a2 @ T1	S-adenosylhomocysteine (SAH)	T2	0.352731	0.542575	0.929681
IFN-a2 @ T1	S-adenosylhomocysteine (SAH)	T3	0.536441	0.0467899	0.961747
RibosomalPhosphoprotein(P1) @ T1	S-adenosylhomocysteine (SAH)	T1	-0.0227544	0.998108	0.998108
RibosomalPhosphoprotein(P1) @ T1	S-adenosylhomocysteine (SAH)	T2	-0.122018	0.855773	0.995099
RibosomalPhosphoprotein(P1) @ T1	S-adenosylhomocysteine (SAH)	T3	-0.0153778	0.664984	0.957096
Ro/SS-A @ T1	S-adenosylhomocysteine (SAH)	T1	0.117633	0.68945	0.998068
Ro/SS-A @ T1	S-adenosylhomocysteine (SAH)	T2	0.0721331	0.877351	0.997401
Ro/SS-A @ T1	S-adenosylhomocysteine (SAH)	T3	0.250989	0.416143	0.999168
La/SS-B @ T1	S-adenosylhomocysteine (SAH)	T1	-0.217895	0.55685	0.981574
La/SS-B @ T1	S-adenosylhomocysteine (SAH)	T2	-0.0630697	0.853357	0.990951
La/SS-B @ T1	S-adenosylhomocysteine (SAH)	T3	0.0439961	0.991918	0.997306
Jo-1 @ T1	S-adenosylhomocysteine (SAH)	T1	-0.22186	0.520812	0.893647
Jo-1 @ T1	S-adenosylhomocysteine (SAH)	T2	-0.161519	0.585866	0.964524
Jo-1 @ T1	S-adenosylhomocysteine (SAH)	T3	-0.110354	0.9657	0.996046
U1-snRNP @ T1	S-adenosylhomocysteine (SAH)	T1	-0.0746269	0.997997	0.997997
U1-snRNP @ T1	S-adenosylhomocysteine (SAH)	T2	0.165332	0.64996	0.997805
U1-snRNP @ T1	S-adenosylhomocysteine (SAH)	T3	0.27372	0.144657	0.88889
Max EBV Viremia Level for T1	S-adenosylhomocysteine (SAH)	T1	0.457125	0.331287	0.507177
Max EBV Viremia Level for T1	S-adenosylhomocysteine (SAH)	T2	0.80958	0.116129	0.32744
Max EBV Viremia Level for T1	S-adenosylhomocysteine (SAH)	T3	0.69558	0.0565121	0.749066
SARS-CoV-2 RNAemia Level @ T1	S-adenosylhomocysteine (SAH)	T1	1.17272	3.15699e-05	0.000258062
SARS-CoV-2 RNAemia Level @ T1	S-adenosylhomocysteine (SAH)	T2	0.930537	0.000129108	0.000864929
SARS-CoV-2 RNAemia Level @ T1	S-adenosylhomocysteine (SAH)	T3	0.516582	0.0964003	0.566196
T2 Diabetes	N6,N6,N6-trimethyllysine	T1	0.71963	0.00119022	0.00592451
T2 Diabetes	N6,N6,N6-trimethyllysine	T2	0.870636	2.24613e-05	0.000274633
T2 Diabetes	N6,N6,N6-trimethyllysine	T3	-0.685761	0.397323	0.666695
IFN-a2 @ T1	N6,N6,N6-trimethyllysine	T1	0.0132817	0.766774	0.98364
IFN-a2 @ T1	N6,N6,N6-trimethyllysine	T2	0.325417	0.146246	0.748878
IFN-a2 @ T1	N6,N6,N6-trimethyllysine	T3	-0.0525008	0.775589	0.986123
RibosomalPhosphoprotein(P1) @ T1	N6,N6,N6-trimethyllysine	T1	0.0703189	0.626932	0.998108
RibosomalPhosphoprotein(P1) @ T1	N6,N6,N6-trimethyllysine	T2	0.265657	0.138282	0.995099
RibosomalPhosphoprotein(P1) @ T1	N6,N6,N6-trimethyllysine	T3	0.308394	0.0843829	0.871332
Ro/SS-A @ T1	N6,N6,N6-trimethyllysine	T1	0.179039	0.57256	0.998068
Ro/SS-A @ T1	N6,N6,N6-trimethyllysine	T2	0.42392	0.0607265	0.997401
Ro/SS-A @ T1	N6,N6,N6-trimethyllysine	T3	0.140125	0.655196	0.999168
La/SS-B @ T1	N6,N6,N6-trimethyllysine	T1	-0.242236	0.381523	0.981574
La/SS-B @ T1	N6,N6,N6-trimethyllysine	T2	0.0118932	0.891332	0.990951
La/SS-B @ T1	N6,N6,N6-trimethyllysine	T3	0.00576533	0.852668	0.997306
Jo-1 @ T1	N6,N6,N6-trimethyllysine	T1	-0.632069	0.00352295	0.76488
Jo-1 @ T1	N6,N6,N6-trimethyllysine	T2	-0.187256	0.463002	0.957157
Jo-1 @ T1	N6,N6,N6-trimethyllysine	T3	-0.0893499	0.379685	0.995273
U1-snRNP @ T1	N6,N6,N6-trimethyllysine	T1	-0.204396	0.446881	0.966379
U1-snRNP @ T1	N6,N6,N6-trimethyllysine	T2	0.233848	0.270064	0.997805
U1-snRNP @ T1	N6,N6,N6-trimethyllysine	T3	-0.0815737	0.626809	0.928746
Max EBV Viremia Level for T1	N6,N6,N6-trimethyllysine	T1	0.453608	0.524979	0.674974
Max EBV Viremia Level for T1	N6,N6,N6-trimethyllysine	T2	0.491975	0.355722	0.61069
Max EBV Viremia Level for T1	N6,N6,N6-trimethyllysine	T3	0.220109	0.501793	0.917961
SARS-CoV-2 RNAemia Level @ T1	N6,N6,N6-trimethyllysine	T1	0.892369	3.62468e-05	0.000280834
SARS-CoV-2 RNAemia Level @ T1	N6,N6,N6-trimethyllysine	T2	0.910001	5.21989e-06	7.88292e-05
SARS-CoV-2 RNAemia Level @ T1	N6,N6,N6-trimethyllysine	T3	-0.0784409	0.738302	0.937075
T2 Diabetes	arginine	T1	-0.705808	0.0476673	0.0974119
T2 Diabetes	arginine	T2	-0.237078	0.249842	0.347827
T2 Diabetes	arginine	T3	-0.837119	0.0876644	0.299268
IFN-a2 @ T1	arginine	T1	0.425359	0.67797	0.98364
IFN-a2 @ T1	arginine	T2	0.537633	0.546336	0.934329
IFN-a2 @ T1	arginine	T3	-0.232052	0.520068	0.971144
RibosomalPhosphoprotein(P1) @ T1	arginine	T1	0.551663	0.302366	0.998108
RibosomalPhosphoprotein(P1) @ T1	arginine	T2	0.401845	0.329388	0.995099
RibosomalPhosphoprotein(P1) @ T1	arginine	T3	0.160719	0.479642	0.952138
Ro/SS-A @ T1	arginine	T1	0.721444	0.144191	0.993859
Ro/SS-A @ T1	arginine	T2	0.642358	0.152486	0.997401
Ro/SS-A @ T1	arginine	T3	-0.0541814	0.769323	0.999168
La/SS-B @ T1	arginine	T1	0.467883	0.325032	0.981574
La/SS-B @ T1	arginine	T2	-0.0353623	0.299879	0.990951
La/SS-B @ T1	arginine	T3	-0.445722	0.905923	0.997306
Jo-1 @ T1	arginine	T1	0.460712	0.414639	0.877183
Jo-1 @ T1	arginine	T2	0.149953	0.369127	0.933809
Jo-1 @ T1	arginine	T3	-0.147732	0.975496	0.996046
U1-snRNP @ T1	arginine	T1	-0.0151929	0.486832	0.966379
U1-snRNP @ T1	arginine	T2	0.514432	0.591731	0.997805
U1-snRNP @ T1	arginine	T3	-0.319817	0.301099	0.891357
Max EBV Viremia Level for T1	arginine	T1	-1.40329	0.156979	0.317161
Max EBV Viremia Level for T1	arginine	T2	-0.588499	0.0391136	0.173384
Max EBV Viremia Level for T1	arginine	T3	-0.35694	0.674636	0.949606
SARS-CoV-2 RNAemia Level @ T1	arginine	T1	-1.01334	0.00704994	0.0185295
SARS-CoV-2 RNAemia Level @ T1	arginine	T2	-0.224758	0.230574	0.334051
SARS-CoV-2 RNAemia Level @ T1	arginine	T3	-0.42894	0.464263	0.860077
T2 Diabetes	spermidine	T1	-0.133658	0.144711	0.229426
T2 Diabetes	spermidine	T2	-0.224977	0.103028	0.175187
T2 Diabetes	spermidine	T3	0.208258	0.498959	0.739722
IFN-a2 @ T1	spermidine	T1	0.238149	0.115065	0.98364
IFN-a2 @ T1	spermidine	T2	0.0535081	0.814152	0.99774
IFN-a2 @ T1	spermidine	T3	-0.233145	0.327343	0.961747
RibosomalPhosphoprotein(P1) @ T1	spermidine	T1	0.181724	0.2828	0.998108
RibosomalPhosphoprotein(P1) @ T1	spermidine	T2	-0.102616	0.222047	0.995099
RibosomalPhosphoprotein(P1) @ T1	spermidine	T3	-0.3309	0.0144685	0.767511
Ro/SS-A @ T1	spermidine	T1	0.256807	0.0719528	0.993859
Ro/SS-A @ T1	spermidine	T2	0.129076	0.972874	0.997401
Ro/SS-A @ T1	spermidine	T3	0.085958	0.957477	0.999168
La/SS-B @ T1	spermidine	T1	0.11447	0.458556	0.981574
La/SS-B @ T1	spermidine	T2	0.165349	0.693742	0.990951
La/SS-B @ T1	spermidine	T3	-0.0407952	0.527759	0.997306
Jo-1 @ T1	spermidine	T1	0.390355	0.0238275	0.775811
Jo-1 @ T1	spermidine	T2	0.319385	0.155446	0.824233
Jo-1 @ T1	spermidine	T3	-0.051198	0.543071	0.995273
U1-snRNP @ T1	spermidine	T1	0.0344268	0.941966	0.991556
U1-snRNP @ T1	spermidine	T2	0.0340256	0.626384	0.997805
U1-snRNP @ T1	spermidine	T3	-0.0154467	0.76317	0.95354
Max EBV Viremia Level for T1	spermidine	T1	-0.212336	0.313691	0.495566
Max EBV Viremia Level for T1	spermidine	T2	-0.254318	0.331287	0.586833
Max EBV Viremia Level for T1	spermidine	T3	0.447627	0.0549768	0.749066
SARS-CoV-2 RNAemia Level @ T1	spermidine	T1	-0.126754	0.201946	0.285156
SARS-CoV-2 RNAemia Level @ T1	spermidine	T2	-0.424827	0.142439	0.22663
SARS-CoV-2 RNAemia Level @ T1	spermidine	T3	0.0242968	0.594051	0.905452
T2 Diabetes	1-methylnicotinamide	T1	0.0426547	0.836299	0.889192
T2 Diabetes	1-methylnicotinamide	T2	0.303311	0.459223	0.549219
T2 Diabetes	1-methylnicotinamide	T3	0.139734	0.722145	0.847736
IFN-a2 @ T1	1-methylnicotinamide	T1	-0.461666	0.270776	0.98364
IFN-a2 @ T1	1-methylnicotinamide	T2	-0.0780162	0.80099	0.99774
IFN-a2 @ T1	1-methylnicotinamide	T3	-0.158309	0.619154	0.983363
RibosomalPhosphoprotein(P1) @ T1	1-methylnicotinamide	T1	-0.161393	0.745315	0.998108
RibosomalPhosphoprotein(P1) @ T1	1-methylnicotinamide	T2	-0.0222579	0.650467	0.995099
RibosomalPhosphoprotein(P1) @ T1	1-methylnicotinamide	T3	0.217922	0.536758	0.957096
Ro/SS-A @ T1	1-methylnicotinamide	T1	-0.504059	0.232494	0.993859
Ro/SS-A @ T1	1-methylnicotinamide	T2	0.14029	0.869108	0.997401
Ro/SS-A @ T1	1-methylnicotinamide	T3	0.385933	0.198323	0.999168
La/SS-B @ T1	1-methylnicotinamide	T1	-0.557318	0.0754934	0.981574
La/SS-B @ T1	1-methylnicotinamide	T2	-0.0260523	0.561039	0.990951
La/SS-B @ T1	1-methylnicotinamide	T3	-0.0735966	0.658244	0.997306
Jo-1 @ T1	1-methylnicotinamide	T1	-0.330743	0.33605	0.871102
Jo-1 @ T1	1-methylnicotinamide	T2	-0.214935	0.308903	0.890721
Jo-1 @ T1	1-methylnicotinamide	T3	0.114592	0.970597	0.996046
U1-snRNP @ T1	1-methylnicotinamide	T1	-0.746378	0.0356293	0.966379
U1-snRNP @ T1	1-methylnicotinamide	T2	0.0234813	0.819425	0.997805
U1-snRNP @ T1	1-methylnicotinamide	T3	0.0934016	0.901895	0.978792
Max EBV Viremia Level for T1	1-methylnicotinamide	T1	-0.275882	0.971296	0.978988
Max EBV Viremia Level for T1	1-methylnicotinamide	T2	0.390644	0.394446	0.643683
Max EBV Viremia Level for T1	1-methylnicotinamide	T3	0.33109	0.337292	0.852198
SARS-CoV-2 RNAemia Level @ T1	1-methylnicotinamide	T1	-0.437484	0.212304	0.294646
SARS-CoV-2 RNAemia Level @ T1	1-methylnicotinamide	T2	-0.44411	0.082217	0.142798
SARS-CoV-2 RNAemia Level @ T1	1-methylnicotinamide	T3	-0.0978281	0.942925	0.989572
T2 Diabetes	12,13-DiHOME	T1	-0.134074	0.496367	0.596042
T2 Diabetes	12,13-DiHOME	T2	-0.303477	0.38174	0.48109
T2 Diabetes	12,13-DiHOME	T3	-0.384145	0.259793	0.529693
IFN-a2 @ T1	12,13-DiHOME	T1	-0.593581	0.0636856	0.98364
IFN-a2 @ T1	12,13-DiHOME	T2	-0.605214	0.117299	0.734038
IFN-a2 @ T1	12,13-DiHOME	T3	-0.187158	0.501279	0.971144
RibosomalPhosphoprotein(P1) @ T1	12,13-DiHOME	T1	-0.485325	0.0533171	0.998108
RibosomalPhosphoprotein(P1) @ T1	12,13-DiHOME	T2	-0.495533	0.169224	0.995099
RibosomalPhosphoprotein(P1) @ T1	12,13-DiHOME	T3	-0.074827	0.798931	0.960099
Ro/SS-A @ T1	12,13-DiHOME	T1	-0.242965	0.177351	0.993859
Ro/SS-A @ T1	12,13-DiHOME	T2	-0.424122	0.406998	0.997401
Ro/SS-A @ T1	12,13-DiHOME	T3	0.326359	0.340542	0.999168
La/SS-B @ T1	12,13-DiHOME	T1	-0.238148	0.540328	0.981574
La/SS-B @ T1	12,13-DiHOME	T2	-0.369656	0.423155	0.990951
La/SS-B @ T1	12,13-DiHOME	T3	-0.022787	0.921994	0.997306
Jo-1 @ T1	12,13-DiHOME	T1	-0.0629188	0.871119	0.967789
Jo-1 @ T1	12,13-DiHOME	T2	-0.521028	0.107478	0.822062
Jo-1 @ T1	12,13-DiHOME	T3	-0.268271	0.322637	0.995273
U1-snRNP @ T1	12,13-DiHOME	T1	-0.349464	0.219618	0.966379
U1-snRNP @ T1	12,13-DiHOME	T2	-0.700349	0.0876355	0.997805
U1-snRNP @ T1	12,13-DiHOME	T3	-0.611061	0.0246905	0.772169
Max EBV Viremia Level for T1	12,13-DiHOME	T1	-0.707806	0.0549768	0.155506
Max EBV Viremia Level for T1	12,13-DiHOME	T2	-0.158333	0.866648	0.945145
Max EBV Viremia Level for T1	12,13-DiHOME	T3	-0.325363	0.355722	0.861272
SARS-CoV-2 RNAemia Level @ T1	12,13-DiHOME	T1	0.0327637	0.770261	0.822905
SARS-CoV-2 RNAemia Level @ T1	12,13-DiHOME	T2	-0.226679	0.678097	0.762859
SARS-CoV-2 RNAemia Level @ T1	12,13-DiHOME	T3	0.0800385	0.667515	0.923534
T2 Diabetes	3-phosphoglycerate	T1	-0.715975	0.00769736	0.0234875
T2 Diabetes	3-phosphoglycerate	T2	-0.754553	0.000440906	0.00239541
T2 Diabetes	3-phosphoglycerate	T3	0.468021	0.144997	0.38565
IFN-a2 @ T1	3-phosphoglycerate	T1	0.0467218	0.932174	0.997942
IFN-a2 @ T1	3-phosphoglycerate	T2	0.0352772	0.885151	0.99774
IFN-a2 @ T1	3-phosphoglycerate	T3	-0.329684	0.167124	0.961747
RibosomalPhosphoprotein(P1) @ T1	3-phosphoglycerate	T1	0.246128	0.171296	0.998108
RibosomalPhosphoprotein(P1) @ T1	3-phosphoglycerate	T2	0.00725978	0.920472	0.995099
RibosomalPhosphoprotein(P1) @ T1	3-phosphoglycerate	T3	-0.368481	0.0715105	0.871332
Ro/SS-A @ T1	3-phosphoglycerate	T1	-0.00796496	0.732744	0.998068
Ro/SS-A @ T1	3-phosphoglycerate	T2	-0.10989	0.378046	0.997401
Ro/SS-A @ T1	3-phosphoglycerate	T3	-0.394066	0.0601721	0.999168
La/SS-B @ T1	3-phosphoglycerate	T1	0.19728	0.594041	0.981574
La/SS-B @ T1	3-phosphoglycerate	T2	-0.00211568	0.68979	0.990951
La/SS-B @ T1	3-phosphoglycerate	T3	-0.198544	0.266606	0.997306
Jo-1 @ T1	3-phosphoglycerate	T1	0.345046	0.0475772	0.775811
Jo-1 @ T1	3-phosphoglycerate	T2	0.119745	0.456959	0.955752
Jo-1 @ T1	3-phosphoglycerate	T3	-0.311542	0.114382	0.995273
U1-snRNP @ T1	3-phosphoglycerate	T1	0.110901	0.749871	0.966379
U1-snRNP @ T1	3-phosphoglycerate	T2	-0.0132359	0.607024	0.997805
U1-snRNP @ T1	3-phosphoglycerate	T3	-0.212905	0.294742	0.891357
Max EBV Viremia Level for T1	3-phosphoglycerate	T1	-0.29046	0.175311	0.338832
Max EBV Viremia Level for T1	3-phosphoglycerate	T2	-0.409783	0.216684	0.46747
Max EBV Viremia Level for T1	3-phosphoglycerate	T3	0.0292962	0.614435	0.935831
SARS-CoV-2 RNAemia Level @ T1	3-phosphoglycerate	T1	-0.529412	0.002323	0.00769441
SARS-CoV-2 RNAemia Level @ T1	3-phosphoglycerate	T2	-0.547609	0.000793033	0.00325619
SARS-CoV-2 RNAemia Level @ T1	3-phosphoglycerate	T3	-0.109521	0.836146	0.96754
T2 Diabetes	N-acetylputrescine	T1	0.653477	0.101118	0.172267
T2 Diabetes	N-acetylputrescine	T2	0.850153	0.00913844	0.0252868
T2 Diabetes	N-acetylputrescine	T3	0.775608	0.0737788	0.280927
IFN-a2 @ T1	N-acetylputrescine	T1	-0.126477	0.58631	0.98364
IFN-a2 @ T1	N-acetylputrescine	T2	-0.13109	0.273051	0.784801
IFN-a2 @ T1	N-acetylputrescine	T3	-0.327132	0.372519	0.971144
RibosomalPhosphoprotein(P1) @ T1	N-acetylputrescine	T1	-0.0767294	0.688645	0.998108
RibosomalPhosphoprotein(P1) @ T1	N-acetylputrescine	T2	-0.244736	0.246185	0.995099
RibosomalPhosphoprotein(P1) @ T1	N-acetylputrescine	T3	0.00668407	0.803854	0.960099
Ro/SS-A @ T1	N-acetylputrescine	T1	-0.307225	0.281162	0.993859
Ro/SS-A @ T1	N-acetylputrescine	T2	0.104105	0.981218	0.997401
Ro/SS-A @ T1	N-acetylputrescine	T3	-0.172999	0.664851	0.999168
La/SS-B @ T1	N-acetylputrescine	T1	-0.219948	0.46459	0.981574
La/SS-B @ T1	N-acetylputrescine	T2	0.192602	0.878642	0.990951
La/SS-B @ T1	N-acetylputrescine	T3	-0.271308	0.672967	0.997306
Jo-1 @ T1	N-acetylputrescine	T1	-0.487322	0.128624	0.775811
Jo-1 @ T1	N-acetylputrescine	T2	-0.096335	0.677798	0.971171
Jo-1 @ T1	N-acetylputrescine	T3	-0.204316	0.631818	0.995273
U1-snRNP @ T1	N-acetylputrescine	T1	-0.347996	0.297514	0.966379
U1-snRNP @ T1	N-acetylputrescine	T2	0.171339	0.897145	0.997805
U1-snRNP @ T1	N-acetylputrescine	T3	-0.0993681	0.885649	0.973012
Max EBV Viremia Level for T1	N-acetylputrescine	T1	-0.641417	0.0978861	0.232577
Max EBV Viremia Level for T1	N-acetylputrescine	T2	0.304267	0.428587	0.666441
Max EBV Viremia Level for T1	N-acetylputrescine	T3	0.139654	0.961735	0.997145
SARS-CoV-2 RNAemia Level @ T1	N-acetylputrescine	T1	0.39786	0.370124	0.46448
SARS-CoV-2 RNAemia Level @ T1	N-acetylputrescine	T2	0.616551	0.0349983	0.0720173
SARS-CoV-2 RNAemia Level @ T1	N-acetylputrescine	T3	0.401274	0.286447	0.766439
T2 Diabetes	laurate (12:0)	T1	0.0949057	0.780226	0.843666
T2 Diabetes	laurate (12:0)	T2	0.0758702	0.894317	0.924405
T2 Diabetes	laurate (12:0)	T3	0.297194	0.592032	0.786141
IFN-a2 @ T1	laurate (12:0)	T1	-0.423313	0.359887	0.98364
IFN-a2 @ T1	laurate (12:0)	T2	0.017163	0.876213	0.99774
IFN-a2 @ T1	laurate (12:0)	T3	-0.476298	0.31311	0.961747
RibosomalPhosphoprotein(P1) @ T1	laurate (12:0)	T1	-0.289319	0.523609	0.998108
RibosomalPhosphoprotein(P1) @ T1	laurate (12:0)	T2	-0.0976012	0.784149	0.995099
RibosomalPhosphoprotein(P1) @ T1	laurate (12:0)	T3	-0.516509	0.0675953	0.871332
Ro/SS-A @ T1	laurate (12:0)	T1	-0.144514	0.901701	0.998068
Ro/SS-A @ T1	laurate (12:0)	T2	0.123879	0.75162	0.997401
Ro/SS-A @ T1	laurate (12:0)	T3	-0.121922	0.930954	0.999168
La/SS-B @ T1	laurate (12:0)	T1	-0.235731	0.737876	0.981574
La/SS-B @ T1	laurate (12:0)	T2	0.199932	0.454832	0.990951
La/SS-B @ T1	laurate (12:0)	T3	-0.108773	0.619637	0.997306
Jo-1 @ T1	laurate (12:0)	T1	0.0633803	0.535755	0.893647
Jo-1 @ T1	laurate (12:0)	T2	-0.152705	0.677798	0.971171
Jo-1 @ T1	laurate (12:0)	T3	-0.0104812	0.514931	0.995273
U1-snRNP @ T1	laurate (12:0)	T1	-0.0721909	0.815405	0.979867
U1-snRNP @ T1	laurate (12:0)	T2	-0.0682332	0.86676	0.997805
U1-snRNP @ T1	laurate (12:0)	T3	-0.684039	0.0772556	0.88889
Max EBV Viremia Level for T1	laurate (12:0)	T1	-0.385661	0.501793	0.661387
Max EBV Viremia Level for T1	laurate (12:0)	T2	-0.381471	0.435616	0.668044
Max EBV Viremia Level for T1	laurate (12:0)	T3	-0.576648	0.275068	0.833923
SARS-CoV-2 RNAemia Level @ T1	laurate (12:0)	T1	0.116229	0.617645	0.698378
SARS-CoV-2 RNAemia Level @ T1	laurate (12:0)	T2	0.16649	0.704925	0.78511
SARS-CoV-2 RNAemia Level @ T1	laurate (12:0)	T3	0.0247725	0.529721	0.8794
T2 Diabetes	3-hydroxyisobutyrate	T1	0.544728	0.00379984	0.0135426
T2 Diabetes	3-hydroxyisobutyrate	T2	0.861965	2.42518e-05	0.000288112
T2 Diabetes	3-hydroxyisobutyrate	T3	0.963849	0.0286222	0.188907
IFN-a2 @ T1	3-hydroxyisobutyrate	T1	-0.149621	0.575708	0.98364
IFN-a2 @ T1	3-hydroxyisobutyrate	T2	0.0754714	0.912048	0.99774
IFN-a2 @ T1	3-hydroxyisobutyrate	T3	0.412999	0.167124	0.961747
RibosomalPhosphoprotein(P1) @ T1	3-hydroxyisobutyrate	T1	-0.0578402	0.759715	0.998108
RibosomalPhosphoprotein(P1) @ T1	3-hydroxyisobutyrate	T2	0.128639	0.776291	0.995099
RibosomalPhosphoprotein(P1) @ T1	3-hydroxyisobutyrate	T3	0.182583	0.583917	0.957096
Ro/SS-A @ T1	3-hydroxyisobutyrate	T1	0.08323	0.582488	0.998068
Ro/SS-A @ T1	3-hydroxyisobutyrate	T2	0.488364	0.0410635	0.997401
Ro/SS-A @ T1	3-hydroxyisobutyrate	T3	0.0520504	0.925657	0.999168
La/SS-B @ T1	3-hydroxyisobutyrate	T1	0.221364	0.357722	0.981574
La/SS-B @ T1	3-hydroxyisobutyrate	T2	0.304939	0.270904	0.990951
La/SS-B @ T1	3-hydroxyisobutyrate	T3	0.209472	0.648501	0.997306
Jo-1 @ T1	3-hydroxyisobutyrate	T1	0.0262106	0.998177	0.998177
Jo-1 @ T1	3-hydroxyisobutyrate	T2	-0.0933627	0.617036	0.964524
Jo-1 @ T1	3-hydroxyisobutyrate	T3	-0.295859	0.376362	0.995273
U1-snRNP @ T1	3-hydroxyisobutyrate	T1	0.272139	0.349095	0.966379
U1-snRNP @ T1	3-hydroxyisobutyrate	T2	0.421092	0.107619	0.997805
U1-snRNP @ T1	3-hydroxyisobutyrate	T3	0.145027	0.810573	0.968124
Max EBV Viremia Level for T1	3-hydroxyisobutyrate	T1	1.10267	0.000854939	0.0112022
Max EBV Viremia Level for T1	3-hydroxyisobutyrate	T2	0.74033	0.0327648	0.152049
Max EBV Viremia Level for T1	3-hydroxyisobutyrate	T3	0.622173	0.0505781	0.749066
SARS-CoV-2 RNAemia Level @ T1	3-hydroxyisobutyrate	T1	1.06251	4.74127e-07	8.80097e-06
SARS-CoV-2 RNAemia Level @ T1	3-hydroxyisobutyrate	T2	0.667792	0.000230837	0.0012696
SARS-CoV-2 RNAemia Level @ T1	3-hydroxyisobutyrate	T3	0.255142	0.159129	0.624599
T2 Diabetes	alpha-ketoglutarate	T1	0.229922	0.143882	0.228518
T2 Diabetes	alpha-ketoglutarate	T2	0.228039	0.112073	0.185954
T2 Diabetes	alpha-ketoglutarate	T3	0.659103	0.060363	0.257337
IFN-a2 @ T1	alpha-ketoglutarate	T1	0.180782	0.28914	0.98364
IFN-a2 @ T1	alpha-ketoglutarate	T2	0.211781	0.592451	0.942633
IFN-a2 @ T1	alpha-ketoglutarate	T3	-0.260946	0.666277	0.986123
RibosomalPhosphoprotein(P1) @ T1	alpha-ketoglutarate	T1	-0.152073	0.542299	0.998108
RibosomalPhosphoprotein(P1) @ T1	alpha-ketoglutarate	T2	0.195975	0.867844	0.995099
RibosomalPhosphoprotein(P1) @ T1	alpha-ketoglutarate	T3	-0.165832	0.784211	0.960099
Ro/SS-A @ T1	alpha-ketoglutarate	T1	-0.28841	0.60596	0.998068
Ro/SS-A @ T1	alpha-ketoglutarate	T2	-0.294795	0.599053	0.997401
Ro/SS-A @ T1	alpha-ketoglutarate	T3	0.0419456	0.416143	0.999168
La/SS-B @ T1	alpha-ketoglutarate	T1	0.1875	0.443667	0.981574
La/SS-B @ T1	alpha-ketoglutarate	T2	-0.0302394	0.824049	0.990951
La/SS-B @ T1	alpha-ketoglutarate	T3	0.0385967	0.959605	0.997306
Jo-1 @ T1	alpha-ketoglutarate	T1	-0.149744	0.491581	0.893647
Jo-1 @ T1	alpha-ketoglutarate	T2	-0.38503	0.0624072	0.811827
Jo-1 @ T1	alpha-ketoglutarate	T3	-0.228245	0.363249	0.995273
U1-snRNP @ T1	alpha-ketoglutarate	T1	0.244617	0.328811	0.966379
U1-snRNP @ T1	alpha-ketoglutarate	T2	0.210931	0.546948	0.997805
U1-snRNP @ T1	alpha-ketoglutarate	T3	0.20605	0.506514	0.911725
Max EBV Viremia Level for T1	alpha-ketoglutarate	T1	0.16701	0.674636	0.811202
Max EBV Viremia Level for T1	alpha-ketoglutarate	T2	0.217995	0.249553	0.503058
Max EBV Viremia Level for T1	alpha-ketoglutarate	T3	-0.049211	0.718979	0.96623
SARS-CoV-2 RNAemia Level @ T1	alpha-ketoglutarate	T1	0.410626	0.0670524	0.116233
SARS-CoV-2 RNAemia Level @ T1	alpha-ketoglutarate	T2	0.37824	0.0261396	0.0570842
SARS-CoV-2 RNAemia Level @ T1	alpha-ketoglutarate	T3	-0.0314672	0.949258	0.991546
T2 Diabetes	S-1-pyrroline-5-carboxylate	T1	-0.168704	0.423203	0.526639
T2 Diabetes	S-1-pyrroline-5-carboxylate	T2	-0.0632878	0.535679	0.617452
T2 Diabetes	S-1-pyrroline-5-carboxylate	T3	-0.0196503	0.813904	0.89721
IFN-a2 @ T1	S-1-pyrroline-5-carboxylate	T1	-0.149625	0.167642	0.98364
IFN-a2 @ T1	S-1-pyrroline-5-carboxylate	T2	0.00728127	0.55011	0.935397
IFN-a2 @ T1	S-1-pyrroline-5-carboxylate	T3	0.030333	0.878004	0.992739
RibosomalPhosphoprotein(P1) @ T1	S-1-pyrroline-5-carboxylate	T1	-0.0548083	0.564516	0.998108
RibosomalPhosphoprotein(P1) @ T1	S-1-pyrroline-5-carboxylate	T2	-0.00774257	0.55086	0.995099
RibosomalPhosphoprotein(P1) @ T1	S-1-pyrroline-5-carboxylate	T3	-0.247407	0.270587	0.926576
Ro/SS-A @ T1	S-1-pyrroline-5-carboxylate	T1	0.220622	0.833122	0.998068
Ro/SS-A @ T1	S-1-pyrroline-5-carboxylate	T2	-0.0361129	0.412943	0.997401
Ro/SS-A @ T1	S-1-pyrroline-5-carboxylate	T3	-0.374661	0.0719317	0.999168
La/SS-B @ T1	S-1-pyrroline-5-carboxylate	T1	-0.00202385	0.310622	0.981574
La/SS-B @ T1	S-1-pyrroline-5-carboxylate	T2	-0.268666	0.177841	0.990951
La/SS-B @ T1	S-1-pyrroline-5-carboxylate	T3	-0.47173	0.0210973	0.997306
Jo-1 @ T1	S-1-pyrroline-5-carboxylate	T1	-0.267229	0.233849	0.817102
Jo-1 @ T1	S-1-pyrroline-5-carboxylate	T2	0.0612609	0.848084	0.986479
Jo-1 @ T1	S-1-pyrroline-5-carboxylate	T3	-0.107298	0.644986	0.995273
U1-snRNP @ T1	S-1-pyrroline-5-carboxylate	T1	-0.306841	0.0314495	0.966379
U1-snRNP @ T1	S-1-pyrroline-5-carboxylate	T2	0.0785867	0.989028	0.997805
U1-snRNP @ T1	S-1-pyrroline-5-carboxylate	T3	-0.277943	0.137263	0.88889
Max EBV Viremia Level for T1	S-1-pyrroline-5-carboxylate	T1	0.101305	0.866648	0.922561
Max EBV Viremia Level for T1	S-1-pyrroline-5-carboxylate	T2	-0.0905492	0.564806	0.773029
Max EBV Viremia Level for T1	S-1-pyrroline-5-carboxylate	T3	0.200048	0.581134	0.927939
SARS-CoV-2 RNAemia Level @ T1	S-1-pyrroline-5-carboxylate	T1	-0.467452	0.221949	0.306125
SARS-CoV-2 RNAemia Level @ T1	S-1-pyrroline-5-carboxylate	T2	-0.150281	0.189747	0.2851
SARS-CoV-2 RNAemia Level @ T1	S-1-pyrroline-5-carboxylate	T3	-0.00149725	0.936596	0.989572
T2 Diabetes	kynurenate	T1	1.01566	0.0201147	0.0485696
T2 Diabetes	kynurenate	T2	1.22001	0.000458405	0.00246047
T2 Diabetes	kynurenate	T3	-0.861866	0.988012	0.994711
IFN-a2 @ T1	kynurenate	T1	-0.169196	0.770716	0.98364
IFN-a2 @ T1	kynurenate	T2	0.0604456	0.757542	0.99774
IFN-a2 @ T1	kynurenate	T3	-0.221871	0.263413	0.961747
RibosomalPhosphoprotein(P1) @ T1	kynurenate	T1	-0.23672	0.994325	0.998108
RibosomalPhosphoprotein(P1) @ T1	kynurenate	T2	0.00999639	0.599727	0.995099
RibosomalPhosphoprotein(P1) @ T1	kynurenate	T3	0.106101	0.908739	0.984584
Ro/SS-A @ T1	kynurenate	T1	0.244358	0.217684	0.993859
Ro/SS-A @ T1	kynurenate	T2	0.223001	0.478409	0.997401
Ro/SS-A @ T1	kynurenate	T3	0.0930874	0.820727	0.999168
La/SS-B @ T1	kynurenate	T1	-0.201187	0.83698	0.996083
La/SS-B @ T1	kynurenate	T2	-0.370667	0.156459	0.990951
La/SS-B @ T1	kynurenate	T3	0.0167714	0.643652	0.997306
Jo-1 @ T1	kynurenate	T1	-0.744413	0.0441024	0.775811
Jo-1 @ T1	kynurenate	T2	-0.925631	0.0118963	0.790509
Jo-1 @ T1	kynurenate	T3	-0.757363	0.0789258	0.995273
U1-snRNP @ T1	kynurenate	T1	-0.351639	0.51883	0.966379
U1-snRNP @ T1	kynurenate	T2	0.121664	0.630288	0.997805
U1-snRNP @ T1	kynurenate	T3	-0.433354	0.706433	0.946661
Max EBV Viremia Level for T1	kynurenate	T1	0.289189	0.639948	0.777891
Max EBV Viremia Level for T1	kynurenate	T2	0.710529	0.307965	0.558854
Max EBV Viremia Level for T1	kynurenate	T3	0.0635056	0.866648	0.997145
SARS-CoV-2 RNAemia Level @ T1	kynurenate	T1	1.54478	8.10096e-07	1.33666e-05
SARS-CoV-2 RNAemia Level @ T1	kynurenate	T2	0.963294	0.000384729	0.00189389
SARS-CoV-2 RNAemia Level @ T1	kynurenate	T3	-0.626749	0.0311023	0.450606
T2 Diabetes	hypoxanthine	T1	0.0889342	0.890833	0.929429
T2 Diabetes	hypoxanthine	T2	0.118383	0.834641	0.87593
T2 Diabetes	hypoxanthine	T3	0.171808	0.467709	0.716029
IFN-a2 @ T1	hypoxanthine	T1	0.0940131	0.94859	0.997942
IFN-a2 @ T1	hypoxanthine	T2	0.0533338	0.889626	0.99774
IFN-a2 @ T1	hypoxanthine	T3	-0.380446	0.59362	0.975859
RibosomalPhosphoprotein(P1) @ T1	hypoxanthine	T1	0.29176	0.268188	0.998108
RibosomalPhosphoprotein(P1) @ T1	hypoxanthine	T2	0.296978	0.244106	0.995099
RibosomalPhosphoprotein(P1) @ T1	hypoxanthine	T3	0.0842851	0.67892	0.957096
Ro/SS-A @ T1	hypoxanthine	T1	-0.0626396	0.818035	0.998068
Ro/SS-A @ T1	hypoxanthine	T2	-0.147786	0.584593	0.997401
Ro/SS-A @ T1	hypoxanthine	T3	-0.139613	0.640822	0.999168
La/SS-B @ T1	hypoxanthine	T1	0.234915	0.310622	0.981574
La/SS-B @ T1	hypoxanthine	T2	0.141985	0.782613	0.990951
La/SS-B @ T1	hypoxanthine	T3	0.21219	0.290564	0.997306
Jo-1 @ T1	hypoxanthine	T1	-0.0243571	0.619998	0.901453
Jo-1 @ T1	hypoxanthine	T2	-0.114065	0.274762	0.874363
Jo-1 @ T1	hypoxanthine	T3	-0.13296	0.749388	0.995273
U1-snRNP @ T1	hypoxanthine	T1	0.198657	0.420352	0.966379
U1-snRNP @ T1	hypoxanthine	T2	0.0752399	0.914578	0.997805
U1-snRNP @ T1	hypoxanthine	T3	-0.082638	0.86945	0.973012
Max EBV Viremia Level for T1	hypoxanthine	T1	0.260676	0.183075	0.344861
Max EBV Viremia Level for T1	hypoxanthine	T2	0.135553	0.464387	0.694244
Max EBV Viremia Level for T1	hypoxanthine	T3	0.279331	0.179161	0.83142
SARS-CoV-2 RNAemia Level @ T1	hypoxanthine	T1	0.0699519	0.832519	0.870627
SARS-CoV-2 RNAemia Level @ T1	hypoxanthine	T2	0.234259	0.221695	0.323291
SARS-CoV-2 RNAemia Level @ T1	hypoxanthine	T3	0.17233	0.0843114	0.541879
T2 Diabetes	cholate	T1	-0.218765	0.122847	0.20195
T2 Diabetes	cholate	T2	-0.557838	0.00834247	0.0234484
T2 Diabetes	cholate	T3	0.00696022	0.892434	0.947745
IFN-a2 @ T1	cholate	T1	0.751719	0.00027911	0.232822
IFN-a2 @ T1	cholate	T2	0.418244	0.0855872	0.680877
IFN-a2 @ T1	cholate	T3	0.731422	0.0257865	0.961747
RibosomalPhosphoprotein(P1) @ T1	cholate	T1	0.142212	0.244364	0.998108
RibosomalPhosphoprotein(P1) @ T1	cholate	T2	-0.0560406	0.908288	0.995099
RibosomalPhosphoprotein(P1) @ T1	cholate	T3	0.359539	0.10038	0.871332
Ro/SS-A @ T1	cholate	T1	0.516679	0.0115381	0.993859
Ro/SS-A @ T1	cholate	T2	0.130225	0.610004	0.997401
Ro/SS-A @ T1	cholate	T3	0.186941	0.640822	0.999168
La/SS-B @ T1	cholate	T1	0.546627	0.00227572	0.981574
La/SS-B @ T1	cholate	T2	-0.00644279	0.532523	0.990951
La/SS-B @ T1	cholate	T3	0.219628	0.312681	0.997306
Jo-1 @ T1	cholate	T1	0.46714	0.00549784	0.76488
Jo-1 @ T1	cholate	T2	0.292567	0.152571	0.824233
Jo-1 @ T1	cholate	T3	0.25433	0.413903	0.995273
U1-snRNP @ T1	cholate	T1	0.614891	0.00445252	0.966379
U1-snRNP @ T1	cholate	T2	0.228281	0.312783	0.997805
U1-snRNP @ T1	cholate	T3	0.233949	0.497789	0.909366
Max EBV Viremia Level for T1	cholate	T1	0.67513	0.095478	0.228072
Max EBV Viremia Level for T1	cholate	T2	0.00551409	0.746058	0.88396
Max EBV Viremia Level for T1	cholate	T3	0.0522243	0.99043	0.997145
SARS-CoV-2 RNAemia Level @ T1	cholate	T1	-0.12369	0.26366	0.35433
SARS-CoV-2 RNAemia Level @ T1	cholate	T2	-0.0902728	0.635078	0.729194
SARS-CoV-2 RNAemia Level @ T1	cholate	T3	0.310974	0.488893	0.866011
T2 Diabetes	linoleate (18:2n6)	T1	1.142	0.000671185	0.00398684
T2 Diabetes	linoleate (18:2n6)	T2	0.818476	0.0243581	0.0552242
T2 Diabetes	linoleate (18:2n6)	T3	0.656041	0.162314	0.408536
IFN-a2 @ T1	linoleate (18:2n6)	T1	0.00977305	0.965028	0.997942
IFN-a2 @ T1	linoleate (18:2n6)	T2	1.07491	0.0358465	0.604652
IFN-a2 @ T1	linoleate (18:2n6)	T3	-0.116127	0.976675	0.998651
RibosomalPhosphoprotein(P1) @ T1	linoleate (18:2n6)	T1	-0.08656	0.777832	0.998108
RibosomalPhosphoprotein(P1) @ T1	linoleate (18:2n6)	T2	0.527947	0.23189	0.995099
RibosomalPhosphoprotein(P1) @ T1	linoleate (18:2n6)	T3	0.0264642	0.637461	0.957096
Ro/SS-A @ T1	linoleate (18:2n6)	T1	-0.583874	0.136376	0.993859
Ro/SS-A @ T1	linoleate (18:2n6)	T2	0.189743	0.681314	0.997401
Ro/SS-A @ T1	linoleate (18:2n6)	T3	0.323403	0.447368	0.999168
La/SS-B @ T1	linoleate (18:2n6)	T1	-0.249731	0.537053	0.981574
La/SS-B @ T1	linoleate (18:2n6)	T2	0.0338139	0.824049	0.990951
La/SS-B @ T1	linoleate (18:2n6)	T3	0.425489	0.332499	0.997306
Jo-1 @ T1	linoleate (18:2n6)	T1	0.102843	0.632955	0.90265
Jo-1 @ T1	linoleate (18:2n6)	T2	-0.115345	0.744495	0.973931
Jo-1 @ T1	linoleate (18:2n6)	T3	-0.138768	0.848965	0.995273
U1-snRNP @ T1	linoleate (18:2n6)	T1	0.256266	0.660441	0.966379
U1-snRNP @ T1	linoleate (18:2n6)	T2	0.303097	0.690034	0.997805
U1-snRNP @ T1	linoleate (18:2n6)	T3	0.144834	0.502142	0.909366
Max EBV Viremia Level for T1	linoleate (18:2n6)	T1	0.751343	0.269828	0.443573
Max EBV Viremia Level for T1	linoleate (18:2n6)	T2	0.410173	0.501793	0.728172
Max EBV Viremia Level for T1	linoleate (18:2n6)	T3	0.317354	0.414729	0.886147
SARS-CoV-2 RNAemia Level @ T1	linoleate (18:2n6)	T1	1.02112	0.00201069	0.00694388
SARS-CoV-2 RNAemia Level @ T1	linoleate (18:2n6)	T2	0.884758	0.00516933	0.0148099
SARS-CoV-2 RNAemia Level @ T1	linoleate (18:2n6)	T3	0.630637	0.126679	0.587871
T2 Diabetes	3-hydroxy-3-methylglutarate	T1	0.67157	0.00221172	0.00908128
T2 Diabetes	3-hydroxy-3-methylglutarate	T2	0.60699	0.00182391	0.00715906
T2 Diabetes	3-hydroxy-3-methylglutarate	T3	0.654408	0.0271966	0.187846
IFN-a2 @ T1	3-hydroxy-3-methylglutarate	T1	0.236168	0.31078	0.98364
IFN-a2 @ T1	3-hydroxy-3-methylglutarate	T2	0.253327	0.375359	0.851004
IFN-a2 @ T1	3-hydroxy-3-methylglutarate	T3	-0.10138	0.809388	0.98786
RibosomalPhosphoprotein(P1) @ T1	3-hydroxy-3-methylglutarate	T1	-0.21966	0.28068	0.998108
RibosomalPhosphoprotein(P1) @ T1	3-hydroxy-3-methylglutarate	T2	-0.201115	0.339645	0.995099
RibosomalPhosphoprotein(P1) @ T1	3-hydroxy-3-methylglutarate	T3	-0.303634	0.053658	0.871332
Ro/SS-A @ T1	3-hydroxy-3-methylglutarate	T1	-0.0500733	0.905537	0.998068
Ro/SS-A @ T1	3-hydroxy-3-methylglutarate	T2	-0.0646086	0.922899	0.997401
Ro/SS-A @ T1	3-hydroxy-3-methylglutarate	T3	-0.225428	0.364703	0.999168
La/SS-B @ T1	3-hydroxy-3-methylglutarate	T1	-0.041852	0.954531	0.998022
La/SS-B @ T1	3-hydroxy-3-methylglutarate	T2	0.0993296	0.54313	0.990951
La/SS-B @ T1	3-hydroxy-3-methylglutarate	T3	-0.0568165	0.884557	0.997306
Jo-1 @ T1	3-hydroxy-3-methylglutarate	T1	-0.104141	0.616777	0.901453
Jo-1 @ T1	3-hydroxy-3-methylglutarate	T2	-0.0812938	0.883304	0.995611
Jo-1 @ T1	3-hydroxy-3-methylglutarate	T3	-0.239273	0.223851	0.995273
U1-snRNP @ T1	3-hydroxy-3-methylglutarate	T1	0.0475942	0.76132	0.966379
U1-snRNP @ T1	3-hydroxy-3-methylglutarate	T2	0.184836	0.302352	0.997805
U1-snRNP @ T1	3-hydroxy-3-methylglutarate	T3	0.016642	0.918183	0.984478
Max EBV Viremia Level for T1	3-hydroxy-3-methylglutarate	T1	-0.51993	0.0505781	0.147271
Max EBV Viremia Level for T1	3-hydroxy-3-methylglutarate	T2	-0.0531009	0.847816	0.936064
Max EBV Viremia Level for T1	3-hydroxy-3-methylglutarate	T3	-0.0906018	0.6572	0.9493
SARS-CoV-2 RNAemia Level @ T1	3-hydroxy-3-methylglutarate	T1	0.448255	0.0438562	0.0822651
SARS-CoV-2 RNAemia Level @ T1	3-hydroxy-3-methylglutarate	T2	0.241389	0.0760061	0.133573
SARS-CoV-2 RNAemia Level @ T1	3-hydroxy-3-methylglutarate	T3	0.190193	0.268847	0.74392
T2 Diabetes	N-formylmethionine	T1	1.09274	0.000409612	0.00266397
T2 Diabetes	N-formylmethionine	T2	1.23635	6.98875e-05	0.000598748
T2 Diabetes	N-formylmethionine	T3	0.675791	0.078759	0.289976
IFN-a2 @ T1	N-formylmethionine	T1	0.102296	0.739358	0.98364
IFN-a2 @ T1	N-formylmethionine	T2	0.0119807	0.97063	0.99774
IFN-a2 @ T1	N-formylmethionine	T3	0.261659	0.425602	0.971144
RibosomalPhosphoprotein(P1) @ T1	N-formylmethionine	T1	-0.282521	0.643838	0.998108
RibosomalPhosphoprotein(P1) @ T1	N-formylmethionine	T2	-0.266864	0.920472	0.995099
RibosomalPhosphoprotein(P1) @ T1	N-formylmethionine	T3	0.210987	0.414993	0.946171
Ro/SS-A @ T1	N-formylmethionine	T1	-0.0293002	0.521014	0.998068
Ro/SS-A @ T1	N-formylmethionine	T2	0.330066	0.129896	0.997401
Ro/SS-A @ T1	N-formylmethionine	T3	0.219278	0.246167	0.999168
La/SS-B @ T1	N-formylmethionine	T1	-0.424562	0.479865	0.981574
La/SS-B @ T1	N-formylmethionine	T2	-0.246046	0.491169	0.990951
La/SS-B @ T1	N-formylmethionine	T3	-0.172621	0.514601	0.997306
Jo-1 @ T1	N-formylmethionine	T1	-0.362505	0.248524	0.817102
Jo-1 @ T1	N-formylmethionine	T2	-0.00462382	0.703471	0.971171
Jo-1 @ T1	N-formylmethionine	T3	-0.0920387	0.671653	0.995273
U1-snRNP @ T1	N-formylmethionine	T1	-0.424556	0.403192	0.966379
U1-snRNP @ T1	N-formylmethionine	T2	0.0821348	0.743442	0.997805
U1-snRNP @ T1	N-formylmethionine	T3	0.0189437	0.76317	0.95354
Max EBV Viremia Level for T1	N-formylmethionine	T1	0.592688	0.244655	0.416802
Max EBV Viremia Level for T1	N-formylmethionine	T2	0.80845	0.0520103	0.207808
Max EBV Viremia Level for T1	N-formylmethionine	T3	0.51519	0.121805	0.826086
SARS-CoV-2 RNAemia Level @ T1	N-formylmethionine	T1	0.75371	0.0112053	0.0267665
SARS-CoV-2 RNAemia Level @ T1	N-formylmethionine	T2	0.25308	0.0691652	0.123747
SARS-CoV-2 RNAemia Level @ T1	N-formylmethionine	T3	0.0647804	0.756379	0.946537
T2 Diabetes	cortisone	T1	-0.324026	0.40595	0.516717
T2 Diabetes	cortisone	T2	-1.42406	0.0040279	0.0129562
T2 Diabetes	cortisone	T3	-1.05465	0.110118	0.333724
IFN-a2 @ T1	cortisone	T1	-0.972226	0.222497	0.98364
IFN-a2 @ T1	cortisone	T2	-0.791253	0.387685	0.858192
IFN-a2 @ T1	cortisone	T3	0.118921	0.815058	0.98786
RibosomalPhosphoprotein(P1) @ T1	cortisone	T1	-0.157132	0.881261	0.998108
RibosomalPhosphoprotein(P1) @ T1	cortisone	T2	-0.769161	0.481439	0.995099
RibosomalPhosphoprotein(P1) @ T1	cortisone	T3	-0.0525019	0.750171	0.960099
Ro/SS-A @ T1	cortisone	T1	0.03073	0.285509	0.993859
Ro/SS-A @ T1	cortisone	T2	-0.323552	0.531866	0.997401
Ro/SS-A @ T1	cortisone	T3	0.447504	0.230256	0.999168
La/SS-B @ T1	cortisone	T1	-0.822224	0.486051	0.981574
La/SS-B @ T1	cortisone	T2	-1.23169	0.220874	0.990951
La/SS-B @ T1	cortisone	T3	0.473375	0.501616	0.997306
Jo-1 @ T1	cortisone	T1	0.887256	0.0330119	0.775811
Jo-1 @ T1	cortisone	T2	0.319499	0.382537	0.933809
Jo-1 @ T1	cortisone	T3	0.0873572	0.936347	0.995273
U1-snRNP @ T1	cortisone	T1	-0.276029	0.933978	0.991556
U1-snRNP @ T1	cortisone	T2	-0.749891	0.584151	0.997805
U1-snRNP @ T1	cortisone	T3	0.000435995	0.967225	0.995147
Max EBV Viremia Level for T1	cortisone	T1	0.0676339	0.548702	0.69643
Max EBV Viremia Level for T1	cortisone	T2	1.25612	0.0885371	0.283765
Max EBV Viremia Level for T1	cortisone	T3	0.411835	0.414729	0.886147
SARS-CoV-2 RNAemia Level @ T1	cortisone	T1	-0.833936	0.0280401	0.0581018
SARS-CoV-2 RNAemia Level @ T1	cortisone	T2	-1.40931	0.00486057	0.0141067
SARS-CoV-2 RNAemia Level @ T1	cortisone	T3	0.213218	0.799067	0.958235
T2 Diabetes	adenosine 5'-monophosphate (AMP)	T1	-0.569603	0.0117264	0.0318543
T2 Diabetes	adenosine 5'-monophosphate (AMP)	T2	-0.333604	0.0747217	0.136709
T2 Diabetes	adenosine 5'-monophosphate (AMP)	T3	-0.186139	0.101478	0.326414
IFN-a2 @ T1	adenosine 5'-monophosphate (AMP)	T1	0.296092	0.46546	0.98364
IFN-a2 @ T1	adenosine 5'-monophosphate (AMP)	T2	-0.0767657	0.948062	0.99774
IFN-a2 @ T1	adenosine 5'-monophosphate (AMP)	T3	0.0235272	0.505942	0.971144
RibosomalPhosphoprotein(P1) @ T1	adenosine 5'-monophosphate (AMP)	T1	0.358306	0.206327	0.998108
RibosomalPhosphoprotein(P1) @ T1	adenosine 5'-monophosphate (AMP)	T2	-0.0172154	0.603292	0.995099
RibosomalPhosphoprotein(P1) @ T1	adenosine 5'-monophosphate (AMP)	T3	-0.238609	0.0271196	0.767511
Ro/SS-A @ T1	adenosine 5'-monophosphate (AMP)	T1	0.386728	0.30108	0.993859
Ro/SS-A @ T1	adenosine 5'-monophosphate (AMP)	T2	0.102972	0.977046	0.997401
Ro/SS-A @ T1	adenosine 5'-monophosphate (AMP)	T3	-0.172822	0.103894	0.999168
La/SS-B @ T1	adenosine 5'-monophosphate (AMP)	T1	0.245536	0.726683	0.981574
La/SS-B @ T1	adenosine 5'-monophosphate (AMP)	T2	0.20424	0.840769	0.990951
La/SS-B @ T1	adenosine 5'-monophosphate (AMP)	T3	-0.0773125	0.1936	0.997306
Jo-1 @ T1	adenosine 5'-monophosphate (AMP)	T1	0.365399	0.129778	0.775811
Jo-1 @ T1	adenosine 5'-monophosphate (AMP)	T2	0.305495	0.138803	0.824233
Jo-1 @ T1	adenosine 5'-monophosphate (AMP)	T3	-0.363608	0.137107	0.995273
U1-snRNP @ T1	adenosine 5'-monophosphate (AMP)	T1	-0.0350119	0.656807	0.966379
U1-snRNP @ T1	adenosine 5'-monophosphate (AMP)	T2	0.0755768	0.962707	0.997805
U1-snRNP @ T1	adenosine 5'-monophosphate (AMP)	T3	-0.323106	0.455393	0.89429
Max EBV Viremia Level for T1	adenosine 5'-monophosphate (AMP)	T1	-0.367856	0.0778775	0.197127
Max EBV Viremia Level for T1	adenosine 5'-monophosphate (AMP)	T2	-0.120626	0.259553	0.512776
Max EBV Viremia Level for T1	adenosine 5'-monophosphate (AMP)	T3	0.176784	0.486642	0.914764
SARS-CoV-2 RNAemia Level @ T1	adenosine 5'-monophosphate (AMP)	T1	-0.456198	0.00597514	0.0164316
SARS-CoV-2 RNAemia Level @ T1	adenosine 5'-monophosphate (AMP)	T2	-0.445442	0.00249053	0.0082801
SARS-CoV-2 RNAemia Level @ T1	adenosine 5'-monophosphate (AMP)	T3	0.234271	0.394676	0.837277
T2 Diabetes	biliverdin	T1	-1.07652	0.00114081	0.00574274
T2 Diabetes	biliverdin	T2	-0.778211	0.019947	0.0462833
T2 Diabetes	biliverdin	T3	-0.671461	0.191151	0.452968
IFN-a2 @ T1	biliverdin	T1	0.0510684	0.78654	0.98364
IFN-a2 @ T1	biliverdin	T2	-0.0850707	0.477156	0.905789
IFN-a2 @ T1	biliverdin	T3	0.0370522	0.947548	0.994423
RibosomalPhosphoprotein(P1) @ T1	biliverdin	T1	-0.0342377	0.702664	0.998108
RibosomalPhosphoprotein(P1) @ T1	biliverdin	T2	0.0727927	0.721964	0.995099
RibosomalPhosphoprotein(P1) @ T1	biliverdin	T3	0.0948998	0.93402	0.984584
Ro/SS-A @ T1	biliverdin	T1	0.0333907	0.944008	0.998068
Ro/SS-A @ T1	biliverdin	T2	0.200495	0.964532	0.997401
Ro/SS-A @ T1	biliverdin	T3	0.538532	0.173938	0.999168
La/SS-B @ T1	biliverdin	T1	0.327972	0.482952	0.981574
La/SS-B @ T1	biliverdin	T2	0.119665	0.836582	0.990951
La/SS-B @ T1	biliverdin	T3	0.581609	0.134693	0.997306
Jo-1 @ T1	biliverdin	T1	0.151625	0.572479	0.893647
Jo-1 @ T1	biliverdin	T2	0.112931	0.840296	0.983842
Jo-1 @ T1	biliverdin	T3	0.00153923	0.970597	0.996046
U1-snRNP @ T1	biliverdin	T1	0.0457468	0.925998	0.991556
U1-snRNP @ T1	biliverdin	T2	0.209994	0.730996	0.997805
U1-snRNP @ T1	biliverdin	T3	0.17551	0.721761	0.946661
Max EBV Viremia Level for T1	biliverdin	T1	-0.943482	0.435616	0.605513
Max EBV Viremia Level for T1	biliverdin	T2	-0.506505	0.136943	0.360995
Max EBV Viremia Level for T1	biliverdin	T3	-0.850167	0.0549768	0.749066
SARS-CoV-2 RNAemia Level @ T1	biliverdin	T1	-0.979218	0.00206988	0.00709333
SARS-CoV-2 RNAemia Level @ T1	biliverdin	T2	-0.716956	0.00407425	0.0122227
SARS-CoV-2 RNAemia Level @ T1	biliverdin	T3	-1.15937	0.00451309	0.268077
T2 Diabetes	choline phosphate	T1	-0.272882	0.31879	0.422681
T2 Diabetes	choline phosphate	T2	-0.23248	0.650018	0.717678
T2 Diabetes	choline phosphate	T3	-0.116589	0.551179	0.772171
IFN-a2 @ T1	choline phosphate	T1	0.15994	0.770716	0.98364
IFN-a2 @ T1	choline phosphate	T2	0.13924	0.845062	0.99774
IFN-a2 @ T1	choline phosphate	T3	0.0296761	0.982505	0.998651
RibosomalPhosphoprotein(P1) @ T1	choline phosphate	T1	-0.00861232	0.803398	0.998108
RibosomalPhosphoprotein(P1) @ T1	choline phosphate	T2	-0.151213	0.199652	0.995099
RibosomalPhosphoprotein(P1) @ T1	choline phosphate	T3	-0.233123	0.0594286	0.871332
Ro/SS-A @ T1	choline phosphate	T1	0.268881	0.417187	0.998068
Ro/SS-A @ T1	choline phosphate	T2	0.129887	0.848566	0.997401
Ro/SS-A @ T1	choline phosphate	T3	-0.0882711	0.53098	0.999168
La/SS-B @ T1	choline phosphate	T1	-0.131348	0.283085	0.981574
La/SS-B @ T1	choline phosphate	T2	-0.099509	0.55026	0.990951
La/SS-B @ T1	choline phosphate	T3	-0.277678	0.044527	0.997306
Jo-1 @ T1	choline phosphate	T1	-0.0185751	0.547864	0.893647
Jo-1 @ T1	choline phosphate	T2	0.0305745	0.950407	0.996678
Jo-1 @ T1	choline phosphate	T3	-0.320402	0.0552791	0.995273
U1-snRNP @ T1	choline phosphate	T1	-0.128371	0.22151	0.966379
U1-snRNP @ T1	choline phosphate	T2	0.0872172	0.980251	0.997805
U1-snRNP @ T1	choline phosphate	T3	-0.468781	0.0188272	0.772169
Max EBV Viremia Level for T1	choline phosphate	T1	-0.284278	0.127695	0.276156
Max EBV Viremia Level for T1	choline phosphate	T2	-0.16698	0.923558	0.969246
Max EBV Viremia Level for T1	choline phosphate	T3	0.124177	0.51719	0.917961
SARS-CoV-2 RNAemia Level @ T1	choline phosphate	T1	-0.287901	0.130545	0.197816
SARS-CoV-2 RNAemia Level @ T1	choline phosphate	T2	-0.244637	0.0851731	0.146504
SARS-CoV-2 RNAemia Level @ T1	choline phosphate	T3	0.0753672	0.774592	0.946723
T2 Diabetes	succinate	T1	0.192641	0.9243	0.955395
T2 Diabetes	succinate	T2	0.347167	0.334842	0.43364
T2 Diabetes	succinate	T3	-0.124453	0.537876	0.76192
IFN-a2 @ T1	succinate	T1	-0.0401844	0.818449	0.98364
IFN-a2 @ T1	succinate	T2	-0.127191	0.22871	0.767005
IFN-a2 @ T1	succinate	T3	0.295913	0.645156	0.986123
RibosomalPhosphoprotein(P1) @ T1	succinate	T1	-0.00723776	0.803398	0.998108
RibosomalPhosphoprotein(P1) @ T1	succinate	T2	-0.082344	0.756747	0.995099
RibosomalPhosphoprotein(P1) @ T1	succinate	T3	-0.171503	0.365839	0.941873
Ro/SS-A @ T1	succinate	T1	-0.0394166	0.62298	0.998068
Ro/SS-A @ T1	succinate	T2	0.0403029	0.552665	0.997401
Ro/SS-A @ T1	succinate	T3	-0.100475	0.733921	0.999168
La/SS-B @ T1	succinate	T1	-0.0227353	0.970337	0.998022
La/SS-B @ T1	succinate	T2	-0.0732882	0.942341	0.990951
La/SS-B @ T1	succinate	T3	-0.117955	0.518968	0.997306
Jo-1 @ T1	succinate	T1	0.019477	0.43856	0.880083
Jo-1 @ T1	succinate	T2	-0.0660236	0.638211	0.967256
Jo-1 @ T1	succinate	T3	-0.212529	0.133889	0.995273
U1-snRNP @ T1	succinate	T1	-0.097776	0.192625	0.966379
U1-snRNP @ T1	succinate	T2	0.103839	0.730996	0.997805
U1-snRNP @ T1	succinate	T3	-0.19983	0.058744	0.88889
Max EBV Viremia Level for T1	succinate	T1	-0.0519035	0.4079	0.582434
Max EBV Viremia Level for T1	succinate	T2	-0.188035	0.572942	0.779376
Max EBV Viremia Level for T1	succinate	T3	0.288444	0.614435	0.935831
SARS-CoV-2 RNAemia Level @ T1	succinate	T1	0.051183	0.607548	0.688709
SARS-CoV-2 RNAemia Level @ T1	succinate	T2	9.29235e-05	0.524354	0.629649
SARS-CoV-2 RNAemia Level @ T1	succinate	T3	0.195445	0.961932	0.991993
T2 Diabetes	cholesterol	T1	-1.02898	0.0201147	0.0485696
T2 Diabetes	cholesterol	T2	-0.741478	0.0775778	0.139359
T2 Diabetes	cholesterol	T3	-1.08563	0.0425211	0.222861
IFN-a2 @ T1	cholesterol	T1	-0.266993	0.651742	0.98364
IFN-a2 @ T1	cholesterol	T2	0.185929	0.77918	0.99774
IFN-a2 @ T1	cholesterol	T3	0.135005	0.45152	0.971144
RibosomalPhosphoprotein(P1) @ T1	cholesterol	T1	0.160548	0.836576	0.998108
RibosomalPhosphoprotein(P1) @ T1	cholesterol	T2	0.0985989	0.879946	0.995099
RibosomalPhosphoprotein(P1) @ T1	cholesterol	T3	-0.188908	0.619383	0.957096
Ro/SS-A @ T1	cholesterol	T1	-0.633567	0.487015	0.998068
Ro/SS-A @ T1	cholesterol	T2	-0.22175	0.654665	0.997401
Ro/SS-A @ T1	cholesterol	T3	0.229397	0.427699	0.999168
La/SS-B @ T1	cholesterol	T1	0.398241	0.344911	0.981574
La/SS-B @ T1	cholesterol	T2	0.338033	0.474462	0.990951
La/SS-B @ T1	cholesterol	T3	-0.0327871	0.975756	0.997306
Jo-1 @ T1	cholesterol	T1	0.246622	0.757717	0.938979
Jo-1 @ T1	cholesterol	T2	0.171574	0.836408	0.983842
Jo-1 @ T1	cholesterol	T3	-0.12906	0.754051	0.995273
U1-snRNP @ T1	cholesterol	T1	-0.0640167	0.496318	0.966379
U1-snRNP @ T1	cholesterol	T2	0.105155	0.86676	0.997805
U1-snRNP @ T1	cholesterol	T3	0.157095	0.355222	0.89429
Max EBV Viremia Level for T1	cholesterol	T1	-1.01762	0.0148997	0.062327
Max EBV Viremia Level for T1	cholesterol	T2	-0.604109	0.130722	0.351884
Max EBV Viremia Level for T1	cholesterol	T3	0.20045	0.710028	0.959993
SARS-CoV-2 RNAemia Level @ T1	cholesterol	T1	0.0268712	0.208115	0.290644
SARS-CoV-2 RNAemia Level @ T1	cholesterol	T2	-0.330487	0.496731	0.60298
SARS-CoV-2 RNAemia Level @ T1	cholesterol	T3	0.111009	0.961932	0.991993
T2 Diabetes	phenylpyruvate	T1	0.191322	0.513712	0.613562
T2 Diabetes	phenylpyruvate	T2	0.298938	0.522132	0.607336
T2 Diabetes	phenylpyruvate	T3	0.0859616	0.924189	0.963102
IFN-a2 @ T1	phenylpyruvate	T1	0.440376	0.261901	0.98364
IFN-a2 @ T1	phenylpyruvate	T2	-0.10675	0.446142	0.900811
IFN-a2 @ T1	phenylpyruvate	T3	0.0327605	0.843548	0.98786
RibosomalPhosphoprotein(P1) @ T1	phenylpyruvate	T1	0.0561342	0.309083	0.998108
RibosomalPhosphoprotein(P1) @ T1	phenylpyruvate	T2	0.0408817	0.928606	0.995099
RibosomalPhosphoprotein(P1) @ T1	phenylpyruvate	T3	0.0908744	0.893613	0.984584
Ro/SS-A @ T1	phenylpyruvate	T1	0.633419	0.156551	0.993859
Ro/SS-A @ T1	phenylpyruvate	T2	0.301224	0.378046	0.997401
Ro/SS-A @ T1	phenylpyruvate	T3	0.0321645	0.973415	0.999168
La/SS-B @ T1	phenylpyruvate	T1	0.175236	0.112049	0.981574
La/SS-B @ T1	phenylpyruvate	T2	0.0625441	0.912544	0.990951
La/SS-B @ T1	phenylpyruvate	T3	0.0955201	0.997306	0.997306
Jo-1 @ T1	phenylpyruvate	T1	-0.316146	0.503167	0.893647
Jo-1 @ T1	phenylpyruvate	T2	-0.00150765	0.820895	0.980453
Jo-1 @ T1	phenylpyruvate	T3	0.00926135	0.941235	0.995273
U1-snRNP @ T1	phenylpyruvate	T1	0.279094	0.0567375	0.966379
U1-snRNP @ T1	phenylpyruvate	T2	0.493321	0.0816819	0.997805
U1-snRNP @ T1	phenylpyruvate	T3	-0.0614209	0.737201	0.95153
Max EBV Viremia Level for T1	phenylpyruvate	T1	0.427394	0.230368	0.401678
Max EBV Viremia Level for T1	phenylpyruvate	T2	-0.359672	0.11337	0.322725
Max EBV Viremia Level for T1	phenylpyruvate	T3	0.313167	0.548702	0.925077
SARS-CoV-2 RNAemia Level @ T1	phenylpyruvate	T1	0.949287	0.00257962	0.00832767
SARS-CoV-2 RNAemia Level @ T1	phenylpyruvate	T2	0.167913	0.43024	0.544522
SARS-CoV-2 RNAemia Level @ T1	phenylpyruvate	T3	-0.480448	0.101276	0.566196
T2 Diabetes	3-hydroxybutyrate (BHBA)	T1	0.725979	0.0013087	0.00623558
T2 Diabetes	3-hydroxybutyrate (BHBA)	T2	0.665891	0.0101018	0.0276944
T2 Diabetes	3-hydroxybutyrate (BHBA)	T3	0.896513	0.00297844	0.0858495
IFN-a2 @ T1	3-hydroxybutyrate (BHBA)	T1	-0.103686	0.696947	0.98364
IFN-a2 @ T1	3-hydroxybutyrate (BHBA)	T2	0.215239	0.363277	0.836382
IFN-a2 @ T1	3-hydroxybutyrate (BHBA)	T3	-0.242965	0.279336	0.961747
RibosomalPhosphoprotein(P1) @ T1	3-hydroxybutyrate (BHBA)	T1	-0.22435	0.508291	0.998108
RibosomalPhosphoprotein(P1) @ T1	3-hydroxybutyrate (BHBA)	T2	0.248984	0.233896	0.995099
RibosomalPhosphoprotein(P1) @ T1	3-hydroxybutyrate (BHBA)	T3	-0.0735798	0.863482	0.977589
Ro/SS-A @ T1	3-hydroxybutyrate (BHBA)	T1	-0.477061	0.0850843	0.993859
Ro/SS-A @ T1	3-hydroxybutyrate (BHBA)	T2	0.250907	0.299062	0.997401
Ro/SS-A @ T1	3-hydroxybutyrate (BHBA)	T3	-0.166118	0.699075	0.999168
La/SS-B @ T1	3-hydroxybutyrate (BHBA)	T1	-0.248251	0.409081	0.981574
La/SS-B @ T1	3-hydroxybutyrate (BHBA)	T2	0.319646	0.233236	0.990951
La/SS-B @ T1	3-hydroxybutyrate (BHBA)	T3	0.0338881	0.510253	0.997306
Jo-1 @ T1	3-hydroxybutyrate (BHBA)	T1	-0.0790433	0.743849	0.934795
Jo-1 @ T1	3-hydroxybutyrate (BHBA)	T2	-0.0601867	0.891164	0.995611
Jo-1 @ T1	3-hydroxybutyrate (BHBA)	T3	-0.0343768	0.951015	0.996046
U1-snRNP @ T1	3-hydroxybutyrate (BHBA)	T1	0.0862	0.693493	0.966379
U1-snRNP @ T1	3-hydroxybutyrate (BHBA)	T2	0.290295	0.315427	0.997805
U1-snRNP @ T1	3-hydroxybutyrate (BHBA)	T3	-0.163676	0.837224	0.970047
Max EBV Viremia Level for T1	3-hydroxybutyrate (BHBA)	T1	0.679475	0.0596899	0.164655
Max EBV Viremia Level for T1	3-hydroxybutyrate (BHBA)	T2	0.671806	0.0368902	0.166006
Max EBV Viremia Level for T1	3-hydroxybutyrate (BHBA)	T3	-0.28373	0.264656	0.833923
SARS-CoV-2 RNAemia Level @ T1	3-hydroxybutyrate (BHBA)	T1	1.00883	2.44975e-05	0.000209878
SARS-CoV-2 RNAemia Level @ T1	3-hydroxybutyrate (BHBA)	T2	0.395204	0.0452261	0.0879835
SARS-CoV-2 RNAemia Level @ T1	3-hydroxybutyrate (BHBA)	T3	0.319725	0.13898	0.607016
T2 Diabetes	3-(4-hydroxyphenyl)lactate	T1	0.78134	0.000971938	0.00531286
T2 Diabetes	3-(4-hydroxyphenyl)lactate	T2	0.605211	0.0278299	0.0615297
T2 Diabetes	3-(4-hydroxyphenyl)lactate	T3	0.0449025	0.537876	0.76192
IFN-a2 @ T1	3-(4-hydroxyphenyl)lactate	T1	-0.0473408	0.517402	0.98364
IFN-a2 @ T1	3-(4-hydroxyphenyl)lactate	T2	-0.212044	0.561509	0.942633
IFN-a2 @ T1	3-(4-hydroxyphenyl)lactate	T3	-0.0786488	0.634701	0.986123
RibosomalPhosphoprotein(P1) @ T1	3-(4-hydroxyphenyl)lactate	T1	-0.143115	0.888749	0.998108
RibosomalPhosphoprotein(P1) @ T1	3-(4-hydroxyphenyl)lactate	T2	-0.354728	0.15838	0.995099
RibosomalPhosphoprotein(P1) @ T1	3-(4-hydroxyphenyl)lactate	T3	-0.209101	0.471762	0.950995
Ro/SS-A @ T1	3-(4-hydroxyphenyl)lactate	T1	-0.281975	0.668168	0.998068
Ro/SS-A @ T1	3-(4-hydroxyphenyl)lactate	T2	-0.0401513	0.76356	0.997401
Ro/SS-A @ T1	3-(4-hydroxyphenyl)lactate	T3	-0.0162472	0.962788	0.999168
La/SS-B @ T1	3-(4-hydroxyphenyl)lactate	T1	-0.243723	0.611314	0.981574
La/SS-B @ T1	3-(4-hydroxyphenyl)lactate	T2	-0.310353	0.222901	0.990951
La/SS-B @ T1	3-(4-hydroxyphenyl)lactate	T3	-0.217354	0.329141	0.997306
Jo-1 @ T1	3-(4-hydroxyphenyl)lactate	T1	-0.710303	0.0672031	0.775811
Jo-1 @ T1	3-(4-hydroxyphenyl)lactate	T2	-0.723101	0.00694843	0.619105
Jo-1 @ T1	3-(4-hydroxyphenyl)lactate	T3	-0.411145	0.148837	0.995273
U1-snRNP @ T1	3-(4-hydroxyphenyl)lactate	T1	-0.446566	0.389217	0.966379
U1-snRNP @ T1	3-(4-hydroxyphenyl)lactate	T2	-0.365007	0.240225	0.997805
U1-snRNP @ T1	3-(4-hydroxyphenyl)lactate	T3	-0.261779	0.252769	0.891357
Max EBV Viremia Level for T1	3-(4-hydroxyphenyl)lactate	T1	0.453695	0.589379	0.730371
Max EBV Viremia Level for T1	3-(4-hydroxyphenyl)lactate	T2	0.383344	0.259553	0.512776
Max EBV Viremia Level for T1	3-(4-hydroxyphenyl)lactate	T3	0.126461	0.810421	0.99598
SARS-CoV-2 RNAemia Level @ T1	3-(4-hydroxyphenyl)lactate	T1	1.17824	0.000141766	0.000842092
SARS-CoV-2 RNAemia Level @ T1	3-(4-hydroxyphenyl)lactate	T2	0.745071	0.000893291	0.00356916
SARS-CoV-2 RNAemia Level @ T1	3-(4-hydroxyphenyl)lactate	T3	-0.459672	0.0401358	0.470384
T2 Diabetes	beta-alanine	T1	-0.0967585	0.678313	0.759267
T2 Diabetes	beta-alanine	T2	0.0900881	0.570305	0.647314
T2 Diabetes	beta-alanine	T3	0.191274	0.620016	0.793675
IFN-a2 @ T1	beta-alanine	T1	0.0667198	0.858756	0.994995
IFN-a2 @ T1	beta-alanine	T2	0.218306	0.293374	0.799157
IFN-a2 @ T1	beta-alanine	T3	-0.33111	0.781194	0.986123
RibosomalPhosphoprotein(P1) @ T1	beta-alanine	T1	0.234217	0.334552	0.998108
RibosomalPhosphoprotein(P1) @ T1	beta-alanine	T2	0.148156	0.695299	0.995099
RibosomalPhosphoprotein(P1) @ T1	beta-alanine	T3	0.121808	0.471762	0.950995
Ro/SS-A @ T1	beta-alanine	T1	0.246021	0.272603	0.993859
Ro/SS-A @ T1	beta-alanine	T2	0.688435	0.0192279	0.997401
Ro/SS-A @ T1	beta-alanine	T3	0.186126	0.505092	0.999168
La/SS-B @ T1	beta-alanine	T1	0.154493	0.594041	0.981574
La/SS-B @ T1	beta-alanine	T2	0.339422	0.401771	0.990951
La/SS-B @ T1	beta-alanine	T3	-0.598581	0.0342473	0.997306
Jo-1 @ T1	beta-alanine	T1	-0.107082	0.485843	0.893647
Jo-1 @ T1	beta-alanine	T2	0.0354335	0.817028	0.980453
Jo-1 @ T1	beta-alanine	T3	-0.47689	0.10224	0.995273
U1-snRNP @ T1	beta-alanine	T1	-0.115555	0.541858	0.966379
U1-snRNP @ T1	beta-alanine	T2	0.373597	0.297224	0.997805
U1-snRNP @ T1	beta-alanine	T3	-0.544398	0.101689	0.88889
Max EBV Viremia Level for T1	beta-alanine	T1	-0.608501	0.221178	0.389466
Max EBV Viremia Level for T1	beta-alanine	T2	0.0556224	0.801136	0.917497
Max EBV Viremia Level for T1	beta-alanine	T3	0.0383662	1	1
SARS-CoV-2 RNAemia Level @ T1	beta-alanine	T1	-0.404363	0.0616609	0.107937
SARS-CoV-2 RNAemia Level @ T1	beta-alanine	T2	-0.332351	0.216733	0.318662
SARS-CoV-2 RNAemia Level @ T1	beta-alanine	T3	-0.284467	0.930272	0.989572
T2 Diabetes	5-methylthioadenosine (MTA)	T1	0.577663	0.00164559	0.00733112
T2 Diabetes	5-methylthioadenosine (MTA)	T2	0.653737	0.00275993	0.00968148
T2 Diabetes	5-methylthioadenosine (MTA)	T3	0.246501	0.486328	0.729492
IFN-a2 @ T1	5-methylthioadenosine (MTA)	T1	-0.0615027	0.696947	0.98364
IFN-a2 @ T1	5-methylthioadenosine (MTA)	T2	0.000719158	0.49131	0.905789
IFN-a2 @ T1	5-methylthioadenosine (MTA)	T3	0.117172	0.6295	0.986123
RibosomalPhosphoprotein(P1) @ T1	5-methylthioadenosine (MTA)	T1	-0.091395	0.911271	0.998108
RibosomalPhosphoprotein(P1) @ T1	5-methylthioadenosine (MTA)	T2	-0.124622	0.520515	0.995099
RibosomalPhosphoprotein(P1) @ T1	5-methylthioadenosine (MTA)	T3	0.102225	0.730931	0.960099
Ro/SS-A @ T1	5-methylthioadenosine (MTA)	T1	0.00908032	0.959438	0.998068
Ro/SS-A @ T1	5-methylthioadenosine (MTA)	T2	0.0665393	0.811856	0.997401
Ro/SS-A @ T1	5-methylthioadenosine (MTA)	T3	0.121002	0.505092	0.999168
La/SS-B @ T1	5-methylthioadenosine (MTA)	T1	-0.261781	0.233102	0.981574
La/SS-B @ T1	5-methylthioadenosine (MTA)	T2	-0.231896	0.135676	0.990951
La/SS-B @ T1	5-methylthioadenosine (MTA)	T3	0.12271	0.629196	0.997306
Jo-1 @ T1	5-methylthioadenosine (MTA)	T1	-0.539097	0.00273832	0.76488
Jo-1 @ T1	5-methylthioadenosine (MTA)	T2	-0.431927	0.00974171	0.723322
Jo-1 @ T1	5-methylthioadenosine (MTA)	T3	-0.075227	0.605835	0.995273
U1-snRNP @ T1	5-methylthioadenosine (MTA)	T1	-0.382286	0.0614583	0.966379
U1-snRNP @ T1	5-methylthioadenosine (MTA)	T2	-0.117099	0.206791	0.997805
U1-snRNP @ T1	5-methylthioadenosine (MTA)	T3	0.0808867	0.950854	0.994123
Max EBV Viremia Level for T1	5-methylthioadenosine (MTA)	T1	0.100505	0.718979	0.840696
Max EBV Viremia Level for T1	5-methylthioadenosine (MTA)	T2	0.345452	0.773455	0.902026
Max EBV Viremia Level for T1	5-methylthioadenosine (MTA)	T3	0.00711622	0.442711	0.900583
SARS-CoV-2 RNAemia Level @ T1	5-methylthioadenosine (MTA)	T1	0.617968	0.000654371	0.0028031
SARS-CoV-2 RNAemia Level @ T1	5-methylthioadenosine (MTA)	T2	0.534064	0.000334859	0.00167618
SARS-CoV-2 RNAemia Level @ T1	5-methylthioadenosine (MTA)	T3	0.360688	0.0485184	0.498568
T2 Diabetes	arachidonate (20:4n6)	T1	0.579987	0.0228497	0.0538601
T2 Diabetes	arachidonate (20:4n6)	T2	0.0073331	0.558645	0.638145
T2 Diabetes	arachidonate (20:4n6)	T3	0.748546	0.0721771	0.280829
IFN-a2 @ T1	arachidonate (20:4n6)	T1	0.220591	0.419517	0.98364
IFN-a2 @ T1	arachidonate (20:4n6)	T2	0.61446	0.432734	0.895238
IFN-a2 @ T1	arachidonate (20:4n6)	T3	0.0126068	0.676939	0.986123
RibosomalPhosphoprotein(P1) @ T1	arachidonate (20:4n6)	T1	-0.159497	0.640441	0.998108
RibosomalPhosphoprotein(P1) @ T1	arachidonate (20:4n6)	T2	0.14841	0.706683	0.995099
RibosomalPhosphoprotein(P1) @ T1	arachidonate (20:4n6)	T3	-0.564363	0.196094	0.875537
Ro/SS-A @ T1	arachidonate (20:4n6)	T1	-0.0640706	0.592495	0.998068
Ro/SS-A @ T1	arachidonate (20:4n6)	T2	0.0265678	0.840377	0.997401
Ro/SS-A @ T1	arachidonate (20:4n6)	T3	0.129298	0.58013	0.999168
La/SS-B @ T1	arachidonate (20:4n6)	T1	0.00351643	0.749125	0.981574
La/SS-B @ T1	arachidonate (20:4n6)	T2	-0.0538737	0.938079	0.990951
La/SS-B @ T1	arachidonate (20:4n6)	T3	-0.317002	0.614881	0.997306
Jo-1 @ T1	arachidonate (20:4n6)	T1	0.198143	0.712955	0.925434
Jo-1 @ T1	arachidonate (20:4n6)	T2	0.127492	0.585866	0.964524
Jo-1 @ T1	arachidonate (20:4n6)	T3	-0.237416	0.703294	0.995273
U1-snRNP @ T1	arachidonate (20:4n6)	T1	0.261191	0.455931	0.966379
U1-snRNP @ T1	arachidonate (20:4n6)	T2	-0.0116118	0.997805	0.997805
U1-snRNP @ T1	arachidonate (20:4n6)	T3	0.184502	0.273205	0.891357
Max EBV Viremia Level for T1	arachidonate (20:4n6)	T1	0.0456872	0.532828	0.681133
Max EBV Viremia Level for T1	arachidonate (20:4n6)	T2	-0.467092	0.614435	0.801554
Max EBV Viremia Level for T1	arachidonate (20:4n6)	T3	0.197956	0.857222	0.997145
SARS-CoV-2 RNAemia Level @ T1	arachidonate (20:4n6)	T1	0.0790958	0.510901	0.604533
SARS-CoV-2 RNAemia Level @ T1	arachidonate (20:4n6)	T2	0.200414	0.355289	0.468288
SARS-CoV-2 RNAemia Level @ T1	arachidonate (20:4n6)	T3	0.0828004	0.655979	0.919825
T2 Diabetes	aspartate	T1	-0.418958	0.0533523	0.106824
T2 Diabetes	aspartate	T2	-0.391242	0.0758537	0.13793
T2 Diabetes	aspartate	T3	-0.0728104	0.255582	0.52592
IFN-a2 @ T1	aspartate	T1	0.261429	0.399024	0.98364
IFN-a2 @ T1	aspartate	T2	0.0780235	0.685474	0.985092
IFN-a2 @ T1	aspartate	T3	0.218161	0.515337	0.971144
RibosomalPhosphoprotein(P1) @ T1	aspartate	T1	0.24357	0.520527	0.998108
RibosomalPhosphoprotein(P1) @ T1	aspartate	T2	-0.22065	0.227916	0.995099
RibosomalPhosphoprotein(P1) @ T1	aspartate	T3	-0.212108	0.0462319	0.858179
Ro/SS-A @ T1	aspartate	T1	0.219094	0.59921	0.998068
Ro/SS-A @ T1	aspartate	T2	-0.0788902	0.531866	0.997401
Ro/SS-A @ T1	aspartate	T3	-0.0902146	0.251638	0.999168
La/SS-B @ T1	aspartate	T1	0.313473	0.376152	0.981574
La/SS-B @ T1	aspartate	T2	-0.0255092	0.8324	0.990951
La/SS-B @ T1	aspartate	T3	-0.0243664	0.476174	0.997306
Jo-1 @ T1	aspartate	T1	0.160855	0.610358	0.901453
Jo-1 @ T1	aspartate	T2	0.0969814	0.699782	0.971171
Jo-1 @ T1	aspartate	T3	-0.144197	0.627455	0.995273
U1-snRNP @ T1	aspartate	T1	0.202621	0.443887	0.966379
U1-snRNP @ T1	aspartate	T2	0.316367	0.292155	0.997805
U1-snRNP @ T1	aspartate	T3	-0.00849784	0.621963	0.928746
Max EBV Viremia Level for T1	aspartate	T1	-0.189067	0.343366	0.521191
Max EBV Viremia Level for T1	aspartate	T2	-0.255941	0.291205	0.540548
Max EBV Viremia Level for T1	aspartate	T3	0.112575	0.961735	0.997145
SARS-CoV-2 RNAemia Level @ T1	aspartate	T1	-0.010242	0.746179	0.807831
SARS-CoV-2 RNAemia Level @ T1	aspartate	T2	0.0410806	0.91178	0.944647
SARS-CoV-2 RNAemia Level @ T1	aspartate	T3	0.441795	0.0626832	0.521448
T2 Diabetes	cysteinylglycine	T1	-0.214937	0.166647	0.253383
T2 Diabetes	cysteinylglycine	T2	-0.253529	0.175637	0.260822
T2 Diabetes	cysteinylglycine	T3	-0.32661	0.996004	0.996004
IFN-a2 @ T1	cysteinylglycine	T1	0.100978	0.689333	0.98364
IFN-a2 @ T1	cysteinylglycine	T2	0.109349	0.957085	0.99774
IFN-a2 @ T1	cysteinylglycine	T3	0.0718813	0.421368	0.971144
RibosomalPhosphoprotein(P1) @ T1	cysteinylglycine	T1	-0.162344	0.334552	0.998108
RibosomalPhosphoprotein(P1) @ T1	cysteinylglycine	T2	-0.624525	0.0228574	0.995099
RibosomalPhosphoprotein(P1) @ T1	cysteinylglycine	T3	-0.239519	0.265087	0.926576
Ro/SS-A @ T1	cysteinylglycine	T1	-0.247532	0.122903	0.993859
Ro/SS-A @ T1	cysteinylglycine	T2	0.0346834	0.939533	0.997401
Ro/SS-A @ T1	cysteinylglycine	T3	0.131733	0.260003	0.999168
La/SS-B @ T1	cysteinylglycine	T1	-0.17878	0.272115	0.981574
La/SS-B @ T1	cysteinylglycine	T2	-0.0764044	0.717623	0.990951
La/SS-B @ T1	cysteinylglycine	T3	-0.140003	0.577429	0.997306
Jo-1 @ T1	cysteinylglycine	T1	-0.0920278	0.921729	0.974946
Jo-1 @ T1	cysteinylglycine	T2	-0.145038	0.918756	0.995611
Jo-1 @ T1	cysteinylglycine	T3	-0.239174	0.563629	0.995273
U1-snRNP @ T1	cysteinylglycine	T1	-0.192942	0.323862	0.966379
U1-snRNP @ T1	cysteinylglycine	T2	0.0250606	0.798114	0.997805
U1-snRNP @ T1	cysteinylglycine	T3	-0.310109	0.273205	0.891357
Max EBV Viremia Level for T1	cysteinylglycine	T1	0.0833918	0.885556	0.93266
Max EBV Viremia Level for T1	cysteinylglycine	T2	-0.0527367	0.581134	0.779804
Max EBV Viremia Level for T1	cysteinylglycine	T3	-0.0500012	0.952179	0.997145
SARS-CoV-2 RNAemia Level @ T1	cysteinylglycine	T1	-0.17299	0.278694	0.36897
SARS-CoV-2 RNAemia Level @ T1	cysteinylglycine	T2	-0.112281	0.712307	0.790368
SARS-CoV-2 RNAemia Level @ T1	cysteinylglycine	T3	0.0769281	0.786803	0.952502
T2 Diabetes	cystine	T1	-0.151577	0.619745	0.710673
T2 Diabetes	cystine	T2	0.25783	0.025699	0.0575322
T2 Diabetes	cystine	T3	0.0166362	0.627102	0.793675
IFN-a2 @ T1	cystine	T1	-0.314223	0.883125	0.997942
IFN-a2 @ T1	cystine	T2	-0.129637	0.85394	0.99774
IFN-a2 @ T1	cystine	T3	0.154314	0.578535	0.971144
RibosomalPhosphoprotein(P1) @ T1	cystine	T1	-0.0450787	0.825481	0.998108
RibosomalPhosphoprotein(P1) @ T1	cystine	T2	0.224724	0.484633	0.995099
RibosomalPhosphoprotein(P1) @ T1	cystine	T3	0.203681	0.241292	0.914857
Ro/SS-A @ T1	cystine	T1	-0.0688828	0.751047	0.998068
Ro/SS-A @ T1	cystine	T2	0.186908	0.943696	0.997401
Ro/SS-A @ T1	cystine	T3	0.1489	0.566516	0.999168
La/SS-B @ T1	cystine	T1	-0.191332	0.734139	0.981574
La/SS-B @ T1	cystine	T2	0.189619	0.840769	0.990951
La/SS-B @ T1	cystine	T3	0.158377	0.411919	0.997306
Jo-1 @ T1	cystine	T1	-0.629089	0.113301	0.775811
Jo-1 @ T1	cystine	T2	-0.170021	0.848084	0.986479
Jo-1 @ T1	cystine	T3	0.179515	0.373056	0.995273
U1-snRNP @ T1	cystine	T1	-0.285445	0.411719	0.966379
U1-snRNP @ T1	cystine	T2	0.341758	0.532402	0.997805
U1-snRNP @ T1	cystine	T3	0.256447	0.146552	0.891357
Max EBV Viremia Level for T1	cystine	T1	-0.651025	0.0520103	0.150458
Max EBV Viremia Level for T1	cystine	T2	0.235203	0.556726	0.770252
Max EBV Viremia Level for T1	cystine	T3	-0.254544	0.254519	0.833923
SARS-CoV-2 RNAemia Level @ T1	cystine	T1	0.230104	0.118555	0.182439
SARS-CoV-2 RNAemia Level @ T1	cystine	T2	0.715543	0.0144564	0.0343484
SARS-CoV-2 RNAemia Level @ T1	cystine	T3	-0.226605	0.469133	0.860077
T2 Diabetes	creatinine	T1	0.995126	0.066427	0.125929
T2 Diabetes	creatinine	T2	0.944076	0.0366843	0.0763684
T2 Diabetes	creatinine	T3	-0.282251	0.181147	0.436222
IFN-a2 @ T1	creatinine	T1	-0.714275	0.0260299	0.82831
IFN-a2 @ T1	creatinine	T2	-0.461419	0.126871	0.734038
IFN-a2 @ T1	creatinine	T3	0.0158208	0.965018	0.998651
RibosomalPhosphoprotein(P1) @ T1	creatinine	T1	-0.54646	0.258074	0.998108
RibosomalPhosphoprotein(P1) @ T1	creatinine	T2	-0.511531	0.23189	0.995099
RibosomalPhosphoprotein(P1) @ T1	creatinine	T3	0.151	0.610428	0.957096
Ro/SS-A @ T1	creatinine	T1	-0.268915	0.317207	0.998068
Ro/SS-A @ T1	creatinine	T2	0.0620161	0.650893	0.997401
Ro/SS-A @ T1	creatinine	T3	0.0325848	0.505092	0.999168
La/SS-B @ T1	creatinine	T1	-1.02759	0.00467581	0.981574
La/SS-B @ T1	creatinine	T2	-0.746011	0.0766135	0.990951
La/SS-B @ T1	creatinine	T3	-0.310082	0.1936	0.997306
Jo-1 @ T1	creatinine	T1	-0.974648	0.00686761	0.76488
Jo-1 @ T1	creatinine	T2	-0.703303	0.0645352	0.811827
Jo-1 @ T1	creatinine	T3	-0.277015	0.31964	0.995273
U1-snRNP @ T1	creatinine	T1	-0.959157	0.00820877	0.966379
U1-snRNP @ T1	creatinine	T2	-0.477445	0.231529	0.997805
U1-snRNP @ T1	creatinine	T3	-0.151952	0.358797	0.89429
Max EBV Viremia Level for T1	creatinine	T1	-0.525539	0.164129	0.327156
Max EBV Viremia Level for T1	creatinine	T2	-0.00726886	0.866648	0.945145
Max EBV Viremia Level for T1	creatinine	T3	-0.583795	0.337292	0.852198
SARS-CoV-2 RNAemia Level @ T1	creatinine	T1	1.15862	0.0278352	0.0578115
SARS-CoV-2 RNAemia Level @ T1	creatinine	T2	0.171883	0.972298	0.983334
SARS-CoV-2 RNAemia Level @ T1	creatinine	T3	-0.436296	0.738302	0.937075
T2 Diabetes	sphingosine	T1	0.0590029	0.998797	0.998797
T2 Diabetes	sphingosine	T2	0.248574	0.140192	0.221867
T2 Diabetes	sphingosine	T3	0.0832355	0.0301117	0.189759
IFN-a2 @ T1	sphingosine	T1	0.328844	0.136713	0.98364
IFN-a2 @ T1	sphingosine	T2	0.203117	0.509315	0.905789
IFN-a2 @ T1	sphingosine	T3	0.212773	0.442783	0.971144
RibosomalPhosphoprotein(P1) @ T1	sphingosine	T1	0.084986	0.667817	0.998108
RibosomalPhosphoprotein(P1) @ T1	sphingosine	T2	-0.110787	0.589092	0.995099
RibosomalPhosphoprotein(P1) @ T1	sphingosine	T3	-0.304614	0.0568953	0.871332
Ro/SS-A @ T1	sphingosine	T1	0.0781071	0.602581	0.998068
Ro/SS-A @ T1	sphingosine	T2	0.0824266	0.893875	0.997401
Ro/SS-A @ T1	sphingosine	T3	-0.0815176	0.443394	0.999168
La/SS-B @ T1	sphingosine	T1	0.0380216	0.986155	0.998022
La/SS-B @ T1	sphingosine	T2	0.0922791	0.794985	0.990951
La/SS-B @ T1	sphingosine	T3	-0.0507869	0.536626	0.997306
Jo-1 @ T1	sphingosine	T1	0.204442	0.422526	0.877183
Jo-1 @ T1	sphingosine	T2	0.0940891	0.535605	0.964524
Jo-1 @ T1	sphingosine	T3	-0.307843	0.334805	0.995273
U1-snRNP @ T1	sphingosine	T1	0.283987	0.279277	0.966379
U1-snRNP @ T1	sphingosine	T2	0.286248	0.210775	0.997805
U1-snRNP @ T1	sphingosine	T3	-0.111519	0.555898	0.920203
Max EBV Viremia Level for T1	sphingosine	T1	0.363729	0.175311	0.338832
Max EBV Viremia Level for T1	sphingosine	T2	0.217996	0.428587	0.666441
Max EBV Viremia Level for T1	sphingosine	T3	0.300485	0.239825	0.833923
SARS-CoV-2 RNAemia Level @ T1	sphingosine	T1	0.293937	0.129087	0.196274
SARS-CoV-2 RNAemia Level @ T1	sphingosine	T2	0.378144	0.0201604	0.0458237
SARS-CoV-2 RNAemia Level @ T1	sphingosine	T3	0.521247	0.0685069	0.526204
T2 Diabetes	guanidinoacetate	T1	-0.662239	0.00554299	0.0182244
T2 Diabetes	guanidinoacetate	T2	-1.14932	0.00109128	0.00465229
T2 Diabetes	guanidinoacetate	T3	-0.884641	0.0308812	0.189759
IFN-a2 @ T1	guanidinoacetate	T1	0.025381	0.517402	0.98364
IFN-a2 @ T1	guanidinoacetate	T2	0.0545011	0.93454	0.99774
IFN-a2 @ T1	guanidinoacetate	T3	-0.0644446	0.634701	0.986123
RibosomalPhosphoprotein(P1) @ T1	guanidinoacetate	T1	0.241357	0.481321	0.998108
RibosomalPhosphoprotein(P1) @ T1	guanidinoacetate	T2	0.166602	0.248277	0.995099
RibosomalPhosphoprotein(P1) @ T1	guanidinoacetate	T3	-0.0656502	0.994919	0.999406
Ro/SS-A @ T1	guanidinoacetate	T1	0.260707	0.682328	0.998068
Ro/SS-A @ T1	guanidinoacetate	T2	-0.124945	0.86088	0.997401
Ro/SS-A @ T1	guanidinoacetate	T3	-0.184835	0.397299	0.999168
La/SS-B @ T1	guanidinoacetate	T1	0.509577	0.392407	0.981574
La/SS-B @ T1	guanidinoacetate	T2	0.312794	0.50476	0.990951
La/SS-B @ T1	guanidinoacetate	T3	0.0261583	0.800077	0.997306
Jo-1 @ T1	guanidinoacetate	T1	0.83154	0.019647	0.775811
Jo-1 @ T1	guanidinoacetate	T2	0.717275	0.0144633	0.790509
Jo-1 @ T1	guanidinoacetate	T3	0.187923	0.457284	0.995273
U1-snRNP @ T1	guanidinoacetate	T1	0.228627	0.918024	0.991466
U1-snRNP @ T1	guanidinoacetate	T2	0.12095	0.819425	0.997805
U1-snRNP @ T1	guanidinoacetate	T3	-0.155062	0.588502	0.920203
Max EBV Viremia Level for T1	guanidinoacetate	T1	-1.08836	0.0117767	0.0535359
Max EBV Viremia Level for T1	guanidinoacetate	T2	-1.55438	0.0290409	0.140627
Max EBV Viremia Level for T1	guanidinoacetate	T3	-0.42621	0.494187	0.917334
SARS-CoV-2 RNAemia Level @ T1	guanidinoacetate	T1	-1.31874	3.19942e-07	6.47883e-06
SARS-CoV-2 RNAemia Level @ T1	guanidinoacetate	T2	-1.39757	1.1543e-06	2.5712e-05
SARS-CoV-2 RNAemia Level @ T1	guanidinoacetate	T3	-0.562471	0.0722097	0.527988
T2 Diabetes	fumarate	T1	0.812486	0.0125553	0.033695
T2 Diabetes	fumarate	T2	0.479657	0.0459233	0.091334
T2 Diabetes	fumarate	T3	1.56334	0.00200052	0.078857
IFN-a2 @ T1	fumarate	T1	-0.479745	0.743255	0.98364
IFN-a2 @ T1	fumarate	T2	-0.279139	0.273051	0.784801
IFN-a2 @ T1	fumarate	T3	-0.505331	0.320175	0.961747
RibosomalPhosphoprotein(P1) @ T1	fumarate	T1	-0.518116	0.630298	0.998108
RibosomalPhosphoprotein(P1) @ T1	fumarate	T2	-0.0121105	0.924538	0.995099
RibosomalPhosphoprotein(P1) @ T1	fumarate	T3	-0.56787	0.0237755	0.767511
Ro/SS-A @ T1	fumarate	T1	-0.371307	0.439781	0.998068
Ro/SS-A @ T1	fumarate	T2	-0.186335	0.491492	0.997401
Ro/SS-A @ T1	fumarate	T3	-0.235664	0.674562	0.999168
La/SS-B @ T1	fumarate	T1	-0.336234	0.856392	0.996083
La/SS-B @ T1	fumarate	T2	-0.12632	0.658489	0.990951
La/SS-B @ T1	fumarate	T3	0.0360467	0.34962	0.997306
Jo-1 @ T1	fumarate	T1	-0.233364	0.578714	0.893647
Jo-1 @ T1	fumarate	T2	-0.151138	0.589293	0.964524
Jo-1 @ T1	fumarate	T3	-0.521076	0.0202261	0.995273
U1-snRNP @ T1	fumarate	T1	-0.422754	0.471242	0.966379
U1-snRNP @ T1	fumarate	T2	0.047683	0.722737	0.997805
U1-snRNP @ T1	fumarate	T3	0.0980366	0.579097	0.920203
Max EBV Viremia Level for T1	fumarate	T1	0.35018	0.961735	0.971549
Max EBV Viremia Level for T1	fumarate	T2	0.330155	0.464387	0.694244
Max EBV Viremia Level for T1	fumarate	T3	0.377805	0.381263	0.883043
SARS-CoV-2 RNAemia Level @ T1	fumarate	T1	0.341304	0.256356	0.345557
SARS-CoV-2 RNAemia Level @ T1	fumarate	T2	-0.0635855	0.956481	0.973971
SARS-CoV-2 RNAemia Level @ T1	fumarate	T3	0.29333	0.577638	0.902939
T2 Diabetes	cystathionine	T1	0.879063	0.000982433	0.00533749
T2 Diabetes	cystathionine	T2	1.19297	1.06015e-05	0.000165718
T2 Diabetes	cystathionine	T3	0.504792	0.0737788	0.280927
IFN-a2 @ T1	cystathionine	T1	0.199126	0.434527	0.98364
IFN-a2 @ T1	cystathionine	T2	0.303979	0.466689	0.905789
IFN-a2 @ T1	cystathionine	T3	-0.0543955	0.79244	0.986123
RibosomalPhosphoprotein(P1) @ T1	cystathionine	T1	0.162399	0.674732	0.998108
RibosomalPhosphoprotein(P1) @ T1	cystathionine	T2	0.125677	0.835731	0.995099
RibosomalPhosphoprotein(P1) @ T1	cystathionine	T3	0.280255	0.349203	0.941873
Ro/SS-A @ T1	cystathionine	T1	0.339531	0.262158	0.993859
Ro/SS-A @ T1	cystathionine	T2	0.38718	0.157036	0.997401
Ro/SS-A @ T1	cystathionine	T3	0.0579225	0.867665	0.999168
La/SS-B @ T1	cystathionine	T1	0.139661	0.381523	0.981574
La/SS-B @ T1	cystathionine	T2	0.0723899	0.674069	0.990951
La/SS-B @ T1	cystathionine	T3	0.164302	0.484575	0.997306
Jo-1 @ T1	cystathionine	T1	-0.327312	0.162667	0.775811
Jo-1 @ T1	cystathionine	T2	-0.285291	0.221886	0.870081
Jo-1 @ T1	cystathionine	T3	0.0260082	0.887638	0.995273
U1-snRNP @ T1	cystathionine	T1	0.303311	0.32633	0.966379
U1-snRNP @ T1	cystathionine	T2	0.292142	0.38028	0.997805
U1-snRNP @ T1	cystathionine	T3	0.163374	0.493457	0.909366
Max EBV Viremia Level for T1	cystathionine	T1	1.12662	0.00832228	0.0441378
Max EBV Viremia Level for T1	cystathionine	T2	0.851725	0.0219705	0.118641
Max EBV Viremia Level for T1	cystathionine	T3	0.197784	0.428587	0.898457
SARS-CoV-2 RNAemia Level @ T1	cystathionine	T1	1.45792	1.0139e-07	2.82307e-06
SARS-CoV-2 RNAemia Level @ T1	cystathionine	T2	1.3319	2.82864e-07	1.28749e-05
SARS-CoV-2 RNAemia Level @ T1	cystathionine	T3	0.29503	0.220558	0.714609
T2 Diabetes	citrulline	T1	-0.0706035	0.52939	0.628916
T2 Diabetes	citrulline	T2	-0.0294087	0.797132	0.846537
T2 Diabetes	citrulline	T3	-2.22571	0.27712	0.553618
IFN-a2 @ T1	citrulline	T1	0.178893	0.965028	0.997942
IFN-a2 @ T1	citrulline	T2	-0.0250182	0.770503	0.99774
IFN-a2 @ T1	citrulline	T3	-0.0319182	0.438451	0.971144
RibosomalPhosphoprotein(P1) @ T1	citrulline	T1	0.688089	0.0965023	0.998108
RibosomalPhosphoprotein(P1) @ T1	citrulline	T2	0.307257	0.417073	0.995099
RibosomalPhosphoprotein(P1) @ T1	citrulline	T3	0.210338	0.959368	0.987064
Ro/SS-A @ T1	citrulline	T1	0.742841	0.107286	0.993859
Ro/SS-A @ T1	citrulline	T2	0.359406	0.465519	0.997401
Ro/SS-A @ T1	citrulline	T3	0.230606	0.899229	0.999168
La/SS-B @ T1	citrulline	T1	0.427003	0.455556	0.981574
La/SS-B @ T1	citrulline	T2	-0.280212	0.19387	0.990951
La/SS-B @ T1	citrulline	T3	-0.0342681	0.505925	0.997306
Jo-1 @ T1	citrulline	T1	0.698586	0.105213	0.775811
Jo-1 @ T1	citrulline	T2	0.492203	0.148336	0.824233
Jo-1 @ T1	citrulline	T3	0.309608	0.614443	0.995273
U1-snRNP @ T1	citrulline	T1	0.433272	0.437934	0.966379
U1-snRNP @ T1	citrulline	T2	0.187358	0.785399	0.997805
U1-snRNP @ T1	citrulline	T3	0.00072163	0.701349	0.946661
Max EBV Viremia Level for T1	citrulline	T1	-0.969236	0.0134815	0.0577501
Max EBV Viremia Level for T1	citrulline	T2	-0.45731	0.0426617	0.184522
Max EBV Viremia Level for T1	citrulline	T3	-0.986258	0.414729	0.886147
SARS-CoV-2 RNAemia Level @ T1	citrulline	T1	-1.45194	5.5899e-05	0.000389109
SARS-CoV-2 RNAemia Level @ T1	citrulline	T2	-1.06632	0.00011282	0.000791514
SARS-CoV-2 RNAemia Level @ T1	citrulline	T3	-0.974323	0.961932	0.991993
T2 Diabetes	deoxycholate	T1	-0.51416	0.00952344	0.0273722
T2 Diabetes	deoxycholate	T2	-0.677561	0.000989571	0.00434339
T2 Diabetes	deoxycholate	T3	0.33883	0.564642	0.781205
IFN-a2 @ T1	deoxycholate	T1	-0.459099	0.222497	0.98364
IFN-a2 @ T1	deoxycholate	T2	-0.295874	0.452933	0.900811
IFN-a2 @ T1	deoxycholate	T3	0.180816	0.698456	0.986123
RibosomalPhosphoprotein(P1) @ T1	deoxycholate	T1	-0.353518	0.268188	0.998108
RibosomalPhosphoprotein(P1) @ T1	deoxycholate	T2	-0.116712	0.900177	0.995099
RibosomalPhosphoprotein(P1) @ T1	deoxycholate	T3	-0.0609992	0.379498	0.941873
Ro/SS-A @ T1	deoxycholate	T1	0.0510599	0.57917	0.998068
Ro/SS-A @ T1	deoxycholate	T2	-0.0302835	0.964532	0.997401
Ro/SS-A @ T1	deoxycholate	T3	0.0948253	0.904507	0.999168
La/SS-B @ T1	deoxycholate	T1	0.0294542	0.726683	0.981574
La/SS-B @ T1	deoxycholate	T2	-0.153868	0.494548	0.990951
La/SS-B @ T1	deoxycholate	T3	0.0728254	0.779278	0.997306
Jo-1 @ T1	deoxycholate	T1	0.19195	0.232058	0.817102
Jo-1 @ T1	deoxycholate	T2	0.0437674	0.76719	0.976523
Jo-1 @ T1	deoxycholate	T3	0.0782926	0.623104	0.995273
U1-snRNP @ T1	deoxycholate	T1	-0.28973	0.606823	0.966379
U1-snRNP @ T1	deoxycholate	T2	-0.00926502	0.984639	0.997805
U1-snRNP @ T1	deoxycholate	T3	0.138987	0.880244	0.973012
Max EBV Viremia Level for T1	deoxycholate	T1	-0.15181	0.212255	0.380521
Max EBV Viremia Level for T1	deoxycholate	T2	-0.737447	0.0181354	0.108447
Max EBV Viremia Level for T1	deoxycholate	T3	0.152751	0.971296	0.997145
SARS-CoV-2 RNAemia Level @ T1	deoxycholate	T1	-0.572536	0.00895113	0.0224661
SARS-CoV-2 RNAemia Level @ T1	deoxycholate	T2	-0.821911	7.69104e-05	0.000622974
SARS-CoV-2 RNAemia Level @ T1	deoxycholate	T3	0.0266453	0.696694	0.934334
T2 Diabetes	pyridoxal	T1	-0.616843	0.00569912	0.0186004
T2 Diabetes	pyridoxal	T2	-0.455038	0.0104079	0.0281867
T2 Diabetes	pyridoxal	T3	-0.0916199	0.473871	0.71806
IFN-a2 @ T1	pyridoxal	T1	-0.446599	0.234453	0.98364
IFN-a2 @ T1	pyridoxal	T2	-0.405156	0.135549	0.740011
IFN-a2 @ T1	pyridoxal	T3	-0.0485894	0.143766	0.961747
RibosomalPhosphoprotein(P1) @ T1	pyridoxal	T1	-0.142716	0.413365	0.998108
RibosomalPhosphoprotein(P1) @ T1	pyridoxal	T2	-0.197826	0.118992	0.995099
RibosomalPhosphoprotein(P1) @ T1	pyridoxal	T3	-0.540203	0.0166443	0.767511
Ro/SS-A @ T1	pyridoxal	T1	-0.436032	0.524164	0.998068
Ro/SS-A @ T1	pyridoxal	T2	-0.426429	0.122129	0.997401
Ro/SS-A @ T1	pyridoxal	T3	-0.427676	0.0956636	0.999168
La/SS-B @ T1	pyridoxal	T1	0.293176	0.764207	0.984728
La/SS-B @ T1	pyridoxal	T2	-0.0139544	0.693742	0.990951
La/SS-B @ T1	pyridoxal	T3	-0.249433	0.488806	0.997306
Jo-1 @ T1	pyridoxal	T1	-0.0614894	0.810386	0.952525
Jo-1 @ T1	pyridoxal	T2	-0.143913	0.266111	0.874363
Jo-1 @ T1	pyridoxal	T3	-0.303378	0.152326	0.995273
U1-snRNP @ T1	pyridoxal	T1	-0.159078	0.259687	0.966379
U1-snRNP @ T1	pyridoxal	T2	0.0600914	0.726863	0.997805
U1-snRNP @ T1	pyridoxal	T3	-0.124364	0.2823	0.891357
Max EBV Viremia Level for T1	pyridoxal	T1	-0.222788	0.207892	0.378797
Max EBV Viremia Level for T1	pyridoxal	T2	-0.205954	0.216684	0.46747
Max EBV Viremia Level for T1	pyridoxal	T3	-0.0931865	0.464387	0.905403
SARS-CoV-2 RNAemia Level @ T1	pyridoxal	T1	-0.748081	1.96976e-05	0.000175505
SARS-CoV-2 RNAemia Level @ T1	pyridoxal	T2	-0.662082	0.000106864	0.000767867
SARS-CoV-2 RNAemia Level @ T1	pyridoxal	T3	0.0622277	0.323937	0.780075
T2 Diabetes	sphinganine	T1	0.00477091	0.725273	0.796816
T2 Diabetes	sphinganine	T2	0.0416433	0.718418	0.776833
T2 Diabetes	sphinganine	T3	0.498453	0.103585	0.327095
IFN-a2 @ T1	sphinganine	T1	0.359495	0.15984	0.98364
IFN-a2 @ T1	sphinganine	T2	0.186743	0.584643	0.942633
IFN-a2 @ T1	sphinganine	T3	0.264179	0.320175	0.961747
RibosomalPhosphoprotein(P1) @ T1	sphinganine	T1	-0.0565375	0.695642	0.998108
RibosomalPhosphoprotein(P1) @ T1	sphinganine	T2	-0.271677	0.175666	0.995099
RibosomalPhosphoprotein(P1) @ T1	sphinganine	T3	-0.429813	0.0378886	0.858179
Ro/SS-A @ T1	sphinganine	T1	-0.0224303	0.944008	0.998068
Ro/SS-A @ T1	sphinganine	T2	-0.0485161	0.787606	0.997401
Ro/SS-A @ T1	sphinganine	T3	-0.056873	0.699075	0.999168
La/SS-B @ T1	sphinganine	T1	0.0653838	0.994066	0.998022
La/SS-B @ T1	sphinganine	T2	0.0797346	0.853357	0.990951
La/SS-B @ T1	sphinganine	T3	-0.0841758	0.514601	0.997306
Jo-1 @ T1	sphinganine	T1	0.307834	0.452185	0.882711
Jo-1 @ T1	sphinganine	T2	0.0430883	0.79392	0.978396
Jo-1 @ T1	sphinganine	T3	-0.271041	0.219207	0.995273
U1-snRNP @ T1	sphinganine	T1	0.339943	0.257571	0.966379
U1-snRNP @ T1	sphinganine	T2	0.294148	0.2583	0.997805
U1-snRNP @ T1	sphinganine	T3	0.140931	0.551313	0.920203
Max EBV Viremia Level for T1	sphinganine	T1	0.128795	0.589379	0.730371
Max EBV Viremia Level for T1	sphinganine	T2	0.0848665	0.692248	0.847243
Max EBV Viremia Level for T1	sphinganine	T3	0.224064	0.291205	0.833923
SARS-CoV-2 RNAemia Level @ T1	sphinganine	T1	0.343186	0.126925	0.193647
SARS-CoV-2 RNAemia Level @ T1	sphinganine	T2	0.307205	0.126114	0.204304
SARS-CoV-2 RNAemia Level @ T1	sphinganine	T3	0.700323	0.0224281	0.450606
T2 Diabetes	inosine	T1	-0.180888	0.241235	0.344456
T2 Diabetes	inosine	T2	-0.0594219	0.542519	0.622918
T2 Diabetes	inosine	T3	0.431753	0.0251732	0.183847
IFN-a2 @ T1	inosine	T1	-0.220643	0.0490848	0.98364
IFN-a2 @ T1	inosine	T2	0.119265	0.867291	0.99774
IFN-a2 @ T1	inosine	T3	-0.399087	0.0955985	0.961747
RibosomalPhosphoprotein(P1) @ T1	inosine	T1	0.115938	0.685157	0.998108
RibosomalPhosphoprotein(P1) @ T1	inosine	T2	0.119476	0.924538	0.995099
RibosomalPhosphoprotein(P1) @ T1	inosine	T3	-0.083398	0.605973	0.957096
Ro/SS-A @ T1	inosine	T1	-0.361437	0.112672	0.993859
Ro/SS-A @ T1	inosine	T2	-0.218135	0.443432	0.997401
Ro/SS-A @ T1	inosine	T3	-0.331713	0.0427484	0.999168
La/SS-B @ T1	inosine	T1	0.17006	0.678877	0.981574
La/SS-B @ T1	inosine	T2	0.146934	0.786731	0.990951
La/SS-B @ T1	inosine	T3	0.0898096	0.707805	0.997306
Jo-1 @ T1	inosine	T1	-0.0332264	0.928989	0.974946
Jo-1 @ T1	inosine	T2	0.000715567	0.946445	0.995611
Jo-1 @ T1	inosine	T3	-0.223539	0.182508	0.995273
U1-snRNP @ T1	inosine	T1	-0.0980179	0.231143	0.966379
U1-snRNP @ T1	inosine	T2	-0.0351859	0.584151	0.997805
U1-snRNP @ T1	inosine	T3	-0.254706	0.261393	0.891357
Max EBV Viremia Level for T1	inosine	T1	0.140698	0.401139	0.577407
Max EBV Viremia Level for T1	inosine	T2	0.182325	0.421624	0.664898
Max EBV Viremia Level for T1	inosine	T3	0.156314	0.343366	0.852198
SARS-CoV-2 RNAemia Level @ T1	inosine	T1	0.202196	0.487157	0.578742
SARS-CoV-2 RNAemia Level @ T1	inosine	T2	0.255935	0.38894	0.504433
SARS-CoV-2 RNAemia Level @ T1	inosine	T3	0.0947856	0.272306	0.748841
T2 Diabetes	flavin adenine dinucleotide (FAD)	T1	-0.0107135	0.517609	0.616563
T2 Diabetes	flavin adenine dinucleotide (FAD)	T2	-0.12417	0.432464	0.527121
T2 Diabetes	flavin adenine dinucleotide (FAD)	T3	0.677925	0.126625	0.354788
IFN-a2 @ T1	flavin adenine dinucleotide (FAD)	T1	0.149197	0.973253	0.997942
IFN-a2 @ T1	flavin adenine dinucleotide (FAD)	T2	0.138569	0.99774	0.99774
IFN-a2 @ T1	flavin adenine dinucleotide (FAD)	T3	0.0839404	0.544055	0.971144
RibosomalPhosphoprotein(P1) @ T1	flavin adenine dinucleotide (FAD)	T1	0.619331	0.163995	0.998108
RibosomalPhosphoprotein(P1) @ T1	flavin adenine dinucleotide (FAD)	T2	0.131676	0.948971	0.995099
RibosomalPhosphoprotein(P1) @ T1	flavin adenine dinucleotide (FAD)	T3	-0.677898	0.019431	0.767511
Ro/SS-A @ T1	flavin adenine dinucleotide (FAD)	T1	0.245519	0.833122	0.998068
Ro/SS-A @ T1	flavin adenine dinucleotide (FAD)	T2	-0.0882845	0.704479	0.997401
Ro/SS-A @ T1	flavin adenine dinucleotide (FAD)	T3	-0.369336	0.427699	0.999168
La/SS-B @ T1	flavin adenine dinucleotide (FAD)	T1	0.497039	0.308262	0.981574
La/SS-B @ T1	flavin adenine dinucleotide (FAD)	T2	0.153761	0.646899	0.990951
La/SS-B @ T1	flavin adenine dinucleotide (FAD)	T3	-0.127287	0.868586	0.997306
Jo-1 @ T1	flavin adenine dinucleotide (FAD)	T1	0.706907	0.0728526	0.775811
Jo-1 @ T1	flavin adenine dinucleotide (FAD)	T2	0.325294	0.447978	0.955752
Jo-1 @ T1	flavin adenine dinucleotide (FAD)	T3	-0.215002	0.539004	0.995273
U1-snRNP @ T1	flavin adenine dinucleotide (FAD)	T1	0.0558249	0.82712	0.98131
U1-snRNP @ T1	flavin adenine dinucleotide (FAD)	T2	0.0612244	0.971477	0.997805
U1-snRNP @ T1	flavin adenine dinucleotide (FAD)	T3	-0.236794	0.821209	0.969135
Max EBV Viremia Level for T1	flavin adenine dinucleotide (FAD)	T1	-1.07522	0.00832228	0.0441378
Max EBV Viremia Level for T1	flavin adenine dinucleotide (FAD)	T2	-1.1366	0.0664907	0.236973
Max EBV Viremia Level for T1	flavin adenine dinucleotide (FAD)	T3	0.242694	0.501793	0.917961
SARS-CoV-2 RNAemia Level @ T1	flavin adenine dinucleotide (FAD)	T1	-0.483914	0.101908	0.161853
SARS-CoV-2 RNAemia Level @ T1	flavin adenine dinucleotide (FAD)	T2	-0.974672	0.00713545	0.0192657
SARS-CoV-2 RNAemia Level @ T1	flavin adenine dinucleotide (FAD)	T3	0.00787925	0.848591	0.967792
T2 Diabetes	salicylate	T1	0.0712989	0.812817	0.869411
T2 Diabetes	salicylate	T2	-0.154245	0.510979	0.597483
T2 Diabetes	salicylate	T3	1.24714	0.0341299	0.201389
IFN-a2 @ T1	salicylate	T1	0.247374	0.565197	0.98364
IFN-a2 @ T1	salicylate	T2	-0.112468	0.463228	0.905789
IFN-a2 @ T1	salicylate	T3	0.420244	0.42986	0.971144
RibosomalPhosphoprotein(P1) @ T1	salicylate	T1	-0.224861	0.242448	0.998108
RibosomalPhosphoprotein(P1) @ T1	salicylate	T2	-0.40171	0.222047	0.995099
RibosomalPhosphoprotein(P1) @ T1	salicylate	T3	-0.111624	0.207338	0.875537
Ro/SS-A @ T1	salicylate	T1	0.0233787	0.920904	0.998068
Ro/SS-A @ T1	salicylate	T2	-0.164986	0.498104	0.997401
Ro/SS-A @ T1	salicylate	T3	0.399186	0.375378	0.999168
La/SS-B @ T1	salicylate	T1	-0.233036	0.550212	0.981574
La/SS-B @ T1	salicylate	T2	-0.403161	0.381049	0.990951
La/SS-B @ T1	salicylate	T3	0.540957	0.155153	0.997306
Jo-1 @ T1	salicylate	T1	-0.158745	0.810386	0.952525
Jo-1 @ T1	salicylate	T2	-0.153746	0.410238	0.944502
Jo-1 @ T1	salicylate	T3	0.287045	0.744735	0.995273
U1-snRNP @ T1	salicylate	T1	-0.17062	0.397566	0.966379
U1-snRNP @ T1	salicylate	T2	-0.0069883	0.897145	0.997805
U1-snRNP @ T1	salicylate	T3	0.441375	0.607521	0.925301
Max EBV Viremia Level for T1	salicylate	T1	-0.52466	0.0241399	0.0867284
Max EBV Viremia Level for T1	salicylate	T2	-0.477332	0.102848	0.305458
Max EBV Viremia Level for T1	salicylate	T3	0.0379346	0.6572	0.9493
SARS-CoV-2 RNAemia Level @ T1	salicylate	T1	0.120857	0.737481	0.80036
SARS-CoV-2 RNAemia Level @ T1	salicylate	T2	0.0946438	0.802821	0.861823
SARS-CoV-2 RNAemia Level @ T1	salicylate	T3	0.763197	0.0649616	0.521448
T2 Diabetes	gamma-glutamylglutamate	T1	-0.485491	0.0714904	0.132704
T2 Diabetes	gamma-glutamylglutamate	T2	-0.611633	0.0254712	0.0571659
T2 Diabetes	gamma-glutamylglutamate	T3	0.0153817	0.235236	0.502626
IFN-a2 @ T1	gamma-glutamylglutamate	T1	0.134455	0.84662	0.989946
IFN-a2 @ T1	gamma-glutamylglutamate	T2	0.197686	0.903069	0.99774
IFN-a2 @ T1	gamma-glutamylglutamate	T3	0.183954	0.520068	0.971144
RibosomalPhosphoprotein(P1) @ T1	gamma-glutamylglutamate	T1	0.114631	0.814421	0.998108
RibosomalPhosphoprotein(P1) @ T1	gamma-glutamylglutamate	T2	-0.0306575	0.669005	0.995099
RibosomalPhosphoprotein(P1) @ T1	gamma-glutamylglutamate	T3	-0.0379549	0.949223	0.984584
Ro/SS-A @ T1	gamma-glutamylglutamate	T1	0.163413	0.740048	0.998068
Ro/SS-A @ T1	gamma-glutamylglutamate	T2	-0.0270093	0.716166	0.997401
Ro/SS-A @ T1	gamma-glutamylglutamate	T3	0.107725	0.888688	0.999168
La/SS-B @ T1	gamma-glutamylglutamate	T1	0.360674	0.21978	0.981574
La/SS-B @ T1	gamma-glutamylglutamate	T2	0.094072	0.976492	0.990951
La/SS-B @ T1	gamma-glutamylglutamate	T3	0.0496078	0.916633	0.997306
Jo-1 @ T1	gamma-glutamylglutamate	T1	0.403138	0.138078	0.775811
Jo-1 @ T1	gamma-glutamylglutamate	T2	-0.0027434	0.770992	0.978396
Jo-1 @ T1	gamma-glutamylglutamate	T3	-0.140352	0.810652	0.995273
U1-snRNP @ T1	gamma-glutamylglutamate	T1	0.309862	0.391988	0.966379
U1-snRNP @ T1	gamma-glutamylglutamate	T2	0.207354	0.975864	0.997805
U1-snRNP @ T1	gamma-glutamylglutamate	T3	-0.00900865	0.789408	0.966157
Max EBV Viremia Level for T1	gamma-glutamylglutamate	T1	0.273881	0.933089	0.956712
Max EBV Viremia Level for T1	gamma-glutamylglutamate	T2	0.0291393	0.838432	0.930314
Max EBV Viremia Level for T1	gamma-glutamylglutamate	T3	0.303403	0.374775	0.876442
SARS-CoV-2 RNAemia Level @ T1	gamma-glutamylglutamate	T1	-0.32418	0.0573839	0.102054
SARS-CoV-2 RNAemia Level @ T1	gamma-glutamylglutamate	T2	-0.149411	0.340011	0.454879
SARS-CoV-2 RNAemia Level @ T1	gamma-glutamylglutamate	T3	0.293153	0.245477	0.741423
T2 Diabetes	gluconate	T1	1.05014	5.9842e-05	0.00071028
T2 Diabetes	gluconate	T2	1.15557	6.23022e-08	5.55112e-06
T2 Diabetes	gluconate	T3	0.641567	0.0107954	0.130244
IFN-a2 @ T1	gluconate	T1	-0.413428	0.152315	0.98364
IFN-a2 @ T1	gluconate	T2	-0.150085	0.588541	0.942633
IFN-a2 @ T1	gluconate	T3	-0.0953357	0.698456	0.986123
RibosomalPhosphoprotein(P1) @ T1	gluconate	T1	0.0453003	0.748907	0.998108
RibosomalPhosphoprotein(P1) @ T1	gluconate	T2	0.0323427	0.827743	0.995099
RibosomalPhosphoprotein(P1) @ T1	gluconate	T3	0.297161	0.349203	0.941873
Ro/SS-A @ T1	gluconate	T1	-0.114587	0.725465	0.998068
Ro/SS-A @ T1	gluconate	T2	-0.131542	0.261799	0.997401
Ro/SS-A @ T1	gluconate	T3	-0.11184	0.952168	0.999168
La/SS-B @ T1	gluconate	T1	-0.376365	0.370827	0.981574
La/SS-B @ T1	gluconate	T2	-0.326512	0.141384	0.990951
La/SS-B @ T1	gluconate	T3	-0.131466	0.868586	0.997306
Jo-1 @ T1	gluconate	T1	-0.494236	0.0465617	0.775811
Jo-1 @ T1	gluconate	T2	-0.241218	0.201863	0.870081
Jo-1 @ T1	gluconate	T3	-0.171472	0.228564	0.995273
U1-snRNP @ T1	gluconate	T1	-0.354848	0.375542	0.966379
U1-snRNP @ T1	gluconate	T2	-0.0837087	0.962707	0.997805
U1-snRNP @ T1	gluconate	T3	0.0708392	0.288476	0.891357
Max EBV Viremia Level for T1	gluconate	T1	0.23072	0.259553	0.432265
Max EBV Viremia Level for T1	gluconate	T2	0.0622035	0.548702	0.767494
Max EBV Viremia Level for T1	gluconate	T3	0.671966	0.167795	0.826086
SARS-CoV-2 RNAemia Level @ T1	gluconate	T1	0.779231	0.161589	0.237977
SARS-CoV-2 RNAemia Level @ T1	gluconate	T2	0.133677	0.685375	0.768137
SARS-CoV-2 RNAemia Level @ T1	gluconate	T3	0.625341	0.0649616	0.521448
T2 Diabetes	glycine	T1	-0.689129	0.179976	0.269511
T2 Diabetes	glycine	T2	-0.690078	0.455047	0.546425
T2 Diabetes	glycine	T3	0.0633495	0.924189	0.963102
IFN-a2 @ T1	glycine	T1	0.438018	0.64803	0.98364
IFN-a2 @ T1	glycine	T2	0.451114	0.253712	0.771528
IFN-a2 @ T1	glycine	T3	0.0199158	0.803728	0.986394
RibosomalPhosphoprotein(P1) @ T1	glycine	T1	0.727186	0.0384655	0.998108
RibosomalPhosphoprotein(P1) @ T1	glycine	T2	0.4653	0.192567	0.995099
RibosomalPhosphoprotein(P1) @ T1	glycine	T3	0.0280007	0.939086	0.984584
Ro/SS-A @ T1	glycine	T1	0.770186	0.0774779	0.993859
Ro/SS-A @ T1	glycine	T2	0.216906	0.538754	0.997401
Ro/SS-A @ T1	glycine	T3	0.174547	0.815548	0.999168
La/SS-B @ T1	glycine	T1	0.120345	0.734139	0.981574
La/SS-B @ T1	glycine	T2	-0.158561	0.525511	0.990951
La/SS-B @ T1	glycine	T3	-0.492364	0.205428	0.997306
Jo-1 @ T1	glycine	T1	0.541289	0.078885	0.775811
Jo-1 @ T1	glycine	T2	0.244733	0.535605	0.964524
Jo-1 @ T1	glycine	T3	-0.0481156	0.717017	0.995273
U1-snRNP @ T1	glycine	T1	0.00198352	0.8546	0.989162
U1-snRNP @ T1	glycine	T2	-0.0708498	0.71862	0.997805
U1-snRNP @ T1	glycine	T3	-0.11636	1	1
Max EBV Viremia Level for T1	glycine	T1	-0.687211	0.127695	0.276156
Max EBV Viremia Level for T1	glycine	T2	-0.949496	0.0613335	0.228653
Max EBV Viremia Level for T1	glycine	T3	-0.0548451	0.764289	0.982658
SARS-CoV-2 RNAemia Level @ T1	glycine	T1	-1.48193	8.74421e-05	0.00056051
SARS-CoV-2 RNAemia Level @ T1	glycine	T2	-0.580554	0.0309288	0.0657699
SARS-CoV-2 RNAemia Level @ T1	glycine	T3	-0.264236	0.774592	0.946723
T2 Diabetes	glutarate (C5-DC)	T1	0.762821	0.00295149	0.0113352
T2 Diabetes	glutarate (C5-DC)	T2	0.532156	0.0463001	0.0916742
T2 Diabetes	glutarate (C5-DC)	T3	1.54319	0.000580127	0.0766229
IFN-a2 @ T1	glutarate (C5-DC)	T1	0.115529	0.879055	0.997942
IFN-a2 @ T1	glutarate (C5-DC)	T2	0.353409	0.134072	0.740011
IFN-a2 @ T1	glutarate (C5-DC)	T3	0.259034	0.330966	0.961747
RibosomalPhosphoprotein(P1) @ T1	glutarate (C5-DC)	T1	0.0519223	0.9	0.998108
RibosomalPhosphoprotein(P1) @ T1	glutarate (C5-DC)	T2	0.355266	0.263266	0.995099
RibosomalPhosphoprotein(P1) @ T1	glutarate (C5-DC)	T3	0.537938	0.0577296	0.871332
Ro/SS-A @ T1	glutarate (C5-DC)	T1	-0.037937	0.848272	0.998068
Ro/SS-A @ T1	glutarate (C5-DC)	T2	-0.0956062	0.747653	0.997401
Ro/SS-A @ T1	glutarate (C5-DC)	T3	0.0671931	0.978731	0.999168
La/SS-B @ T1	glutarate (C5-DC)	T1	0.10992	0.875893	0.996083
La/SS-B @ T1	glutarate (C5-DC)	T2	-0.0341931	0.853357	0.990951
La/SS-B @ T1	glutarate (C5-DC)	T3	0.519953	0.044527	0.997306
Jo-1 @ T1	glutarate (C5-DC)	T1	0.0463117	0.928989	0.974946
Jo-1 @ T1	glutarate (C5-DC)	T2	0.15254	0.752036	0.973931
Jo-1 @ T1	glutarate (C5-DC)	T3	0.314725	0.340998	0.995273
U1-snRNP @ T1	glutarate (C5-DC)	T1	0.115473	0.925998	0.991556
U1-snRNP @ T1	glutarate (C5-DC)	T2	0.00201183	0.849483	0.997805
U1-snRNP @ T1	glutarate (C5-DC)	T3	0.48155	0.0795779	0.88889
Max EBV Viremia Level for T1	glutarate (C5-DC)	T1	-0.0258329	0.494187	0.657195
Max EBV Viremia Level for T1	glutarate (C5-DC)	T2	0.318392	0.509461	0.736899
Max EBV Viremia Level for T1	glutarate (C5-DC)	T3	0.506851	0.302309	0.833923
SARS-CoV-2 RNAemia Level @ T1	glutarate (C5-DC)	T1	0.432955	0.0438562	0.0822651
SARS-CoV-2 RNAemia Level @ T1	glutarate (C5-DC)	T2	0.549716	0.0229816	0.0515783
SARS-CoV-2 RNAemia Level @ T1	glutarate (C5-DC)	T3	0.412011	0.245477	0.741423
T2 Diabetes	glycocholate	T1	-0.57099	0.0409863	0.0857249
T2 Diabetes	glycocholate	T2	-0.285777	0.306277	0.407912
T2 Diabetes	glycocholate	T3	-0.0716586	0.775279	0.875506
IFN-a2 @ T1	glycocholate	T1	0.226992	0.31078	0.98364
IFN-a2 @ T1	glycocholate	T2	-0.249927	0.306579	0.817544
IFN-a2 @ T1	glycocholate	T3	-0.130303	0.487427	0.971144
RibosomalPhosphoprotein(P1) @ T1	glycocholate	T1	-0.050948	0.956511	0.998108
RibosomalPhosphoprotein(P1) @ T1	glycocholate	T2	-0.206608	0.360765	0.995099
RibosomalPhosphoprotein(P1) @ T1	glycocholate	T3	-0.341735	0.170943	0.875537
Ro/SS-A @ T1	glycocholate	T1	-0.202646	0.878733	0.998068
Ro/SS-A @ T1	glycocholate	T2	-0.39199	0.208331	0.997401
Ro/SS-A @ T1	glycocholate	T3	0.114102	0.621864	0.999168
La/SS-B @ T1	glycocholate	T1	0.439506	0.0423245	0.981574
La/SS-B @ T1	glycocholate	T2	0.0320963	0.803262	0.990951
La/SS-B @ T1	glycocholate	T3	-0.0292512	0.815771	0.997306
Jo-1 @ T1	glycocholate	T1	0.213746	0.313598	0.865065
Jo-1 @ T1	glycocholate	T2	-0.0203483	0.844188	0.986479
Jo-1 @ T1	glycocholate	T3	-0.160074	0.223851	0.995273
U1-snRNP @ T1	glycocholate	T1	0.0690923	0.603318	0.966379
U1-snRNP @ T1	glycocholate	T2	-0.165807	0.500406	0.997805
U1-snRNP @ T1	glycocholate	T3	-0.104203	0.439021	0.89429
Max EBV Viremia Level for T1	glycocholate	T1	0.375361	0.355722	0.534483
Max EBV Viremia Level for T1	glycocholate	T2	0.368105	0.275068	0.524809
Max EBV Viremia Level for T1	glycocholate	T3	-0.195907	0.51719	0.917961
SARS-CoV-2 RNAemia Level @ T1	glycocholate	T1	0.321941	0.118555	0.182439
SARS-CoV-2 RNAemia Level @ T1	glycocholate	T2	0.0804156	0.40928	0.5217
SARS-CoV-2 RNAemia Level @ T1	glycocholate	T3	0.22293	0.679129	0.923823
T2 Diabetes	histidine	T1	-0.816872	0.00156268	0.00703206
T2 Diabetes	histidine	T2	-1.07503	4.91822e-05	0.000458488
T2 Diabetes	histidine	T3	-2.13325	0.0226789	0.175712
IFN-a2 @ T1	histidine	T1	-0.0147491	0.349163	0.98364
IFN-a2 @ T1	histidine	T2	-0.216481	0.357329	0.836382
IFN-a2 @ T1	histidine	T3	-0.179204	0.37645	0.971144
RibosomalPhosphoprotein(P1) @ T1	histidine	T1	0.184489	0.640441	0.998108
RibosomalPhosphoprotein(P1) @ T1	histidine	T2	0.2083	0.599727	0.995099
RibosomalPhosphoprotein(P1) @ T1	histidine	T3	-0.165512	0.688272	0.957096
Ro/SS-A @ T1	histidine	T1	0.190031	0.859671	0.998068
Ro/SS-A @ T1	histidine	T2	0.360486	0.284693	0.997401
Ro/SS-A @ T1	histidine	T3	-0.619622	0.810377	0.999168
La/SS-B @ T1	histidine	T1	0.305167	0.227324	0.981574
La/SS-B @ T1	histidine	T2	0.196438	0.593978	0.990951
La/SS-B @ T1	histidine	T3	-0.660214	0.634	0.997306
Jo-1 @ T1	histidine	T1	0.187631	0.716365	0.925434
Jo-1 @ T1	histidine	T2	0.199451	0.596174	0.964524
Jo-1 @ T1	histidine	T3	-0.09786	0.510974	0.995273
U1-snRNP @ T1	histidine	T1	-0.225405	0.206701	0.966379
U1-snRNP @ T1	histidine	T2	0.144274	0.802365	0.997805
U1-snRNP @ T1	histidine	T3	-0.950709	0.181746	0.891357
Max EBV Viremia Level for T1	histidine	T1	-1.01198	0.0290409	0.0999052
Max EBV Viremia Level for T1	histidine	T2	-0.757528	0.0109983	0.0837559
Max EBV Viremia Level for T1	histidine	T3	-1.53811	0.156979	0.826086
SARS-CoV-2 RNAemia Level @ T1	histidine	T1	-1.0881	1.79939e-05	0.000161945
SARS-CoV-2 RNAemia Level @ T1	histidine	T2	-0.874549	1.8863e-05	0.000204963
SARS-CoV-2 RNAemia Level @ T1	histidine	T3	-0.629704	0.0350282	0.463671
T2 Diabetes	cortisol	T1	0.0775146	0.667305	0.752239
T2 Diabetes	cortisol	T2	-0.130896	0.905243	0.932452
T2 Diabetes	cortisol	T3	-0.575423	0.759978	0.862599
IFN-a2 @ T1	cortisol	T1	-1.00807	0.277567	0.98364
IFN-a2 @ T1	cortisol	T2	-0.369159	0.584643	0.942633
IFN-a2 @ T1	cortisol	T3	-0.128368	0.425602	0.971144
RibosomalPhosphoprotein(P1) @ T1	cortisol	T1	-0.435464	0.399958	0.998108
RibosomalPhosphoprotein(P1) @ T1	cortisol	T2	-0.951918	0.15538	0.995099
RibosomalPhosphoprotein(P1) @ T1	cortisol	T3	0.0484345	0.979678	0.996453
Ro/SS-A @ T1	cortisol	T1	-0.0975115	0.806763	0.998068
Ro/SS-A @ T1	cortisol	T2	-0.0693469	0.727921	0.997401
Ro/SS-A @ T1	cortisol	T3	0.0562337	0.836311	0.999168
La/SS-B @ T1	cortisol	T1	-0.712629	0.210605	0.981574
La/SS-B @ T1	cortisol	T2	-0.693612	0.158031	0.990951
La/SS-B @ T1	cortisol	T3	0.253651	0.863274	0.997306
Jo-1 @ T1	cortisol	T1	0.29987	0.563187	0.893647
Jo-1 @ T1	cortisol	T2	0.0774443	0.703471	0.971171
Jo-1 @ T1	cortisol	T3	-0.109063	0.844155	0.995273
U1-snRNP @ T1	cortisol	T1	-0.197842	0.886221	0.989162
U1-snRNP @ T1	cortisol	T2	-0.507747	0.46946	0.997805
U1-snRNP @ T1	cortisol	T3	0.0575563	1	1
Max EBV Viremia Level for T1	cortisol	T1	0.0826381	0.221178	0.389466
Max EBV Viremia Level for T1	cortisol	T2	1.61306	0.00559458	0.0673617
Max EBV Viremia Level for T1	cortisol	T3	-0.0292294	0.442711	0.900583
SARS-CoV-2 RNAemia Level @ T1	cortisol	T1	-0.528266	0.396812	0.491055
SARS-CoV-2 RNAemia Level @ T1	cortisol	T2	-0.404553	0.862155	0.909089
SARS-CoV-2 RNAemia Level @ T1	cortisol	T3	-0.129214	0.186667	0.667412
T2 Diabetes	myo-inositol	T1	0.654423	0.00406334	0.0139785
T2 Diabetes	myo-inositol	T2	0.859747	0.000313336	0.00182472
T2 Diabetes	myo-inositol	T3	-0.169152	0.531286	0.758615
IFN-a2 @ T1	myo-inositol	T1	-0.0814572	0.810442	0.98364
IFN-a2 @ T1	myo-inositol	T2	-0.0529967	0.836204	0.99774
IFN-a2 @ T1	myo-inositol	T3	0.0331095	0.901108	0.992739
RibosomalPhosphoprotein(P1) @ T1	myo-inositol	T1	-0.0736464	0.788761	0.998108
RibosomalPhosphoprotein(P1) @ T1	myo-inositol	T2	-0.212265	0.507311	0.995099
RibosomalPhosphoprotein(P1) @ T1	myo-inositol	T3	-0.126824	0.456218	0.947531
Ro/SS-A @ T1	myo-inositol	T1	0.0310534	0.990339	0.998068
Ro/SS-A @ T1	myo-inositol	T2	0.145074	0.42803	0.997401
Ro/SS-A @ T1	myo-inositol	T3	-0.0347431	0.973415	0.999168
La/SS-B @ T1	myo-inositol	T1	-0.339589	0.251057	0.981574
La/SS-B @ T1	myo-inositol	T2	-0.228311	0.774395	0.990951
La/SS-B @ T1	myo-inositol	T3	-0.206831	0.260836	0.997306
Jo-1 @ T1	myo-inositol	T1	-0.174448	0.371617	0.873769
Jo-1 @ T1	myo-inositol	T2	-0.0975382	0.555447	0.964524
Jo-1 @ T1	myo-inositol	T3	-0.176505	0.526898	0.995273
U1-snRNP @ T1	myo-inositol	T1	-0.211781	0.386458	0.966379
U1-snRNP @ T1	myo-inositol	T2	0.0194302	0.743442	0.997805
U1-snRNP @ T1	myo-inositol	T3	-0.281491	0.307547	0.891357
Max EBV Viremia Level for T1	myo-inositol	T1	-0.154502	0.581134	0.72317
Max EBV Viremia Level for T1	myo-inositol	T2	-0.153802	0.79188	0.909233
Max EBV Viremia Level for T1	myo-inositol	T3	-0.00288059	0.847816	0.997145
SARS-CoV-2 RNAemia Level @ T1	myo-inositol	T1	0.346838	0.310485	0.403268
SARS-CoV-2 RNAemia Level @ T1	myo-inositol	T2	0.0209212	0.727152	0.801848
SARS-CoV-2 RNAemia Level @ T1	myo-inositol	T3	0.00506571	0.762436	0.946723
T2 Diabetes	lysine	T1	-0.432124	0.669501	0.752239
T2 Diabetes	lysine	T2	-0.169188	0.799797	0.848356
T2 Diabetes	lysine	T3	-0.0499287	0.486328	0.729492
IFN-a2 @ T1	lysine	T1	0.634468	0.236489	0.98364
IFN-a2 @ T1	lysine	T2	0.927053	0.0285754	0.604652
IFN-a2 @ T1	lysine	T3	0.439814	0.455925	0.971144
RibosomalPhosphoprotein(P1) @ T1	lysine	T1	0.661899	0.0654391	0.998108
RibosomalPhosphoprotein(P1) @ T1	lysine	T2	0.886936	0.0325516	0.995099
RibosomalPhosphoprotein(P1) @ T1	lysine	T3	0.461241	0.467849	0.950995
Ro/SS-A @ T1	lysine	T1	0.980055	0.014737	0.993859
Ro/SS-A @ T1	lysine	T2	0.765489	0.00939258	0.997401
Ro/SS-A @ T1	lysine	T3	0.600202	0.135448	0.999168
La/SS-B @ T1	lysine	T1	0.630848	0.148383	0.981574
La/SS-B @ T1	lysine	T2	0.590609	0.0354786	0.990951
La/SS-B @ T1	lysine	T3	0.211329	0.682853	0.997306
Jo-1 @ T1	lysine	T1	-0.0309296	0.796246	0.949739
Jo-1 @ T1	lysine	T2	0.049919	0.974199	0.996678
Jo-1 @ T1	lysine	T3	-0.329102	0.801141	0.995273
U1-snRNP @ T1	lysine	T1	0.116496	0.882257	0.989162
U1-snRNP @ T1	lysine	T2	0.565616	0.0682244	0.997805
U1-snRNP @ T1	lysine	T3	0.666743	0.152352	0.891357
Max EBV Viremia Level for T1	lysine	T1	-0.148299	0.885556	0.93266
Max EBV Viremia Level for T1	lysine	T2	-0.752312	0.124723	0.348364
Max EBV Viremia Level for T1	lysine	T3	-0.00952667	0.838432	0.997145
SARS-CoV-2 RNAemia Level @ T1	lysine	T1	-0.678143	0.123383	0.188566
SARS-CoV-2 RNAemia Level @ T1	lysine	T2	0.39438	0.345056	0.457507
SARS-CoV-2 RNAemia Level @ T1	lysine	T3	-1.48124	0.090193	0.550424
T2 Diabetes	leucine	T1	-0.349531	0.862299	0.910318
T2 Diabetes	leucine	T2	0.0721619	0.775902	0.827938
T2 Diabetes	leucine	T3	-0.0056575	0.348984	0.623135
IFN-a2 @ T1	leucine	T1	0.327275	0.674198	0.98364
IFN-a2 @ T1	leucine	T2	0.348101	0.363277	0.836382
IFN-a2 @ T1	leucine	T3	0.0611534	0.781194	0.986123
RibosomalPhosphoprotein(P1) @ T1	leucine	T1	0.229617	0.967849	0.998108
RibosomalPhosphoprotein(P1) @ T1	leucine	T2	0.554999	0.190825	0.995099
RibosomalPhosphoprotein(P1) @ T1	leucine	T3	0.492063	0.10038	0.871332
Ro/SS-A @ T1	leucine	T1	0.647108	0.279005	0.993859
Ro/SS-A @ T1	leucine	T2	0.94045	0.0184343	0.997401
Ro/SS-A @ T1	leucine	T3	-0.160084	0.562012	0.999168
La/SS-B @ T1	leucine	T1	0.092052	0.719253	0.981574
La/SS-B @ T1	leucine	T2	0.434682	0.179571	0.990951
La/SS-B @ T1	leucine	T3	-0.709394	0.363712	0.997306
Jo-1 @ T1	leucine	T1	-0.111612	0.233849	0.817102
Jo-1 @ T1	leucine	T2	-0.265343	0.840296	0.983842
Jo-1 @ T1	leucine	T3	-0.60693	0.118672	0.995273
U1-snRNP @ T1	leucine	T1	0.501868	0.375542	0.966379
U1-snRNP @ T1	leucine	T2	1.10534	0.00384408	0.997805
U1-snRNP @ T1	leucine	T3	-0.787879	0.337685	0.891357
Max EBV Viremia Level for T1	leucine	T1	1.26852	0.0109983	0.0518489
Max EBV Viremia Level for T1	leucine	T2	0.597972	0.254519	0.508467
Max EBV Viremia Level for T1	leucine	T3	-0.258942	0.99043	0.997145
SARS-CoV-2 RNAemia Level @ T1	leucine	T1	0.568741	0.0232894	0.0495247
SARS-CoV-2 RNAemia Level @ T1	leucine	T2	-0.417063	0.370994	0.484685
SARS-CoV-2 RNAemia Level @ T1	leucine	T3	-0.270729	0.399109	0.838694
T2 Diabetes	methionine	T1	0.103882	0.70725	0.7799
T2 Diabetes	methionine	T2	-0.032249	0.815834	0.860246
T2 Diabetes	methionine	T3	-0.313952	0.524737	0.755316
IFN-a2 @ T1	methionine	T1	0.283658	0.82246	0.98364
IFN-a2 @ T1	methionine	T2	0.56127	0.0434495	0.610807
IFN-a2 @ T1	methionine	T3	0.00217364	0.872243	0.992739
RibosomalPhosphoprotein(P1) @ T1	methionine	T1	-0.0595477	0.339324	0.998108
RibosomalPhosphoprotein(P1) @ T1	methionine	T2	0.30049	0.307053	0.995099
RibosomalPhosphoprotein(P1) @ T1	methionine	T3	0.150463	0.735726	0.960099
Ro/SS-A @ T1	methionine	T1	0.775999	0.0981058	0.993859
Ro/SS-A @ T1	methionine	T2	0.722098	0.0293386	0.997401
Ro/SS-A @ T1	methionine	T3	-0.171943	0.548606	0.999168
La/SS-B @ T1	methionine	T1	-0.141236	0.395157	0.981574
La/SS-B @ T1	methionine	T2	0.37443	0.119618	0.990951
La/SS-B @ T1	methionine	T3	-0.168399	0.76378	0.997306
Jo-1 @ T1	methionine	T1	-0.685236	0.233849	0.817102
Jo-1 @ T1	methionine	T2	-0.307434	0.782433	0.978396
Jo-1 @ T1	methionine	T3	-0.128746	0.848965	0.995273
U1-snRNP @ T1	methionine	T1	-0.532474	0.870384	0.989162
U1-snRNP @ T1	methionine	T2	0.564335	0.0531699	0.997805
U1-snRNP @ T1	methionine	T3	-0.391389	0.874844	0.973012
Max EBV Viremia Level for T1	methionine	T1	0.356889	0.847816	0.913427
Max EBV Viremia Level for T1	methionine	T2	-0.278528	0.838432	0.930314
Max EBV Viremia Level for T1	methionine	T3	-0.833888	0.674636	0.949606
SARS-CoV-2 RNAemia Level @ T1	methionine	T1	0.397049	0.331525	0.42502
SARS-CoV-2 RNAemia Level @ T1	methionine	T2	0.617776	0.0760061	0.133573
SARS-CoV-2 RNAemia Level @ T1	methionine	T3	-0.851336	0.120855	0.587871
T2 Diabetes	phenylalanine	T1	0.34295	0.0548588	0.10838
T2 Diabetes	phenylalanine	T2	0.269254	0.101579	0.174051
T2 Diabetes	phenylalanine	T3	-0.676796	0.980022	0.993401
IFN-a2 @ T1	phenylalanine	T1	0.375086	0.12874	0.98364
IFN-a2 @ T1	phenylalanine	T2	0.0767899	0.818551	0.99774
IFN-a2 @ T1	phenylalanine	T3	-0.198649	0.889544	0.992739
RibosomalPhosphoprotein(P1) @ T1	phenylalanine	T1	0.0209173	0.616881	0.998108
RibosomalPhosphoprotein(P1) @ T1	phenylalanine	T2	-0.000626613	0.924538	0.995099
RibosomalPhosphoprotein(P1) @ T1	phenylalanine	T3	0.279341	0.262366	0.923985
Ro/SS-A @ T1	phenylalanine	T1	0.572354	0.0506523	0.993859
Ro/SS-A @ T1	phenylalanine	T2	0.585122	0.0115967	0.997401
Ro/SS-A @ T1	phenylalanine	T3	-0.23798	0.699075	0.999168
La/SS-B @ T1	phenylalanine	T1	0.2185	0.186396	0.981574
La/SS-B @ T1	phenylalanine	T2	0.238021	0.26397	0.990951
La/SS-B @ T1	phenylalanine	T3	-0.28874	0.758635	0.997306
Jo-1 @ T1	phenylalanine	T1	-0.41386	0.350005	0.871102
Jo-1 @ T1	phenylalanine	T2	-0.107103	0.994045	0.998015
Jo-1 @ T1	phenylalanine	T3	-0.00301747	0.805893	0.995273
U1-snRNP @ T1	phenylalanine	T1	0.0281735	0.403192	0.966379
U1-snRNP @ T1	phenylalanine	T2	0.495814	0.0330424	0.997805
U1-snRNP @ T1	phenylalanine	T3	-0.655862	0.407312	0.89429
Max EBV Viremia Level for T1	phenylalanine	T1	0.968393	0.0032974	0.0253275
Max EBV Viremia Level for T1	phenylalanine	T2	0.338699	0.556726	0.770252
Max EBV Viremia Level for T1	phenylalanine	T3	-0.450508	0.971296	0.997145
SARS-CoV-2 RNAemia Level @ T1	phenylalanine	T1	1.20046	1.16872e-07	2.97524e-06
SARS-CoV-2 RNAemia Level @ T1	phenylalanine	T2	0.655866	0.00100519	0.00391103
SARS-CoV-2 RNAemia Level @ T1	phenylalanine	T3	0.0474072	0.974616	0.993573
T2 Diabetes	isoleucine	T1	-0.0691792	0.258614	0.363446
T2 Diabetes	isoleucine	T2	0.0843228	0.640114	0.70938
T2 Diabetes	isoleucine	T3	0.577887	0.227427	0.497881
IFN-a2 @ T1	isoleucine	T1	0.255766	0.723836	0.98364
IFN-a2 @ T1	isoleucine	T2	0.523575	0.187847	0.759929
IFN-a2 @ T1	isoleucine	T3	0.0622456	0.965018	0.998651
RibosomalPhosphoprotein(P1) @ T1	isoleucine	T1	0.167562	0.873783	0.998108
RibosomalPhosphoprotein(P1) @ T1	isoleucine	T2	0.286292	0.265457	0.995099
RibosomalPhosphoprotein(P1) @ T1	isoleucine	T3	0.555534	0.0843829	0.871332
Ro/SS-A @ T1	isoleucine	T1	0.456847	0.317207	0.998068
Ro/SS-A @ T1	isoleucine	T2	0.589387	0.0723341	0.997401
Ro/SS-A @ T1	isoleucine	T3	-0.0194199	0.831109	0.999168
La/SS-B @ T1	isoleucine	T1	-0.0647537	0.573614	0.981574
La/SS-B @ T1	isoleucine	T2	0.250565	0.389848	0.990951
La/SS-B @ T1	isoleucine	T3	-0.362533	0.378155	0.997306
Jo-1 @ T1	isoleucine	T1	0.0666436	0.796246	0.949739
Jo-1 @ T1	isoleucine	T2	0.0716342	0.656086	0.967256
Jo-1 @ T1	isoleucine	T3	-0.473579	0.0799787	0.995273
U1-snRNP @ T1	isoleucine	T1	0.508549	0.288298	0.966379
U1-snRNP @ T1	isoleucine	T2	0.821856	0.00890605	0.997805
U1-snRNP @ T1	isoleucine	T3	-0.545502	0.337685	0.891357
Max EBV Viremia Level for T1	isoleucine	T1	0.859394	0.0549768	0.155506
Max EBV Viremia Level for T1	isoleucine	T2	0.539125	0.124723	0.348364
Max EBV Viremia Level for T1	isoleucine	T3	0.142387	0.556726	0.925077
SARS-CoV-2 RNAemia Level @ T1	isoleucine	T1	0.757858	0.00880151	0.0222157
SARS-CoV-2 RNAemia Level @ T1	isoleucine	T2	-0.148587	0.515772	0.621858
SARS-CoV-2 RNAemia Level @ T1	isoleucine	T3	0.232162	0.842364	0.967792
T2 Diabetes	malate	T1	0.66549	0.00841622	0.0249962
T2 Diabetes	malate	T2	0.571323	0.0113764	0.0299007
T2 Diabetes	malate	T3	1.61052	0.00013271	0.0394149
IFN-a2 @ T1	malate	T1	0.0105574	0.993827	0.997942
IFN-a2 @ T1	malate	T2	-0.199826	0.600308	0.943341
IFN-a2 @ T1	malate	T3	-0.108619	0.703874	0.986123
RibosomalPhosphoprotein(P1) @ T1	malate	T1	-0.280527	0.295746	0.998108
RibosomalPhosphoprotein(P1) @ T1	malate	T2	-0.209744	0.561165	0.995099
RibosomalPhosphoprotein(P1) @ T1	malate	T3	-0.421025	0.0422064	0.858179
Ro/SS-A @ T1	malate	T1	0.164727	0.810516	0.998068
Ro/SS-A @ T1	malate	T2	-0.085584	0.972874	0.997401
Ro/SS-A @ T1	malate	T3	-0.096512	0.640822	0.999168
La/SS-B @ T1	malate	T1	-0.0372521	0.650073	0.981574
La/SS-B @ T1	malate	T2	-0.198697	0.753962	0.990951
La/SS-B @ T1	malate	T3	-0.328685	0.132942	0.997306
Jo-1 @ T1	malate	T1	0.0281399	0.828147	0.954566
Jo-1 @ T1	malate	T2	-0.22651	0.506528	0.964524
Jo-1 @ T1	malate	T3	-0.333727	0.117228	0.995273
U1-snRNP @ T1	malate	T1	-0.055572	0.499501	0.966379
U1-snRNP @ T1	malate	T2	-0.0615503	0.802365	0.997805
U1-snRNP @ T1	malate	T3	-0.182726	0.4112	0.89429
Max EBV Viremia Level for T1	malate	T1	0.665015	0.291205	0.470042
Max EBV Viremia Level for T1	malate	T2	0.275612	0.374775	0.627677
Max EBV Viremia Level for T1	malate	T3	0.137419	0.38782	0.883043
SARS-CoV-2 RNAemia Level @ T1	malate	T1	0.522085	0.0392556	0.0757073
SARS-CoV-2 RNAemia Level @ T1	malate	T2	0.191924	0.265754	0.374071
SARS-CoV-2 RNAemia Level @ T1	malate	T3	0.120935	0.493902	0.869697
T2 Diabetes	palmitate (16:0)	T1	0.771602	0.00944025	0.0272209
T2 Diabetes	palmitate (16:0)	T2	0.376516	0.317838	0.415239
T2 Diabetes	palmitate (16:0)	T3	0.829708	0.184438	0.442949
IFN-a2 @ T1	palmitate (16:0)	T1	0.208966	0.993827	0.997942
IFN-a2 @ T1	palmitate (16:0)	T2	0.952886	0.0219487	0.604652
IFN-a2 @ T1	palmitate (16:0)	T3	-0.192891	0.935915	0.992739
RibosomalPhosphoprotein(P1) @ T1	palmitate (16:0)	T1	0.0742151	0.825481	0.998108
RibosomalPhosphoprotein(P1) @ T1	palmitate (16:0)	T2	0.254351	0.471925	0.995099
RibosomalPhosphoprotein(P1) @ T1	palmitate (16:0)	T3	-0.367682	0.716611	0.957096
Ro/SS-A @ T1	palmitate (16:0)	T1	-0.222423	0.457179	0.998068
Ro/SS-A @ T1	palmitate (16:0)	T2	0.150482	0.662236	0.997401
Ro/SS-A @ T1	palmitate (16:0)	T3	-0.20273	0.872913	0.999168
La/SS-B @ T1	palmitate (16:0)	T1	0.304686	0.611314	0.981574
La/SS-B @ T1	palmitate (16:0)	T2	0.425087	0.226995	0.990951
La/SS-B @ T1	palmitate (16:0)	T3	-0.279281	0.948846	0.997306
Jo-1 @ T1	palmitate (16:0)	T1	0.27199	0.40426	0.876388
Jo-1 @ T1	palmitate (16:0)	T2	0.0458659	0.415918	0.94463
Jo-1 @ T1	palmitate (16:0)	T3	-0.405554	0.614443	0.995273
U1-snRNP @ T1	palmitate (16:0)	T1	0.551937	0.290584	0.966379
U1-snRNP @ T1	palmitate (16:0)	T2	0.501272	0.206791	0.997805
U1-snRNP @ T1	palmitate (16:0)	T3	0.0105611	0.362395	0.89429
Max EBV Viremia Level for T1	palmitate (16:0)	T1	0.76985	0.235063	0.405108
Max EBV Viremia Level for T1	palmitate (16:0)	T2	0.522187	0.259553	0.512776
Max EBV Viremia Level for T1	palmitate (16:0)	T3	0.0497294	0.736995	0.968529
SARS-CoV-2 RNAemia Level @ T1	palmitate (16:0)	T1	0.669641	0.0301623	0.0614979
SARS-CoV-2 RNAemia Level @ T1	palmitate (16:0)	T2	0.638602	0.0455826	0.0884838
SARS-CoV-2 RNAemia Level @ T1	palmitate (16:0)	T3	0.825185	0.102945	0.566196
T2 Diabetes	nicotinamide	T1	-0.318417	0.184924	0.274612
T2 Diabetes	nicotinamide	T2	-0.273832	0.459223	0.549219
T2 Diabetes	nicotinamide	T3	0.192396	0.110118	0.333724
IFN-a2 @ T1	nicotinamide	T1	0.183095	0.56869	0.98364
IFN-a2 @ T1	nicotinamide	T2	-0.00357704	0.921037	0.99774
IFN-a2 @ T1	nicotinamide	T3	0.181008	0.510628	0.971144
RibosomalPhosphoprotein(P1) @ T1	nicotinamide	T1	0.202928	0.339324	0.998108
RibosomalPhosphoprotein(P1) @ T1	nicotinamide	T2	-0.188395	0.149511	0.995099
RibosomalPhosphoprotein(P1) @ T1	nicotinamide	T3	-0.372129	0.0289389	0.770709
Ro/SS-A @ T1	nicotinamide	T1	0.229094	0.392604	0.998068
Ro/SS-A @ T1	nicotinamide	T2	0.122904	0.869108	0.997401
Ro/SS-A @ T1	nicotinamide	T3	-0.132579	0.467541	0.999168
La/SS-B @ T1	nicotinamide	T1	-0.125864	0.55685	0.981574
La/SS-B @ T1	nicotinamide	T2	0.0214357	0.887099	0.990951
La/SS-B @ T1	nicotinamide	T3	-0.0721361	0.648501	0.997306
Jo-1 @ T1	nicotinamide	T1	0.130539	0.719782	0.925434
Jo-1 @ T1	nicotinamide	T2	0.199032	0.350851	0.918084
Jo-1 @ T1	nicotinamide	T3	-0.159268	0.476087	0.995273
U1-snRNP @ T1	nicotinamide	T1	-0.00713723	0.746066	0.966379
U1-snRNP @ T1	nicotinamide	T2	0.187281	0.730996	0.997805
U1-snRNP @ T1	nicotinamide	T3	-0.0479355	0.918183	0.984478
Max EBV Viremia Level for T1	nicotinamide	T1	-0.107145	0.457097	0.624652
Max EBV Viremia Level for T1	nicotinamide	T2	0.0719004	0.755157	0.891185
Max EBV Viremia Level for T1	nicotinamide	T3	0.338472	0.14339	0.826086
SARS-CoV-2 RNAemia Level @ T1	nicotinamide	T1	-0.435161	0.00865412	0.0220309
SARS-CoV-2 RNAemia Level @ T1	nicotinamide	T2	-0.35875	0.0252627	0.055578
SARS-CoV-2 RNAemia Level @ T1	nicotinamide	T3	0.0304373	0.955594	0.991993
T2 Diabetes	palmitoleate (16:1n7)	T1	0.525163	0.154947	0.240519
T2 Diabetes	palmitoleate (16:1n7)	T2	0.491698	0.175637	0.260822
T2 Diabetes	palmitoleate (16:1n7)	T3	0.372861	0.425841	0.688611
IFN-a2 @ T1	palmitoleate (16:1n7)	T1	-0.179514	0.670434	0.98364
IFN-a2 @ T1	palmitoleate (16:1n7)	T2	0.54552	0.22436	0.767005
IFN-a2 @ T1	palmitoleate (16:1n7)	T3	-0.403984	0.464807	0.971144
RibosomalPhosphoprotein(P1) @ T1	palmitoleate (16:1n7)	T1	-0.107241	0.650653	0.998108
RibosomalPhosphoprotein(P1) @ T1	palmitoleate (16:1n7)	T2	0.303761	0.385488	0.995099
RibosomalPhosphoprotein(P1) @ T1	palmitoleate (16:1n7)	T3	-0.0369585	0.803854	0.960099
Ro/SS-A @ T1	palmitoleate (16:1n7)	T1	-0.691847	0.0361817	0.993859
Ro/SS-A @ T1	palmitoleate (16:1n7)	T2	0.00200688	0.981218	0.997401
Ro/SS-A @ T1	palmitoleate (16:1n7)	T3	-0.0645151	0.925657	0.999168
La/SS-B @ T1	palmitoleate (16:1n7)	T1	-0.10942	0.527289	0.981574
La/SS-B @ T1	palmitoleate (16:1n7)	T2	0.161102	0.899808	0.990951
La/SS-B @ T1	palmitoleate (16:1n7)	T3	0.121784	0.614881	0.997306
Jo-1 @ T1	palmitoleate (16:1n7)	T1	-0.0304846	0.91085	0.974946
Jo-1 @ T1	palmitoleate (16:1n7)	T2	-0.364361	0.509718	0.964524
Jo-1 @ T1	palmitoleate (16:1n7)	T3	-0.244639	0.584555	0.995273
U1-snRNP @ T1	palmitoleate (16:1n7)	T1	0.110159	0.795973	0.979651
U1-snRNP @ T1	palmitoleate (16:1n7)	T2	0.0941279	0.953941	0.997805
U1-snRNP @ T1	palmitoleate (16:1n7)	T3	-0.276011	0.711529	0.946661
Max EBV Viremia Level for T1	palmitoleate (16:1n7)	T1	0.0217241	0.895035	0.937105
Max EBV Viremia Level for T1	palmitoleate (16:1n7)	T2	0.218697	0.701118	0.852246
Max EBV Viremia Level for T1	palmitoleate (16:1n7)	T3	-0.365556	0.509461	0.917961
SARS-CoV-2 RNAemia Level @ T1	palmitoleate (16:1n7)	T1	0.644294	0.042372	0.0801559
SARS-CoV-2 RNAemia Level @ T1	palmitoleate (16:1n7)	T2	0.628244	0.0311869	0.0660036
SARS-CoV-2 RNAemia Level @ T1	palmitoleate (16:1n7)	T3	0.380035	0.474031	0.861963
T2 Diabetes	stearate (18:0)	T1	0.854933	0.00142306	0.00656967
T2 Diabetes	stearate (18:0)	T2	0.138905	0.285556	0.385501
T2 Diabetes	stearate (18:0)	T3	0.819904	0.286071	0.556865
IFN-a2 @ T1	stearate (18:0)	T1	0.115988	0.842583	0.989946
IFN-a2 @ T1	stearate (18:0)	T2	1.04076	0.00955673	0.56767
IFN-a2 @ T1	stearate (18:0)	T3	0.0469861	0.282597	0.961747
RibosomalPhosphoprotein(P1) @ T1	stearate (18:0)	T1	-0.0428574	0.66093	0.998108
RibosomalPhosphoprotein(P1) @ T1	stearate (18:0)	T2	0.327053	0.331933	0.995099
RibosomalPhosphoprotein(P1) @ T1	stearate (18:0)	T3	-0.226083	0.964444	0.987723
Ro/SS-A @ T1	stearate (18:0)	T1	-0.0686379	0.62298	0.998068
Ro/SS-A @ T1	stearate (18:0)	T2	0.399627	0.321508	0.997401
Ro/SS-A @ T1	stearate (18:0)	T3	-0.0709423	0.603154	0.999168
La/SS-B @ T1	stearate (18:0)	T1	0.201638	0.911176	0.998022
La/SS-B @ T1	stearate (18:0)	T2	0.331354	0.289999	0.990951
La/SS-B @ T1	stearate (18:0)	T3	-0.266483	0.847376	0.997306
Jo-1 @ T1	stearate (18:0)	T1	0.247015	0.427832	0.877183
Jo-1 @ T1	stearate (18:0)	T2	0.16029	0.542179	0.964524
Jo-1 @ T1	stearate (18:0)	T3	-0.355643	0.995098	1
U1-snRNP @ T1	stearate (18:0)	T1	0.498511	0.257571	0.966379
U1-snRNP @ T1	stearate (18:0)	T2	0.567025	0.0415446	0.997805
U1-snRNP @ T1	stearate (18:0)	T3	0.120498	0.14278	0.88889
Max EBV Viremia Level for T1	stearate (18:0)	T1	0.847496	0.401139	0.577407
Max EBV Viremia Level for T1	stearate (18:0)	T2	0.242895	0.38782	0.637542
Max EBV Viremia Level for T1	stearate (18:0)	T3	0.169928	0.631395	0.9493
SARS-CoV-2 RNAemia Level @ T1	stearate (18:0)	T1	0.570669	0.0809835	0.13462
SARS-CoV-2 RNAemia Level @ T1	stearate (18:0)	T2	0.477226	0.0945599	0.160176
SARS-CoV-2 RNAemia Level @ T1	stearate (18:0)	T3	0.841837	0.126679	0.587871
T2 Diabetes	orotate	T1	0.876644	0.0176698	0.0437328
T2 Diabetes	orotate	T2	0.739754	0.109755	0.182789
T2 Diabetes	orotate	T3	1.26094	0.0131701	0.144871
IFN-a2 @ T1	orotate	T1	0.429574	0.928074	0.997942
IFN-a2 @ T1	orotate	T2	0.526202	0.948062	0.99774
IFN-a2 @ T1	orotate	T3	-0.152084	0.947548	0.994423
RibosomalPhosphoprotein(P1) @ T1	orotate	T1	0.178797	0.0909316	0.998108
RibosomalPhosphoprotein(P1) @ T1	orotate	T2	0.0230395	0.924538	0.995099
RibosomalPhosphoprotein(P1) @ T1	orotate	T3	-0.221658	0.0964888	0.871332
Ro/SS-A @ T1	orotate	T1	0.175672	0.182064	0.993859
Ro/SS-A @ T1	orotate	T2	-0.0774922	0.968702	0.997401
Ro/SS-A @ T1	orotate	T3	-0.29021	0.416143	0.999168
La/SS-B @ T1	orotate	T1	-0.0276489	0.833109	0.996083
La/SS-B @ T1	orotate	T2	-0.174539	0.811561	0.990951
La/SS-B @ T1	orotate	T3	-0.332927	0.493056	0.997306
Jo-1 @ T1	orotate	T1	-0.0572658	0.578714	0.893647
Jo-1 @ T1	orotate	T2	-0.412998	0.64177	0.967256
Jo-1 @ T1	orotate	T3	-0.168597	0.403451	0.995273
U1-snRNP @ T1	orotate	T1	-0.0393626	0.870384	0.989162
U1-snRNP @ T1	orotate	T2	-0.05457	0.789631	0.997805
U1-snRNP @ T1	orotate	T3	-0.170449	0.972685	0.997037
Max EBV Viremia Level for T1	orotate	T1	-0.175463	0.355722	0.534483
Max EBV Viremia Level for T1	orotate	T2	-0.36088	0.127695	0.349007
Max EBV Viremia Level for T1	orotate	T3	-0.0381822	0.82907	0.997145
SARS-CoV-2 RNAemia Level @ T1	orotate	T1	0.449398	0.21442	0.296659
SARS-CoV-2 RNAemia Level @ T1	orotate	T2	0.323633	0.579602	0.679507
SARS-CoV-2 RNAemia Level @ T1	orotate	T3	1.00095	0.0122184	0.388965
T2 Diabetes	proline	T1	-0.143323	0.414523	0.520198
T2 Diabetes	proline	T2	-0.514405	0.057049	0.108845
T2 Diabetes	proline	T3	0.235033	0.45552	0.707087
IFN-a2 @ T1	proline	T1	0.239207	0.770716	0.98364
IFN-a2 @ T1	proline	T2	0.183622	0.740366	0.99198
IFN-a2 @ T1	proline	T3	0.0618164	0.878004	0.992739
RibosomalPhosphoprotein(P1) @ T1	proline	T1	0.457228	0.508291	0.998108
RibosomalPhosphoprotein(P1) @ T1	proline	T2	0.240803	0.507311	0.995099
RibosomalPhosphoprotein(P1) @ T1	proline	T3	-0.18024	0.308239	0.941873
Ro/SS-A @ T1	proline	T1	0.438247	0.640205	0.998068
Ro/SS-A @ T1	proline	T2	0.149758	0.431085	0.997401
Ro/SS-A @ T1	proline	T3	-0.275392	0.189181	0.999168
La/SS-B @ T1	proline	T1	0.288833	0.998022	0.998022
La/SS-B @ T1	proline	T2	-0.139468	0.67016	0.990951
La/SS-B @ T1	proline	T3	-0.488878	0.05219	0.997306
Jo-1 @ T1	proline	T1	0.396292	0.716365	0.925434
Jo-1 @ T1	proline	T2	0.320519	0.225674	0.870081
Jo-1 @ T1	proline	T3	0.0514072	0.9657	0.996046
U1-snRNP @ T1	proline	T1	0.248966	0.92201	0.991556
U1-snRNP @ T1	proline	T2	0.387897	0.225156	0.997805
U1-snRNP @ T1	proline	T3	-0.207273	0.291598	0.891357
Max EBV Viremia Level for T1	proline	T1	-0.171595	0.710028	0.837928
Max EBV Viremia Level for T1	proline	T2	-0.453156	0.203594	0.452376
Max EBV Viremia Level for T1	proline	T3	0.15228	0.414729	0.886147
SARS-CoV-2 RNAemia Level @ T1	proline	T1	-0.889363	0.0376394	0.0733845
SARS-CoV-2 RNAemia Level @ T1	proline	T2	-0.623789	0.0261396	0.0570842
SARS-CoV-2 RNAemia Level @ T1	proline	T3	0.0115809	0.879864	0.978725
T2 Diabetes	ornithine	T1	-0.21686	0.468167	0.572204
T2 Diabetes	ornithine	T2	0.210646	0.457133	0.54819
T2 Diabetes	ornithine	T3	-0.274533	0.498959	0.739722
IFN-a2 @ T1	ornithine	T1	0.431912	0.434527	0.98364
IFN-a2 @ T1	ornithine	T2	0.107142	0.939046	0.99774
IFN-a2 @ T1	ornithine	T3	-0.0894184	0.693053	0.986123
RibosomalPhosphoprotein(P1) @ T1	ornithine	T1	0.279527	0.577405	0.998108
RibosomalPhosphoprotein(P1) @ T1	ornithine	T2	0.288172	0.484633	0.995099
RibosomalPhosphoprotein(P1) @ T1	ornithine	T3	0.0895142	0.959368	0.987064
Ro/SS-A @ T1	ornithine	T1	0.775077	0.00909915	0.993859
Ro/SS-A @ T1	ornithine	T2	0.739704	0.00818099	0.997401
Ro/SS-A @ T1	ornithine	T3	0.171156	0.539757	0.999168
La/SS-B @ T1	ornithine	T1	0.31936	0.221649	0.981574
La/SS-B @ T1	ornithine	T2	0.0745303	0.586582	0.990951
La/SS-B @ T1	ornithine	T3	-0.165336	0.707805	0.997306
Jo-1 @ T1	ornithine	T1	0.16889	0.509013	0.893647
Jo-1 @ T1	ornithine	T2	0.350338	0.253488	0.874363
Jo-1 @ T1	ornithine	T3	0.0102736	0.916825	0.995273
U1-snRNP @ T1	ornithine	T1	0.135775	0.613859	0.966379
U1-snRNP @ T1	ornithine	T2	0.357314	0.359726	0.997805
U1-snRNP @ T1	ornithine	T3	-0.419575	0.193204	0.891357
Max EBV Viremia Level for T1	ornithine	T1	0.460414	0.121805	0.269301
Max EBV Viremia Level for T1	ornithine	T2	0.130782	0.764289	0.896029
Max EBV Viremia Level for T1	ornithine	T3	-0.236601	0.259553	0.833923
SARS-CoV-2 RNAemia Level @ T1	ornithine	T1	-0.296696	0.338738	0.433021
SARS-CoV-2 RNAemia Level @ T1	ornithine	T2	-0.143832	0.779889	0.843303
SARS-CoV-2 RNAemia Level @ T1	ornithine	T3	-0.0698432	0.993653	0.995888
T2 Diabetes	lactate	T1	0.266597	0.0886044	0.157264
T2 Diabetes	lactate	T2	0.227452	0.0854215	0.151313
T2 Diabetes	lactate	T3	0.704694	0.0425211	0.222861
IFN-a2 @ T1	lactate	T1	-0.0103448	0.850662	0.99077
IFN-a2 @ T1	lactate	T2	0.0181197	0.787884	0.99774
IFN-a2 @ T1	lactate	T3	0.244017	0.254166	0.961747
RibosomalPhosphoprotein(P1) @ T1	lactate	T1	-0.0704732	0.671271	0.998108
RibosomalPhosphoprotein(P1) @ T1	lactate	T2	-0.151299	0.379907	0.995099
RibosomalPhosphoprotein(P1) @ T1	lactate	T3	-0.307504	0.14829	0.875537
Ro/SS-A @ T1	lactate	T1	0.046241	0.806763	0.998068
Ro/SS-A @ T1	lactate	T2	-0.125981	0.993739	0.997913
Ro/SS-A @ T1	lactate	T3	0.226707	0.260003	0.999168
La/SS-B @ T1	lactate	T1	0.0311164	0.660817	0.981574
La/SS-B @ T1	lactate	T2	-0.0495857	0.929559	0.990951
La/SS-B @ T1	lactate	T3	-0.0865885	0.668045	0.997306
Jo-1 @ T1	lactate	T1	-0.224534	0.175409	0.777561
Jo-1 @ T1	lactate	T2	-0.17458	0.439098	0.954234
Jo-1 @ T1	lactate	T3	-0.297002	0.137107	0.995273
U1-snRNP @ T1	lactate	T1	0.0970519	0.429091	0.966379
U1-snRNP @ T1	lactate	T2	0.226316	0.128266	0.997805
U1-snRNP @ T1	lactate	T3	0.0930512	0.626809	0.928746
Max EBV Viremia Level for T1	lactate	T1	0.111432	0.51719	0.669791
Max EBV Viremia Level for T1	lactate	T2	0.00222819	0.736995	0.881426
Max EBV Viremia Level for T1	lactate	T3	0.505887	0.095478	0.798261
SARS-CoV-2 RNAemia Level @ T1	lactate	T1	0.310032	0.0236419	0.0499169
SARS-CoV-2 RNAemia Level @ T1	lactate	T2	0.267823	0.165321	0.255731
SARS-CoV-2 RNAemia Level @ T1	lactate	T3	0.329375	0.403572	0.840147
T2 Diabetes	phosphate	T1	-0.361007	0.0504427	0.101915
T2 Diabetes	phosphate	T2	0.0932236	0.540234	0.621095
T2 Diabetes	phosphate	T3	-0.194562	0.692356	0.824718
IFN-a2 @ T1	phosphate	T1	-0.673752	0.440617	0.98364
IFN-a2 @ T1	phosphate	T2	0.0551986	0.88068	0.99774
IFN-a2 @ T1	phosphate	T3	-0.34461	0.478308	0.971144
RibosomalPhosphoprotein(P1) @ T1	phosphate	T1	-0.223154	0.266144	0.998108
RibosomalPhosphoprotein(P1) @ T1	phosphate	T2	0.286175	0.540649	0.995099
RibosomalPhosphoprotein(P1) @ T1	phosphate	T3	0.0327968	0.4372	0.946171
Ro/SS-A @ T1	phosphate	T1	-0.365722	0.971021	0.998068
Ro/SS-A @ T1	phosphate	T2	0.155847	0.723995	0.997401
Ro/SS-A @ T1	phosphate	T3	-0.0480936	0.759155	0.999168
La/SS-B @ T1	phosphate	T1	-0.691613	0.479865	0.981574
La/SS-B @ T1	phosphate	T2	-0.0558441	0.302384	0.990951
La/SS-B @ T1	phosphate	T3	-0.450017	0.0808599	0.997306
Jo-1 @ T1	phosphate	T1	-0.514484	0.480141	0.893647
Jo-1 @ T1	phosphate	T2	0.0687641	0.656086	0.967256
Jo-1 @ T1	phosphate	T3	-0.0868586	0.868262	0.995273
U1-snRNP @ T1	phosphate	T1	-0.910015	0.194345	0.966379
U1-snRNP @ T1	phosphate	T2	-0.0296499	0.410865	0.997805
U1-snRNP @ T1	phosphate	T3	-0.436453	0.156314	0.891357
Max EBV Viremia Level for T1	phosphate	T1	-0.522236	0.160524	0.322132
Max EBV Viremia Level for T1	phosphate	T2	0.22132	0.564806	0.773029
Max EBV Viremia Level for T1	phosphate	T3	0.0401557	0.94263	0.997145
SARS-CoV-2 RNAemia Level @ T1	phosphate	T1	-0.553319	0.287729	0.37868
SARS-CoV-2 RNAemia Level @ T1	phosphate	T2	-0.313016	0.914403	0.946264
SARS-CoV-2 RNAemia Level @ T1	phosphate	T3	0.420899	0.0857519	0.541879
T2 Diabetes	retinol (Vitamin A)	T1	-0.932528	0.0831009	0.14898
T2 Diabetes	retinol (Vitamin A)	T2	-0.649504	0.258464	0.357595
T2 Diabetes	retinol (Vitamin A)	T3	-0.252732	0.752362	0.861638
IFN-a2 @ T1	retinol (Vitamin A)	T1	-0.308456	0.517402	0.98364
IFN-a2 @ T1	retinol (Vitamin A)	T2	-0.19069	0.494884	0.905789
IFN-a2 @ T1	retinol (Vitamin A)	T3	-0.103824	0.786812	0.986123
RibosomalPhosphoprotein(P1) @ T1	retinol (Vitamin A)	T1	0.234439	0.77057	0.998108
RibosomalPhosphoprotein(P1) @ T1	retinol (Vitamin A)	T2	0.301803	0.530534	0.995099
RibosomalPhosphoprotein(P1) @ T1	retinol (Vitamin A)	T3	-0.0893438	0.803854	0.960099
Ro/SS-A @ T1	retinol (Vitamin A)	T1	0.298899	0.62298	0.998068
Ro/SS-A @ T1	retinol (Vitamin A)	T2	0.166477	0.606344	0.997401
Ro/SS-A @ T1	retinol (Vitamin A)	T3	0.259215	0.198323	0.999168
La/SS-B @ T1	retinol (Vitamin A)	T1	0.319593	0.786996	0.984728
La/SS-B @ T1	retinol (Vitamin A)	T2	0.161881	0.989313	0.997863
La/SS-B @ T1	retinol (Vitamin A)	T3	-0.154505	0.702788	0.997306
Jo-1 @ T1	retinol (Vitamin A)	T1	0.260225	0.863927	0.962198
Jo-1 @ T1	retinol (Vitamin A)	T2	0.0953656	0.832523	0.983842
Jo-1 @ T1	retinol (Vitamin A)	T3	-0.306124	0.316662	0.995273
U1-snRNP @ T1	retinol (Vitamin A)	T1	0.0249525	0.846729	0.988775
U1-snRNP @ T1	retinol (Vitamin A)	T2	0.398978	0.50391	0.997805
U1-snRNP @ T1	retinol (Vitamin A)	T3	-0.127708	0.551313	0.920203
Max EBV Viremia Level for T1	retinol (Vitamin A)	T1	-2.20043	0.00803248	0.0431141
Max EBV Viremia Level for T1	retinol (Vitamin A)	T2	-1.29407	0.0308546	0.145458
Max EBV Viremia Level for T1	retinol (Vitamin A)	T3	0.128269	0.971296	0.997145
SARS-CoV-2 RNAemia Level @ T1	retinol (Vitamin A)	T1	-1.73654	1.73076e-05	0.00015898
SARS-CoV-2 RNAemia Level @ T1	retinol (Vitamin A)	T2	-1.08577	0.0233825	0.0523462
SARS-CoV-2 RNAemia Level @ T1	retinol (Vitamin A)	T3	-0.0619579	0.993653	0.995888
T2 Diabetes	taurine	T1	-1.27422	0.00136478	0.00643356
T2 Diabetes	taurine	T2	-1.46976	0.00029316	0.00174137
T2 Diabetes	taurine	T3	-0.415806	0.524737	0.755316
IFN-a2 @ T1	taurine	T1	0.268545	0.693136	0.98364
IFN-a2 @ T1	taurine	T2	0.203629	0.792246	0.99774
IFN-a2 @ T1	taurine	T3	0.0789211	0.758843	0.986123
RibosomalPhosphoprotein(P1) @ T1	taurine	T1	0.349833	0.487246	0.998108
RibosomalPhosphoprotein(P1) @ T1	taurine	T2	-0.0577865	0.510595	0.995099
RibosomalPhosphoprotein(P1) @ T1	taurine	T3	-0.451725	0.0102756	0.767511
Ro/SS-A @ T1	taurine	T1	0.471995	0.353636	0.998068
Ro/SS-A @ T1	taurine	T2	0.168862	0.873228	0.997401
Ro/SS-A @ T1	taurine	T3	-0.12882	0.404774	0.999168
La/SS-B @ T1	taurine	T1	0.0539056	0.919043	0.998022
La/SS-B @ T1	taurine	T2	0.00786522	0.874418	0.990951
La/SS-B @ T1	taurine	T3	-0.187697	0.411919	0.997306
Jo-1 @ T1	taurine	T1	0.554886	0.0812495	0.775811
Jo-1 @ T1	taurine	T2	0.572947	0.171994	0.831417
Jo-1 @ T1	taurine	T3	-0.353232	0.662716	0.995273
U1-snRNP @ T1	taurine	T1	-0.0333257	0.811509	0.979749
U1-snRNP @ T1	taurine	T2	0.129754	0.997805	0.997805
U1-snRNP @ T1	taurine	T3	-0.41727	0.434982	0.89429
Max EBV Viremia Level for T1	taurine	T1	-1.25891	0.0086214	0.0451863
Max EBV Viremia Level for T1	taurine	T2	-1.05079	0.0402674	0.175874
Max EBV Viremia Level for T1	taurine	T3	0.115324	0.736995	0.968529
SARS-CoV-2 RNAemia Level @ T1	taurine	T1	-1.09365	0.000475251	0.00216045
SARS-CoV-2 RNAemia Level @ T1	taurine	T2	-1.11861	0.000111302	0.000787064
SARS-CoV-2 RNAemia Level @ T1	taurine	T3	0.299615	0.176272	0.657148
T2 Diabetes	urea	T1	1.10572	0.00176848	0.00761217
[truncated: 22,058 more rows]
